# Supplementary material for: Enhancing autonomous agriculture control systems in greenhouses for sustainable resource usage using deep learning techniques
Source: PLoS One. 2026 Mar 26;21(3):e0344946. doi: 10.1371/journal.pone.0344946 (PMC13020848; doi:10.1371/journal.pone.0344946)
Supplement: S1 File — (Supporting Information.ZIP) [file pone.0344946.s001.zip]

Archive with 42 entries (37 files):
- Supporting Information/
- Supporting Information/data/
- Supporting Information/data/minimal_dataset/
- Supporting Information/data/minimal_dataset/greenhouse_climate_fill_missing_values.csv
- Supporting Information/data/minimal_dataset/greenhouse_fill_missing_values.csv
- Supporting Information/data/minimal_dataset/splits/
- Supporting Information/data/minimal_dataset/splits/green_house.npy
- Supporting Information/data/minimal_dataset/splits/teams_ghc.npy
- Supporting Information/data/minimal_dataset/splits/teams_wcp.npy
- Supporting Information/data/minimal_dataset/splits/testX_DailyResourceConsumptionRegression.npy
- Supporting Information/data/minimal_dataset/splits/testY_DailyResourceConsumptionRegression.npy
- Supporting Information/data/minimal_dataset/splits/trainX_DailyResourceConsumptionRegression.npy
- Supporting Information/data/minimal_dataset/splits/trainY_DailyResourceConsumptionRegression.npy
- Supporting Information/data/minimal_dataset/splits/validX_DailyResourceConsumptionRegression.npy
- Supporting Information/data/minimal_dataset/splits/validY_DailyResourceConsumptionRegression.npy
- Supporting Information/data/minimal_dataset/weather_fill_missing_values.csv
- Supporting Information/data/Preproduce_figures/
- Supporting Information/data/Preproduce_figures/AICUActions.csv
- Supporting Information/data/Preproduce_figures/AICUresource_consumption.csv
- Supporting Information/data/Preproduce_figures/AICUResults.csv
- Supporting Information/data/Preproduce_figures/AutomatoesActions.csv
- Supporting Information/data/Preproduce_figures/Automatoesresource_consumption.csv
- Supporting Information/data/Preproduce_figures/AutomatoesResults.csv
- Supporting Information/data/Preproduce_figures/DigilogActions.csv
- Supporting Information/data/Preproduce_figures/Digilogresource_consumption.csv
- Supporting Information/data/Preproduce_figures/DigilogResults.csv
- Supporting Information/data/Preproduce_figures/IUACAASActions.csv
- Supporting Information/data/Preproduce_figures/IUACAASresource_consumption.csv
- Supporting Information/data/Preproduce_figures/IUACAASResults.csv
- Supporting Information/data/Preproduce_figures/ReferenceActions.csv
- Supporting Information/data/Preproduce_figures/Referenceresource_consumption.csv
- Supporting Information/data/Preproduce_figures/ReferenceResults.csv
- Supporting Information/data/Preproduce_figures/root_zone_fill_missing_values.csv
- Supporting Information/data/Preproduce_figures/TeamsResourceConsuption.ipynb
- Supporting Information/data/Preproduce_figures/TeamsResults.ipynb
- Supporting Information/data/Preproduce_figures/teams_da.csv
- Supporting Information/data/Preproduce_figures/teams_ghc.csv
- Supporting Information/data/Preproduce_figures/teams_wcp.csv
- Supporting Information/data/Preproduce_figures/TheAutomatorsActions.csv
- Supporting Information/data/Preproduce_figures/TheAutomatorsresource_consumption.csv
- Supporting Information/data/Preproduce_figures/TheAutomatorsResults.csv
- Supporting Information/data/README_DATASET.md
