# Supplementary material for: Enhancing autonomous agriculture control systems in greenhouses for sustainable resource usage using deep learning techniques
Source: PLoS One. 2026 Mar 26;21(3):e0344946. doi: 10.1371/journal.pone.0344946 (PMC13020848; doi:10.1371/journal.pone.0344946)
Supplement: S1 File — (Supporting Information.ZIP) [file pone.0344946.s001.zip › Supporting Information/data/minimal_dataset/greenhouse_climate_fill_missing_values.csv]

%time	AssimLight	BlackScr	CO2air	EC_drain_PC	EnScr	HumDef	PipeGrow	PipeLow	Rhair	Tair	Tot_PAR	Tot_PAR_Lamps	VentLee	Ventwind	assim_sp	assim_vip	co2_dos	co2_sp	co2_vip	dx_sp	dx_vip	int_blue_sp	int_blue_vip	int_farred_sp	int_farred_vip	int_red_sp	int_red_vip	int_white_sp	int_white_vip	pH_drain_PC	scr_blck_sp	scr_blck_vip	scr_enrg_sp	scr_enrg_vip	t_grow_min_sp	t_grow_min_vip	t_heat_sp	t_heat_vip	t_rail_min_sp	t_rail_min_vip	t_vent_sp	t_ventlee_vip	t_ventwind_vip	water_sup_intervals_sp_min	window_pos_lee_sp	window_pos_lee_vip	Water_Quantity	Duration_of_Irrigation	Irrigation_Time_Intervals
2019-12-16 00:00:00	0.0	35.0	468.0	1.8	96.0	7.3	34.5	50.4	60.7	21.3	0.0	0.0	1.0	0.0	0.0	0.0	0.0001	400.0	400.0	2.2	2.2	0.0	0.0	0.0	0.0	700.0	700.0	700.0	700.0	6.6	96.0	96.0	96.0	96.0	30.0	30.0	21.0	21.0	0.0	0.0	25.0	25.0	26.0	1000.0	1.2	1.2	0.3	2.0	1000.0
2019-12-16 00:05:00	0.0	85.0	509.0	1.8	96.0	7.1	33.2	48.7	62.4	21.5	0.0	0.0	1.0	0.0	0.0	0.0	0.0014	400.0	400.0	2.2	2.2	0.0	0.0	0.0	0.0	700.0	700.0	700.0	700.0	6.6	96.0	96.0	96.0	96.0	30.0	30.0	21.0	21.0	0.0	0.0	25.0	25.0	26.0	1000.0	1.2	1.2	0.5	4.0	1000.0
2019-12-16 00:10:00	0.0	96.0	498.0	1.8	96.0	7.5	32.4	47.1	61.4	22.0	0.0	0.0	1.0	0.0	0.0	0.0	0.0013	400.0	400.0	2.2	2.2	0.0	0.0	0.0	0.0	700.0	700.0	700.0	700.0	6.6	96.0	96.0	96.0	96.0	30.0	30.0	21.0	21.0	0.0	0.0	25.0	25.0	26.0	1000.0	1.2	1.2	0.5	4.0	1000.0
2019-12-16 00:15:00	0.0	96.0	491.0	1.8	96.0	6.6	31.7	45.4	64.8	21.3	0.0	0.0	1.0	0.0	0.0	0.0	0.0	400.0	400.0	2.2	2.2	0.0	0.0	0.0	0.0	700.0	700.0	700.0	700.0	6.6	96.0	96.0	96.0	96.0	30.0	30.0	21.0	21.0	0.0	0.0	25.0	25.0	26.0	1000.0	1.2	1.2	0.5	4.0	1000.0
2019-12-16 00:20:00	0.0	95.0	515.0	1.8	95.0	6.7	30.9	44.2	64.6	21.6	0.0	0.0	1.0	0.0	0.0	0.0	0.0	400.0	400.0	2.2	2.2	0.0	0.0	0.0	0.0	700.0	700.0	700.0	700.0	6.6	96.0	96.0	96.0	96.0	30.0	30.0	21.0	21.0	0.0	0.0	25.0	25.0	26.0	1000.0	1.2	1.2	0.5	4.0	1000.0
2019-12-16 00:25:00	0.0	96.0	487.0	1.8	96.0	7.1	30.2	42.7	62.7	21.7	0.0	0.0	1.0	0.0	0.0	0.0	0.0	400.0	400.0	2.2	2.2	0.0	0.0	0.0	0.0	700.0	700.0	700.0	700.0	6.6	96.0	96.0	96.0	96.0	30.0	30.0	21.0	21.0	0.0	0.0	25.0	25.0	26.0	1000.0	1.2	1.2	0.5	4.0	1000.0
2019-12-16 00:30:00	0.0	96.0	495.0	1.8	96.0	7.3	29.6	41.5	61.8	21.8	0.0	0.0	1.0	0.0	0.0	0.0	0.0	400.0	400.0	2.2	2.2	0.0	0.0	0.0	0.0	700.0	700.0	700.0	700.0	6.6	96.0	96.0	96.0	96.0	30.0	30.0	21.0	21.0	0.0	0.0	25.0	25.0	26.0	1000.0	1.2	1.2	0.5	4.0	1000.0
2019-12-16 00:35:00	0.0	96.0	502.0	1.8	96.0	6.9	29.5	41.2	62.9	21.3	0.0	0.0	1.0	0.0	0.0	0.0	0.0	400.0	400.0	2.2	2.2	0.0	0.0	0.0	0.0	700.0	700.0	700.0	700.0	6.6	96.0	96.0	96.0	96.0	30.0	30.0	21.0	21.0	0.0	0.0	25.0	25.0	26.0	1000.0	1.2	1.2	0.5	4.0	1000.0
2019-12-16 00:40:00	0.0	96.0	498.0	1.8	96.0	7.0	30.5	43.5	62.3	21.3	0.0	0.0	1.0	0.0	0.0	0.0	0.0	400.0	400.0	2.2	2.2	0.0	0.0	0.0	0.0	700.0	700.0	700.0	700.0	6.6	96.0	96.0	96.0	96.0	30.0	30.0	21.0	21.0	0.0	0.0	25.0	25.0	26.0	1000.0	1.2	1.2	0.5	4.0	1000.0
2019-12-16 00:45:00	0.0	96.0	492.0	1.8	96.0	7.0	30.7	45.0	62.1	21.2	0.0	0.0	1.0	0.0	0.0	0.0	0.0	400.0	400.0	2.2	2.2	0.0	0.0	0.0	0.0	700.0	700.0	700.0	700.0	6.6	96.0	96.0	96.0	96.0	30.0	30.0	21.0	21.0	0.0	0.0	25.0	25.0	26.0	1000.0	1.2	1.2	0.5	4.0	1000.0
2019-12-16 00:50:00	0.0	96.0	498.0	1.8	96.0	7.2	29.7	43.4	61.5	21.3	0.0	0.0	1.0	0.0	0.0	0.0	0.0	400.0	400.0	2.2	2.2	0.0	0.0	0.0	0.0	700.0	700.0	700.0	700.0	6.6	96.0	96.0	96.0	96.0	30.0	30.0	21.0	21.0	0.0	0.0	25.0	25.0	26.0	1000.0	1.2	1.2	0.5	4.0	1000.0
2019-12-16 00:55:00	0.0	96.0	492.0	1.8	96.0	6.9	29.7	42.0	62.3	21.1	0.0	0.0	1.0	0.0	0.0	0.0	0.0	400.0	400.0	2.2	2.2	0.0	0.0	0.0	0.0	700.0	700.0	700.0	700.0	6.6	96.0	96.0	96.0	96.0	30.0	30.0	21.0	21.0	0.0	0.0	25.0	25.0	26.0	1000.0	1.2	1.2	0.5	4.0	1000.0
2019-12-16 01:00:00	0.0	96.0	497.0	1.8	96.0	6.8	30.1	42.5	62.7	21.0	0.0	0.0	1.0	0.0	0.0	0.0	0.0	400.0	400.0	2.2	2.2	0.0	0.0	0.0	0.0	700.0	700.0	700.0	700.0	6.6	96.0	96.0	96.0	96.0	30.0	30.0	21.0	21.0	0.0	0.0	25.0	25.0	26.0	1000.0	1.2	1.2	0.5	4.0	1000.0
2019-12-16 01:05:00	0.0	96.0	490.0	1.8	96.0	7.1	30.4	43.8	61.5	21.1	0.0	0.0	1.0	0.0	0.0	0.0	0.0	400.0	400.0	2.2	2.2	0.0	0.0	0.0	0.0	700.0	700.0	700.0	700.0	6.6	96.0	96.0	96.0	96.0	30.0	30.0	21.0	21.0	0.0	0.0	25.0	25.0	26.0	1000.0	1.2	1.2	0.5	4.0	1000.0
2019-12-16 01:10:00	0.0	96.0	503.0	1.8	96.0	7.3	30.6	44.8	60.7	21.2	0.0	0.0	1.0	0.0	0.0	0.0	0.0	400.0	400.0	2.2	2.2	0.0	0.0	0.0	0.0	700.0	700.0	700.0	700.0	6.6	96.0	96.0	96.0	96.0	30.0	30.0	21.0	21.0	0.0	0.0	25.0	25.0	26.0	1000.0	1.2	1.2	0.5	4.0	1000.0
2019-12-16 01:15:00	0.0	96.0	496.0	1.8	96.0	7.2	29.8	43.9	60.8	21.0	0.0	0.0	1.0	0.0	0.0	0.0	0.0	400.0	400.0	2.2	2.2	0.0	0.0	0.0	0.0	700.0	700.0	700.0	700.0	6.6	96.0	96.0	96.0	96.0	30.0	30.0	21.0	21.0	0.0	0.0	25.0	25.0	26.0	1000.0	1.2	1.2	0.5	4.0	1000.0
2019-12-16 01:20:00	0.0	96.0	496.0	1.8	96.0	7.1	29.7	42.7	61.6	21.1	0.0	0.0	1.0	0.0	0.0	0.0	0.0	400.0	400.0	2.2	2.2	0.0	0.0	0.0	0.0	700.0	700.0	700.0	700.0	6.6	96.0	96.0	96.0	96.0	30.0	30.0	21.0	21.0	0.0	0.0	25.0	25.0	26.0	1000.0	1.2	1.2	0.5	4.0	1000.0
2019-12-16 01:25:00	0.0	96.0	498.0	1.8	96.0	7.3	30.1	41.6	60.6	21.2	0.0	0.0	1.0	0.0	0.0	0.0	0.0	400.0	400.0	2.2	2.2	0.0	0.0	0.0	0.0	700.0	700.0	700.0	700.0	6.6	96.0	96.0	96.0	96.0	30.0	30.0	21.0	21.0	0.0	0.0	25.0	25.0	26.0	1000.0	1.2	1.2	0.5	4.0	1000.0
2019-12-16 01:30:00	0.0	96.0	498.0	1.8	96.0	7.4	30.4	42.3	59.7	21.0	0.0	0.0	1.0	0.0	0.0	0.0	0.0	400.0	400.0	2.2	2.2	0.0	0.0	0.0	0.0	700.0	700.0	700.0	700.0	6.6	96.0	96.0	96.0	96.0	30.0	30.0	21.0	21.0	0.0	0.0	25.0	25.0	26.0	1000.0	1.2	1.2	0.5	4.0	1000.0
2019-12-16 01:35:00	0.0	96.0	491.0	1.8	96.0	7.6	30.6	42.9	58.9	21.1	0.0	0.0	1.0	0.0	0.0	0.0	0.0	400.0	400.0	2.2	2.2	0.0	0.0	0.0	0.0	700.0	700.0	700.0	700.0	6.6	96.0	96.0	96.0	96.0	30.0	30.0	21.0	21.0	0.0	0.0	25.0	25.0	26.0	1000.0	1.2	1.2	0.5	4.0	1000.0
2019-12-16 01:40:00	0.0	96.0	495.0	1.8	96.0	7.7	29.7	43.0	58.2	21.1	0.0	0.0	1.0	0.0	0.0	0.0	0.0	400.0	400.0	2.2	2.2	0.0	0.0	0.0	0.0	700.0	700.0	700.0	700.0	6.6	96.0	96.0	96.0	96.0	30.0	30.0	21.0	21.0	0.0	0.0	25.0	25.0	26.0	1000.0	1.2	1.2	0.5	4.0	1000.0
2019-12-16 01:45:00	0.0	96.0	493.0	1.8	96.0	7.4	29.5	43.4	59.4	21.0	0.0	0.0	1.0	0.0	0.0	0.0	0.0	400.0	400.0	2.2	2.2	0.0	0.0	0.0	0.0	700.0	700.0	700.0	700.0	6.6	96.0	96.0	96.0	96.0	30.0	30.0	21.0	21.0	0.0	0.0	25.0	25.0	26.0	1000.0	1.2	1.2	0.5	4.0	1000.0
2019-12-16 01:50:00	0.0	96.0	487.0	1.8	96.0	7.4	30.0	43.7	59.4	20.9	0.0	0.0	1.0	0.0	0.0	0.0	0.0	400.0	400.0	2.2	2.2	0.0	0.0	0.0	0.0	700.0	700.0	700.0	700.0	6.6	96.0	96.0	96.0	96.0	30.0	30.0	21.0	21.0	0.0	0.0	25.0	25.0	26.0	1000.0	1.2	1.2	0.5	4.0	1000.0
2019-12-16 01:55:00	0.0	96.0	495.0	1.8	96.0	7.5	30.4	44.1	59.0	21.1	0.0	0.0	1.0	0.0	0.0	0.0	0.0	400.0	400.0	2.2	2.2	0.0	0.0	0.0	0.0	700.0	700.0	700.0	700.0	6.6	96.0	96.0	96.0	96.0	30.0	30.0	21.0	21.0	0.0	0.0	25.0	25.0	26.0	1000.0	1.2	1.2	0.5	4.0	1000.0
2019-12-16 02:00:00	0.0	96.0	488.0	1.8	96.0	6.9	30.7	44.3	61.8	20.7	0.0	0.0	1.0	0.0	0.0	0.0	0.0	400.0	400.0	2.2	2.2	0.0	0.0	0.0	0.0	700.0	700.0	700.0	700.0	6.6	96.0	96.0	96.0	96.0	30.0	30.0	21.0	21.0	0.0	0.0	25.0	25.0	26.0	1000.0	1.2	1.2	0.5	4.0	1000.0
2019-12-16 02:05:00	0.0	96.0	496.0	1.8	96.0	7.1	29.7	44.5	61.3	21.0	0.0	0.0	1.0	0.0	0.0	0.0	0.0	400.0	400.0	2.2	2.2	0.0	0.0	0.0	0.0	700.0	700.0	700.0	700.0	6.6	96.0	96.0	96.0	96.0	30.0	30.0	21.0	21.0	0.0	0.0	25.0	25.0	26.0	1000.0	1.2	1.2	0.0	0.0	1000.0
2019-12-16 02:10:00	0.0	96.0	496.0	1.8	96.0	7.4	29.8	44.6	59.8	21.1	0.0	0.0	1.0	0.0	0.0	0.0	0.0	400.0	400.0	2.2	2.2	0.0	0.0	0.0	0.0	700.0	700.0	700.0	700.0	6.6	96.0	96.0	96.0	96.0	30.0	30.0	21.0	21.0	0.0	0.0	25.0	25.0	26.0	1000.0	1.2	1.2	0.0	0.0	1000.0
2019-12-16 02:15:00	0.0	96.0	497.0	1.8	96.0	6.7	30.2	44.8	62.6	20.6	0.0	0.0	1.0	0.0	0.0	0.0	0.0	400.0	400.0	2.2	2.2	0.0	0.0	0.0	0.0	700.0	700.0	700.0	700.0	6.6	96.0	96.0	96.0	96.0	30.0	30.0	21.0	21.0	0.0	0.0	25.0	25.0	26.0	1000.0	1.2	1.2	0.0	0.0	1000.0
2019-12-16 02:20:00	0.0	96.0	490.0	1.8	96.0	6.8	30.4	44.9	62.6	21.0	0.0	0.0	1.0	0.0	0.0	0.0	0.0	400.0	400.0	2.2	2.2	0.0	0.0	0.0	0.0	700.0	700.0	700.0	700.0	6.6	96.0	96.0	96.0	96.0	30.0	30.0	21.0	21.0	0.0	0.0	25.0	25.0	26.0	1000.0	1.2	1.2	0.0	0.0	1000.0
2019-12-16 02:25:00	0.0	96.0	490.0	1.8	96.0	7.3	30.1	45.1	60.8	21.3	0.0	0.0	1.0	0.0	0.0	0.0	0.0	400.0	400.0	2.2	2.2	0.0	0.0	0.0	0.0	700.0	700.0	700.0	700.0	6.6	96.0	96.0	96.0	96.0	30.0	30.0	21.0	21.0	0.0	0.0	25.0	25.0	26.0	1000.0	1.2	1.2	0.0	0.0	1000.0
2019-12-16 02:30:00	0.0	96.0	492.0	1.8	96.0	6.8	29.6	45.1	62.1	20.7	0.0	0.0	1.0	0.0	0.0	0.0	0.0	400.0	400.0	2.2	2.2	0.0	0.0	0.0	0.0	700.0	700.0	700.0	700.0	6.6	96.0	96.0	96.0	96.0	30.0	30.0	21.0	21.0	0.0	0.0	25.0	25.0	26.0	1000.0	1.2	1.2	0.0	0.0	1000.0
2019-12-16 02:35:00	0.0	96.0	500.0	1.8	96.0	6.9	29.9	45.1	62.1	21.0	0.0	0.0	1.0	0.0	0.0	0.0	0.0	400.0	400.0	2.2	2.2	0.0	0.0	0.0	0.0	700.0	700.0	700.0	700.0	6.6	96.0	96.0	96.0	96.0	30.0	30.0	21.0	21.0	0.0	0.0	25.0	25.0	26.0	1000.0	1.2	1.2	0.0	0.0	1000.0
2019-12-16 02:40:00	0.0	96.0	498.0	1.8	96.0	7.2	30.2	45.1	60.9	21.2	0.0	0.0	1.0	0.0	0.0	0.0	0.0	400.0	400.0	2.2	2.2	0.0	0.0	0.0	0.0	700.0	700.0	700.0	700.0	6.6	96.0	96.0	96.0	96.0	30.0	30.0	21.0	21.0	0.0	0.0	25.0	25.0	26.0	1000.0	1.2	1.2	0.0	0.0	1000.0
2019-12-16 02:45:00	0.0	96.0	490.0	1.8	96.0	7.0	30.6	45.1	61.5	21.0	0.0	0.0	1.0	0.0	0.0	0.0	0.0	400.0	400.0	2.2	2.2	0.0	0.0	0.0	0.0	700.0	700.0	700.0	700.0	6.6	96.0	96.0	96.0	96.0	30.0	30.0	21.0	21.0	0.0	0.0	25.0	25.0	26.0	1000.0	1.2	1.2	0.0	0.0	1000.0
2019-12-16 02:50:00	0.0	96.0	495.0	1.8	96.0	7.1	30.1	44.9	61.8	21.2	0.0	0.0	1.0	0.0	0.0	0.0	0.0	400.0	400.0	2.2	2.2	0.0	0.0	0.0	0.0	700.0	700.0	700.0	700.0	6.6	96.0	96.0	96.0	96.0	30.0	30.0	21.0	21.0	0.0	0.0	25.0	25.0	26.0	1000.0	1.2	1.2	0.0	0.0	1000.0
2019-12-16 02:55:00	0.0	96.0	498.0	1.8	96.0	7.3	29.3	44.4	60.8	21.3	0.0	0.0	1.0	0.0	0.0	0.0	0.0	400.0	400.0	2.2	2.2	0.0	0.0	0.0	0.0	700.0	700.0	700.0	700.0	6.6	96.0	96.0	96.0	96.0	30.0	30.0	21.0	21.0	0.0	0.0	25.0	25.0	26.0	1000.0	1.2	1.2	0.0	0.0	1000.0
2019-12-16 03:00:00	0.0	96.0	497.0	1.8	96.0	7.0	30.1	43.6	61.8	21.1	0.0	0.0	1.0	0.0	0.0	0.0	0.0	400.0	400.0	2.2	2.2	0.0	0.0	0.0	0.0	700.0	700.0	700.0	700.0	6.6	96.0	96.0	96.0	96.0	30.0	30.0	21.0	21.0	0.0	0.0	25.0	25.0	26.0	1000.0	1.2	1.2	0.0	0.0	1000.0
2019-12-16 03:05:00	0.0	96.0	499.0	1.8	96.0	7.2	30.7	42.6	60.8	21.1	0.0	0.0	1.0	0.0	0.0	0.0	0.0	400.0	400.0	2.2	2.2	0.0	0.0	0.0	0.0	700.0	700.0	700.0	700.0	6.6	96.0	96.0	96.0	96.0	30.0	30.0	21.0	21.0	0.0	0.0	25.0	25.0	26.0	1000.0	1.2	1.2	0.0	0.0	1000.0
2019-12-16 03:10:00	0.0	96.0	493.0	1.8	96.0	6.7	29.9	42.6	62.7	20.8	0.0	0.0	1.0	0.0	0.0	0.0	0.0	400.0	400.0	2.2	2.2	0.0	0.0	0.0	0.0	700.0	700.0	700.0	700.0	6.6	96.0	96.0	96.0	96.0	30.0	30.0	21.0	21.0	0.0	0.0	25.0	25.0	26.0	1000.0	1.2	1.2	0.0	0.0	1000.0
2019-12-16 03:15:00	0.0	96.0	509.0	1.8	96.0	6.9	29.5	43.5	62.2	20.9	0.0	0.0	1.0	0.0	0.0	0.0	0.0	400.0	400.0	2.2	2.2	0.0	0.0	0.0	0.0	700.0	700.0	700.0	700.0	6.6	96.0	96.0	96.0	96.0	30.0	30.0	21.0	21.0	0.0	0.0	25.0	25.0	26.0	1000.0	1.2	1.2	0.0	0.0	1000.0
2019-12-16 03:20:00	0.0	96.0	492.0	1.8	96.0	7.2	30.0	44.4	60.8	21.2	0.0	0.0	1.0	0.0	0.0	0.0	0.0	400.0	400.0	2.2	2.2	0.0	0.0	0.0	0.0	700.0	700.0	700.0	700.0	6.6	96.0	96.0	96.0	96.0	30.0	30.0	21.0	21.0	0.0	0.0	25.0	25.0	26.0	1000.0	1.2	1.2	0.0	0.0	1000.0
2019-12-16 03:25:00	0.0	96.0	504.0	1.8	96.0	7.2	30.4	44.9	60.7	21.1	0.0	0.0	1.0	0.0	0.0	0.0	0.0	400.0	400.0	2.2	2.2	0.0	0.0	0.0	0.0	700.0	700.0	700.0	700.0	6.6	96.0	96.0	96.0	96.0	30.0	30.0	21.0	21.0	0.0	0.0	25.0	25.0	26.0	1000.0	1.2	1.2	0.0	0.0	1000.0
2019-12-16 03:30:00	0.0	96.0	498.0	1.8	96.0	7.1	30.2	44.6	61.2	21.1	0.0	0.0	1.0	0.0	0.0	0.0	0.0	400.0	400.0	2.2	2.2	0.0	0.0	0.0	0.0	700.0	700.0	700.0	700.0	6.6	96.0	96.0	96.0	96.0	30.0	30.0	21.0	21.0	0.0	0.0	25.0	25.0	26.0	1000.0	1.2	1.2	0.0	0.0	1000.0
2019-12-16 03:35:00	0.0	96.0	484.0	1.8	96.0	7.3	29.5	44.5	60.3	21.2	0.0	0.0	1.0	0.0	0.0	0.0	0.0	400.0	400.0	2.2	2.2	0.0	0.0	0.0	0.0	700.0	700.0	700.0	700.0	6.6	96.0	96.0	96.0	96.0	30.0	30.0	21.0	21.0	0.0	0.0	25.0	25.0	26.0	1000.0	1.2	1.2	0.0	0.0	1000.0
2019-12-16 03:40:00	0.0	96.0	497.0	1.8	96.0	7.2	29.7	43.5	60.9	21.0	0.0	0.0	1.0	0.0	0.0	0.0	0.0	400.0	400.0	2.2	2.2	0.0	0.0	0.0	0.0	700.0	700.0	700.0	700.0	6.6	96.0	96.0	96.0	96.0	30.0	30.0	21.0	21.0	0.0	0.0	25.0	25.0	26.0	1000.0	1.2	1.2	0.0	0.0	1000.0
2019-12-16 03:45:00	0.0	96.0	490.0	1.8	96.0	6.7	30.0	41.9	63.0	20.7	0.0	0.0	1.0	0.0	0.0	0.0	0.0	400.0	400.0	2.2	2.2	0.0	0.0	0.0	0.0	700.0	700.0	700.0	700.0	6.6	96.0	96.0	96.0	96.0	30.0	30.0	21.0	21.0	0.0	0.0	25.0	25.0	26.0	1000.0	1.2	1.2	0.0	0.0	1000.0
2019-12-16 03:50:00	0.0	96.0	493.0	1.8	96.0	6.9	30.2	41.9	62.1	21.0	0.0	0.0	1.0	0.0	0.0	0.0	0.0	400.0	400.0	2.2	2.2	0.0	0.0	0.0	0.0	700.0	700.0	700.0	700.0	6.6	96.0	96.0	96.0	96.0	30.0	30.0	21.0	21.0	0.0	0.0	25.0	25.0	26.0	1000.0	1.2	1.2	0.0	0.0	1000.0
2019-12-16 03:55:00	0.0	96.0	511.0	1.8	96.0	7.2	30.5	42.3	60.9	21.1	0.0	0.0	1.0	0.0	0.0	0.0	0.0	400.0	400.0	2.2	2.2	0.0	0.0	0.0	0.0	700.0	700.0	700.0	700.0	6.6	96.0	96.0	96.0	96.0	30.0	30.0	21.0	21.0	0.0	0.0	25.0	25.0	26.0	1000.0	1.2	1.2	0.0	0.0	1000.0
2019-12-16 04:00:00	0.0	96.0	495.0	1.8	96.0	6.9	30.3	42.7	62.1	20.9	0.0	0.0	1.0	0.0	0.0	0.0	0.0	400.0	400.0	2.2	2.2	0.0	0.0	0.0	0.0	700.0	700.0	700.0	700.0	6.6	96.0	96.0	96.0	96.0	30.0	30.0	21.0	21.0	0.0	0.0	25.0	25.0	26.0	1000.0	1.2	1.2	0.0	0.0	1000.0
2019-12-16 04:05:00	0.0	96.0	506.0	1.8	96.0	7.0	29.7	43.0	61.6	20.9	0.0	0.0	1.0	0.0	0.0	0.0	0.0	400.0	400.0	2.2	2.2	0.0	0.0	0.0	0.0	700.0	700.0	700.0	700.0	6.6	96.0	96.0	96.0	96.0	30.0	30.0	21.0	21.0	0.0	0.0	25.0	25.0	26.0	1000.0	1.2	1.2	0.0	0.0	1000.0
2019-12-16 04:10:00	0.0	96.0	503.0	1.8	96.0	7.3	29.9	43.5	60.3	21.0	0.0	0.0	1.0	0.0	0.0	0.0	0.0	400.0	400.0	2.2	2.2	0.0	0.0	0.0	0.0	700.0	700.0	700.0	700.0	6.6	96.0	96.0	96.0	96.0	30.0	30.0	21.0	21.0	0.0	0.0	25.0	25.0	26.0	1000.0	1.2	1.2	0.0	0.0	1000.0
2019-12-16 04:15:00	0.0	96.0	505.0	1.8	96.0	6.9	30.2	42.9	61.3	20.6	0.0	0.0	1.0	0.0	0.0	0.0	0.0	400.0	400.0	2.2	2.2	0.0	0.0	0.0	0.0	700.0	700.0	700.0	700.0	6.6	96.0	96.0	96.0	96.0	30.0	30.0	21.0	21.0	0.0	0.0	25.0	25.0	26.0	1000.0	1.2	1.2	0.0	0.0	1000.0
2019-12-16 04:20:00	0.0	96.0	507.0	1.8	96.0	6.9	30.4	43.0	62.1	20.9	0.0	0.0	1.0	0.0	0.0	0.0	0.0	400.0	400.0	2.2	2.2	0.0	0.0	0.0	0.0	700.0	700.0	700.0	700.0	6.6	96.0	96.0	96.0	96.0	30.0	30.0	21.0	21.0	0.0	0.0	25.0	25.0	26.0	1000.0	1.2	1.2	0.0	0.0	1000.0
2019-12-16 04:25:00	0.0	96.0	506.0	1.8	96.0	7.2	30.8	43.1	60.7	21.1	0.0	0.0	1.0	0.0	0.0	0.0	0.0	400.0	400.0	2.2	2.2	0.0	0.0	0.0	0.0	700.0	700.0	700.0	700.0	6.6	96.0	96.0	96.0	96.0	30.0	30.0	21.0	21.0	0.0	0.0	25.0	25.0	26.0	1000.0	1.2	1.2	0.0	0.0	1000.0
2019-12-16 04:30:00	0.0	96.0	496.0	1.8	96.0	7.5	30.5	42.9	59.6	21.2	0.0	0.0	1.0	0.0	0.0	0.0	0.0	400.0	400.0	2.2	2.2	0.0	0.0	0.0	0.0	700.0	700.0	700.0	700.0	6.6	96.0	96.0	96.0	96.0	30.0	30.0	21.0	21.0	0.0	0.0	25.0	25.0	26.0	1000.0	1.2	1.2	0.0	0.0	1000.0
2019-12-16 04:35:00	0.0	96.0	491.0	1.8	96.0	6.4	30.4	43.0	63.9	20.4	0.0	0.0	1.0	0.0	0.0	0.0	0.0	400.0	400.0	2.2	2.2	0.0	0.0	0.0	0.0	700.0	700.0	700.0	700.0	6.6	96.0	96.0	96.0	96.0	30.0	30.0	21.0	21.0	0.0	0.0	25.0	25.0	26.0	1000.0	1.2	1.2	0.0	0.0	1000.0
2019-12-16 04:40:00	0.0	96.0	502.0	1.8	96.0	6.4	30.4	45.7	64.4	20.7	0.0	0.0	1.0	0.0	0.0	0.0	0.0	400.0	400.0	2.2	2.2	0.0	0.0	0.0	0.0	700.0	700.0	700.0	700.0	6.6	96.0	96.0	96.0	96.0	30.0	30.0	21.0	21.0	0.0	0.0	25.0	25.0	26.0	1000.0	1.2	1.2	0.0	0.0	1000.0
2019-12-16 04:45:00	0.0	96.0	501.0	1.8	96.0	6.9	30.3	46.1	62.3	21.0	0.0	0.0	1.0	0.0	0.0	0.0	0.0	400.0	400.0	2.2	2.2	0.0	0.0	0.0	0.0	700.0	700.0	700.0	700.0	6.6	96.0	96.0	96.0	96.0	30.0	30.0	21.0	21.0	0.0	0.0	25.0	25.0	26.0	1000.0	1.2	1.2	0.0	0.0	1000.0
2019-12-16 04:50:00	0.0	96.0	496.0	1.8	96.0	7.2	30.4	44.7	60.7	21.0	0.0	0.0	1.0	0.0	0.0	0.0	0.0	400.0	400.0	2.2	2.2	0.0	0.0	0.0	0.0	700.0	700.0	700.0	700.0	6.6	96.0	96.0	96.0	96.0	30.0	30.0	21.0	21.0	0.0	0.0	25.0	25.0	26.0	1000.0	1.2	1.2	0.0	0.0	1000.0
2019-12-16 04:55:00	0.0	96.0	497.0	1.8	96.0	6.8	30.3	43.4	62.6	21.0	0.0	0.0	1.0	0.0	0.0	0.0	0.0	400.0	400.0	2.2	2.2	0.0	0.0	0.0	0.0	700.0	700.0	700.0	700.0	6.6	96.0	96.0	96.0	96.0	30.0	30.0	21.0	21.0	0.0	0.0	25.0	25.0	26.0	1000.0	1.2	1.2	0.0	0.0	1000.0
2019-12-16 05:00:00	0.0	96.0	495.0	1.8	96.0	6.5	30.2	42.9	64.2	20.9	0.0	0.0	1.0	0.0	0.0	0.0	0.0	400.0	400.0	2.2	2.2	0.0	0.0	0.0	0.0	700.0	700.0	700.0	700.0	6.6	96.0	96.0	96.0	96.0	30.0	30.0	21.0	21.0	0.0	0.0	25.0	25.0	26.0	1000.0	1.2	1.2	0.0	0.0	1000.0
2019-12-16 05:05:00	0.0	96.0	497.0	1.8	96.0	6.8	30.3	43.0	62.8	21.0	0.0	0.0	0.0	0.0	0.0	0.0	0.0	400.0	400.0	2.2	2.2	0.0	0.0	0.0	0.0	700.0	700.0	700.0	700.0	6.6	96.0	96.0	96.0	96.0	30.0	30.0	21.0	21.0	0.0	0.0	25.0	25.0	26.0	1000.0	1.2	1.2	0.0	0.0	1000.0
2019-12-16 05:10:00	0.0	96.0	498.0	1.8	96.0	7.2	30.3	43.4	61.3	21.2	0.0	0.0	1.0	0.0	0.0	0.0	0.0	400.0	400.0	2.2	2.2	0.0	0.0	0.0	0.0	700.0	700.0	700.0	700.0	6.6	96.0	96.0	96.0	96.0	30.0	30.0	21.0	21.0	0.0	0.0	25.0	25.0	26.0	1000.0	1.2	1.2	0.0	0.0	1000.0
2019-12-16 05:15:00	0.0	96.0	511.0	1.8	96.0	7.0	30.3	43.6	61.7	21.1	0.0	0.0	1.0	0.0	0.0	0.0	0.0	400.0	400.0	2.2	2.2	0.0	0.0	0.0	0.0	700.0	700.0	700.0	700.0	6.6	96.0	96.0	96.0	96.0	30.0	30.0	21.0	21.0	0.0	0.0	25.0	25.0	26.0	1000.0	1.2	1.2	0.0	0.0	1000.0
2019-12-16 05:20:00	0.0	96.0	493.0	1.8	96.0	7.3	30.2	44.0	60.8	21.3	0.0	0.0	1.0	0.0	0.0	0.0	0.0	400.0	400.0	2.2	2.2	0.0	0.0	0.0	0.0	700.0	700.0	700.0	700.0	6.6	96.0	96.0	96.0	96.0	30.0	30.0	21.0	21.0	0.0	0.0	25.0	25.0	26.0	1000.0	1.2	1.2	0.0	0.0	1000.0
2019-12-16 05:25:00	0.0	96.0	502.0	1.8	96.0	6.4	30.3	44.1	64.2	20.6	0.0	0.0	1.0	0.0	0.0	0.0	0.0	400.0	400.0	2.2	2.2	0.0	0.0	0.0	0.0	700.0	700.0	700.0	700.0	6.6	96.0	96.0	96.0	96.0	30.0	30.0	21.0	21.0	0.0	0.0	25.0	25.0	26.0	1000.0	1.2	1.2	0.0	0.0	1000.0
2019-12-16 05:30:00	0.0	96.0	503.0	1.8	96.0	6.5	30.3	44.3	64.3	20.9	0.0	0.0	1.0	0.0	0.0	0.0	0.0	400.0	400.0	2.2	2.2	0.0	0.0	0.0	0.0	700.0	700.0	700.0	700.0	6.6	96.0	96.0	96.0	96.0	30.0	30.0	21.0	21.0	0.0	0.0	25.0	25.0	26.0	1000.0	1.2	1.2	0.0	0.0	1000.0
2019-12-16 05:35:00	0.0	96.0	508.0	1.8	96.0	6.9	30.3	44.9	62.3	21.1	0.0	0.0	1.0	0.0	0.0	0.0	0.0	400.0	400.0	2.2	2.2	0.0	0.0	0.0	0.0	700.0	700.0	700.0	700.0	6.6	96.0	96.0	96.0	96.0	30.0	30.0	21.0	21.0	0.0	0.0	25.0	25.0	26.0	1000.0	1.2	1.2	0.0	0.0	1000.0
2019-12-16 05:40:00	0.0	96.0	506.0	1.8	96.0	7.3	30.2	43.8	61.0	21.3	0.0	0.0	1.0	0.0	0.0	0.0	0.0	400.0	400.0	2.2	2.2	0.0	0.0	0.0	0.0	700.0	700.0	700.0	700.0	6.6	96.0	96.0	96.0	96.0	30.0	30.0	21.0	21.0	0.0	0.0	25.0	25.0	26.0	1000.0	1.2	1.2	0.0	0.0	1000.0
2019-12-16 05:45:00	0.0	96.0	495.0	1.8	96.0	6.4	30.3	42.2	64.2	20.6	0.0	0.0	1.0	0.0	0.0	0.0	0.0	400.0	400.0	2.2	2.2	0.0	0.0	0.0	0.0	700.0	700.0	700.0	700.0	6.6	96.0	96.0	96.0	96.0	30.0	30.0	21.0	21.0	0.0	0.0	25.0	25.0	26.0	1000.0	1.2	1.2	0.0	0.0	1000.0
2019-12-16 05:50:00	0.0	96.0	495.0	1.8	96.0	6.7	30.2	42.2	63.6	21.0	0.0	0.0	1.0	0.0	0.0	0.0	0.0	400.0	400.0	2.2	2.2	0.0	0.0	0.0	0.0	700.0	700.0	700.0	700.0	6.6	96.0	96.0	96.0	96.0	30.0	30.0	21.0	21.0	0.0	0.0	25.0	25.0	26.0	1000.0	1.2	1.2	0.0	0.0	1000.0
2019-12-16 05:55:00	0.0	96.0	493.0	1.8	96.0	6.9	30.2	42.0	62.2	21.0	0.0	0.0	1.0	0.0	0.0	0.0	0.0	400.0	400.0	2.2	2.2	0.0	0.0	0.0	0.0	700.0	700.0	700.0	700.0	6.6	96.0	96.0	96.0	96.0	30.0	30.0	21.0	21.0	0.0	0.0	25.0	25.0	26.0	1000.0	1.2	1.2	0.0	0.0	1000.0
2019-12-16 06:00:00	0.0	96.0	497.0	1.8	96.0	7.3	30.2	42.4	60.9	21.3	0.0	0.0	1.0	0.0	0.0	0.0	0.0	400.0	400.0	2.2	2.2	0.0	0.0	0.0	0.0	700.0	700.0	700.0	700.0	6.6	96.0	96.0	96.0	96.0	30.0	30.0	21.0	21.0	0.0	0.0	25.0	25.0	26.0	1000.0	1.2	1.2	0.0	0.0	1000.0
2019-12-16 06:05:00	0.0	96.0	496.0	1.8	96.0	6.7	30.1	42.7	62.7	20.8	0.0	0.0	1.0	0.0	0.0	0.0	0.0	400.0	400.0	2.2	2.2	0.0	0.0	0.0	0.0	700.0	700.0	700.0	700.0	6.6	96.0	96.0	96.0	96.0	30.0	30.0	21.0	21.0	0.0	0.0	25.0	25.0	26.0	1000.0	1.2	1.2	0.0	0.0	1000.0
2019-12-16 06:10:00	0.0	96.0	499.0	1.8	96.0	6.9	30.0	42.9	62.3	20.9	0.0	0.0	1.0	0.0	0.0	0.0	0.0	400.0	400.0	2.2	2.2	0.0	0.0	0.0	0.0	700.0	700.0	700.0	700.0	6.6	96.0	96.0	96.0	96.0	30.0	30.0	21.0	21.0	0.0	0.0	25.0	25.0	26.0	1000.0	1.2	1.2	0.0	0.0	1000.0
2019-12-16 06:15:00	0.0	96.0	502.0	1.8	96.0	7.2	30.1	43.1	60.9	21.2	0.0	0.0	1.0	0.0	0.0	0.0	0.0	400.0	400.0	2.2	2.2	0.0	0.0	0.0	0.0	700.0	700.0	700.0	700.0	6.6	96.0	96.0	96.0	96.0	30.0	30.0	21.0	21.0	0.0	0.0	25.0	25.0	26.0	1000.0	1.2	1.2	0.0	0.0	1000.0
2019-12-16 06:20:00	0.0	96.0	498.0	1.8	96.0	6.8	30.0	43.2	62.3	20.7	0.0	0.0	1.0	0.0	0.0	0.0	0.0	400.0	400.0	2.2	2.2	0.0	0.0	0.0	0.0	700.0	700.0	700.0	700.0	6.6	96.0	96.0	96.0	96.0	30.0	30.0	21.0	21.0	0.0	0.0	25.0	25.0	26.0	1000.0	1.2	1.2	0.0	0.0	1000.0
2019-12-16 06:25:00	0.0	96.0	499.0	1.8	96.0	7.0	30.0	43.4	61.7	21.0	0.0	0.0	1.0	0.0	0.0	0.0	0.0	400.0	400.0	2.2	2.2	0.0	0.0	0.0	0.0	700.0	700.0	700.0	700.0	6.6	96.0	96.0	96.0	96.0	30.0	30.0	21.0	21.0	0.0	0.0	25.0	25.0	26.0	1000.0	1.2	1.2	0.0	0.0	1000.0
2019-12-16 06:30:00	0.0	96.0	503.0	1.8	96.0	7.2	30.0	43.5	60.8	21.2	0.0	0.0	1.0	0.0	0.0	0.0	0.0	400.0	400.0	2.2	2.2	0.0	0.0	0.0	0.0	700.0	700.0	700.0	700.0	6.6	96.0	96.0	96.0	96.0	30.0	30.0	21.0	21.0	0.0	0.0	25.0	25.0	26.0	1000.0	1.2	1.2	0.0	0.0	1000.0
2019-12-16 06:35:00	0.0	96.0	498.0	1.8	96.0	7.2	30.0	43.6	60.6	21.0	0.0	0.0	1.0	0.0	0.0	0.0	0.0	400.0	400.0	2.2	2.2	0.0	0.0	0.0	0.0	700.0	700.0	700.0	700.0	6.6	96.0	96.0	96.0	96.0	30.0	30.0	21.0	21.0	0.0	0.0	25.0	25.0	26.0	1000.0	1.2	1.2	0.0	0.0	1000.0
2019-12-16 06:40:00	0.0	96.0	498.0	1.8	96.0	7.2	30.0	43.8	60.8	21.2	0.0	0.0	1.0	0.0	0.0	0.0	0.0	400.0	400.0	2.2	2.2	0.0	0.0	0.0	0.0	700.0	700.0	700.0	700.0	6.6	96.0	96.0	96.0	96.0	30.0	30.0	21.0	21.0	0.0	0.0	25.0	25.0	26.0	1000.0	1.2	1.2	0.0	0.0	1000.0
2019-12-16 06:45:00	0.0	96.0	503.0	1.8	96.0	7.1	30.2	43.9	61.3	21.0	0.0	0.0	1.0	0.0	0.0	0.0	0.0	400.0	400.0	2.2	2.2	0.0	0.0	0.0	0.0	700.0	700.0	700.0	700.0	6.6	96.0	96.0	96.0	96.0	30.0	30.0	21.0	21.0	0.0	0.0	25.0	25.0	26.0	1000.0	1.2	1.2	0.0	0.0	1000.0
2019-12-16 06:50:00	0.0	96.0	495.0	1.8	96.0	7.2	30.1	42.2	60.7	21.1	0.0	0.0	1.0	0.0	0.0	0.0	0.0	400.0	400.0	2.2	2.2	0.0	0.0	0.0	0.0	700.0	700.0	700.0	700.0	6.6	96.0	96.0	96.0	96.0	30.0	30.0	21.0	21.0	0.0	0.0	25.0	25.0	26.0	1000.0	1.2	1.2	0.0	0.0	1000.0
2019-12-16 06:55:00	0.0	96.0	497.0	1.8	96.0	6.5	30.1	41.0	63.6	20.7	0.0	0.0	1.0	0.0	0.0	0.0	0.0	400.0	400.0	2.2	2.2	0.0	0.0	0.0	0.0	700.0	700.0	700.0	700.0	6.6	96.0	96.0	96.0	96.0	30.0	30.0	21.0	21.0	0.0	0.0	25.0	25.0	26.0	1000.0	1.2	1.2	0.0	0.0	1000.0
2019-12-16 07:00:00	0.0	96.0	501.0	1.8	96.0	6.5	30.1	42.6	63.8	20.8	0.0	0.0	1.0	0.0	0.0	0.0	0.0	400.0	400.0	2.2	2.2	0.0	0.0	0.0	0.0	700.0	700.0	700.0	700.0	6.6	96.0	96.0	96.0	96.0	30.0	30.0	21.0	21.0	0.0	0.0	25.0	25.0	26.0	1000.0	1.2	1.2	0.0	0.0	1000.0
2019-12-16 07:05:00	0.0	96.0	496.0	1.8	96.0	6.9	30.1	43.8	62.3	21.1	0.0	0.0	1.0	0.0	0.0	0.0	0.0	400.0	400.0	2.2	2.2	0.0	0.0	0.0	0.0	700.0	700.0	700.0	700.0	6.6	96.0	96.0	96.0	96.0	30.0	30.0	21.0	21.0	0.0	0.0	25.0	25.0	26.0	1000.0	1.2	1.2	0.0	0.0	1000.0
2019-12-16 07:10:00	0.0	96.0	503.0	1.8	96.0	7.2	30.0	44.5	61.1	21.2	0.0	0.0	1.0	0.0	0.0	0.0	0.0	400.0	400.0	2.2	2.2	0.0	0.0	0.0	0.0	700.0	700.0	700.0	700.0	6.6	96.0	96.0	96.0	96.0	30.0	30.0	21.0	21.0	0.0	0.0	25.0	25.0	26.0	1000.0	1.2	1.2	0.0	0.0	1000.0
2019-12-16 07:15:00	0.0	96.0	496.0	1.8	96.0	7.3	30.0	42.9	60.8	21.3	0.0	0.0	1.0	0.0	0.0	0.0	0.0	400.0	400.0	2.2	2.2	0.0	0.0	0.0	0.0	700.0	700.0	700.0	700.0	6.6	96.0	96.0	96.0	96.0	30.0	30.0	21.0	21.0	0.0	0.0	25.0	25.0	26.0	1000.0	1.2	1.2	0.0	0.0	1000.0
2019-12-16 07:20:00	0.0	96.0	497.0	1.8	96.0	7.2	29.9	41.9	61.0	21.1	0.0	0.0	1.0	0.0	0.0	0.0	0.0	400.0	400.0	2.2	2.2	0.0	0.0	0.0	0.0	700.0	700.0	700.0	700.0	6.6	96.0	96.0	96.0	96.0	30.0	30.0	21.0	21.0	0.0	0.0	25.0	25.0	26.0	1000.0	1.2	1.2	0.0	0.0	1000.0
2019-12-16 07:25:00	0.0	96.0	497.0	1.8	96.0	7.3	29.9	41.8	60.4	21.2	0.0	0.0	1.0	0.0	0.0	0.0	0.0	400.0	400.0	2.2	2.2	0.0	0.0	0.0	0.0	700.0	700.0	700.0	700.0	6.6	96.0	96.0	96.0	96.0	30.0	30.0	21.0	21.0	0.0	0.0	25.0	25.0	26.0	1000.0	1.2	1.2	0.0	0.0	1000.0
2019-12-16 07:30:00	0.0	96.0	496.0	1.8	96.0	6.5	29.7	42.4	64.0	20.7	0.0	0.0	1.0	0.0	0.0	0.0	0.0	400.0	400.0	2.2	2.2	0.0	0.0	0.0	0.0	700.0	700.0	700.0	700.0	6.6	96.0	96.0	96.0	96.0	30.0	30.0	21.0	21.0	0.0	0.0	25.0	25.0	26.0	1000.0	1.2	1.2	0.0	0.0	1000.0
2019-12-16 07:35:00	0.0	96.0	509.0	1.8	96.0	6.6	29.9	43.2	64.0	21.0	0.0	0.0	1.0	0.0	0.0	0.0	0.0	400.0	400.0	2.2	2.2	0.0	0.0	0.0	0.0	700.0	700.0	700.0	700.0	6.6	96.0	96.0	96.0	96.0	30.0	30.0	21.0	21.0	0.0	0.0	25.0	25.0	26.0	1000.0	1.2	1.2	0.0	0.0	1000.0
2019-12-16 07:40:00	0.0	96.0	501.0	1.8	96.0	7.0	29.9	44.0	62.3	21.2	0.0	0.0	1.0	0.0	0.0	0.0	0.0	400.0	400.0	2.2	2.2	0.0	0.0	0.0	0.0	700.0	700.0	700.0	700.0	6.6	96.0	96.0	96.0	96.0	30.0	30.0	21.0	21.0	0.0	0.0	25.0	25.0	26.0	1000.0	1.2	1.2	0.0	0.0	1000.0
2019-12-16 07:45:00	0.0	96.0	503.0	1.8	96.0	7.2	30.0	43.4	61.2	21.3	0.0	0.0	1.0	0.0	0.0	0.0	0.0	400.0	400.0	2.2	2.2	0.0	0.0	0.0	0.0	700.0	700.0	700.0	700.0	6.6	96.0	96.0	96.0	96.0	30.0	30.0	21.0	21.0	0.0	0.0	25.0	25.0	26.0	1000.0	1.2	1.2	0.0	0.0	1000.0
2019-12-16 07:50:00	0.0	96.0	498.0	1.8	96.0	6.9	29.9	41.6	62.4	21.1	0.0	0.0	1.0	0.0	0.0	0.0	0.0	400.0	400.0	2.2	2.2	0.0	0.0	0.0	0.0	700.0	700.0	700.0	700.0	6.6	96.0	96.0	96.0	96.0	30.0	30.0	21.0	21.0	0.0	0.0	25.0	25.0	26.0	1000.0	1.2	1.2	0.0	0.0	1000.0
2019-12-16 07:55:00	0.0	96.0	507.0	1.8	96.0	7.1	29.7	42.5	61.7	21.3	0.0	0.0	1.0	0.0	0.0	0.0	0.0	400.0	400.0	2.2	2.2	0.0	0.0	0.0	0.0	700.0	700.0	700.0	700.0	6.6	96.0	96.0	96.0	96.0	30.0	30.0	21.0	21.0	0.0	0.0	25.0	25.0	26.0	1000.0	1.2	1.2	0.0	0.0	1000.0
2019-12-16 08:00:00	0.0	96.0	503.0	1.8	96.0	7.3	29.7	42.3	61.0	21.4	0.0	0.0	1.0	0.0	0.0	0.0	0.0	400.0	400.0	2.2	2.2	0.0	0.0	0.0	0.0	700.0	700.0	700.0	700.0	6.6	96.0	96.0	96.0	96.0	30.0	30.0	21.0	21.0	0.0	0.0	25.0	25.0	26.0	1000.0	1.2	1.2	0.0	0.0	1000.0
2019-12-16 08:05:00	0.0	96.0	509.0	1.8	96.0	6.6	29.7	42.7	63.7	20.9	0.0	0.0	1.0	0.0	0.0	0.0	0.0	400.0	400.0	2.2	2.2	0.0	0.0	0.0	0.0	700.0	700.0	700.0	700.0	6.6	96.0	96.0	96.0	96.0	30.0	30.0	21.0	21.0	0.0	0.0	25.0	25.0	26.0	1000.0	1.2	1.2	0.0	0.0	1000.0
2019-12-16 08:10:00	0.0	96.0	505.0	1.8	96.0	6.8	29.4	42.6	62.9	21.1	0.0	0.0	1.0	0.0	0.0	0.0	0.0	400.0	400.0	2.2	2.2	0.0	0.0	0.0	0.0	700.0	700.0	700.0	700.0	6.6	96.0	96.0	96.0	96.0	30.0	30.0	21.0	21.0	0.0	0.0	25.0	25.0	26.0	1000.0	1.2	1.2	0.0	0.0	1000.0
2019-12-16 08:15:00	0.0	96.0	515.0	1.8	96.0	7.3	29.5	42.3	61.2	21.4	0.0	0.0	1.0	0.0	0.0	0.0	0.0	400.0	400.0	2.2	2.2	0.0	0.0	0.0	0.0	700.0	700.0	700.0	700.0	6.6	96.0	96.0	96.0	96.0	30.0	30.0	21.0	21.0	0.0	0.0	25.0	25.0	26.0	1000.0	1.2	1.2	0.0	0.0	1000.0
2019-12-16 08:20:00	0.0	96.0	511.0	1.8	96.0	6.9	29.8	41.7	61.9	20.8	0.0	0.0	1.0	0.0	0.0	0.0	0.0002	400.0	400.0	2.2	2.2	0.0	0.0	0.0	0.0	700.0	700.0	700.0	700.0	6.6	96.0	96.0	96.0	96.0	30.0	30.0	21.0	21.0	0.0	0.0	25.0	25.0	26.0	1000.0	1.2	1.2	0.0	0.0	1000.0
2019-12-16 08:25:00	100.0	96.0	503.0	1.8	96.0	7.0	30.2	40.5	62.1	21.1	0.0	0.0	1.0	0.0	100.0	100.0	0.0003	600.0	600.0	2.2	2.2	0.0	0.0	0.0	0.0	700.0	700.0	700.0	700.0	6.6	96.0	96.0	96.0	96.0	30.0	30.0	21.0	21.0	0.0	0.0	25.0	25.0	26.0	1000.0	1.2	1.2	0.0	0.0	1000.0
2019-12-16 08:30:00	100.0	96.0	645.0	1.8	100.0	7.4	30.3	39.6	60.6	21.4	0.0	0.0	1.0	0.0	100.0	100.0	0.0005	400.0	400.0	2.2	2.2	0.0	0.0	0.0	0.0	700.0	700.0	700.0	700.0	6.6	96.0	96.0	100.0	100.0	30.0	30.0	21.0	21.0	0.0	0.0	25.0	25.0	25.0	1000.0	1.2	1.2	0.0	0.0	1000.0
2019-12-16 08:35:00	100.0	96.0	672.0	1.8	100.0	6.7	30.5	38.5	63.6	21.2	0.0	0.0	1.0	0.0	100.0	100.0	0.0005	400.0	400.0	2.2	2.2	0.0	0.0	0.0	0.0	700.0	700.0	700.0	700.0	6.6	96.0	96.0	100.0	100.0	30.0	30.0	21.0	21.0	0.0	0.0	25.0	25.0	25.0	1000.0	1.2	1.2	0.0	0.0	1000.0
2019-12-16 08:40:00	100.0	96.0	669.0	1.8	100.0	7.5	30.6	0.0	61.3	22.1	0.0	0.0	1.0	0.0	100.0	100.0	0.0005	400.0	400.0	2.2	2.2	0.0	0.0	0.0	0.0	700.0	700.0	700.0	700.0	6.6	96.0	96.0	100.0	100.0	30.0	30.0	21.0	21.0	0.0	0.0	25.0	25.0	25.0	1000.0	1.2	1.2	0.0	0.0	1000.0
2019-12-16 08:45:00	100.0	96.0	647.0	1.8	100.0	6.1	30.1	0.0	67.5	21.3	0.0	0.0	1.0	0.0	100.0	100.0	0.0006	400.0	400.0	2.2	2.2	0.0	0.0	0.0	0.0	700.0	700.0	700.0	700.0	6.6	96.0	96.0	100.0	100.0	30.0	30.0	21.0	21.0	0.0	0.0	25.0	25.0	25.0	1000.0	1.2	1.2	0.0	0.0	1000.0
2019-12-16 08:50:00	100.0	95.0	626.0	1.8	99.0	6.7	29.7	0.0	65.4	22.1	0.0	0.0	1.0	0.0	100.0	100.0	0.0006	400.0	400.0	2.2	2.2	0.0	0.0	0.0	0.0	700.0	700.0	700.0	700.0	6.6	96.0	96.0	100.0	100.0	30.0	30.0	21.0	21.0	0.0	0.0	25.0	25.0	25.0	1000.0	1.2	1.2	0.0	0.0	1000.0
2019-12-16 08:55:00	100.0	93.0	642.0	1.8	100.0	7.5	29.7	0.0	62.5	22.6	0.0	0.0	1.0	0.0	100.0	100.0	0.0006	400.0	400.0	2.2	2.2	0.0	0.0	0.0	0.0	700.0	700.0	700.0	700.0	6.6	96.0	96.0	100.0	100.0	30.0	30.0	21.0	21.0	0.0	0.0	25.0	25.0	25.0	1000.0	1.2	1.2	0.0	0.0	1000.0
2019-12-16 09:00:00	100.0	90.0	628.0	1.8	100.0	6.9	29.8	0.0	64.4	22.1	0.0	0.0	1.0	0.0	100.0	100.0	0.0006	400.0	400.0	2.2	2.2	0.0	0.0	0.0	0.0	700.0	700.0	700.0	700.0	6.6	96.0	96.0	100.0	100.0	30.0	30.0	21.0	21.0	0.0	0.0	25.0	25.0	25.0	1000.0	1.2	1.2	0.0	0.0	1000.0
2019-12-16 09:05:00	100.0	87.0	612.0	1.8	100.0	7.4	30.2	0.0	62.7	22.4	161.0	160.0	1.0	0.0	100.0	100.0	0.0008	400.0	400.0	2.2	2.2	0.0	0.0	0.0	0.0	700.0	700.0	700.0	700.0	6.6	96.0	96.0	100.0	100.0	30.0	30.0	21.0	21.0	0.0	0.0	25.0	25.0	25.0	1000.0	1.2	1.2	0.0	0.0	1000.0
2019-12-16 09:10:00	100.0	67.0	607.0	1.8	98.0	5.9	30.6	0.0	68.6	21.5	161.0	160.0	1.0	0.0	100.0	100.0	0.0009	400.0	400.0	2.2	2.2	0.0	0.0	0.0	0.0	700.0	700.0	700.0	700.0	6.6	96.0	96.0	100.0	100.0	30.0	30.0	21.0	21.0	0.0	0.0	25.0	25.0	25.0	1000.0	1.2	1.2	0.0	0.0	1000.0
2019-12-16 09:15:00	100.0	17.0	608.0	1.7	98.0	6.5	30.6	0.0	66.0	21.9	166.0	160.0	1.0	0.0	100.0	100.0	0.001	400.0	400.0	2.2	2.2	0.0	0.0	0.0	0.0	700.0	700.0	700.0	700.0	6.6	96.0	96.0	100.0	100.0	30.0	30.0	21.0	21.0	0.0	0.0	25.0	25.0	25.0	1000.0	1.2	1.2	0.0	0.0	1000.0
2019-12-16 09:20:00	100.0	0.0	600.0	1.7	100.0	7.1	30.5	0.0	63.3	21.9	171.0	160.0	1.0	0.0	100.0	100.0	0.0041	400.0	400.0	2.2	2.2	0.0	0.0	0.0	0.0	700.0	700.0	700.0	700.0	6.6	96.0	96.0	100.0	100.0	30.0	30.0	21.0	21.0	0.0	0.0	25.0	25.0	25.0	1000.0	1.2	1.2	0.0	0.0	1000.0
2019-12-16 09:25:00	100.0	0.0	653.0	1.8	100.0	7.2	30.4	0.0	62.5	21.9	170.0	160.0	1.0	0.0	100.0	100.0	0.0072	400.0	400.0	2.2	2.2	0.0	0.0	0.0	0.0	700.0	700.0	700.0	700.0	6.6	96.0	96.0	100.0	100.0	30.0	30.0	21.0	21.0	0.0	0.0	25.0	25.0	25.0	1000.0	1.2	1.2	0.0	0.0	1000.0
2019-12-16 09:30:00	100.0	0.0	688.0	1.8	100.0	6.7	30.4	0.0	65.1	21.8	171.0	160.0	1.0	0.0	100.0	100.0	0.0103	400.0	400.0	2.2	2.2	0.0	0.0	0.0	0.0	700.0	700.0	700.0	700.0	6.6	96.0	96.0	100.0	100.0	30.0	30.0	21.0	21.0	0.0	0.0	25.0	25.0	25.0	1000.0	1.2	1.2	0.0	0.0	1000.0
2019-12-16 09:35:00	100.0	0.0	652.0	1.8	100.0	7.3	30.3	0.0	62.4	22.1	175.0	160.0	1.0	0.0	100.0	100.0	0.0072	400.0	400.0	2.2	2.2	0.0	0.0	0.0	0.0	700.0	700.0	700.0	700.0	6.6	96.0	96.0	100.0	100.0	30.0	30.0	21.0	21.0	0.0	0.0	25.0	25.0	25.0	1000.0	1.2	1.2	0.0	0.0	1000.0
2019-12-16 09:40:00	100.0	0.0	656.0	1.8	100.0	6.7	30.3	0.0	64.3	21.5	176.0	160.0	1.0	0.0	100.0	100.0	0.004	400.0	400.0	2.2	2.2	0.0	0.0	0.0	0.0	700.0	700.0	700.0	700.0	6.6	96.0	96.0	100.0	100.0	30.0	30.0	21.0	21.0	0.0	0.0	25.0	25.0	25.0	1000.0	1.2	1.2	0.0	0.0	1000.0
2019-12-16 09:45:00	100.0	0.0	657.0	1.8	99.0	6.0	30.1	34.1	68.1	21.6	177.0	160.0	1.0	0.0	100.0	100.0	0.0009	400.0	400.0	2.2	2.2	0.0	0.0	0.0	0.0	700.0	700.0	700.0	700.0	6.6	96.0	96.0	100.0	100.0	30.0	30.0	21.0	21.0	0.0	0.0	25.0	25.0	25.0	1000.0	1.2	1.2	0.0	0.0	1000.0
2019-12-16 09:50:00	100.0	0.0	641.0	1.7	100.0	7.3	30.3	0.0	63.8	22.7	177.0	160.0	1.0	0.0	100.0	100.0	0.0006	400.0	400.0	2.2	2.2	0.0	0.0	0.0	0.0	700.0	700.0	700.0	700.0	6.6	96.0	96.0	100.0	100.0	30.0	30.0	21.0	21.0	0.0	0.0	25.0	25.0	25.0	1000.0	1.2	1.2	0.0	0.0	1000.0
2019-12-16 09:55:00	100.0	0.0	630.0	1.7	100.0	7.4	30.4	0.0	62.7	22.5	183.0	160.0	1.0	0.0	100.0	100.0	0.0003	400.0	400.0	2.2	2.2	0.0	0.0	0.0	0.0	700.0	700.0	700.0	700.0	6.6	96.0	96.0	100.0	100.0	30.0	30.0	21.0	21.0	0.0	0.0	25.0	25.0	25.0	1000.0	1.2	1.2	0.0	0.0	1000.0
2019-12-16 10:00:00	100.0	0.0	619.0	1.8	100.0	7.2	30.4	0.0	63.9	22.5	185.0	160.0	1.0	0.0	100.0	100.0	0.0	400.0	400.0	2.2	2.2	0.0	0.0	0.0	0.0	700.0	700.0	700.0	700.0	6.6	96.0	96.0	100.0	100.0	30.0	30.0	21.0	21.0	0.0	0.0	25.0	25.0	25.0	1000.0	1.2	1.2	0.0	0.0	1000.0
2019-12-16 10:05:00	100.0	0.0	608.0	1.8	100.0	7.6	30.4	0.0	62.4	22.8	186.0	160.0	1.0	0.0	100.0	100.0	0.0	400.0	400.0	2.2	2.2	0.0	0.0	0.0	0.0	700.0	700.0	700.0	700.0	6.6	96.0	96.0	100.0	100.0	30.0	30.0	21.0	21.0	0.0	0.0	25.0	25.0	25.0	1000.0	1.2	1.2	0.0	0.0	1000.0
2019-12-16 10:10:00	100.0	0.0	610.0	1.7	100.0	7.0	30.4	0.0	64.7	22.4	188.0	160.0	1.0	0.0	100.0	100.0	0.0	400.0	400.0	2.2	2.2	0.0	0.0	0.0	0.0	700.0	700.0	700.0	700.0	6.6	96.0	96.0	100.0	100.0	30.0	30.0	21.0	21.0	0.0	0.0	25.0	25.0	25.0	1000.0	1.2	1.2	0.0	0.0	1000.0
2019-12-16 10:15:00	100.0	0.0	601.0	1.7	100.0	7.4	30.4	0.0	63.5	22.8	186.0	160.0	1.0	0.0	100.0	100.0	0.0	400.0	400.0	2.2	2.2	0.0	0.0	0.0	0.0	700.0	700.0	700.0	700.0	6.6	96.0	96.0	100.0	100.0	30.0	30.0	21.0	21.0	0.0	0.0	25.0	25.0	25.0	1000.0	1.2	1.2	0.0	0.0	1000.0
2019-12-16 10:20:00	100.0	0.0	594.0	1.7	100.0	7.1	30.4	0.0	64.6	22.7	189.0	160.0	1.0	0.0	100.0	100.0	0.0003	400.0	400.0	2.2	2.2	0.0	0.0	0.0	0.0	700.0	700.0	700.0	700.0	6.6	96.0	96.0	100.0	100.0	30.0	30.0	21.0	21.0	0.0	0.0	25.0	25.0	25.0	1000.0	1.2	1.2	0.0	0.0	1000.0
2019-12-16 10:25:00	100.0	0.0	630.0	1.7	100.0	7.3	30.4	0.0	63.8	22.8	189.0	160.0	1.0	0.0	100.0	100.0	0.0006	400.0	400.0	2.2	2.2	0.0	0.0	0.0	0.0	700.0	700.0	700.0	700.0	6.6	96.0	96.0	100.0	100.0	30.0	30.0	21.0	21.0	0.0	0.0	25.0	25.0	25.0	1000.0	1.2	1.2	0.0	0.0	1000.0
2019-12-16 10:30:00	100.0	0.0	659.0	1.8	100.0	7.4	30.4	0.0	63.3	22.7	189.0	160.0	1.0	0.0	100.0	100.0	0.0009	400.0	400.0	2.2	2.2	0.0	0.0	0.0	0.0	700.0	700.0	700.0	700.0	6.6	96.0	96.0	100.0	100.0	30.0	30.0	21.0	21.0	0.0	0.0	25.0	25.0	25.0	1000.0	1.2	1.2	0.0	0.0	1000.0
2019-12-16 10:35:00	100.0	0.0	655.0	1.7	100.0	6.8	30.4	0.0	66.0	22.5	187.0	160.0	1.0	0.0	100.0	100.0	0.0008	400.0	400.0	2.2	2.2	0.0	0.0	0.0	0.0	700.0	700.0	700.0	700.0	6.6	96.0	96.0	100.0	100.0	30.0	30.0	21.0	21.0	0.0	0.0	25.0	25.0	25.0	1000.0	1.2	1.2	0.0	0.0	1000.0
2019-12-16 10:40:00	100.0	0.0	653.0	1.7	100.0	6.9	30.4	0.0	65.7	22.6	191.0	160.0	1.0	0.0	100.0	100.0	0.0006	400.0	400.0	2.2	2.2	0.0	0.0	0.0	0.0	700.0	700.0	700.0	700.0	6.6	96.0	96.0	100.0	100.0	30.0	30.0	21.0	21.0	0.0	0.0	25.0	25.0	25.0	1000.0	1.2	1.2	0.0	0.0	1000.0
2019-12-16 10:45:00	100.0	0.0	645.0	1.7	100.0	7.3	30.4	0.0	64.3	22.9	196.0	160.0	1.0	0.0	100.0	100.0	0.0005	400.0	400.0	2.2	2.2	0.0	0.0	0.0	0.0	700.0	700.0	700.0	700.0	6.6	96.0	96.0	100.0	100.0	30.0	30.0	21.0	21.0	0.0	0.0	25.0	25.0	25.0	1000.0	1.2	1.2	0.0	0.0	1000.0
2019-12-16 10:50:00	100.0	0.0	637.0	1.7	99.0	6.5	30.2	0.0	67.3	22.3	198.0	160.0	1.0	0.0	100.0	100.0	0.0003	400.0	400.0	2.2	2.2	0.0	0.0	0.0	0.0	700.0	700.0	700.0	700.0	6.6	96.0	96.0	100.0	100.0	30.0	30.0	21.0	21.0	0.0	0.0	25.0	25.0	25.0	1000.0	1.2	1.2	0.0	0.0	1000.0
2019-12-16 10:55:00	100.0	0.0	626.0	1.7	99.0	7.0	30.4	0.0	65.2	22.7	201.0	160.0	1.0	0.0	100.0	100.0	0.0002	400.0	400.0	2.2	2.2	0.0	0.0	0.0	0.0	700.0	700.0	700.0	700.0	6.6	96.0	96.0	100.0	100.0	30.0	30.0	21.0	21.0	0.0	0.0	25.0	25.0	25.0	1000.0	1.2	1.2	0.0	0.0	1000.0
2019-12-16 11:00:00	100.0	0.0	622.0	1.7	100.0	6.7	30.4	0.0	66.6	22.5	201.0	160.0	1.0	0.0	100.0	100.0	0.0	400.0	400.0	2.2	2.2	0.0	0.0	0.0	0.0	700.0	700.0	700.0	700.0	6.6	96.0	96.0	100.0	100.0	30.0	30.0	21.0	21.0	0.0	0.0	25.0	25.0	25.0	1000.0	1.2	1.2	0.0	0.0	1000.0
2019-12-16 11:05:00	100.0	0.0	618.0	1.7	98.0	6.2	30.4	0.0	68.6	22.4	208.0	160.0	1.0	0.0	100.0	100.0	0.0	400.0	400.0	2.2	2.2	0.0	0.0	0.0	0.0	700.0	700.0	700.0	700.0	6.6	96.0	96.0	100.0	100.0	30.0	30.0	21.0	21.0	0.0	0.0	25.0	25.0	25.0	1000.0	1.2	1.2	0.0	0.0	1000.0
2019-12-16 11:10:00	100.0	0.0	623.0	1.7	97.0	7.0	30.3	0.0	65.6	22.8	203.0	160.0	1.0	0.0	100.0	100.0	0.0	400.0	400.0	2.2	2.2	0.0	0.0	0.0	0.0	700.0	700.0	700.0	700.0	6.6	0.0	0.0	0.0	0.0	30.0	30.0	21.0	21.0	0.0	0.0	25.0	25.0	25.0	1000.0	1.2	1.2	0.0	0.0	1000.0
2019-12-16 11:15:00	100.0	0.0	611.0	1.7	94.0	7.2	30.4	0.0	64.1	22.7	209.0	160.0	1.0	0.0	100.0	100.0	0.0	400.0	400.0	2.2	2.2	0.0	0.0	0.0	0.0	700.0	700.0	700.0	700.0	6.6	0.0	0.0	0.0	0.0	30.0	30.0	21.0	21.0	0.0	0.0	25.0	25.0	25.0	1000.0	1.2	1.2	0.0	0.0	1000.0
2019-12-16 11:20:00	100.0	0.0	607.0	1.7	91.0	7.0	30.2	0.0	64.6	22.3	212.0	160.0	1.0	0.0	100.0	100.0	0.0004	400.0	400.0	2.2	2.2	0.0	0.0	0.0	0.0	700.0	700.0	700.0	700.0	6.6	0.0	0.0	0.0	0.0	30.0	30.0	21.0	21.0	0.0	0.0	25.0	25.0	25.0	1000.0	1.2	1.2	0.0	0.0	1000.0
2019-12-16 11:25:00	100.0	0.0	644.0	1.7	88.0	7.1	30.2	0.0	64.2	22.4	210.0	160.0	1.0	0.0	100.0	100.0	0.0008	400.0	400.0	2.2	2.2	0.0	0.0	0.0	0.0	700.0	700.0	700.0	700.0	6.6	0.0	0.0	0.0	0.0	30.0	30.0	21.0	21.0	0.0	0.0	25.0	25.0	25.0	1000.0	1.2	1.2	0.0	0.0	1000.0
2019-12-16 11:30:00	100.0	0.0	641.0	1.7	85.0	7.2	30.3	0.0	63.6	22.4	212.0	160.0	1.0	0.0	100.0	100.0	0.0011	400.0	400.0	2.2	2.2	0.0	0.0	0.0	0.0	700.0	700.0	700.0	700.0	6.6	0.0	0.0	0.0	0.0	30.0	30.0	21.0	21.0	0.0	0.0	25.0	25.0	25.0	1000.0	1.2	1.2	0.0	0.0	1000.0
2019-12-16 11:35:00	100.0	0.0	630.0	1.7	82.0	6.4	30.2	0.0	66.5	21.8	214.0	160.0	1.0	0.0	100.0	100.0	0.0008	400.0	400.0	2.2	2.2	0.0	0.0	0.0	0.0	700.0	700.0	700.0	700.0	6.6	0.0	0.0	0.0	0.0	30.0	30.0	21.0	21.0	0.0	0.0	25.0	25.0	25.0	1000.0	1.2	1.2	0.0	0.0	1000.0
2019-12-16 11:40:00	100.0	0.0	635.0	1.7	32.0	6.6	30.1	0.0	65.8	21.8	225.0	160.0	1.0	0.0	100.0	100.0	0.0005	600.0	600.0	2.2	2.2	0.0	0.0	0.0	0.0	700.0	700.0	700.0	700.0	6.6	0.0	0.0	0.0	0.0	30.0	30.0	21.0	21.0	0.0	0.0	25.0	25.0	25.0	1000.0	1.2	1.2	0.0	0.0	1000.0
2019-12-16 11:45:00	100.0	0.0	628.0	1.7	0.0	6.7	30.0	29.2	65.3	21.9	234.0	160.0	1.0	0.0	100.0	100.0	0.0002	600.0	600.0	2.2	2.2	0.0	0.0	0.0	0.0	700.0	700.0	700.0	700.0	6.6	0.0	0.0	0.0	0.0	30.0	30.0	21.0	21.0	0.0	0.0	25.0	25.0	25.0	1000.0	1.2	1.2	0.0	0.0	1000.0
2019-12-16 11:50:00	100.0	0.0	636.0	1.7	0.0	6.8	30.1	0.0	64.6	21.9	245.0	160.0	1.0	0.0	100.0	100.0	0.0002	600.0	600.0	2.2	2.2	0.0	0.0	0.0	0.0	700.0	700.0	700.0	700.0	6.6	0.0	0.0	0.0	0.0	30.0	30.0	21.0	21.0	0.0	0.0	25.0	25.0	25.0	1000.0	1.2	1.2	0.0	0.0	1000.0
2019-12-16 11:55:00	100.0	0.0	634.0	1.7	0.0	7.1	30.1	0.0	63.6	22.2	243.0	160.0	1.0	0.0	100.0	100.0	0.0003	600.0	600.0	2.2	2.2	0.0	0.0	0.0	0.0	700.0	700.0	700.0	700.0	6.6	0.0	0.0	0.0	0.0	30.0	30.0	21.0	21.0	0.0	0.0	25.0	25.0	25.0	1000.0	1.2	1.2	0.0	0.0	1000.0
2019-12-16 12:00:00	100.0	0.0	622.0	1.8	0.0	7.2	30.2	0.0	63.5	22.3	228.0	160.0	1.0	0.0	100.0	100.0	0.0003	600.0	600.0	2.2	2.2	0.0	0.0	0.0	0.0	700.0	700.0	700.0	700.0	6.6	0.0	0.0	0.0	0.0	30.0	30.0	21.0	21.0	0.0	0.0	25.0	25.0	25.0	1000.0	1.2	1.2	0.0	0.0	1000.0
2019-12-16 12:05:00	100.0	0.0	628.0	1.7	0.0	6.8	30.0	0.0	64.5	21.7	224.0	160.0	1.0	0.0	100.0	100.0	0.0002	600.0	600.0	2.2	2.2	0.0	0.0	0.0	0.0	700.0	700.0	700.0	700.0	6.6	0.0	0.0	0.0	0.0	30.0	30.0	21.0	21.0	0.0	0.0	25.0	25.0	25.0	1000.0	1.2	1.2	0.0	0.0	1000.0
2019-12-16 12:10:00	100.0	0.0	612.0	1.7	0.0	6.9	30.0	28.9	64.3	22.0	219.0	160.0	1.0	0.0	100.0	100.0	0.0001	600.0	600.0	2.2	2.2	0.0	0.0	0.0	0.0	700.0	700.0	700.0	700.0	6.6	0.0	0.0	0.0	0.0	30.0	30.0	21.0	21.0	0.0	0.0	25.0	25.0	25.0	1000.0	1.2	1.2	0.0	0.0	1000.0
2019-12-16 12:15:00	100.0	0.0	609.0	1.8	0.0	7.1	29.9	28.5	63.8	22.1	219.0	160.0	1.0	0.0	100.0	100.0	0.0	600.0	600.0	2.2	2.2	0.0	0.0	0.0	0.0	700.0	700.0	700.0	700.0	6.6	0.0	0.0	0.0	0.0	30.0	30.0	21.0	21.0	0.0	0.0	25.0	25.0	25.0	1000.0	1.2	1.2	0.0	0.0	1000.0
2019-12-16 12:20:00	100.0	0.0	605.0	1.8	0.0	7.1	29.8	0.0	63.4	22.1	213.0	160.0	1.0	0.0	100.0	100.0	0.0002	600.0	600.0	2.2	2.2	0.0	0.0	0.0	0.0	700.0	700.0	700.0	700.0	6.6	0.0	0.0	0.0	0.0	30.0	30.0	21.0	21.0	0.0	0.0	25.0	25.0	25.0	1000.0	1.2	1.2	0.0	0.0	1000.0
2019-12-16 12:25:00	100.0	0.0	597.0	1.7	0.0	7.2	29.8	0.0	63.2	22.1	220.0	160.0	1.0	0.0	100.0	100.0	0.0003	600.0	600.0	2.2	2.2	0.0	0.0	0.0	0.0	700.0	700.0	700.0	700.0	6.6	0.0	0.0	0.0	0.0	30.0	30.0	21.0	21.0	0.0	0.0	25.0	25.0	25.0	1000.0	1.2	1.2	0.0	0.0	1000.0
2019-12-16 12:30:00	100.0	0.0	606.0	1.7	0.0	6.8	29.8	0.0	64.7	21.9	231.0	160.0	1.0	0.0	100.0	100.0	0.0005	600.0	600.0	2.2	2.2	0.0	0.0	0.0	0.0	700.0	700.0	700.0	700.0	6.6	0.0	0.0	0.0	0.0	30.0	30.0	21.0	21.0	0.0	0.0	25.0	25.0	25.0	1000.0	1.2	1.2	0.0	0.0	1000.0
2019-12-16 12:35:00	100.0	0.0	633.0	1.7	0.0	6.8	29.9	0.0	64.3	21.8	232.0	160.0	1.0	0.0	100.0	100.0	0.0006	600.0	600.0	2.2	2.2	0.0	0.0	0.0	0.0	700.0	700.0	700.0	700.0	6.6	0.0	0.0	0.0	0.0	30.0	30.0	21.0	21.0	0.0	0.0	25.0	25.0	25.0	1000.0	1.2	1.2	0.0	0.0	1000.0
2019-12-16 12:40:00	100.0	0.0	624.0	1.7	0.0	7.0	29.8	0.0	63.8	21.9	226.0	160.0	1.0	0.0	100.0	100.0	0.0007	600.0	600.0	2.2	2.2	0.0	0.0	0.0	0.0	700.0	700.0	700.0	700.0	6.6	0.0	0.0	0.0	0.0	30.0	30.0	21.0	21.0	0.0	0.0	25.0	25.0	25.0	1000.0	1.2	1.2	0.0	0.0	1000.0
2019-12-16 12:45:00	100.0	0.0	620.0	1.8	0.0	7.0	29.9	0.0	63.5	21.9	218.0	160.0	1.0	0.0	100.0	100.0	0.0009	600.0	600.0	2.2	2.2	0.0	0.0	0.0	0.0	700.0	700.0	700.0	700.0	6.6	0.0	0.0	0.0	0.0	30.0	30.0	21.0	21.0	0.0	0.0	25.0	25.0	25.0	1000.0	1.2	1.2	0.0	0.0	1000.0
2019-12-16 12:50:00	100.0	0.0	614.0	1.8	0.0	6.9	29.7	0.0	64.3	21.9	212.0	160.0	1.0	0.0	100.0	100.0	0.0007	600.0	600.0	2.2	2.2	0.0	0.0	0.0	0.0	700.0	700.0	700.0	700.0	6.6	0.0	0.0	0.0	0.0	30.0	30.0	21.0	21.0	0.0	0.0	25.0	25.0	25.0	1000.0	1.2	1.2	0.0	0.0	1000.0
2019-12-16 12:55:00	100.0	0.0	611.0	1.8	0.0	6.8	29.7	28.7	64.3	21.7	212.0	160.0	1.0	0.0	100.0	100.0	0.0005	600.0	600.0	2.2	2.2	0.0	0.0	0.0	0.0	700.0	700.0	700.0	700.0	6.6	0.0	0.0	0.0	0.0	30.0	30.0	21.0	21.0	0.0	0.0	25.0	25.0	25.0	1000.0	1.2	1.2	0.0	0.0	1000.0
2019-12-16 13:00:00	100.0	0.0	612.0	1.8	0.0	7.0	29.7	31.2	63.8	21.9	213.0	160.0	1.0	0.0	100.0	100.0	0.0003	600.0	600.0	2.2	2.2	0.0	0.0	0.0	0.0	700.0	700.0	700.0	700.0	6.6	0.0	0.0	0.0	0.0	30.0	30.0	21.0	21.0	0.0	0.0	25.0	25.0	25.0	1000.0	1.2	1.2	0.0	0.0	1000.0
2019-12-16 13:05:00	100.0	0.0	612.0	1.7	0.0	7.1	29.7	0.0	63.2	21.9	214.0	160.0	1.0	0.0	100.0	100.0	0.0006	600.0	600.0	2.2	2.2	0.0	0.0	0.0	0.0	700.0	700.0	700.0	700.0	6.6	0.0	0.0	0.0	0.0	30.0	30.0	21.0	21.0	0.0	0.0	25.0	25.0	25.0	1000.0	1.2	1.2	0.0	0.0	1000.0
2019-12-16 13:10:00	100.0	0.0	610.0	1.7	0.0	7.0	29.8	0.0	63.8	21.9	214.0	160.0	1.0	0.0	100.0	100.0	0.0008	600.0	600.0	2.2	2.2	0.0	0.0	0.0	0.0	700.0	700.0	700.0	700.0	6.6	0.0	0.0	0.0	0.0	30.0	30.0	21.0	21.0	0.0	0.0	25.0	25.0	25.0	1000.0	1.2	1.2	0.0	0.0	1000.0
2019-12-16 13:15:00	100.0	0.0	641.0	1.7	0.0	6.9	29.9	0.0	64.2	21.8	215.0	160.0	1.0	0.0	100.0	100.0	0.0011	600.0	600.0	2.2	2.2	0.0	0.0	0.0	0.0	700.0	700.0	700.0	700.0	6.6	0.0	0.0	0.0	0.0	30.0	30.0	21.0	21.0	0.0	0.0	25.0	25.0	25.0	1000.0	1.2	1.2	0.0	0.0	1000.0
2019-12-16 13:20:00	100.0	0.0	627.0	1.7	0.0	7.0	29.7	0.0	63.7	22.0	203.0	160.0	1.0	0.0	100.0	100.0	0.0009	600.0	600.0	2.2	2.2	0.0	0.0	0.0	0.0	700.0	700.0	700.0	700.0	6.6	0.0	0.0	0.0	0.0	30.0	30.0	21.0	21.0	0.0	0.0	25.0	25.0	25.0	1000.0	1.2	1.2	0.0	0.0	1000.0
2019-12-16 13:25:00	100.0	0.0	630.0	1.7	0.0	7.1	29.7	0.0	63.3	22.0	199.0	160.0	1.0	0.0	100.0	100.0	0.0006	600.0	600.0	2.2	2.2	0.0	0.0	0.0	0.0	700.0	700.0	700.0	700.0	6.6	0.0	0.0	0.0	0.0	30.0	30.0	21.0	21.0	0.0	0.0	25.0	25.0	25.0	1000.0	1.2	1.2	0.0	0.0	1000.0
2019-12-16 13:30:00	100.0	0.0	619.0	1.8	0.0	7.0	29.7	0.0	63.2	21.8	198.0	160.0	1.0	0.0	100.0	100.0	0.0004	600.0	600.0	2.2	2.2	0.0	0.0	0.0	0.0	700.0	700.0	700.0	700.0	6.6	0.0	0.0	0.0	0.0	30.0	30.0	21.0	21.0	0.0	0.0	25.0	25.0	25.0	1000.0	1.2	1.2	0.0	0.0	1000.0
2019-12-16 13:35:00	100.0	0.0	615.0	1.7	0.0	7.1	29.7	0.0	63.5	22.1	198.0	160.0	1.0	0.0	100.0	100.0	0.0003	600.0	600.0	2.2	2.2	0.0	0.0	0.0	0.0	700.0	700.0	700.0	700.0	6.6	0.0	0.0	0.0	0.0	30.0	30.0	21.0	21.0	0.0	0.0	25.0	25.0	25.0	1000.0	1.2	1.2	0.0	0.0	1000.0
2019-12-16 13:40:00	100.0	0.0	612.0	1.7	0.0	6.7	29.6	28.8	64.9	21.6	207.0	160.0	1.0	0.0	100.0	100.0	0.0003	600.0	600.0	2.2	2.2	0.0	0.0	0.0	0.0	700.0	700.0	700.0	700.0	6.6	0.0	0.0	0.0	0.0	30.0	30.0	21.0	21.0	0.0	0.0	25.0	25.0	25.0	1000.0	1.2	1.2	0.0	0.0	1000.0
2019-12-16 13:45:00	100.0	0.0	617.0	1.7	0.0	6.8	29.6	29.1	64.5	21.8	204.0	160.0	1.0	0.0	100.0	100.0	0.0003	600.0	600.0	2.2	2.2	0.0	0.0	0.0	0.0	700.0	700.0	700.0	700.0	6.6	0.0	0.0	0.0	0.0	30.0	30.0	21.0	21.0	0.0	0.0	25.0	25.0	25.0	1000.0	1.2	1.2	0.0	0.0	1000.0
2019-12-16 13:50:00	100.0	0.0	614.0	1.7	0.0	7.0	29.6	0.0	63.9	22.0	211.0	160.0	1.0	0.0	100.0	100.0	0.0004	600.0	600.0	2.2	2.2	0.0	0.0	0.0	0.0	700.0	700.0	700.0	700.0	6.6	0.0	0.0	0.0	0.0	30.0	30.0	21.0	21.0	0.0	0.0	25.0	25.0	25.0	1000.0	1.2	1.2	0.0	0.0	1000.0
2019-12-16 13:55:00	100.0	0.0	614.0	1.7	0.0	7.1	29.5	0.0	63.5	22.0	221.0	160.0	1.0	0.0	100.0	100.0	0.0006	600.0	600.0	2.2	2.2	0.0	0.0	0.0	0.0	700.0	700.0	700.0	700.0	6.6	0.0	0.0	0.0	0.0	30.0	30.0	21.0	21.0	0.0	0.0	25.0	25.0	25.0	1000.0	1.2	1.2	0.0	0.0	1000.0
2019-12-16 14:00:00	100.0	0.0	612.0	1.7	0.0	7.0	29.5	0.0	63.3	21.8	212.0	160.0	1.0	0.0	100.0	100.0	0.0008	600.0	600.0	2.2	2.2	0.0	0.0	0.0	0.0	700.0	700.0	700.0	700.0	6.6	0.0	0.0	0.0	0.0	30.0	30.0	21.0	21.0	0.0	0.0	25.0	25.0	25.0	1000.0	1.2	1.2	0.0	0.0	1000.0
2019-12-16 14:05:00	100.0	0.0	635.0	1.7	0.0	6.7	29.5	0.0	64.1	21.3	203.0	160.0	1.0	0.0	100.0	100.0	0.001	600.0	600.0	2.2	2.2	0.0	0.0	0.0	0.0	700.0	700.0	700.0	700.0	6.6	0.0	0.0	0.0	0.0	30.0	30.0	21.0	21.0	0.0	0.0	25.0	25.0	25.0	1000.0	1.2	1.2	0.0	0.0	1000.0
2019-12-16 14:10:00	100.0	0.0	631.0	1.7	0.0	6.8	29.5	0.0	64.4	21.8	200.0	160.0	1.0	0.0	100.0	100.0	0.0012	600.0	600.0	2.2	2.2	0.0	0.0	0.0	0.0	700.0	700.0	700.0	700.0	6.6	0.0	0.0	0.0	0.0	30.0	30.0	21.0	21.0	0.0	0.0	25.0	25.0	25.0	1000.0	1.2	1.2	0.0	0.0	1000.0
2019-12-16 14:15:00	100.0	0.0	652.0	1.7	0.0	6.8	29.6	0.0	64.4	21.7	140.0	111.0	1.0	0.0	100.0	100.0	0.0014	600.0	600.0	2.2	2.2	0.0	1000.0	0.0	0.0	700.0	0.0	700.0	0.0	6.6	0.0	0.0	0.0	0.0	30.0	30.0	21.0	21.0	0.0	0.0	25.0	25.0	25.0	1000.0	1.2	1.2	0.0	0.0	1000.0
2019-12-16 14:20:00	100.0	0.0	645.0	1.7	0.0	6.9	30.0	0.0	64.3	22.0	186.0	160.0	1.0	0.0	100.0	100.0	0.0012	600.0	600.0	2.2	2.2	0.0	0.0	0.0	0.0	700.0	700.0	700.0	700.0	6.6	0.0	0.0	0.0	0.0	30.0	30.0	21.0	21.0	0.0	0.0	25.0	25.0	25.0	1000.0	1.2	1.2	0.0	0.0	1000.0
2019-12-16 14:25:00	100.0	0.0	659.0	1.7	0.0	6.5	30.4	28.2	65.3	21.5	189.0	160.0	1.0	0.0	100.0	100.0	0.0011	600.0	600.0	2.2	2.2	0.0	0.0	0.0	0.0	700.0	700.0	700.0	700.0	6.6	0.0	0.0	0.0	0.0	30.0	30.0	21.0	21.0	0.0	0.0	25.0	25.0	25.0	1000.0	1.2	1.2	0.0	0.0	1000.0
2019-12-16 14:30:00	100.0	0.0	652.0	1.7	0.0	6.5	30.8	32.5	65.3	21.3	185.0	160.0	1.0	0.0	100.0	100.0	0.0009	600.0	600.0	2.2	2.2	0.0	0.0	0.0	0.0	700.0	700.0	700.0	700.0	6.6	0.0	0.0	0.0	0.0	30.0	30.0	21.0	21.0	0.0	0.0	25.0	25.0	25.0	1000.0	1.2	1.2	0.0	0.0	1000.0
2019-12-16 14:35:00	100.0	0.0	645.0	1.7	0.0	6.9	30.1	0.0	64.1	21.9	187.0	160.0	1.0	0.0	100.0	100.0	0.0006	600.0	600.0	2.2	2.2	0.0	0.0	0.0	0.0	700.0	700.0	700.0	700.0	6.6	0.0	0.0	0.0	0.0	30.0	30.0	21.0	21.0	0.0	0.0	25.0	25.0	25.0	1000.0	1.2	1.2	0.0	0.0	1000.0
2019-12-16 14:40:00	100.0	0.0	642.0	1.7	0.0	7.1	29.5	0.0	63.5	22.1	185.0	160.0	1.0	0.0	100.0	100.0	0.0003	600.0	600.0	2.2	2.2	0.0	0.0	0.0	0.0	700.0	700.0	700.0	700.0	6.6	0.0	0.0	0.0	0.0	30.0	30.0	21.0	21.0	0.0	0.0	25.0	25.0	25.0	1000.0	1.2	1.2	0.0	0.0	1000.0
2019-12-16 14:45:00	100.0	0.0	636.0	1.7	0.0	6.9	29.7	0.0	63.9	21.8	187.0	160.0	1.0	0.0	100.0	100.0	0.0	600.0	600.0	2.2	2.2	0.0	0.0	0.0	0.0	700.0	700.0	700.0	700.0	6.6	0.0	0.0	0.0	0.0	30.0	30.0	21.0	21.0	0.0	0.0	25.0	25.0	25.0	1000.0	1.2	1.2	0.0	0.0	1000.0
2019-12-16 14:50:00	100.0	0.0	639.0	1.7	0.0	7.0	30.2	0.0	63.9	21.9	188.0	160.0	1.0	0.0	100.0	100.0	0.0003	600.0	600.0	2.2	2.2	0.0	0.0	0.0	0.0	700.0	700.0	700.0	700.0	6.6	0.0	0.0	0.0	0.0	30.0	30.0	21.0	21.0	0.0	0.0	25.0	25.0	25.0	1000.0	1.2	1.2	0.0	0.0	1000.0
2019-12-16 14:55:00	100.0	0.0	636.0	1.7	0.0	6.9	30.5	0.0	63.7	21.7	186.0	160.0	1.0	0.0	100.0	100.0	0.0005	600.0	600.0	2.2	2.2	0.0	0.0	0.0	0.0	700.0	700.0	700.0	700.0	6.6	0.0	0.0	0.0	0.0	30.0	30.0	21.0	21.0	0.0	0.0	25.0	25.0	25.0	1000.0	1.2	1.2	0.0	0.0	1000.0
2019-12-16 15:00:00	100.0	0.0	620.0	1.7	0.0	7.0	30.4	30.6	63.5	21.8	179.0	160.0	1.0	0.0	100.0	100.0	0.0008	600.0	600.0	2.2	2.2	0.0	0.0	0.0	0.0	700.0	700.0	700.0	700.0	6.6	0.0	0.0	0.0	0.0	30.0	30.0	21.0	21.0	0.0	0.0	25.0	25.0	25.0	1000.0	1.2	1.2	0.0	0.0	1000.0
2019-12-16 15:05:00	100.0	0.0	685.0	1.7	0.0	6.9	30.4	29.5	63.7	21.6	182.0	160.0	1.0	0.0	100.0	100.0	0.0007	600.0	600.0	2.2	2.2	0.0	0.0	0.0	0.0	700.0	700.0	700.0	700.0	6.6	0.0	0.0	0.0	0.0	30.0	30.0	21.0	21.0	0.0	0.0	25.0	25.0	25.0	1000.0	1.2	1.2	0.0	0.0	1000.0
2019-12-16 15:10:00	100.0	0.0	652.0	1.7	0.0	6.9	30.2	0.0	63.8	21.6	187.0	160.0	1.0	0.0	100.0	100.0	0.0006	600.0	600.0	2.2	2.2	0.0	0.0	0.0	0.0	700.0	700.0	700.0	700.0	6.6	0.0	0.0	0.0	0.0	30.0	30.0	21.0	21.0	0.0	0.0	25.0	25.0	25.0	1000.0	1.2	1.2	0.0	0.0	1000.0
2019-12-16 15:15:00	100.0	0.0	649.0	1.7	0.0	6.7	30.1	0.0	64.0	21.4	185.0	160.0	1.0	0.0	100.0	100.0	0.0005	600.0	600.0	2.2	2.2	0.0	0.0	0.0	0.0	700.0	700.0	700.0	700.0	6.6	0.0	0.0	0.0	0.0	30.0	30.0	21.0	21.0	0.0	0.0	25.0	25.0	25.0	1000.0	1.2	1.2	0.0	0.0	1000.0
2019-12-16 15:20:00	100.0	0.0	647.0	1.7	0.0	6.7	29.8	0.0	64.0	21.3	183.0	160.0	1.0	0.0	100.0	100.0	0.0004	600.0	600.0	2.2	2.2	0.0	0.0	0.0	0.0	700.0	700.0	700.0	700.0	6.6	0.0	0.0	0.0	0.0	30.0	30.0	21.0	21.0	0.0	0.0	25.0	25.0	25.0	1000.0	1.2	1.2	0.0	0.0	1000.0
2019-12-16 15:25:00	100.0	0.0	636.0	1.7	0.0	6.7	29.9	27.9	64.2	21.5	183.0	160.0	1.0	0.0	100.0	100.0	0.0002	600.0	600.0	2.2	2.2	0.0	0.0	0.0	0.0	700.0	700.0	700.0	700.0	6.6	0.0	0.0	0.0	0.0	30.0	30.0	21.0	21.0	0.0	0.0	25.0	25.0	25.0	1000.0	1.2	1.2	0.0	0.0	1000.0
2019-12-16 15:30:00	100.0	0.0	625.0	1.7	0.0	6.6	29.9	30.8	64.3	21.3	182.0	160.0	1.0	0.0	100.0	100.0	0.0	600.0	600.0	2.2	2.2	0.0	0.0	0.0	0.0	700.0	700.0	700.0	700.0	6.6	0.0	0.0	0.0	0.0	30.0	30.0	21.0	21.0	0.0	0.0	25.0	25.0	25.0	1000.0	1.2	1.2	0.0	0.0	1000.0
2019-12-16 15:35:00	100.0	0.0	637.0	1.8	0.0	6.6	30.0	31.0	64.4	21.2	183.0	160.0	1.0	0.0	100.0	100.0	0.0001	600.0	600.0	2.2	2.2	0.0	0.0	0.0	0.0	700.0	700.0	700.0	700.0	6.6	0.0	0.0	0.0	0.0	30.0	30.0	21.0	21.0	0.0	0.0	25.0	25.0	25.0	1000.0	1.2	1.2	0.0	0.0	1000.0
2019-12-16 15:40:00	100.0	0.0	631.0	1.7	0.0	6.6	30.0	30.6	64.3	21.3	175.0	160.0	1.0	0.0	100.0	100.0	0.0002	600.0	600.0	2.2	2.2	0.0	0.0	0.0	0.0	700.0	700.0	700.0	700.0	6.6	0.0	0.0	0.0	0.0	30.0	30.0	21.0	21.0	0.0	0.0	25.0	25.0	25.0	1000.0	1.2	1.2	0.0	0.0	1000.0
2019-12-16 15:45:00	100.0	0.0	636.0	1.7	0.0	6.7	29.8	31.4	64.3	21.3	176.0	160.0	1.0	0.0	100.0	100.0	0.0003	600.0	600.0	2.2	2.2	0.0	0.0	0.0	0.0	700.0	700.0	700.0	700.0	6.6	0.0	0.0	0.0	0.0	30.0	30.0	21.0	21.0	0.0	0.0	25.0	25.0	25.0	1000.0	1.2	1.2	0.0	0.0	1000.0
2019-12-16 15:50:00	100.0	0.0	628.0	1.7	0.0	6.7	29.7	0.0	64.4	21.5	171.0	160.0	1.0	0.0	100.0	100.0	0.0003	600.0	600.0	2.2	2.2	0.0	0.0	0.0	0.0	700.0	700.0	700.0	700.0	6.6	0.0	0.0	0.0	0.0	30.0	30.0	21.0	21.0	0.0	0.0	25.0	25.0	25.0	1000.0	1.2	1.2	0.0	0.0	1000.0
2019-12-16 15:55:00	100.0	0.0	627.0	1.7	0.0	6.6	29.6	0.0	64.5	21.3	169.0	160.0	1.0	0.0	100.0	100.0	0.0003	600.0	600.0	2.2	2.2	0.0	0.0	0.0	0.0	700.0	700.0	700.0	700.0	6.6	0.0	0.0	0.0	0.0	30.0	30.0	21.0	21.0	0.0	0.0	25.0	25.0	25.0	1000.0	1.2	1.2	0.0	0.0	1000.0
2019-12-16 16:00:00	100.0	0.0	622.0	1.7	0.0	6.6	0.0	0.0	64.5	21.3	167.0	160.0	1.0	0.0	100.0	100.0	0.0003	600.0	600.0	2.2	2.2	0.0	0.0	0.0	0.0	700.0	700.0	700.0	700.0	6.6	0.0	0.0	0.0	0.0	30.0	30.0	21.0	21.0	0.0	0.0	25.0	25.0	25.0	1000.0	1.2	1.2	0.0	0.0	1000.0
2019-12-16 16:05:00	100.0	0.0	635.0	1.7	0.0	6.7	0.0	0.0	64.6	21.5	166.0	160.0	1.0	0.0	100.0	100.0	0.0002	600.0	600.0	2.2	2.2	0.0	0.0	0.0	0.0	700.0	700.0	700.0	700.0	6.6	0.0	0.0	0.0	0.0	30.0	30.0	21.0	21.0	0.0	0.0	25.0	25.0	25.0	1000.0	1.2	1.2	0.0	0.0	1000.0
2019-12-16 16:10:00	100.0	0.0	614.0	1.8	0.0	6.5	0.0	0.0	64.1	20.9	164.0	160.0	34.0	3.0	100.0	100.0	0.0001	600.0	600.0	2.2	2.2	0.0	0.0	0.0	0.0	700.0	700.0	700.0	700.0	6.6	0.0	0.0	0.0	0.0	30.0	30.0	18.0	18.0	0.0	0.0	19.0	19.0	25.0	1000.0	1.2	1.2	0.0	0.0	1000.0
2019-12-16 16:15:00	100.0	0.0	581.0	1.8	0.0	6.2	0.0	0.0	64.5	20.1	164.0	160.0	32.0	3.0	100.0	100.0	0.0	600.0	600.0	2.2	2.2	0.0	0.0	0.0	0.0	700.0	700.0	700.0	700.0	6.6	0.0	0.0	0.0	0.0	30.0	30.0	18.0	18.0	0.0	0.0	19.0	19.0	25.0	1000.0	1.2	1.2	0.0	0.0	1000.0
2019-12-16 16:20:00	100.0	0.0	581.0	1.8	0.0	6.0	0.0	0.0	65.1	19.9	163.0	160.0	32.0	3.0	100.0	100.0	0.0	600.0	600.0	2.2	2.2	0.0	0.0	0.0	0.0	700.0	700.0	700.0	700.0	6.6	0.0	0.0	0.0	0.0	30.0	30.0	18.0	18.0	0.0	0.0	19.0	19.0	25.0	1000.0	1.2	1.2	0.0	0.0	1000.0
2019-12-16 16:25:00	100.0	0.0	568.0	1.8	0.0	6.0	0.0	0.0	64.8	19.8	144.0	143.0	22.0	3.0	100.0	100.0	0.0	600.0	600.0	2.2	2.2	0.0	0.0	0.0	0.0	700.0	350.0	700.0	700.0	6.6	0.0	0.0	0.0	0.0	30.0	30.0	18.0	18.0	0.0	0.0	19.0	19.0	25.0	1000.0	1.2	1.2	0.0	0.0	1000.0
2019-12-16 16:30:00	100.0	0.0	557.0	1.8	0.0	6.0	0.0	33.2	64.6	19.8	134.0	134.0	1.0	0.0	100.0	100.0	0.0	600.0	600.0	2.2	2.2	0.0	0.0	0.0	0.0	700.0	175.0	700.0	700.0	6.7	0.0	0.0	0.0	0.0	30.0	30.0	21.0	21.0	0.0	0.0	22.0	22.0	25.0	1000.0	1.2	1.2	0.0	0.0	1000.0
2019-12-16 16:35:00	100.0	0.0	556.0	1.8	0.0	5.9	0.0	40.2	65.2	19.8	126.0	126.0	1.0	0.0	100.0	100.0	0.0	600.0	600.0	2.2	2.2	0.0	0.0	0.0	0.0	700.0	0.0	700.0	700.0	6.7	0.0	0.0	0.0	0.0	30.0	30.0	21.0	21.0	0.0	0.0	22.0	22.0	25.0	1000.0	1.2	1.2	0.0	0.0	1000.0
2019-12-16 16:40:00	100.0	0.0	558.0	1.8	0.0	6.2	0.0	39.2	64.6	20.4	126.0	126.0	1.0	0.0	100.0	100.0	0.0	600.0	600.0	2.2	2.2	0.0	0.0	0.0	0.0	700.0	0.0	700.0	700.0	6.7	0.0	0.0	0.0	0.0	30.0	30.0	21.0	21.0	0.0	0.0	22.0	22.0	25.0	1000.0	1.2	1.2	0.0	0.0	1000.0
2019-12-16 16:45:00	100.0	0.0	549.0	1.7	0.0	6.4	0.0	38.0	64.3	20.6	126.0	126.0	1.0	0.0	100.0	100.0	0.0	600.0	600.0	2.2	2.2	0.0	0.0	0.0	0.0	700.0	0.0	700.0	700.0	6.7	0.0	0.0	0.0	0.0	30.0	30.0	21.0	21.0	0.0	0.0	22.0	22.0	25.0	1000.0	1.2	1.2	0.0	0.0	1000.0
2019-12-16 16:50:00	100.0	0.0	542.0	1.7	0.0	6.4	0.0	37.4	64.4	20.7	126.0	126.0	1.0	0.0	100.0	100.0	0.0	600.0	600.0	2.2	2.2	0.0	0.0	0.0	0.0	700.0	0.0	700.0	700.0	6.7	0.0	0.0	0.0	0.0	30.0	30.0	21.0	21.0	0.0	0.0	22.0	22.0	25.0	1000.0	1.2	1.2	0.0	0.0	1000.0
2019-12-16 16:55:00	100.0	0.0	540.0	1.8	0.0	6.4	0.0	36.0	64.7	20.8	126.0	126.0	1.0	0.0	100.0	100.0	0.0	600.0	600.0	2.2	2.2	0.0	0.0	0.0	0.0	700.0	0.0	700.0	700.0	6.7	0.0	0.0	0.0	0.0	30.0	30.0	21.0	21.0	0.0	0.0	22.0	22.0	25.0	1000.0	1.2	1.2	0.0	0.0	1000.0
2019-12-16 17:00:00	100.0	0.0	548.0	1.8	0.0	6.3	0.0	35.6	65.1	20.7	126.0	126.0	1.0	0.0	100.0	100.0	0.0	600.0	600.0	2.2	2.2	0.0	0.0	0.0	0.0	700.0	0.0	700.0	700.0	6.7	0.0	0.0	0.0	0.0	30.0	30.0	21.0	21.0	0.0	0.0	22.0	22.0	25.0	1000.0	1.2	1.2	0.0	0.0	1000.0
2019-12-16 17:05:00	100.0	0.0	542.0	1.8	0.0	6.2	0.0	34.6	65.5	20.7	126.0	126.0	1.0	0.0	100.0	100.0	0.0	400.0	400.0	2.2	2.2	0.0	0.0	0.0	0.0	700.0	0.0	700.0	700.0	6.7	0.0	0.0	0.0	0.0	30.0	30.0	21.0	21.0	0.0	0.0	22.0	22.0	25.0	1000.0	1.2	1.2	0.0	0.0	1000.0
2019-12-16 17:10:00	100.0	0.0	543.0	1.8	0.0	6.1	0.0	33.7	65.9	20.7	130.0	130.0	1.0	0.0	100.0	100.0	0.0	400.0	400.0	2.2	2.2	0.0	350.0	0.0	0.0	700.0	0.0	700.0	700.0	6.7	0.0	0.0	0.0	0.0	30.0	30.0	21.0	21.0	0.0	0.0	22.0	22.0	25.0	1000.0	1.2	1.2	0.0	0.0	1000.0
2019-12-16 17:15:00	100.0	0.0	542.0	1.8	0.0	6.1	0.0	33.0	66.3	20.7	134.0	134.0	1.0	0.0	100.0	100.0	0.0	400.0	400.0	2.2	2.2	0.0	700.0	0.0	0.0	700.0	0.0	700.0	700.0	6.7	0.0	0.0	0.0	0.0	30.0	30.0	21.0	21.0	0.0	0.0	22.0	22.0	25.0	1000.0	1.2	1.2	0.0	0.0	1000.0
2019-12-16 17:20:00	100.0	0.0	539.0	1.8	0.0	5.9	0.0	32.3	66.7	20.5	147.0	147.0	1.0	0.0	100.0	100.0	0.0	400.0	400.0	2.2	2.2	0.0	350.0	0.0	0.0	700.0	350.0	700.0	700.0	6.7	0.0	0.0	0.0	0.0	30.0	30.0	21.0	21.0	0.0	0.0	22.0	22.0	25.0	1000.0	1.2	1.2	0.0	0.0	1000.0
2019-12-16 17:25:00	100.0	0.0	552.0	1.8	0.0	5.9	0.0	31.7	67.0	20.6	160.0	160.0	1.0	0.0	100.0	100.0	0.0	400.0	400.0	2.2	2.2	0.0	0.0	0.0	0.0	700.0	700.0	700.0	700.0	6.7	0.0	0.0	0.0	0.0	30.0	30.0	21.0	21.0	0.0	0.0	22.0	22.0	25.0	1000.0	1.2	1.2	0.0	0.0	1000.0
2019-12-16 17:30:00	100.0	0.0	537.0	1.8	0.0	5.9	0.0	31.0	67.0	20.5	160.0	160.0	1.0	0.0	100.0	100.0	0.0	400.0	400.0	2.2	2.2	0.0	0.0	0.0	0.0	700.0	700.0	700.0	700.0	6.7	0.0	0.0	0.0	0.0	30.0	30.0	21.0	21.0	0.0	0.0	22.0	22.0	25.0	1000.0	1.2	1.2	0.0	0.0	1000.0
2019-12-16 17:35:00	100.0	0.0	534.0	1.8	0.0	5.9	0.0	31.4	67.1	20.6	160.0	160.0	1.0	0.0	100.0	100.0	0.0	400.0	400.0	2.2	2.2	0.0	0.0	0.0	0.0	700.0	700.0	700.0	700.0	6.7	0.0	0.0	0.0	0.0	30.0	30.0	21.0	21.0	0.0	0.0	22.0	22.0	25.0	1000.0	1.2	1.2	0.0	0.0	1000.0
2019-12-16 17:40:00	100.0	0.0	551.0	1.8	0.0	5.9	0.0	32.8	67.0	20.6	160.0	160.0	1.0	0.0	100.0	100.0	0.0	400.0	400.0	2.2	2.2	0.0	0.0	0.0	0.0	700.0	700.0	700.0	700.0	6.7	0.0	0.0	0.0	0.0	30.0	30.0	21.0	21.0	0.0	0.0	22.0	22.0	25.0	1000.0	1.2	1.2	0.0	0.0	1000.0
2019-12-16 17:45:00	100.0	0.0	526.0	1.8	0.0	6.0	0.0	33.4	66.8	20.7	160.0	160.0	1.0	0.0	100.0	100.0	0.0	400.0	400.0	2.2	2.2	0.0	0.0	0.0	0.0	700.0	700.0	700.0	700.0	6.7	0.0	0.0	0.0	0.0	30.0	30.0	21.0	21.0	0.0	0.0	22.0	22.0	25.0	1000.0	1.2	1.2	0.0	0.0	1000.0
2019-12-16 17:50:00	100.0	0.0	526.0	1.8	0.0	6.0	0.0	33.9	66.8	20.8	160.0	160.0	1.0	0.0	100.0	100.0	0.0	400.0	400.0	2.2	2.2	0.0	0.0	0.0	0.0	700.0	700.0	700.0	700.0	6.7	0.0	0.0	0.0	0.0	30.0	30.0	21.0	21.0	0.0	0.0	22.0	22.0	22.0	1000.0	1.2	1.2	0.0	0.0	1000.0
2019-12-16 17:55:00	100.0	0.0	526.0	1.8	0.0	6.0	0.0	34.1	66.7	20.7	160.0	160.0	1.0	0.0	100.0	100.0	0.0	400.0	400.0	2.2	2.2	0.0	0.0	0.0	0.0	700.0	700.0	700.0	700.0	6.7	0.0	0.0	0.0	0.0	30.0	30.0	21.0	21.0	0.0	0.0	22.0	22.0	22.0	1000.0	1.2	1.2	0.0	0.0	1000.0
2019-12-16 18:00:00	100.0	0.0	526.0	1.8	0.0	6.0	0.0	34.1	66.7	20.7	160.0	160.0	1.0	0.0	100.0	100.0	0.0	400.0	400.0	2.2	2.2	0.0	0.0	0.0	0.0	700.0	700.0	700.0	700.0	6.7	0.0	0.0	0.0	0.0	30.0	30.0	21.0	21.0	0.0	0.0	22.0	22.0	22.0	1000.0	1.2	1.2	0.0	0.0	1000.0
2019-12-16 18:05:00	100.0	0.0	518.0	1.7	0.0	6.0	0.0	34.1	66.7	20.6	160.0	160.0	1.0	0.0	100.0	100.0	0.0	400.0	400.0	2.2	2.2	0.0	0.0	0.0	0.0	700.0	700.0	700.0	700.0	6.7	0.0	0.0	0.0	0.0	30.0	30.0	21.0	21.0	0.0	0.0	22.0	22.0	22.0	1000.0	1.2	1.2	0.0	0.0	1000.0
2019-12-16 18:10:00	100.0	0.0	522.0	1.7	0.0	6.0	0.0	34.4	66.7	20.7	160.0	160.0	1.0	0.0	100.0	100.0	0.0	400.0	400.0	2.2	2.2	0.0	0.0	0.0	0.0	700.0	700.0	700.0	700.0	6.7	0.0	0.0	0.0	0.0	30.0	30.0	21.0	21.0	0.0	0.0	22.0	22.0	22.0	1000.0	1.2	1.2	0.0	0.0	1000.0
2019-12-16 18:15:00	100.0	0.0	520.0	1.8	0.0	5.9	0.0	35.2	66.8	20.6	160.0	160.0	1.0	0.0	100.0	100.0	0.0	400.0	400.0	2.2	2.2	0.0	0.0	0.0	0.0	700.0	700.0	700.0	700.0	6.7	0.0	0.0	0.0	0.0	30.0	30.0	21.0	21.0	0.0	0.0	22.0	22.0	22.0	1000.0	1.2	1.2	0.0	0.0	1000.0
2019-12-16 18:20:00	100.0	0.0	522.0	1.7	0.0	5.9	0.0	37.6	66.7	20.5	160.0	160.0	1.0	0.0	100.0	100.0	0.0	400.0	400.0	2.2	2.2	0.0	0.0	0.0	0.0	700.0	700.0	700.0	700.0	6.7	0.0	0.0	0.0	0.0	30.0	30.0	21.0	21.0	0.0	0.0	22.0	22.0	22.0	1000.0	1.2	1.2	0.0	0.0	1000.0
2019-12-16 18:25:00	100.0	0.0	522.0	1.8	0.0	6.0	0.0	39.9	66.4	20.5	160.0	160.0	1.0	0.0	100.0	100.0	0.0	400.0	400.0	2.2	2.2	0.0	0.0	0.0	0.0	700.0	700.0	700.0	700.0	6.7	0.0	0.0	0.0	0.0	30.0	30.0	21.0	21.0	0.0	0.0	22.0	22.0	22.0	1000.0	1.2	1.2	0.0	0.0	1000.0
2019-12-16 18:30:00	100.0	0.0	518.0	1.7	0.0	6.1	0.0	40.5	65.9	20.7	0.0	0.0	1.0	0.0	0.0	100.0	0.0	400.0	400.0	2.2	2.2	0.0	0.0	0.0	0.0	700.0	700.0	700.0	700.0	6.7	0.0	0.0	0.0	0.0	30.0	30.0	12.0	21.0	0.0	0.0	22.0	22.0	22.0	1000.0	1.2	1.2	0.0	0.0	1000.0
2019-12-16 18:35:00	100.0	0.0	527.0	1.7	0.0	6.2	0.0	39.9	65.3	20.7	0.0	0.0	1.0	0.0	0.0	100.0	0.0	400.0	400.0	2.2	2.2	0.0	0.0	0.0	0.0	700.0	700.0	700.0	700.0	6.7	0.0	0.0	0.0	0.0	30.0	30.0	12.0	21.0	0.0	0.0	13.3	22.0	22.0	1000.0	1.2	1.2	0.0	0.0	1000.0
2019-12-16 18:40:00	0.0	0.0	529.0	1.7	0.0	6.3	0.0	0.0	65.0	20.8	0.0	0.0	1.0	0.0	0.0	0.0	0.0	400.0	400.0	2.2	2.2	0.0	0.0	0.0	0.0	700.0	700.0	700.0	700.0	6.7	0.0	0.0	0.0	0.0	30.0	30.0	12.0	12.0	0.0	0.0	13.3	22.0	22.0	1000.0	1.2	1.2	0.0	0.0	1000.0
2019-12-16 18:45:00	0.0	0.0	511.0	1.7	0.0	5.5	0.0	0.0	64.7	18.2	0.0	0.0	100.0	94.0	0.0	0.0	0.0	400.0	400.0	2.2	2.2	0.0	0.0	0.0	0.0	700.0	700.0	700.0	700.0	6.7	0.0	0.0	0.0	0.0	30.0	30.0	12.0	12.0	0.0	0.0	13.3	13.3	13.3	1000.0	1.2	1.2	0.0	0.0	1000.0
2019-12-16 18:50:00	0.0	0.0	528.0	1.8	0.0	4.0	0.0	0.0	68.9	15.2	0.0	0.0	53.0	7.0	0.0	0.0	0.0	400.0	400.0	2.2	2.2	0.0	0.0	0.0	0.0	700.0	700.0	700.0	700.0	6.7	0.0	0.0	0.0	0.0	30.0	30.0	12.0	12.0	0.0	0.0	13.0	13.3	13.3	1000.0	1.2	1.2	0.0	0.0	1000.0
2019-12-16 18:55:00	0.0	0.0	518.0	1.8	0.0	4.0	0.0	0.0	69.6	15.5	0.0	0.0	53.0	28.0	0.0	0.0	0.0	400.0	400.0	2.2	2.2	0.0	0.0	0.0	0.0	700.0	700.0	700.0	700.0	6.7	0.0	0.0	0.0	0.0	30.0	30.0	12.0	12.0	0.0	0.0	13.0	13.3	13.3	1000.0	1.2	1.2	0.0	0.0	1000.0
2019-12-16 19:00:00	0.0	0.0	514.0	1.8	0.0	3.8	0.0	0.0	69.6	14.5	0.0	0.0	53.0	52.0	0.0	0.0	0.0	400.0	400.0	2.2	2.2	0.0	0.0	0.0	0.0	700.0	700.0	700.0	700.0	6.7	0.0	0.0	0.0	0.0	30.0	30.0	12.0	12.0	0.0	0.0	13.0	13.0	13.0	1000.0	1.2	1.2	0.0	0.0	1000.0
2019-12-16 19:05:00	0.0	0.0	529.0	1.8	0.0	3.5	0.0	0.0	71.8	14.4	0.0	0.0	39.0	7.0	0.0	0.0	0.0	400.0	400.0	2.2	2.2	0.0	0.0	0.0	0.0	700.0	700.0	700.0	700.0	6.7	0.0	0.0	0.0	0.0	30.0	30.0	12.0	12.0	0.0	0.0	13.0	13.0	13.0	1000.0	1.2	1.2	0.0	0.0	1000.0
2019-12-16 19:10:00	0.0	0.0	519.0	1.8	0.0	3.7	0.0	0.0	70.4	14.7	0.0	0.0	39.0	15.0	0.0	0.0	0.0	400.0	400.0	2.2	2.2	0.0	0.0	0.0	0.0	700.0	700.0	700.0	700.0	6.7	0.0	0.0	0.0	0.0	30.0	30.0	12.0	12.0	0.0	0.0	13.0	13.0	13.0	1000.0	1.2	1.2	0.0	0.0	1000.0
2019-12-16 19:15:00	0.0	0.0	528.0	1.8	0.0	3.5	0.0	0.0	70.9	14.2	0.0	0.0	34.0	33.0	0.0	0.0	0.0	400.0	400.0	2.2	2.2	0.0	0.0	0.0	0.0	700.0	700.0	700.0	700.0	6.7	0.0	0.0	0.0	0.0	30.0	30.0	12.0	12.0	0.0	0.0	13.0	13.0	13.0	1000.0	1.2	1.2	0.0	0.0	1000.0
2019-12-16 19:20:00	0.0	0.0	530.0	1.8	0.0	3.5	0.0	0.0	71.9	14.5	0.0	0.0	34.0	0.0	0.0	0.0	0.0	400.0	400.0	2.2	2.2	0.0	0.0	0.0	0.0	700.0	700.0	700.0	700.0	6.7	0.0	0.0	0.0	0.0	30.0	30.0	12.0	12.0	0.0	0.0	13.0	13.0	13.0	1000.0	1.2	1.2	0.0	0.0	1000.0
2019-12-16 19:25:00	0.0	0.0	526.0	1.8	0.0	3.6	0.0	0.0	71.1	14.8	0.0	0.0	43.0	5.0	0.0	0.0	0.0	400.0	400.0	2.2	2.2	0.0	0.0	0.0	0.0	700.0	700.0	700.0	700.0	6.7	0.0	0.0	0.0	0.0	30.0	30.0	12.0	12.0	0.0	0.0	13.0	13.0	13.0	1000.0	1.2	1.2	0.0	0.0	1000.0
2019-12-16 19:30:00	0.0	0.0	523.0	1.8	0.0	3.6	0.0	0.0	71.3	14.9	0.0	0.0	43.0	5.0	0.0	0.0	0.0	400.0	400.0	2.2	2.2	0.0	0.0	0.0	0.0	700.0	700.0	700.0	700.0	6.8	0.0	0.0	0.0	0.0	30.0	30.0	12.0	12.0	0.0	0.0	13.0	13.0	13.0	1000.0	1.2	1.2	0.0	0.0	1000.0
2019-12-16 19:35:00	0.0	0.0	531.0	1.8	0.0	3.5	0.0	0.0	71.9	14.7	0.0	0.0	50.0	5.0	0.0	0.0	0.0	400.0	400.0	2.2	2.2	0.0	0.0	0.0	0.0	700.0	700.0	700.0	700.0	6.8	0.0	0.0	0.0	0.0	30.0	30.0	12.0	12.0	0.0	0.0	13.0	13.0	13.0	1000.0	1.2	1.2	0.0	0.0	1000.0
2019-12-16 19:40:00	0.0	0.0	524.0	1.8	0.0	3.4	0.0	0.0	72.6	14.4	0.0	0.0	50.0	5.0	0.0	0.0	0.0	400.0	400.0	2.2	2.2	0.0	0.0	0.0	0.0	700.0	700.0	700.0	700.0	6.8	0.0	0.0	0.0	0.0	30.0	30.0	12.0	12.0	0.0	0.0	13.0	13.0	13.0	1000.0	1.2	1.2	0.0	0.0	1000.0
2019-12-16 19:45:00	0.0	0.0	529.0	1.8	0.0	3.3	0.0	0.0	73.2	14.5	0.0	0.0	45.0	4.0	0.0	0.0	0.0	400.0	400.0	2.2	2.2	0.0	0.0	0.0	0.0	700.0	700.0	700.0	700.0	6.8	0.0	0.0	0.0	0.0	30.0	30.0	12.0	12.0	0.0	0.0	13.0	13.0	13.0	1000.0	1.2	1.2	0.0	0.0	1000.0
2019-12-16 19:50:00	0.0	0.0	539.0	1.8	0.0	3.2	0.0	0.0	73.9	14.3	0.0	0.0	45.0	14.0	0.0	0.0	0.0	400.0	400.0	2.2	2.2	0.0	0.0	0.0	0.0	700.0	700.0	700.0	700.0	6.8	0.0	0.0	0.0	0.0	30.0	30.0	12.0	12.0	0.0	0.0	13.0	13.0	13.0	1000.0	1.2	1.2	0.0	0.0	1000.0
2019-12-16 19:55:00	0.0	0.0	533.0	1.8	0.0	3.1	0.0	0.0	74.4	14.0	0.0	0.0	37.0	1.0	0.0	0.0	0.0	400.0	400.0	2.2	2.2	0.0	0.0	0.0	0.0	700.0	700.0	700.0	700.0	6.8	0.0	0.0	0.0	0.0	30.0	30.0	12.0	12.0	0.0	0.0	13.0	13.0	13.0	1000.0	1.2	1.2	0.0	0.0	1000.0
2019-12-16 20:00:00	0.0	0.0	529.0	1.8	0.0	3.0	0.0	0.0	74.9	14.1	0.0	0.0	37.0	0.0	0.0	0.0	0.0	400.0	400.0	2.2	2.2	0.0	0.0	0.0	0.0	700.0	700.0	700.0	700.0	6.8	0.0	0.0	0.0	0.0	30.0	30.0	12.0	12.0	0.0	0.0	13.0	13.0	13.0	1000.0	1.2	1.2	0.0	0.0	1000.0
2019-12-16 20:05:00	0.0	0.0	524.0	1.8	0.0	3.0	0.0	0.0	75.1	14.1	0.0	0.0	37.0	0.0	0.0	0.0	0.0	400.0	400.0	2.2	2.2	0.0	0.0	0.0	0.0	700.0	700.0	700.0	700.0	6.8	0.0	0.0	0.0	0.0	30.0	30.0	12.0	12.0	0.0	0.0	13.0	13.0	13.0	1000.0	1.2	1.2	0.0	0.0	1000.0
2019-12-16 20:10:00	0.0	0.0	528.0	1.8	0.0	3.0	0.0	0.0	75.4	14.2	0.0	0.0	37.0	0.0	0.0	0.0	0.0	400.0	400.0	2.2	2.2	0.0	0.0	0.0	0.0	700.0	700.0	700.0	700.0	6.8	0.0	0.0	0.0	0.0	30.0	30.0	12.0	12.0	0.0	0.0	13.0	13.0	13.0	1000.0	1.2	1.2	0.0	0.0	1000.0
2019-12-16 20:15:00	0.0	0.0	530.0	1.8	0.0	2.9	0.0	0.0	76.1	14.2	0.0	0.0	37.0	0.0	0.0	0.0	0.0	400.0	400.0	2.2	2.2	0.0	0.0	0.0	0.0	700.0	700.0	700.0	700.0	6.8	0.0	0.0	0.0	0.0	30.0	30.0	12.0	12.0	0.0	0.0	13.0	13.0	13.0	1000.0	1.2	1.2	0.0	0.0	1000.0
2019-12-16 20:20:00	0.0	0.0	528.0	1.8	0.0	2.9	0.0	0.0	76.6	14.3	0.0	0.0	37.0	0.0	0.0	0.0	0.0	400.0	400.0	2.2	2.2	0.0	0.0	0.0	0.0	700.0	700.0	700.0	700.0	6.8	0.0	0.0	0.0	0.0	30.0	30.0	12.0	12.0	0.0	0.0	13.0	13.0	13.0	1000.0	1.2	1.2	0.0	0.0	1000.0
2019-12-16 20:25:00	0.0	0.0	517.0	1.8	0.0	2.8	0.0	0.0	77.2	14.2	0.0	0.0	37.0	0.0	0.0	0.0	0.0	400.0	400.0	2.2	2.2	0.0	0.0	0.0	0.0	700.0	700.0	700.0	700.0	6.8	0.0	0.0	0.0	0.0	30.0	30.0	12.0	12.0	0.0	0.0	13.0	13.0	13.0	1000.0	1.2	1.2	0.0	0.0	1000.0
2019-12-16 20:30:00	0.0	0.0	531.0	1.8	0.0	2.7	0.0	0.0	77.7	14.2	0.0	0.0	37.0	4.0	0.0	0.0	0.0	400.0	400.0	2.2	2.2	0.0	0.0	0.0	0.0	700.0	700.0	700.0	700.0	6.8	0.0	0.0	0.0	0.0	30.0	30.0	12.0	12.0	0.0	0.0	13.0	13.0	13.0	1000.0	1.2	1.2	0.0	0.0	1000.0
2019-12-16 20:35:00	0.0	0.0	523.0	1.8	0.0	2.7	0.0	0.0	78.3	14.3	0.0	0.0	37.0	12.0	0.0	0.0	0.0	400.0	400.0	2.2	2.2	0.0	0.0	0.0	0.0	700.0	700.0	700.0	700.0	6.8	0.0	0.0	0.0	0.0	30.0	30.0	12.0	12.0	0.0	0.0	13.0	13.0	13.0	1000.0	1.2	1.2	0.0	0.0	1000.0
2019-12-16 20:40:00	0.0	0.0	517.0	1.8	0.0	2.6	0.0	0.0	78.8	14.1	0.0	0.0	37.0	0.0	0.0	0.0	0.0	400.0	400.0	2.2	2.2	0.0	0.0	0.0	0.0	700.0	700.0	700.0	700.0	6.8	0.0	0.0	0.0	0.0	30.0	30.0	12.0	12.0	0.0	0.0	13.0	13.0	13.0	1000.0	1.2	1.2	0.0	0.0	1000.0
2019-12-16 20:45:00	0.0	0.0	514.0	1.8	0.0	2.5	0.0	0.0	79.2	14.1	0.0	0.0	32.0	0.0	0.0	0.0	0.0	400.0	400.0	2.2	2.2	0.0	0.0	0.0	0.0	700.0	700.0	700.0	700.0	6.8	0.0	0.0	0.0	0.0	30.0	30.0	12.0	12.0	0.0	0.0	13.0	13.0	13.0	1000.0	1.2	1.2	0.0	0.0	1000.0
2019-12-16 20:50:00	0.0	0.0	517.0	1.8	0.0	2.5	0.0	0.0	79.6	14.1	0.0	0.0	29.0	7.0	0.0	0.0	0.0	400.0	400.0	2.2	2.2	0.0	0.0	0.0	0.0	700.0	700.0	700.0	700.0	6.8	0.0	0.0	0.0	0.0	30.0	30.0	12.0	12.0	0.0	0.0	13.0	13.0	13.0	1000.0	1.2	1.2	0.0	0.0	1000.0
2019-12-16 20:55:00	0.0	0.0	521.0	1.8	0.0	2.4	0.0	0.0	80.0	14.1	0.0	0.0	26.0	0.0	0.0	0.0	0.0	400.0	400.0	2.2	2.2	0.0	0.0	0.0	0.0	700.0	700.0	700.0	700.0	6.8	0.0	0.0	0.0	0.0	30.0	30.0	12.0	12.0	0.0	0.0	13.0	13.0	13.0	1000.0	1.2	1.2	0.0	0.0	1000.0
2019-12-16 21:00:00	0.0	0.0	523.0	1.8	0.0	2.4	0.0	0.0	80.3	14.2	0.0	0.0	26.0	0.0	0.0	0.0	0.0	400.0	400.0	2.2	2.2	0.0	0.0	0.0	0.0	700.0	700.0	700.0	700.0	6.8	0.0	0.0	0.0	0.0	30.0	30.0	12.0	12.0	0.0	0.0	13.0	13.0	13.0	1000.0	1.2	1.2	0.0	0.0	1000.0
2019-12-16 21:05:00	0.0	0.0	524.0	1.8	0.0	2.3	0.0	0.0	80.6	14.1	0.0	0.0	32.0	0.0	0.0	0.0	0.0	400.0	400.0	2.2	2.2	0.0	0.0	0.0	0.0	700.0	700.0	700.0	700.0	6.8	0.0	0.0	0.0	0.0	30.0	30.0	12.0	12.0	0.0	0.0	13.0	13.0	13.0	1000.0	1.2	1.2	0.0	0.0	1000.0
2019-12-16 21:10:00	0.0	0.0	522.0	1.8	0.0	2.3	0.0	0.0	80.9	13.9	0.0	0.0	27.0	0.0	0.0	0.0	0.0	400.0	400.0	2.2	2.2	0.0	0.0	0.0	0.0	700.0	700.0	700.0	700.0	6.8	0.0	0.0	0.0	0.0	30.0	30.0	12.0	12.0	0.0	0.0	13.0	13.0	13.0	1000.0	1.2	1.2	0.0	0.0	1000.0
2019-12-16 21:15:00	0.0	0.0	509.0	1.8	0.0	2.2	0.0	0.0	81.4	13.8	0.0	0.0	19.0	0.0	0.0	0.0	0.0	400.0	400.0	2.2	2.2	0.0	0.0	0.0	0.0	700.0	700.0	700.0	700.0	6.8	0.0	0.0	0.0	0.0	30.0	30.0	12.0	12.0	0.0	0.0	13.0	13.0	13.0	1000.0	1.2	1.2	0.0	0.0	1000.0
2019-12-16 21:20:00	0.0	0.0	507.0	1.8	0.0	2.2	0.0	0.0	81.7	14.0	0.0	0.0	19.0	0.0	0.0	0.0	0.0	400.0	400.0	2.2	2.2	0.0	0.0	0.0	0.0	700.0	700.0	700.0	700.0	6.8	0.0	0.0	0.0	0.0	30.0	30.0	12.0	12.0	0.0	0.0	13.0	13.0	13.0	1000.0	1.2	1.2	0.0	0.0	1000.0
2019-12-16 21:25:00	0.0	0.0	517.0	1.8	0.0	2.1	0.0	0.0	81.8	13.7	0.0	0.0	28.0	0.0	0.0	0.0	0.0	400.0	400.0	2.2	2.2	0.0	0.0	0.0	0.0	700.0	700.0	700.0	700.0	6.8	0.0	0.0	0.0	0.0	30.0	30.0	12.0	12.0	0.0	0.0	13.0	13.0	13.0	1000.0	1.2	1.2	0.0	0.0	1000.0
2019-12-16 21:30:00	0.0	0.0	517.0	1.8	0.0	2.1	0.0	0.0	82.2	13.6	0.0	0.0	30.0	0.0	0.0	0.0	0.0	400.0	400.0	2.2	2.2	0.0	0.0	0.0	0.0	700.0	700.0	700.0	700.0	6.8	0.0	0.0	0.0	0.0	30.0	30.0	12.0	12.0	0.0	0.0	13.0	13.0	13.0	1000.0	1.2	1.2	0.0	0.0	1000.0
2019-12-16 21:35:00	0.0	0.0	514.0	1.8	0.0	2.1	0.0	0.0	82.4	13.7	0.0	0.0	30.0	0.0	0.0	0.0	0.0	400.0	400.0	2.2	2.2	0.0	0.0	0.0	0.0	700.0	700.0	700.0	700.0	6.8	0.0	0.0	0.0	0.0	30.0	30.0	12.0	12.0	0.0	0.0	13.0	13.0	13.0	1000.0	1.2	1.2	0.0	0.0	1000.0
2019-12-16 21:40:00	0.0	0.0	517.0	1.8	0.0	2.1	0.0	0.0	82.5	13.7	0.0	0.0	13.0	0.0	0.0	0.0	0.0	400.0	400.0	2.2	2.2	0.0	0.0	0.0	0.0	700.0	700.0	700.0	700.0	6.8	0.0	0.0	0.0	0.0	30.0	30.0	12.0	12.0	0.0	0.0	13.0	13.0	13.0	1000.0	1.2	1.2	0.0	0.0	1000.0
2019-12-16 21:45:00	0.0	0.0	523.0	1.8	0.0	2.0	0.0	0.0	82.8	13.6	0.0	0.0	10.0	0.0	0.0	0.0	0.0	400.0	400.0	2.2	2.2	0.0	0.0	0.0	0.0	700.0	700.0	700.0	700.0	6.8	0.0	0.0	0.0	0.0	30.0	30.0	12.0	12.0	0.0	0.0	13.0	13.0	13.0	1000.0	1.2	1.2	0.0	0.0	1000.0
2019-12-16 21:50:00	0.0	0.0	521.0	1.8	0.0	2.0	0.0	0.0	83.1	13.7	0.0	0.0	10.0	0.0	0.0	0.0	0.0	400.0	400.0	2.2	2.2	0.0	0.0	0.0	0.0	700.0	700.0	700.0	700.0	6.8	0.0	0.0	0.0	0.0	30.0	30.0	12.0	12.0	0.0	0.0	13.0	13.0	13.0	1000.0	1.2	1.2	0.0	0.0	1000.0
2019-12-16 21:55:00	0.0	0.0	519.0	1.8	0.0	2.0	0.0	0.0	83.1	13.6	0.0	0.0	10.0	0.0	0.0	0.0	0.0	400.0	400.0	2.2	2.2	0.0	0.0	0.0	0.0	700.0	700.0	700.0	700.0	6.8	0.0	0.0	0.0	0.0	30.0	30.0	12.0	12.0	0.0	0.0	13.0	13.0	13.0	1000.0	1.2	1.2	0.0	0.0	1000.0
2019-12-16 22:00:00	0.0	0.0	512.0	1.8	0.0	1.9	0.0	0.0	83.4	13.5	0.0	0.0	12.0	0.0	0.0	0.0	0.0	400.0	400.0	2.2	2.2	0.0	0.0	0.0	0.0	700.0	700.0	700.0	700.0	6.8	0.0	0.0	0.0	0.0	30.0	30.0	12.0	12.0	0.0	0.0	13.0	13.0	13.0	1000.0	1.2	1.2	0.0	0.0	1000.0
2019-12-16 22:05:00	0.0	0.0	521.0	1.8	0.0	1.9	0.0	0.0	83.5	13.4	0.0	0.0	15.0	0.0	0.0	0.0	0.0	400.0	400.0	2.2	2.2	0.0	0.0	0.0	0.0	700.0	700.0	700.0	700.0	6.8	0.0	0.0	0.0	0.0	30.0	30.0	12.0	12.0	0.0	0.0	13.0	13.0	13.0	1000.0	1.2	1.2	0.0	0.0	1000.0
2019-12-16 22:10:00	0.0	0.0	514.0	1.8	0.0	1.9	0.0	0.0	83.8	13.5	0.0	0.0	17.0	0.0	0.0	0.0	0.0	400.0	400.0	2.2	2.2	0.0	0.0	0.0	0.0	700.0	700.0	700.0	700.0	6.8	0.0	0.0	0.0	0.0	30.0	30.0	12.0	12.0	0.0	0.0	13.0	13.0	13.0	1000.0	1.2	1.2	0.0	0.0	1000.0
2019-12-16 22:15:00	0.0	0.0	518.0	1.8	0.0	1.8	0.0	0.0	83.8	13.2	0.0	0.0	23.0	0.0	0.0	0.0	0.0	400.0	400.0	2.2	2.2	0.0	0.0	0.0	0.0	700.0	700.0	700.0	700.0	6.8	0.0	0.0	0.0	0.0	30.0	30.0	12.0	12.0	0.0	0.0	13.0	13.0	13.0	1000.0	1.2	1.2	0.0	0.0	1000.0
2019-12-16 22:20:00	0.0	0.0	523.0	1.8	0.0	1.8	0.0	18.7	83.9	13.2	0.0	0.0	23.0	0.0	0.0	0.0	0.0	400.0	400.0	2.2	2.2	0.0	0.0	0.0	0.0	700.0	700.0	700.0	700.0	6.8	0.0	0.0	0.0	0.0	30.0	30.0	12.0	12.0	0.0	0.0	13.0	13.0	13.0	1000.0	1.2	1.2	0.0	0.0	1000.0
2019-12-16 22:25:00	0.0	0.0	523.0	1.8	0.0	1.8	0.0	22.8	83.9	13.3	0.0	0.0	10.0	0.0	0.0	0.0	0.0	400.0	400.0	2.2	2.2	0.0	0.0	0.0	0.0	700.0	700.0	700.0	700.0	6.8	0.0	0.0	0.0	0.0	30.0	30.0	12.0	12.0	0.0	0.0	13.0	13.0	13.0	1000.0	1.2	1.2	0.0	0.0	1000.0
2019-12-16 22:30:00	0.0	0.0	522.0	1.8	0.0	1.9	0.0	0.0	83.6	13.5	0.0	0.0	23.0	0.0	0.0	0.0	0.0	400.0	400.0	2.2	2.2	0.0	0.0	0.0	0.0	700.0	700.0	700.0	700.0	6.8	0.0	0.0	0.0	0.0	30.0	30.0	12.0	12.0	0.0	0.0	13.0	13.0	13.0	1000.0	1.2	1.2	0.0	0.0	1000.0
2019-12-16 22:35:00	0.0	0.0	521.0	1.8	0.0	1.9	0.0	0.0	83.2	13.3	0.0	0.0	23.0	0.0	0.0	0.0	0.0	400.0	400.0	2.2	2.2	0.0	0.0	0.0	0.0	700.0	700.0	700.0	700.0	6.8	0.0	0.0	0.0	0.0	30.0	30.0	12.0	12.0	0.0	0.0	13.0	13.0	13.0	1000.0	1.2	1.2	0.0	0.0	1000.0
2019-12-16 22:40:00	0.0	0.0	525.0	1.8	0.0	2.0	0.0	0.0	83.0	13.3	0.0	0.0	23.0	0.0	0.0	0.0	0.0	400.0	400.0	2.2	2.2	0.0	0.0	0.0	0.0	700.0	700.0	700.0	700.0	6.8	0.0	0.0	0.0	0.0	30.0	30.0	12.0	12.0	0.0	0.0	13.0	13.0	13.0	1000.0	1.2	1.2	0.0	0.0	1000.0
2019-12-16 22:45:00	0.0	0.0	509.0	1.8	0.0	2.0	0.0	0.0	83.0	13.4	0.0	0.0	23.0	0.0	0.0	0.0	0.0	400.0	400.0	2.2	2.2	0.0	0.0	0.0	0.0	700.0	700.0	700.0	700.0	6.8	0.0	0.0	0.0	0.0	30.0	30.0	12.0	12.0	0.0	0.0	13.0	13.0	13.0	1000.0	1.2	1.2	0.0	0.0	1000.0
2019-12-16 22:50:00	0.0	0.0	510.0	1.8	0.0	2.0	0.0	0.0	82.8	13.3	0.0	0.0	23.0	0.0	0.0	0.0	0.0	400.0	400.0	2.2	2.2	0.0	0.0	0.0	0.0	700.0	700.0	700.0	700.0	6.8	0.0	0.0	0.0	0.0	30.0	30.0	12.0	12.0	0.0	0.0	13.0	13.0	13.0	1000.0	1.2	1.2	0.0	0.0	1000.0
2019-12-16 22:55:00	0.0	0.0	511.0	1.8	0.0	2.0	0.0	22.0	82.9	13.3	0.0	0.0	19.0	0.0	0.0	0.0	0.0	400.0	400.0	2.2	2.2	0.0	0.0	0.0	0.0	700.0	700.0	700.0	700.0	6.8	0.0	0.0	0.0	0.0	30.0	30.0	12.0	12.0	0.0	0.0	13.0	13.0	13.0	1000.0	1.2	1.2	0.0	0.0	1000.0
2019-12-16 23:00:00	0.0	0.0	517.0	1.8	0.0	2.0	0.0	20.7	82.8	13.1	0.0	0.0	19.0	0.0	0.0	0.0	0.0	400.0	400.0	2.2	2.2	0.0	0.0	0.0	0.0	700.0	700.0	700.0	700.0	6.8	0.0	0.0	0.0	0.0	30.0	30.0	12.0	12.0	0.0	0.0	13.0	13.0	13.0	1000.0	1.2	1.2	0.0	0.0	1000.0
2019-12-16 23:05:00	0.0	0.0	517.0	1.8	0.0	2.0	0.0	21.9	82.7	13.2	0.0	0.0	10.0	0.0	0.0	0.0	0.0	400.0	400.0	2.2	2.2	0.0	0.0	0.0	0.0	700.0	700.0	700.0	700.0	6.8	0.0	0.0	0.0	0.0	30.0	30.0	12.0	12.0	0.0	0.0	13.0	13.0	13.0	1000.0	1.2	1.2	0.0	0.0	1000.0
2019-12-16 23:10:00	0.0	0.0	514.0	1.8	0.0	2.0	0.0	21.7	82.6	13.3	0.0	0.0	10.0	0.0	0.0	0.0	0.0	400.0	400.0	2.2	2.2	0.0	0.0	0.0	0.0	700.0	700.0	700.0	700.0	6.8	0.0	0.0	0.0	0.0	30.0	30.0	12.0	12.0	0.0	0.0	13.0	13.0	13.0	1000.0	1.2	1.2	0.0	0.0	1000.0
2019-12-16 23:15:00	0.0	0.0	503.0	1.8	0.0	2.0	0.0	0.0	82.6	13.1	0.0	0.0	13.0	0.0	0.0	0.0	0.0	400.0	400.0	2.2	2.2	0.0	0.0	0.0	0.0	700.0	700.0	700.0	700.0	6.8	0.0	0.0	0.0	0.0	30.0	30.0	12.0	12.0	0.0	0.0	13.0	13.0	13.0	1000.0	1.2	1.2	0.0	0.0	1000.0
2019-12-16 23:20:00	0.0	0.0	513.0	1.8	0.0	2.0	0.0	0.0	82.5	13.1	0.0	0.0	13.0	2.0	0.0	0.0	0.0	400.0	400.0	2.2	2.2	0.0	0.0	0.0	0.0	700.0	700.0	700.0	700.0	6.8	0.0	0.0	0.0	0.0	30.0	30.0	12.0	12.0	0.0	0.0	13.0	13.0	13.0	1000.0	1.2	1.2	0.0	0.0	1000.0
2019-12-16 23:25:00	0.0	0.0	512.0	1.8	0.0	2.0	0.0	0.0	82.6	13.1	0.0	0.0	13.0	3.0	0.0	0.0	0.0	400.0	400.0	2.2	2.2	0.0	0.0	0.0	0.0	700.0	700.0	700.0	700.0	6.8	0.0	0.0	0.0	0.0	30.0	30.0	12.0	12.0	0.0	0.0	13.0	13.0	13.0	1000.0	1.2	1.2	0.0	0.0	1000.0
2019-12-16 23:30:00	0.0	0.0	516.0	1.8	0.0	2.0	0.0	0.0	82.6	13.1	0.0	0.0	13.0	3.0	0.0	0.0	0.0	400.0	400.0	2.2	2.2	0.0	0.0	0.0	0.0	700.0	700.0	700.0	700.0	6.8	0.0	0.0	0.0	0.0	30.0	30.0	12.0	12.0	0.0	0.0	13.0	13.0	13.0	1000.0	1.2	1.2	0.0	0.0	1000.0
2019-12-16 23:35:00	0.0	0.0	502.0	1.8	0.0	1.9	0.0	0.0	82.7	12.8	0.0	0.0	10.0	3.0	0.0	0.0	0.0	400.0	400.0	2.2	2.2	0.0	0.0	0.0	0.0	700.0	700.0	700.0	700.0	6.8	0.0	0.0	0.0	0.0	30.0	30.0	12.0	12.0	0.0	0.0	13.0	13.0	13.0	1000.0	1.2	1.2	0.0	0.0	1000.0
2019-12-16 23:40:00	0.0	0.0	515.0	1.8	0.0	1.9	0.0	0.0	82.7	12.9	0.0	0.0	10.0	3.0	0.0	0.0	0.0	400.0	400.0	2.2	2.2	0.0	0.0	0.0	0.0	700.0	700.0	700.0	700.0	6.8	0.0	0.0	0.0	0.0	30.0	30.0	12.0	12.0	0.0	0.0	13.0	13.0	13.0	1000.0	1.2	1.2	0.0	0.0	1000.0
2019-12-16 23:45:00	0.0	0.0	522.0	1.8	0.0	1.9	0.0	0.0	82.7	12.8	0.0	0.0	10.0	3.0	0.0	0.0	0.0	400.0	400.0	2.2	2.2	0.0	0.0	0.0	0.0	700.0	700.0	700.0	700.0	6.8	0.0	0.0	0.0	0.0	30.0	30.0	12.0	12.0	0.0	0.0	13.0	13.0	13.0	1000.0	1.2	1.2	0.0	0.0	1000.0
2019-12-16 23:50:00	0.0	0.0	509.0	1.8	0.0	1.9	0.0	0.0	82.8	12.9	0.0	0.0	10.0	3.0	0.0	0.0	0.0	400.0	400.0	2.2	2.2	0.0	0.0	0.0	0.0	700.0	700.0	700.0	700.0	6.8	0.0	0.0	0.0	0.0	30.0	30.0	12.0	12.0	0.0	0.0	13.0	13.0	13.0	1000.0	1.2	1.2	0.0	0.0	1000.0
2019-12-16 23:55:00	0.0	0.0	521.0	1.8	0.0	1.9	0.0	0.0	82.8	12.7	0.0	0.0	10.0	3.0	0.0	0.0	0.0001	400.0	400.0	2.2	2.2	0.0	0.0	0.0	0.0	700.0	700.0	700.0	700.0	6.8	0.0	0.0	0.0	0.0	30.0	30.0	12.0	12.0	0.0	0.0	13.0	13.0	13.0	1000.0	1.2	1.2	0.0	0.0	1000.0
2019-12-17 00:00:00	0.0	0.0	511.0	1.8	0.0	1.9	0.0	21.7	82.9	12.7	0.0	0.0	10.0	3.0	0.0	0.0	0.0001	400.0	400.0	2.2	2.2	0.0	0.0	0.0	0.0	700.0	700.0	700.0	700.0	6.8	0.0	0.0	0.0	0.0	30.0	30.0	12.0	12.0	0.0	0.0	13.0	13.0	13.0	1000.0	1.2	1.2	0.0	0.0	1000.0
2019-12-17 00:05:00	0.0	0.0	506.0	1.8	5.0	1.9	0.0	0.0	82.8	12.7	0.0	0.0	10.0	3.0	0.0	0.0	0.0001	400.0	400.0	2.2	2.2	0.0	0.0	0.0	0.0	700.0	700.0	700.0	700.0	6.8	0.0	0.0	0.0	0.0	30.0	30.0	12.0	12.0	0.0	0.0	13.0	13.0	13.0	1000.0	1.2	1.2	0.0	0.0	1000.0
2019-12-17 00:10:00	0.0	0.0	506.0	1.8	5.0	1.9	0.0	0.0	82.6	12.8	0.0	0.0	10.0	3.0	0.0	0.0	0.0002	400.0	400.0	2.2	2.2	0.0	0.0	0.0	0.0	700.0	700.0	700.0	700.0	6.8	0.0	0.0	0.0	0.0	30.0	30.0	12.0	12.0	0.0	0.0	13.0	13.0	13.0	1000.0	1.2	1.2	0.0	0.0	1000.0
2019-12-17 00:15:00	0.0	0.0	512.0	1.8	45.0	2.0	0.0	0.0	82.5	12.9	0.0	0.0	10.0	3.0	0.0	0.0	0.0003	400.0	400.0	2.2	2.2	0.0	0.0	0.0	0.0	700.0	700.0	700.0	700.0	6.8	0.0	0.0	0.0	0.0	30.0	30.0	12.0	12.0	0.0	0.0	13.0	13.0	13.0	1000.0	1.2	1.2	0.0	0.0	1000.0
2019-12-17 00:20:00	0.0	0.0	507.0	1.8	95.0	2.1	0.0	0.0	82.1	13.3	0.0	0.0	10.0	8.0	0.0	0.0	0.0003	400.0	400.0	2.2	2.2	0.0	0.0	0.0	0.0	700.0	700.0	700.0	700.0	6.8	0.0	0.0	0.0	0.0	30.0	30.0	12.0	12.0	0.0	0.0	13.0	13.0	13.0	1000.0	1.2	1.2	0.0	0.0	1000.0
2019-12-17 00:25:00	0.0	0.0	512.0	1.8	95.0	2.2	0.0	0.0	81.3	13.6	0.0	0.0	22.0	9.0	0.0	0.0	0.0002	400.0	400.0	2.2	2.2	0.0	0.0	0.0	0.0	700.0	700.0	700.0	700.0	6.8	0.0	0.0	0.0	0.0	30.0	30.0	12.0	12.0	0.0	0.0	13.0	13.0	13.0	1000.0	1.2	1.2	0.0	0.0	1000.0
2019-12-17 00:30:00	0.0	0.0	501.0	1.8	95.0	2.3	0.0	0.0	80.9	13.7	0.0	0.0	22.0	13.0	0.0	0.0	0.0002	400.0	400.0	2.2	2.2	0.0	0.0	0.0	0.0	700.0	700.0	700.0	700.0	6.8	0.0	0.0	0.0	0.0	30.0	30.0	12.0	12.0	0.0	0.0	13.0	13.0	13.0	1000.0	1.2	1.2	0.0	0.0	1000.0
2019-12-17 00:35:00	0.0	0.0	507.0	1.8	95.0	2.3	0.0	0.0	80.8	13.8	0.0	0.0	22.0	13.0	0.0	0.0	0.0011	400.0	400.0	2.2	2.2	0.0	0.0	0.0	0.0	700.0	700.0	700.0	700.0	6.8	0.0	0.0	0.0	0.0	30.0	30.0	12.0	12.0	0.0	0.0	13.0	13.0	13.0	1000.0	1.2	1.2	0.0	0.0	1000.0
2019-12-17 00:40:00	0.0	0.0	507.0	1.8	95.0	2.3	0.0	0.0	80.7	13.8	0.0	0.0	30.0	13.0	0.0	0.0	0.002	400.0	400.0	2.2	2.2	0.0	0.0	0.0	0.0	700.0	700.0	700.0	700.0	6.8	0.0	0.0	0.0	0.0	30.0	30.0	12.0	12.0	0.0	0.0	13.0	13.0	13.0	1000.0	1.2	1.2	0.0	0.0	1000.0
2019-12-17 00:45:00	0.0	0.0	503.0	1.8	95.0	2.3	0.0	0.0	80.8	13.7	0.0	0.0	30.0	15.0	0.0	0.0	0.0028	400.0	400.0	2.2	2.2	0.0	0.0	0.0	0.0	700.0	700.0	700.0	700.0	6.8	0.0	0.0	0.0	0.0	30.0	30.0	12.0	12.0	0.0	0.0	13.0	13.0	13.0	1000.0	1.2	1.2	0.0	0.0	1000.0
2019-12-17 00:50:00	0.0	0.0	507.0	1.8	95.0	2.3	0.0	0.0	81.0	14.0	0.0	0.0	30.0	15.0	0.0	0.0	0.002	400.0	400.0	2.2	2.2	0.0	0.0	0.0	0.0	700.0	700.0	700.0	700.0	6.8	0.0	0.0	0.0	0.0	30.0	30.0	12.0	12.0	0.0	0.0	13.0	13.0	13.0	1000.0	1.2	1.2	0.0	0.0	1000.0
2019-12-17 00:55:00	0.0	0.0	509.0	1.8	95.0	2.3	0.0	0.0	81.0	13.9	0.0	0.0	30.0	18.0	0.0	0.0	0.0012	400.0	400.0	2.2	2.2	0.0	0.0	0.0	0.0	700.0	700.0	700.0	700.0	6.8	0.0	0.0	0.0	0.0	30.0	30.0	12.0	12.0	0.0	0.0	13.0	13.0	13.0	1000.0	1.2	1.2	0.0	0.0	1000.0
2019-12-17 01:00:00	0.0	0.0	515.0	1.8	95.0	2.3	0.0	0.0	81.3	14.1	0.0	0.0	30.0	18.0	0.0	0.0	0.0004	400.0	400.0	2.2	2.2	0.0	0.0	0.0	0.0	700.0	700.0	700.0	700.0	6.8	0.0	0.0	0.0	0.0	30.0	30.0	12.0	12.0	0.0	0.0	13.0	13.0	13.0	1000.0	1.2	1.2	0.0	0.0	1000.0
2019-12-17 01:05:00	0.0	0.0	505.0	1.8	95.0	2.2	0.0	0.0	81.6	13.9	0.0	0.0	30.0	18.0	0.0	0.0	0.0004	400.0	400.0	2.2	2.2	0.0	0.0	0.0	0.0	700.0	700.0	700.0	700.0	6.8	0.0	0.0	0.0	0.0	30.0	30.0	12.0	12.0	0.0	0.0	13.0	13.0	13.0	1000.0	1.2	1.2	0.0	0.0	1000.0
2019-12-17 01:10:00	0.0	0.0	518.0	1.8	95.0	2.2	0.0	0.0	81.7	13.9	0.0	0.0	30.0	18.0	0.0	0.0	0.0004	400.0	400.0	2.2	2.2	0.0	0.0	0.0	0.0	700.0	700.0	700.0	700.0	6.8	0.0	0.0	0.0	0.0	30.0	30.0	12.0	12.0	0.0	0.0	13.0	13.0	13.0	1000.0	1.2	1.2	0.0	0.0	1000.0
2019-12-17 01:15:00	0.0	0.0	514.0	1.8	95.0	2.1	0.0	0.0	81.9	13.8	0.0	0.0	30.0	18.0	0.0	0.0	0.0003	400.0	400.0	2.2	2.2	0.0	0.0	0.0	0.0	700.0	700.0	700.0	700.0	6.8	0.0	0.0	0.0	0.0	30.0	30.0	12.0	12.0	0.0	0.0	13.0	13.0	13.0	1000.0	1.2	1.2	0.0	0.0	1000.0
2019-12-17 01:20:00	0.0	0.0	495.0	1.8	95.0	2.1	0.0	0.0	82.3	13.9	0.0	0.0	30.0	18.0	0.0	0.0	0.0004	400.0	400.0	2.2	2.2	0.0	0.0	0.0	0.0	700.0	700.0	700.0	700.0	6.8	0.0	0.0	0.0	0.0	30.0	30.0	12.0	12.0	0.0	0.0	13.0	13.0	13.0	1000.0	1.2	1.2	0.0	0.0	1000.0
2019-12-17 01:25:00	0.0	0.0	511.0	1.8	95.0	2.1	0.0	0.0	82.5	13.9	0.0	0.0	36.0	18.0	0.0	0.0	0.0004	400.0	400.0	2.2	2.2	0.0	0.0	0.0	0.0	700.0	700.0	700.0	700.0	6.8	0.0	0.0	0.0	0.0	30.0	30.0	12.0	12.0	0.0	0.0	13.0	13.0	13.0	1000.0	1.2	1.2	0.0	0.0	1000.0
2019-12-17 01:30:00	0.0	0.0	509.0	1.8	95.0	2.0	0.0	0.0	82.9	13.9	0.0	0.0	36.0	18.0	0.0	0.0	0.0004	400.0	400.0	2.2	2.2	0.0	0.0	0.0	0.0	700.0	700.0	700.0	700.0	6.8	0.0	0.0	0.0	0.0	30.0	30.0	12.0	12.0	0.0	0.0	13.0	13.0	13.0	1000.0	1.2	1.2	0.0	0.0	1000.0
2019-12-17 01:35:00	0.0	0.0	516.0	1.8	95.0	2.0	0.0	0.0	83.1	14.0	0.0	0.0	36.0	21.0	0.0	0.0	0.0003	400.0	400.0	2.2	2.2	0.0	0.0	0.0	0.0	700.0	700.0	700.0	700.0	6.8	0.0	0.0	0.0	0.0	30.0	30.0	12.0	12.0	0.0	0.0	13.0	13.0	13.0	1000.0	1.2	1.2	0.0	0.0	1000.0
2019-12-17 01:40:00	0.0	0.0	509.0	1.8	95.0	2.0	0.0	0.0	83.3	14.0	0.0	0.0	36.0	21.0	0.0	0.0	0.0002	400.0	400.0	2.2	2.2	0.0	0.0	0.0	0.0	700.0	700.0	700.0	700.0	6.8	0.0	0.0	0.0	0.0	30.0	30.0	12.0	12.0	0.0	0.0	13.0	13.0	13.0	1000.0	1.2	1.2	0.0	0.0	1000.0
2019-12-17 01:45:00	0.0	0.0	509.0	1.8	95.0	2.0	0.0	0.0	83.5	13.9	0.0	0.0	36.0	21.0	0.0	0.0	0.0001	400.0	400.0	2.2	2.2	0.0	0.0	0.0	0.0	700.0	700.0	700.0	700.0	6.8	0.0	0.0	0.0	0.0	30.0	30.0	12.0	12.0	0.0	0.0	13.0	13.0	13.0	1000.0	1.2	1.2	0.0	0.0	1000.0
2019-12-17 01:50:00	0.0	0.0	504.0	1.8	95.0	1.9	0.0	0.0	83.8	13.8	0.0	0.0	36.0	21.0	0.0	0.0	0.0002	400.0	400.0	2.2	2.2	0.0	0.0	0.0	0.0	700.0	700.0	700.0	700.0	6.8	0.0	0.0	0.0	0.0	30.0	30.0	12.0	12.0	0.0	0.0	13.0	13.0	13.0	1000.0	1.2	1.2	0.0	0.0	1000.0
2019-12-17 01:55:00	0.0	0.0	509.0	1.8	95.0	1.9	0.0	0.0	84.0	13.7	0.0	0.0	36.0	21.0	0.0	0.0	0.0004	400.0	400.0	2.2	2.2	0.0	0.0	0.0	0.0	700.0	700.0	700.0	700.0	6.8	0.0	0.0	0.0	0.0	30.0	30.0	12.0	12.0	0.0	0.0	13.0	13.0	13.0	1000.0	1.2	1.2	0.0	0.0	1000.0
2019-12-17 02:00:00	0.0	0.0	509.0	1.8	95.0	1.9	0.0	0.0	84.0	13.7	0.0	0.0	36.0	21.0	0.0	0.0	0.0005	400.0	400.0	2.2	2.2	0.0	0.0	0.0	0.0	700.0	700.0	700.0	700.0	6.8	0.0	0.0	0.0	0.0	30.0	30.0	12.0	12.0	0.0	0.0	13.0	13.0	13.0	1000.0	1.2	1.2	0.0	0.0	1000.0
2019-12-17 02:05:00	0.0	0.0	522.0	1.8	95.0	1.8	0.0	0.0	84.3	13.6	0.0	0.0	31.0	21.0	0.0	0.0	0.0003	400.0	400.0	2.2	2.2	0.0	0.0	0.0	0.0	700.0	700.0	700.0	700.0	6.8	0.0	0.0	0.0	0.0	30.0	30.0	12.0	12.0	0.0	0.0	13.0	13.0	13.0	1000.0	1.2	1.2	0.0	0.0	1000.0
2019-12-17 02:10:00	0.0	0.0	506.0	1.8	95.0	1.8	0.0	0.0	84.5	13.6	0.0	0.0	31.0	21.0	0.0	0.0	0.0002	400.0	400.0	2.2	2.2	0.0	0.0	0.0	0.0	700.0	700.0	700.0	700.0	6.8	0.0	0.0	0.0	0.0	30.0	30.0	12.0	12.0	0.0	0.0	13.0	13.0	13.0	1000.0	1.2	1.2	0.0	0.0	1000.0
2019-12-17 02:15:00	0.0	0.0	505.0	1.8	95.0	1.8	0.0	0.0	84.7	13.4	0.0	0.0	31.0	20.0	0.0	0.0	0.0	400.0	400.0	2.2	2.2	0.0	0.0	0.0	0.0	700.0	700.0	700.0	700.0	6.8	0.0	0.0	0.0	0.0	30.0	30.0	12.0	12.0	0.0	0.0	13.0	13.0	13.0	1000.0	1.2	1.2	0.0	0.0	1000.0
2019-12-17 02:20:00	0.0	0.0	501.0	1.8	95.0	1.8	0.0	0.0	84.8	13.6	0.0	0.0	31.0	20.0	0.0	0.0	0.0001	400.0	400.0	2.2	2.2	0.0	0.0	0.0	0.0	700.0	700.0	700.0	700.0	6.8	0.0	0.0	0.0	0.0	30.0	30.0	12.0	12.0	0.0	0.0	13.0	13.0	13.0	1000.0	1.2	1.2	0.0	0.0	1000.0
2019-12-17 02:25:00	0.0	0.0	515.0	1.8	95.0	1.8	0.0	0.0	84.9	13.5	0.0	0.0	31.0	20.0	0.0	0.0	0.0002	400.0	400.0	2.2	2.2	0.0	0.0	0.0	0.0	700.0	700.0	700.0	700.0	6.8	0.0	0.0	0.0	0.0	30.0	30.0	12.0	12.0	0.0	0.0	13.0	13.0	13.0	1000.0	1.2	1.2	0.0	0.0	1000.0
2019-12-17 02:30:00	0.0	0.0	511.0	1.8	95.0	1.7	0.0	0.0	85.0	13.4	0.0	0.0	31.0	20.0	0.0	0.0	0.0004	400.0	400.0	2.2	2.2	0.0	0.0	0.0	0.0	700.0	700.0	700.0	700.0	6.8	0.0	0.0	0.0	0.0	30.0	30.0	12.0	12.0	0.0	0.0	13.0	13.0	13.0	1000.0	1.2	1.2	0.0	0.0	1000.0
2019-12-17 02:35:00	0.0	0.0	515.0	1.8	95.0	1.7	0.0	0.0	85.1	13.4	0.0	0.0	31.0	19.0	0.0	0.0	0.0003	400.0	400.0	2.2	2.2	0.0	0.0	0.0	0.0	700.0	700.0	700.0	700.0	6.8	0.0	0.0	0.0	0.0	30.0	30.0	12.0	12.0	0.0	0.0	13.0	13.0	13.0	1000.0	1.2	1.2	0.0	0.0	1000.0
2019-12-17 02:40:00	0.0	0.0	514.0	1.8	95.0	1.7	0.0	0.0	85.2	13.4	0.0	0.0	31.0	19.0	0.0	0.0	0.0002	400.0	400.0	2.2	2.2	0.0	0.0	0.0	0.0	700.0	700.0	700.0	700.0	6.8	0.0	0.0	0.0	0.0	30.0	30.0	12.0	12.0	0.0	0.0	13.0	13.0	13.0	1000.0	1.2	1.2	0.0	0.0	1000.0
2019-12-17 02:45:00	0.0	0.0	514.0	1.8	95.0	1.7	0.0	0.0	85.4	13.4	0.0	0.0	25.0	15.0	0.0	0.0	0.0002	400.0	400.0	2.2	2.2	0.0	0.0	0.0	0.0	700.0	700.0	700.0	700.0	6.8	0.0	0.0	0.0	0.0	30.0	30.0	12.0	12.0	0.0	0.0	13.0	13.0	13.0	1000.0	1.2	1.2	0.0	0.0	1000.0
2019-12-17 02:50:00	0.0	0.0	520.0	1.8	95.0	1.7	0.0	0.0	85.6	13.3	0.0	0.0	25.0	15.0	0.0	0.0	0.0002	400.0	400.0	2.2	2.2	0.0	0.0	0.0	0.0	700.0	700.0	700.0	700.0	6.8	0.0	0.0	0.0	0.0	30.0	30.0	12.0	12.0	0.0	0.0	13.0	13.0	13.0	1000.0	1.2	1.2	0.0	0.0	1000.0
2019-12-17 02:55:00	0.0	0.0	522.0	1.8	95.0	1.7	0.0	0.0	85.7	13.3	0.0	0.0	23.0	14.0	0.0	0.0	0.0002	400.0	400.0	2.2	2.2	0.0	0.0	0.0	0.0	700.0	700.0	700.0	700.0	6.8	0.0	0.0	0.0	0.0	30.0	30.0	12.0	12.0	0.0	0.0	13.0	13.0	13.0	1000.0	1.2	1.2	0.0	0.0	1000.0
2019-12-17 03:00:00	0.0	0.0	519.0	1.8	95.0	1.6	0.0	0.0	85.8	13.4	0.0	0.0	23.0	14.0	0.0	0.0	0.0002	400.0	400.0	2.2	2.2	0.0	0.0	0.0	0.0	700.0	700.0	700.0	700.0	6.8	0.0	0.0	0.0	0.0	30.0	30.0	12.0	12.0	0.0	0.0	13.0	13.0	13.0	1000.0	1.2	1.2	0.0	0.0	1000.0
2019-12-17 03:05:00	0.0	0.0	515.0	1.8	95.0	1.6	0.0	0.0	86.1	13.2	0.0	0.0	21.0	11.0	0.0	0.0	0.0002	400.0	400.0	2.2	2.2	0.0	0.0	0.0	0.0	700.0	700.0	700.0	700.0	6.8	0.0	0.0	0.0	0.0	30.0	30.0	12.0	12.0	0.0	0.0	13.0	13.0	13.0	1000.0	1.2	1.2	0.0	0.0	1000.0
2019-12-17 03:10:00	0.0	0.0	513.0	1.8	95.0	1.6	0.0	0.0	86.1	13.2	0.0	0.0	21.0	11.0	0.0	0.0	0.0001	400.0	400.0	2.2	2.2	0.0	0.0	0.0	0.0	700.0	700.0	700.0	700.0	6.8	0.0	0.0	0.0	0.0	30.0	30.0	12.0	12.0	0.0	0.0	13.0	13.0	13.0	1000.0	1.2	1.2	0.0	0.0	1000.0
2019-12-17 03:15:00	0.0	0.0	524.0	1.8	95.0	1.6	0.0	0.0	86.2	13.2	0.0	0.0	20.0	11.0	0.0	0.0	0.0001	400.0	400.0	2.2	2.2	0.0	0.0	0.0	0.0	700.0	700.0	700.0	700.0	6.8	0.0	0.0	0.0	0.0	30.0	30.0	12.0	12.0	0.0	0.0	13.0	13.0	13.0	1000.0	1.2	1.2	0.0	0.0	1000.0
2019-12-17 03:20:00	0.0	0.0	522.0	1.8	95.0	1.6	0.0	0.0	86.3	13.2	0.0	0.0	20.0	11.0	0.0	0.0	0.0001	400.0	400.0	2.2	2.2	0.0	0.0	0.0	0.0	700.0	700.0	700.0	700.0	6.8	0.0	0.0	0.0	0.0	30.0	30.0	12.0	12.0	0.0	0.0	13.0	13.0	13.0	1000.0	1.2	1.2	0.0	0.0	1000.0
2019-12-17 03:25:00	0.0	0.0	518.0	1.8	95.0	1.5	0.0	0.0	86.4	13.0	0.0	0.0	10.0	8.0	0.0	0.0	0.0	400.0	400.0	2.2	2.2	0.0	0.0	0.0	0.0	700.0	700.0	700.0	700.0	6.8	0.0	0.0	0.0	0.0	30.0	30.0	12.0	12.0	0.0	0.0	13.0	13.0	13.0	1000.0	1.2	1.2	0.0	0.0	1000.0
2019-12-17 03:30:00	0.0	0.0	521.0	1.8	95.0	1.5	0.0	0.0	86.6	13.1	0.0	0.0	10.0	8.0	0.0	0.0	0.0	400.0	400.0	2.2	2.2	0.0	0.0	0.0	0.0	700.0	700.0	700.0	700.0	6.8	0.0	0.0	0.0	0.0	30.0	30.0	12.0	12.0	0.0	0.0	13.0	13.0	13.0	1000.0	1.2	1.2	0.0	0.0	1000.0
2019-12-17 03:35:00	0.0	0.0	514.0	1.8	95.0	1.5	0.0	0.0	86.7	13.1	0.0	0.0	10.0	4.0	0.0	0.0	0.0001	400.0	400.0	2.2	2.2	0.0	0.0	0.0	0.0	700.0	700.0	700.0	700.0	6.8	0.0	0.0	0.0	0.0	30.0	30.0	12.0	12.0	0.0	0.0	13.0	13.0	13.0	1000.0	1.2	1.2	0.0	0.0	1000.0
2019-12-17 03:40:00	0.0	0.0	527.0	1.8	95.0	1.5	0.0	0.0	86.8	13.0	0.0	0.0	10.0	4.0	0.0	0.0	0.0002	400.0	400.0	2.2	2.2	0.0	0.0	0.0	0.0	700.0	700.0	700.0	700.0	6.8	0.0	0.0	0.0	0.0	30.0	30.0	12.0	12.0	0.0	0.0	13.0	13.0	13.0	1000.0	1.2	1.2	0.0	0.0	1000.0
2019-12-17 03:45:00	0.0	0.0	524.0	1.8	95.0	1.5	0.0	0.0	86.9	13.1	0.0	0.0	12.0	6.0	0.0	0.0	0.0004	400.0	400.0	2.2	2.2	0.0	0.0	0.0	0.0	700.0	700.0	700.0	700.0	6.8	0.0	0.0	0.0	0.0	30.0	30.0	12.0	12.0	0.0	0.0	13.0	13.0	13.0	1000.0	1.2	1.2	0.0	0.0	1000.0
2019-12-17 03:50:00	0.0	0.0	526.0	1.8	95.0	1.5	0.0	0.0	87.1	13.1	0.0	0.0	12.0	6.0	0.0	0.0	0.0003	400.0	400.0	2.2	2.2	0.0	0.0	0.0	0.0	700.0	700.0	700.0	700.0	6.8	0.0	0.0	0.0	0.0	30.0	30.0	12.0	12.0	0.0	0.0	13.0	13.0	13.0	1000.0	1.2	1.2	0.0	0.0	1000.0
2019-12-17 03:55:00	0.0	0.0	533.0	1.8	95.0	1.5	0.0	0.0	87.2	13.1	0.0	0.0	10.0	3.0	0.0	0.0	0.0002	400.0	400.0	2.2	2.2	0.0	0.0	0.0	0.0	700.0	700.0	700.0	700.0	6.8	0.0	0.0	0.0	0.0	30.0	30.0	12.0	12.0	0.0	0.0	13.0	13.0	13.0	1000.0	1.2	1.2	0.0	0.0	1000.0
2019-12-17 04:00:00	0.0	0.0	522.0	1.8	95.0	1.4	0.0	0.0	87.3	13.1	0.0	0.0	10.0	3.0	0.0	0.0	0.0001	400.0	400.0	2.2	2.2	0.0	0.0	0.0	0.0	700.0	700.0	700.0	700.0	6.8	0.0	0.0	0.0	0.0	30.0	30.0	12.0	12.0	0.0	0.0	13.0	13.0	13.0	1000.0	1.2	1.2	0.0	0.0	1000.0
2019-12-17 04:05:00	0.0	0.0	525.0	1.8	95.0	1.4	0.0	0.0	87.4	13.0	0.0	0.0	10.0	3.0	0.0	0.0	0.0001	400.0	400.0	2.2	2.2	0.0	0.0	0.0	0.0	700.0	700.0	700.0	700.0	6.8	0.0	0.0	0.0	0.0	30.0	30.0	12.0	12.0	0.0	0.0	13.0	13.0	13.0	1000.0	1.2	1.2	0.0	0.0	1000.0
2019-12-17 04:10:00	0.0	0.0	523.0	1.8	95.0	1.4	0.0	0.0	87.5	12.9	0.0	0.0	10.0	3.0	0.0	0.0	0.0	400.0	400.0	2.2	2.2	0.0	0.0	0.0	0.0	700.0	700.0	700.0	700.0	6.8	0.0	0.0	0.0	0.0	30.0	30.0	12.0	12.0	0.0	0.0	13.0	13.0	13.0	1000.0	1.2	1.2	0.0	0.0	1000.0
2019-12-17 04:15:00	0.0	0.0	522.0	1.8	95.0	1.4	0.0	0.0	87.6	13.0	0.0	0.0	10.0	3.0	0.0	0.0	0.0	400.0	400.0	2.2	2.2	0.0	0.0	0.0	0.0	700.0	700.0	700.0	700.0	6.8	0.0	0.0	0.0	0.0	30.0	30.0	12.0	12.0	0.0	0.0	13.0	13.0	13.0	1000.0	1.2	1.2	0.0	0.0	1000.0
2019-12-17 04:20:00	0.0	0.0	526.0	1.8	95.0	1.4	0.0	0.0	87.7	13.1	0.0	0.0	10.0	3.0	0.0	0.0	0.0001	400.0	400.0	2.2	2.2	0.0	0.0	0.0	0.0	700.0	700.0	700.0	700.0	6.8	0.0	0.0	0.0	0.0	30.0	30.0	12.0	12.0	0.0	0.0	13.0	13.0	13.0	1000.0	1.2	1.2	0.0	0.0	1000.0
2019-12-17 04:25:00	0.0	0.0	529.0	1.8	95.0	1.4	0.0	0.0	87.8	13.0	0.0	0.0	10.0	3.0	0.0	0.0	0.0001	400.0	400.0	2.2	2.2	0.0	0.0	0.0	0.0	700.0	700.0	700.0	700.0	6.8	0.0	0.0	0.0	0.0	30.0	30.0	12.0	12.0	0.0	0.0	13.0	13.0	13.0	1000.0	1.2	1.2	0.0	0.0	1000.0
2019-12-17 04:30:00	0.0	0.0	530.0	1.8	95.0	1.4	0.0	0.0	87.8	12.8	0.0	0.0	10.0	3.0	0.0	0.0	0.0002	400.0	400.0	2.2	2.2	0.0	0.0	0.0	0.0	700.0	700.0	700.0	700.0	6.8	0.0	0.0	0.0	0.0	30.0	30.0	12.0	12.0	0.0	0.0	13.0	13.0	13.0	1000.0	1.2	1.2	0.0	0.0	1000.0
2019-12-17 04:35:00	0.0	0.0	529.0	1.8	95.0	1.4	0.0	0.0	88.0	13.1	0.0	0.0	10.0	3.0	0.0	0.0	0.0002	400.0	400.0	2.2	2.2	0.0	0.0	0.0	0.0	700.0	700.0	700.0	700.0	6.8	0.0	0.0	0.0	0.0	30.0	30.0	12.0	12.0	0.0	0.0	13.0	13.0	13.0	1000.0	1.2	1.2	0.0	0.0	1000.0
2019-12-17 04:40:00	0.0	0.0	532.0	1.8	95.0	1.4	0.0	0.0	87.9	12.9	0.0	0.0	10.0	3.0	0.0	0.0	0.0002	400.0	400.0	2.2	2.2	0.0	0.0	0.0	0.0	700.0	700.0	700.0	700.0	6.8	0.0	0.0	0.0	0.0	30.0	30.0	12.0	12.0	0.0	0.0	13.0	13.0	13.0	1000.0	1.2	1.2	0.0	0.0	1000.0
2019-12-17 04:45:00	0.0	0.0	530.0	1.8	95.0	1.3	0.0	0.0	88.1	13.0	0.0	0.0	10.0	4.0	0.0	0.0	0.0002	400.0	400.0	2.2	2.2	0.0	0.0	0.0	0.0	700.0	700.0	700.0	700.0	6.8	0.0	0.0	0.0	0.0	30.0	30.0	12.0	12.0	0.0	0.0	13.0	13.0	13.0	1000.0	1.2	1.2	0.0	0.0	1000.0
2019-12-17 04:50:00	0.0	0.0	535.0	1.8	95.0	1.3	0.0	0.0	88.2	13.0	0.0	0.0	10.0	3.0	0.0	0.0	0.0001	400.0	400.0	2.2	2.2	0.0	0.0	0.0	0.0	700.0	700.0	700.0	700.0	6.8	0.0	0.0	0.0	0.0	30.0	30.0	12.0	12.0	0.0	0.0	13.0	13.0	13.0	1000.0	1.2	1.2	0.0	0.0	1000.0
2019-12-17 04:55:00	0.0	0.0	531.0	1.8	95.0	1.3	0.0	0.0	88.4	13.1	0.0	0.0	10.0	3.0	0.0	0.0	0.0001	400.0	400.0	2.2	2.2	0.0	0.0	0.0	0.0	700.0	700.0	700.0	700.0	6.8	0.0	0.0	0.0	0.0	30.0	30.0	12.0	12.0	0.0	0.0	13.0	13.0	13.0	1000.0	1.2	1.2	0.0	0.0	1000.0
2019-12-17 05:00:00	0.0	0.0	529.0	1.8	95.0	1.3	0.0	0.0	88.5	13.1	0.0	0.0	10.0	3.0	0.0	0.0	0.0	400.0	400.0	2.2	2.2	0.0	0.0	0.0	0.0	700.0	700.0	700.0	700.0	6.8	0.0	0.0	0.0	0.0	30.0	30.0	12.0	12.0	0.0	0.0	13.0	13.0	13.0	1000.0	1.2	1.2	0.0	0.0	1000.0
2019-12-17 05:05:00	0.0	0.0	532.0	1.8	95.0	1.3	0.0	0.0	88.6	13.0	0.0	0.0	0.0	0.0	0.0	0.0	0.0	400.0	400.0	2.2	2.2	0.0	0.0	0.0	0.0	700.0	700.0	700.0	700.0	6.8	0.0	0.0	0.0	0.0	30.0	30.0	12.0	12.0	0.0	0.0	13.0	13.0	13.0	1000.0	1.2	1.2	0.0	0.0	1000.0
2019-12-17 05:10:00	0.0	0.0	532.0	1.8	95.0	1.3	0.0	0.0	88.7	13.0	0.0	0.0	10.0	3.0	0.0	0.0	0.0	400.0	400.0	2.2	2.2	0.0	0.0	0.0	0.0	700.0	700.0	700.0	700.0	6.8	0.0	0.0	0.0	0.0	30.0	30.0	12.0	12.0	0.0	0.0	13.0	13.0	13.0	1000.0	1.2	1.2	0.0	0.0	1000.0
2019-12-17 05:15:00	0.0	0.0	523.0	1.8	95.0	1.3	0.0	0.0	88.7	13.0	0.0	0.0	10.0	4.0	0.0	0.0	0.0	400.0	400.0	2.2	2.2	0.0	0.0	0.0	0.0	700.0	700.0	700.0	700.0	6.8	0.0	0.0	0.0	0.0	30.0	30.0	12.0	12.0	0.0	0.0	13.0	13.0	13.0	1000.0	1.2	1.2	0.0	0.0	1000.0
2019-12-17 05:20:00	0.0	0.0	528.0	1.8	95.0	1.3	0.0	0.0	88.8	13.0	0.0	0.0	10.0	4.0	0.0	0.0	0.0001	400.0	400.0	2.2	2.2	0.0	0.0	0.0	0.0	700.0	700.0	700.0	700.0	6.8	0.0	0.0	0.0	0.0	30.0	30.0	12.0	12.0	0.0	0.0	13.0	13.0	13.0	1000.0	1.2	1.2	0.0	0.0	1000.0
2019-12-17 05:25:00	0.0	0.0	532.0	1.8	95.0	1.3	0.0	0.0	88.9	12.9	0.0	0.0	10.0	4.0	0.0	0.0	0.0002	400.0	400.0	2.2	2.2	0.0	0.0	0.0	0.0	700.0	700.0	700.0	700.0	6.8	0.0	0.0	0.0	0.0	30.0	30.0	12.0	12.0	0.0	0.0	13.0	13.0	13.0	1000.0	1.2	1.2	0.0	0.0	1000.0
2019-12-17 05:30:00	0.0	0.0	534.0	1.8	95.0	1.3	0.0	0.0	88.8	12.9	0.0	0.0	10.0	4.0	0.0	0.0	0.0003	400.0	400.0	2.2	2.2	0.0	0.0	0.0	0.0	700.0	700.0	700.0	700.0	6.8	0.0	0.0	0.0	0.0	30.0	30.0	12.0	12.0	0.0	0.0	13.0	13.0	13.0	1000.0	1.2	1.2	0.0	0.0	1000.0
2019-12-17 05:35:00	0.0	0.0	543.0	1.8	95.0	1.2	0.0	0.0	89.2	13.0	0.0	0.0	10.0	3.0	0.0	0.0	0.0002	400.0	400.0	2.2	2.2	0.0	0.0	0.0	0.0	700.0	700.0	700.0	700.0	6.8	0.0	0.0	0.0	0.0	30.0	30.0	12.0	12.0	0.0	0.0	13.0	13.0	13.0	1000.0	1.2	1.2	0.0	0.0	1000.0
2019-12-17 05:40:00	0.0	0.0	522.0	1.8	95.0	1.2	0.0	0.0	89.1	13.0	0.0	0.0	10.0	3.0	0.0	0.0	0.0001	400.0	400.0	2.2	2.2	0.0	0.0	0.0	0.0	700.0	700.0	700.0	700.0	6.8	0.0	0.0	0.0	0.0	30.0	30.0	12.0	12.0	0.0	0.0	13.0	13.0	13.0	1000.0	1.2	1.2	0.0	0.0	1000.0
2019-12-17 05:45:00	0.0	0.0	529.0	1.8	95.0	1.2	0.0	0.0	89.3	13.0	0.0	0.0	10.0	0.0	0.0	0.0	0.0	400.0	400.0	2.2	2.2	0.0	0.0	0.0	0.0	700.0	700.0	700.0	700.0	6.8	0.0	0.0	0.0	0.0	30.0	30.0	12.0	12.0	0.0	0.0	13.0	13.0	13.0	1000.0	1.2	1.2	0.0	0.0	1000.0
2019-12-17 05:50:00	0.0	0.0	529.0	1.8	95.0	1.2	0.0	0.0	89.4	12.9	0.0	0.0	10.0	2.0	0.0	0.0	0.0	400.0	400.0	2.2	2.2	0.0	0.0	0.0	0.0	700.0	700.0	700.0	700.0	6.8	0.0	0.0	0.0	0.0	30.0	30.0	12.0	12.0	0.0	0.0	13.0	13.0	13.0	1000.0	1.2	1.2	0.0	0.0	1000.0
2019-12-17 05:55:00	0.0	0.0	539.0	1.8	95.0	1.2	0.0	0.0	89.5	13.1	0.0	0.0	10.0	3.0	0.0	0.0	0.0001	400.0	400.0	2.2	2.2	0.0	0.0	0.0	0.0	700.0	700.0	700.0	700.0	6.8	0.0	0.0	0.0	0.0	30.0	30.0	12.0	12.0	0.0	0.0	13.0	13.0	13.0	1000.0	1.2	1.2	0.0	0.0	1000.0
2019-12-17 06:00:00	0.0	0.0	539.0	1.8	95.0	1.2	0.0	0.0	89.4	13.2	0.0	0.0	10.0	3.0	0.0	0.0	0.0001	400.0	400.0	2.2	2.2	0.0	0.0	0.0	0.0	700.0	700.0	700.0	700.0	6.8	0.0	0.0	0.0	0.0	30.0	30.0	12.0	12.0	0.0	0.0	13.0	13.0	13.0	1000.0	1.2	1.2	0.0	0.0	1000.0
2019-12-17 06:05:00	0.0	0.0	532.0	1.8	95.0	1.2	0.0	0.0	89.5	12.9	0.0	0.0	10.0	3.0	0.0	0.0	0.0001	400.0	400.0	2.2	2.2	0.0	0.0	0.0	0.0	700.0	700.0	700.0	700.0	6.8	0.0	0.0	0.0	0.0	30.0	30.0	12.0	12.0	0.0	0.0	13.0	13.0	13.0	1000.0	1.2	1.2	0.0	0.0	1000.0
2019-12-17 06:10:00	0.0	0.0	531.0	1.8	95.0	1.2	0.0	0.0	89.6	13.0	0.0	0.0	10.0	3.0	0.0	0.0	0.0	400.0	400.0	2.2	2.2	0.0	0.0	0.0	0.0	700.0	700.0	700.0	700.0	6.8	0.0	0.0	0.0	0.0	30.0	30.0	12.0	12.0	0.0	0.0	13.0	13.0	13.0	1000.0	1.2	1.2	0.0	0.0	1000.0
2019-12-17 06:15:00	0.0	0.0	532.0	1.8	95.0	1.2	0.0	0.0	89.7	12.9	0.0	0.0	10.0	3.0	0.0	0.0	0.0	400.0	400.0	2.2	2.2	0.0	0.0	0.0	0.0	700.0	700.0	700.0	700.0	6.8	0.0	0.0	0.0	0.0	30.0	30.0	12.0	12.0	0.0	0.0	13.0	13.0	13.0	1000.0	1.2	1.2	0.0	0.0	1000.0
2019-12-17 06:20:00	0.0	0.0	532.0	1.8	95.0	1.1	0.0	0.0	89.9	13.0	0.0	0.0	10.0	3.0	0.0	0.0	0.0	400.0	400.0	2.2	2.2	0.0	0.0	0.0	0.0	700.0	700.0	700.0	700.0	6.8	0.0	0.0	0.0	0.0	30.0	30.0	12.0	12.0	0.0	0.0	13.0	13.0	13.0	1000.0	1.2	1.2	0.0	0.0	1000.0
2019-12-17 06:25:00	0.0	0.0	529.0	1.8	95.0	1.1	0.0	0.0	89.9	13.1	0.0	0.0	10.0	3.0	0.0	0.0	0.0	400.0	400.0	2.2	2.2	0.0	0.0	0.0	0.0	700.0	700.0	700.0	700.0	6.8	0.0	0.0	0.0	0.0	30.0	30.0	12.0	12.0	0.0	0.0	13.0	13.0	13.0	1000.0	1.2	1.2	0.0	0.0	1000.0
2019-12-17 06:30:00	0.0	0.0	534.0	1.8	95.0	1.1	0.0	0.0	90.0	13.0	0.0	0.0	10.0	3.0	0.0	0.0	0.0	400.0	400.0	2.2	2.2	0.0	0.0	0.0	0.0	700.0	700.0	700.0	700.0	6.8	0.0	0.0	0.0	0.0	30.0	30.0	12.0	12.0	0.0	0.0	13.0	13.0	13.0	1000.0	1.2	1.2	0.0	0.0	1000.0
2019-12-17 06:35:00	0.0	0.0	537.0	1.8	95.0	1.1	0.0	0.0	90.0	13.0	0.0	0.0	10.0	3.0	0.0	0.0	0.0	400.0	400.0	2.2	2.2	0.0	0.0	0.0	0.0	700.0	700.0	700.0	700.0	6.8	0.0	0.0	0.0	0.0	30.0	30.0	12.0	12.0	0.0	0.0	13.0	13.0	13.0	1000.0	1.2	1.2	0.0	0.0	1000.0
2019-12-17 06:40:00	0.0	0.0	532.0	1.8	95.0	1.1	0.0	0.0	90.1	13.0	0.0	0.0	10.0	3.0	0.0	0.0	0.0001	400.0	400.0	2.2	2.2	0.0	0.0	0.0	0.0	700.0	700.0	700.0	700.0	6.8	0.0	0.0	0.0	0.0	30.0	30.0	12.0	12.0	0.0	0.0	13.0	13.0	13.0	1000.0	1.2	1.2	0.0	0.0	1000.0
2019-12-17 06:45:00	0.0	0.0	542.0	1.8	95.0	1.1	0.0	0.0	90.2	12.9	0.0	0.0	10.0	3.0	0.0	0.0	0.0001	400.0	400.0	2.2	2.2	0.0	0.0	0.0	0.0	700.0	700.0	700.0	700.0	6.8	0.0	0.0	0.0	0.0	30.0	30.0	12.0	12.0	0.0	0.0	13.0	13.0	13.0	1000.0	1.2	1.2	0.0	0.0	1000.0
2019-12-17 06:50:00	0.0	0.0	533.0	1.8	95.0	1.1	0.0	0.0	90.2	12.9	0.0	0.0	10.0	3.0	0.0	0.0	0.0006	400.0	400.0	2.2	2.2	0.0	0.0	0.0	0.0	700.0	700.0	700.0	700.0	6.8	0.0	0.0	0.0	0.0	30.0	30.0	12.0	12.0	0.0	0.0	13.0	13.0	13.0	1000.0	1.2	1.2	0.0	0.0	1000.0
2019-12-17 06:55:00	0.0	0.0	538.0	1.8	95.0	1.1	0.0	0.0	90.2	13.2	0.0	0.0	10.0	3.0	0.0	0.0	0.0011	400.0	400.0	2.2	2.2	0.0	0.0	0.0	0.0	700.0	700.0	700.0	700.0	6.8	0.0	0.0	0.0	0.0	30.0	30.0	12.0	12.0	0.0	0.0	13.0	13.0	13.0	1000.0	1.2	1.2	0.0	0.0	1000.0
2019-12-17 07:00:00	0.0	0.0	542.0	1.8	95.0	1.1	0.0	0.0	90.2	13.1	0.0	0.0	10.0	3.0	0.0	0.0	0.0016	400.0	400.0	2.2	2.2	0.0	0.0	0.0	0.0	700.0	700.0	700.0	700.0	6.8	0.0	0.0	0.0	0.0	30.0	30.0	12.0	12.0	0.0	0.0	13.0	13.0	13.0	1000.0	1.2	1.2	0.0	0.0	1000.0
2019-12-17 07:05:00	0.0	0.0	651.0	1.8	95.0	1.1	0.0	0.0	90.2	12.9	0.0	0.0	10.0	3.0	0.0	0.0	0.0017	400.0	400.0	2.2	2.2	0.0	0.0	0.0	0.0	700.0	700.0	700.0	700.0	6.8	0.0	0.0	0.0	0.0	30.0	30.0	12.0	12.0	0.0	0.0	13.0	13.0	13.0	1000.0	1.2	1.2	0.0	0.0	1000.0
2019-12-17 07:10:00	0.0	0.0	617.0	1.8	95.0	1.1	0.0	0.0	90.0	12.9	0.0	0.0	10.0	3.0	0.0	0.0	0.0018	400.0	400.0	2.2	2.2	0.0	0.0	0.0	0.0	700.0	700.0	700.0	700.0	6.8	0.0	0.0	0.0	0.0	30.0	30.0	12.0	12.0	0.0	0.0	13.0	13.0	13.0	1000.0	1.2	1.2	0.0	0.0	1000.0
2019-12-17 07:15:00	0.0	0.0	616.0	1.8	95.0	1.1	0.0	0.0	90.1	12.8	0.0	0.0	10.0	4.0	0.0	0.0	0.0018	400.0	400.0	2.2	2.2	0.0	0.0	0.0	0.0	700.0	700.0	700.0	700.0	6.8	0.0	0.0	0.0	0.0	30.0	30.0	12.0	12.0	0.0	0.0	13.0	13.0	13.0	1000.0	1.2	1.2	0.0	0.0	1000.0
2019-12-17 07:20:00	0.0	0.0	616.0	1.8	95.0	1.1	0.0	0.0	90.3	12.9	0.0	0.0	10.0	3.0	0.0	0.0	0.0014	400.0	400.0	2.2	2.2	0.0	0.0	0.0	0.0	700.0	700.0	700.0	700.0	6.8	0.0	0.0	0.0	0.0	30.0	30.0	12.0	12.0	0.0	0.0	13.0	13.0	13.0	1000.0	1.2	1.2	0.0	0.0	1000.0
2019-12-17 07:25:00	0.0	0.0	619.0	1.8	95.0	1.1	0.0	0.0	90.4	12.9	0.0	0.0	10.0	3.0	0.0	0.0	0.001	400.0	400.0	2.2	2.2	0.0	0.0	0.0	0.0	700.0	700.0	700.0	700.0	6.8	0.0	0.0	0.0	0.0	30.0	30.0	12.0	12.0	0.0	0.0	13.0	13.0	13.0	1000.0	1.2	1.2	0.0	0.0	1000.0
2019-12-17 07:30:00	0.0	0.0	617.0	1.8	95.0	1.1	0.0	0.0	90.4	13.0	0.0	0.0	10.0	3.0	0.0	0.0	0.0006	400.0	400.0	2.2	2.2	0.0	0.0	0.0	0.0	700.0	700.0	700.0	700.0	6.8	0.0	0.0	0.0	0.0	30.0	30.0	12.0	12.0	0.0	0.0	13.0	13.0	13.0	1000.0	1.2	1.2	0.0	0.0	1000.0
2019-12-17 07:35:00	0.0	0.0	633.0	1.8	95.0	1.1	0.0	0.0	90.4	12.9	0.0	0.0	10.0	3.0	0.0	0.0	0.0004	400.0	400.0	2.2	2.2	0.0	0.0	0.0	0.0	700.0	700.0	700.0	700.0	6.8	0.0	0.0	0.0	0.0	30.0	30.0	18.0	18.0	0.0	0.0	19.0	19.0	26.0	1000.0	1.2	1.2	0.0	0.0	1000.0
2019-12-17 07:40:00	100.0	0.0	622.0	1.8	95.0	1.1	0.0	36.5	90.6	13.1	160.0	160.0	10.0	3.0	100.0	100.0	0.0002	400.0	400.0	2.2	2.2	0.0	0.0	0.0	0.0	700.0	700.0	700.0	700.0	6.8	0.0	0.0	0.0	0.0	30.0	30.0	18.0	18.0	0.0	0.0	19.0	19.0	26.0	1000.0	1.2	1.2	0.0	0.0	1000.0
2019-12-17 07:45:00	100.0	0.0	617.0	1.8	95.0	1.3	0.0	51.2	89.2	13.8	160.0	160.0	10.0	3.0	100.0	100.0	0.0001	400.0	400.0	2.2	2.2	0.0	0.0	0.0	0.0	700.0	700.0	700.0	700.0	6.8	0.0	0.0	0.0	0.0	30.0	30.0	18.0	18.0	0.0	0.0	19.0	19.0	26.0	1000.0	1.2	1.2	0.0	0.0	1000.0
2019-12-17 07:50:00	100.0	0.0	614.0	1.8	95.0	2.0	0.0	56.4	84.5	15.1	160.0	160.0	10.0	3.0	100.0	100.0	0.0002	400.0	400.0	2.2	2.2	0.0	0.0	0.0	0.0	700.0	700.0	700.0	700.0	6.8	0.0	0.0	0.0	0.0	30.0	30.0	18.0	18.0	0.0	0.0	19.0	19.0	26.0	1000.0	1.2	1.2	0.0	0.0	1000.0
2019-12-17 07:55:00	100.0	0.0	599.0	1.8	95.0	3.1	0.0	57.8	78.0	16.8	140.0	140.0	5.0	3.0	100.0	100.0	0.0003	400.0	400.0	2.2	2.2	0.0	0.0	0.0	0.0	700.0	467.0	700.0	467.0	6.8	0.0	0.0	0.0	0.0	30.0	30.0	18.0	18.0	0.0	0.0	19.0	19.0	26.0	1000.0	1.2	1.2	0.0	0.0	1000.0
2019-12-17 08:00:00	100.0	0.0	608.0	1.8	95.0	4.3	0.0	54.5	72.6	18.3	160.0	160.0	2.0	0.0	100.0	100.0	0.0004	400.0	400.0	2.2	2.2	0.0	0.0	0.0	0.0	700.0	700.0	700.0	700.0	6.8	0.0	0.0	0.0	0.0	30.0	30.0	18.0	18.0	0.0	0.0	19.0	19.0	26.0	1000.0	1.2	1.2	0.0	0.0	1000.0
2019-12-17 08:05:00	100.0	0.0	658.0	1.8	95.0	4.9	0.0	0.0	69.8	19.1	0.0	0.0	2.0	0.0	100.0	100.0	0.0006	600.0	600.0	2.2	2.2	0.0	0.0	0.0	0.0	700.0	700.0	700.0	700.0	6.8	91.0	91.0	95.0	95.0	30.0	30.0	18.0	18.0	0.0	0.0	19.0	19.0	26.0	1000.0	1.2	1.2	0.0	0.0	1000.0
2019-12-17 08:10:00	100.0	0.0	658.0	1.8	95.0	5.2	0.0	0.0	68.3	19.3	0.0	0.0	7.0	3.0	100.0	100.0	0.0009	600.0	600.0	2.2	2.2	0.0	0.0	0.0	0.0	700.0	700.0	700.0	700.0	6.8	91.0	91.0	95.0	95.0	30.0	30.0	18.0	18.0	0.0	0.0	19.0	19.0	26.0	1000.0	1.2	1.2	0.0	0.0	1000.0
2019-12-17 08:15:00	100.0	0.0	637.0	1.8	97.0	5.7	0.0	0.0	67.1	20.0	0.0	0.0	15.0	3.0	100.0	100.0	0.0011	600.0	600.0	2.2	2.2	0.0	0.0	0.0	0.0	700.0	700.0	700.0	700.0	6.8	91.0	91.0	95.0	95.0	30.0	30.0	18.0	18.0	0.0	0.0	19.0	19.0	26.0	1000.0	1.2	1.2	0.0	0.0	1000.0
2019-12-17 08:20:00	100.0	0.0	639.0	1.8	99.0	5.9	0.0	0.0	66.2	20.1	0.0	0.0	15.0	3.0	100.0	100.0	0.0008	600.0	600.0	2.2	2.2	0.0	0.0	0.0	0.0	700.0	700.0	700.0	700.0	6.8	91.0	91.0	95.0	95.0	30.0	30.0	18.0	18.0	0.0	0.0	19.0	19.0	26.0	1000.0	1.2	1.2	0.0	0.0	1000.0
2019-12-17 08:25:00	100.0	0.0	630.0	1.8	99.0	5.9	0.0	0.0	66.4	20.3	0.0	0.0	15.0	20.0	100.0	100.0	0.0004	600.0	600.0	2.2	2.2	0.0	0.0	0.0	0.0	700.0	700.0	700.0	700.0	6.8	91.0	91.0	95.0	95.0	30.0	30.0	18.0	18.0	0.0	0.0	19.0	19.0	19.0	1000.0	1.2	1.2	0.0	0.0	1000.0
2019-12-17 08:30:00	100.0	0.0	630.0	1.8	99.0	5.8	0.0	0.0	66.2	19.9	0.0	0.0	15.0	20.0	100.0	100.0	0.0	600.0	600.0	2.2	2.2	0.0	0.0	0.0	0.0	700.0	700.0	700.0	700.0	6.8	91.0	91.0	95.0	95.0	30.0	30.0	18.0	18.0	0.0	0.0	19.0	19.0	19.0	1000.0	1.2	1.2	0.0	0.0	1000.0
2019-12-17 08:35:00	100.0	0.0	642.0	1.8	99.0	5.7	0.0	0.0	66.7	19.8	0.0	0.0	20.0	22.0	100.0	100.0	0.0005	600.0	600.0	2.2	2.2	0.0	0.0	0.0	0.0	700.0	700.0	700.0	700.0	6.8	91.0	91.0	95.0	95.0	30.0	30.0	18.0	18.0	0.0	0.0	19.0	19.0	19.0	1000.0	1.2	1.2	0.0	0.0	1000.0
2019-12-17 08:40:00	100.0	0.0	657.0	1.8	98.0	5.7	0.0	0.0	66.9	19.8	0.0	0.0	20.0	22.0	100.0	100.0	0.001	600.0	600.0	2.2	2.2	0.0	0.0	0.0	0.0	700.0	700.0	700.0	700.0	6.8	91.0	91.0	95.0	95.0	30.0	30.0	18.0	18.0	0.0	0.0	19.0	19.0	19.0	1000.0	1.2	1.2	0.0	0.0	1000.0
2019-12-17 08:45:00	100.0	0.0	671.0	1.8	98.0	5.7	0.0	0.0	66.6	19.8	0.0	0.0	20.0	22.0	100.0	100.0	0.0016	600.0	600.0	2.2	2.2	0.0	0.0	0.0	0.0	700.0	700.0	700.0	700.0	6.8	91.0	91.0	95.0	95.0	30.0	30.0	18.0	18.0	0.0	0.0	19.0	19.0	19.0	1000.0	1.2	1.2	0.0	0.0	1000.0
2019-12-17 08:50:00	100.0	0.0	688.0	1.8	98.0	5.5	0.0	0.0	67.5	19.6	100.0	100.0	20.0	22.0	100.0	100.0	0.0029	600.0	600.0	2.2	2.2	0.0	0.0	0.0	0.0	700.0	0.0	700.0	0.0	6.8	91.0	91.0	95.0	95.0	30.0	30.0	18.0	18.0	0.0	0.0	19.0	19.0	19.0	1000.0	1.2	1.2	0.0	0.0	1000.0
2019-12-17 08:55:00	100.0	0.0	936.0	1.8	98.0	5.3	0.0	0.0	69.6	20.2	102.0	100.0	15.0	19.0	100.0	100.0	0.0043	600.0	600.0	2.2	2.2	0.0	0.0	0.0	0.0	700.0	0.0	700.0	0.0	6.8	91.0	91.0	95.0	95.0	30.0	30.0	18.0	18.0	0.0	0.0	19.0	19.0	19.0	1000.0	1.2	1.2	0.0	0.0	1000.0
2019-12-17 09:00:00	100.0	0.0	706.0	1.8	96.0	5.3	0.0	0.0	68.4	19.5	103.0	100.0	14.0	19.0	100.0	100.0	0.0056	600.0	600.0	2.2	2.2	0.0	0.0	0.0	0.0	700.0	0.0	700.0	0.0	6.8	91.0	91.0	95.0	95.0	30.0	30.0	18.0	18.0	0.0	0.0	19.0	19.0	19.0	1000.0	1.2	1.2	0.0	0.0	1000.0
2019-12-17 09:05:00	100.0	0.0	694.0	1.8	96.0	4.9	0.0	0.0	69.7	19.0	104.0	100.0	2.0	0.0	100.0	100.0	0.0037	600.0	600.0	2.2	2.2	0.0	0.0	0.0	0.0	700.0	0.0	700.0	0.0	6.8	85.0	91.0	95.0	95.0	30.0	30.0	18.0	18.0	0.0	0.0	19.0	19.0	19.0	1000.0	1.2	1.2	0.0	0.0	1000.0
2019-12-17 09:10:00	100.0	0.0	697.0	1.8	96.0	4.9	0.0	0.0	70.2	19.1	106.0	100.0	2.0	0.0	100.0	100.0	0.0019	600.0	600.0	2.2	2.2	0.0	0.0	0.0	0.0	700.0	0.0	700.0	0.0	6.8	85.0	91.0	95.0	95.0	30.0	30.0	18.0	18.0	0.0	0.0	19.0	19.0	19.0	10.0	1.2	1.2	0.0	0.0	1000.0
2019-12-17 09:15:00	100.0	0.0	691.0	1.8	95.0	4.9	0.0	0.0	70.1	19.2	108.0	100.0	2.0	1.0	100.0	100.0	0.0	600.0	600.0	2.2	2.2	0.0	0.0	0.0	0.0	700.0	0.0	700.0	0.0	6.8	85.0	85.0	95.0	95.0	30.0	30.0	18.0	18.0	0.0	0.0	19.0	19.0	19.0	20.0	1.2	1.2	0.0	0.0	10.0
2019-12-17 09:20:00	100.0	0.0	719.0	1.8	95.0	4.9	0.0	0.0	70.4	19.2	112.0	100.0	2.0	1.0	100.0	100.0	0.0	600.0	600.0	2.2	2.2	0.0	0.0	0.0	0.0	700.0	0.0	700.0	0.0	6.8	85.0	85.0	95.0	95.0	30.0	30.0	18.0	18.0	0.0	0.0	19.0	19.0	19.0	20.0	1.2	1.2	0.0	0.0	20.0
2019-12-17 09:25:00	100.0	0.0	709.0	1.8	95.0	4.8	0.0	0.0	71.1	19.2	114.0	100.0	5.0	5.0	100.0	100.0	0.0	600.0	600.0	2.2	2.2	0.0	0.0	0.0	0.0	700.0	0.0	700.0	0.0	6.8	0.0	85.0	95.0	95.0	30.0	30.0	18.0	18.0	0.0	0.0	19.0	19.0	19.0	20.0	1.2	1.2	0.0	0.0	20.0
2019-12-17 09:30:00	100.0	0.0	776.0	1.8	95.0	4.6	0.0	0.0	71.8	19.2	116.0	100.0	2.0	0.0	100.0	100.0	0.0	600.0	600.0	2.2	2.2	0.0	0.0	0.0	0.0	700.0	0.0	700.0	0.0	6.8	0.0	85.0	95.0	95.0	30.0	30.0	18.0	18.0	0.0	0.0	19.0	19.0	19.0	20.0	1.2	1.2	0.0	0.0	20.0
2019-12-17 09:35:00	100.0	0.0	763.0	1.8	95.0	4.6	0.0	0.0	72.3	19.2	115.0	100.0	7.0	5.0	100.0	100.0	0.0003	600.0	600.0	2.2	2.2	0.0	0.0	0.0	0.0	700.0	0.0	700.0	0.0	6.8	0.0	0.0	95.0	95.0	30.0	30.0	18.0	18.0	0.0	0.0	19.0	19.0	19.0	20.0	1.2	1.2	0.0	0.0	20.0
2019-12-17 09:40:00	100.0	0.0	794.0	1.8	95.0	4.5	0.0	0.0	72.6	19.1	117.0	100.0	1.0	1.0	100.0	100.0	0.0006	600.0	600.0	2.2	2.2	0.0	0.0	0.0	0.0	700.0	0.0	700.0	0.0	6.8	0.0	0.0	95.0	95.0	30.0	30.0	18.0	18.0	0.0	0.0	19.0	19.0	19.0	20.0	1.2	1.2	0.0	0.0	20.0
2019-12-17 09:45:00	100.0	0.0	783.0	1.8	95.0	4.5	0.0	0.0	72.7	19.3	119.0	100.0	2.0	0.0	100.0	100.0	0.0008	600.0	600.0	2.2	2.2	0.0	0.0	0.0	0.0	700.0	0.0	700.0	0.0	6.8	0.0	0.0	95.0	95.0	30.0	30.0	18.0	18.0	0.0	0.0	19.0	19.0	19.0	20.0	1.2	1.2	0.0	0.0	20.0
2019-12-17 09:50:00	100.0	0.0	781.0	1.8	95.0	4.4	0.0	0.0	73.0	19.2	116.0	100.0	7.0	4.0	100.0	100.0	0.0008	600.0	600.0	2.2	2.2	0.0	0.0	0.0	0.0	700.0	0.0	700.0	0.0	6.8	0.0	0.0	95.0	95.0	30.0	30.0	18.0	18.0	0.0	0.0	19.0	19.0	19.0	20.0	1.2	1.2	0.0	0.0	20.0
2019-12-17 09:55:00	100.0	0.0	808.0	1.8	92.0	4.4	0.0	0.0	73.2	19.1	110.0	100.0	7.0	6.0	100.0	100.0	0.0007	600.0	600.0	2.2	2.2	0.0	0.0	0.0	0.0	700.0	0.0	700.0	0.0	6.8	0.0	0.0	95.0	95.0	30.0	30.0	18.0	18.0	0.0	0.0	19.0	19.0	19.0	20.0	1.2	1.2	0.0	0.0	20.0
2019-12-17 10:00:00	100.0	0.0	784.0	1.8	89.0	4.4	0.0	0.0	73.1	19.1	109.0	100.0	7.0	7.0	100.0	100.0	0.0006	600.0	600.0	2.2	2.2	0.0	0.0	0.0	0.0	700.0	0.0	700.0	0.0	6.8	0.0	0.0	95.0	95.0	30.0	30.0	18.0	18.0	0.0	0.0	19.0	19.0	19.0	20.0	1.2	1.2	0.0	0.0	20.0
2019-12-17 10:05:00	100.0	0.0	788.0	1.8	86.0	4.2	0.0	0.0	73.6	18.8	108.0	100.0	1.0	0.0	100.0	100.0	0.001	600.0	600.0	2.2	2.2	0.0	0.0	0.0	0.0	700.0	0.0	700.0	0.0	6.8	0.0	0.0	95.0	95.0	30.0	30.0	18.0	18.0	0.0	0.0	19.0	19.0	19.0	20.0	1.2	1.2	0.0	0.0	20.0
2019-12-17 10:10:00	100.0	0.0	793.0	1.8	83.0	4.1	0.0	0.0	74.3	18.8	111.0	100.0	1.0	0.0	100.0	100.0	0.0014	600.0	600.0	2.2	2.2	0.0	0.0	0.0	0.0	700.0	0.0	700.0	0.0	6.8	0.0	0.0	95.0	95.0	30.0	30.0	18.2	18.2	0.0	0.0	19.0	19.0	19.2	20.0	1.2	1.2	0.0	0.0	20.0
2019-12-17 10:15:00	100.0	0.0	837.0	1.8	80.0	4.1	0.0	0.0	74.7	19.0	111.0	100.0	1.0	0.0	100.0	100.0	0.0017	600.0	600.0	2.2	2.2	0.0	0.0	0.0	0.0	700.0	0.0	700.0	0.0	6.8	0.0	0.0	95.0	95.0	30.0	30.0	18.2	18.2	0.0	0.0	19.2	19.2	19.2	20.0	1.2	1.2	0.0	0.0	20.0
2019-12-17 10:20:00	100.0	0.0	844.0	1.8	70.0	4.2	0.0	0.0	74.8	19.3	116.0	100.0	1.0	0.0	100.0	100.0	0.0019	600.0	600.0	2.2	2.2	0.0	0.0	0.0	0.0	700.0	0.0	700.0	0.0	6.8	0.0	0.0	95.0	95.0	30.0	30.0	18.2	18.2	0.0	0.0	19.2	19.2	19.2	20.0	1.2	1.2	0.0	0.0	20.0
2019-12-17 10:25:00	100.0	0.0	890.0	1.8	20.0	4.0	0.0	0.0	75.2	18.8	130.0	100.0	1.0	0.0	100.0	100.0	0.002	600.0	600.0	2.2	2.2	0.0	0.0	0.0	0.0	700.0	0.0	700.0	0.0	6.8	0.0	0.0	95.0	95.0	30.0	30.0	18.2	18.2	0.0	0.0	19.2	19.2	19.2	20.0	1.2	1.2	0.0	0.0	20.0
2019-12-17 10:30:00	100.0	0.0	845.0	1.8	0.0	3.9	0.0	0.0	75.9	18.8	145.0	100.0	1.0	0.0	100.0	100.0	0.0022	600.0	600.0	2.2	2.2	0.0	0.0	0.0	0.0	700.0	0.0	700.0	0.0	6.8	0.0	0.0	95.0	95.0	30.0	30.0	18.2	18.2	0.0	0.0	19.2	19.2	19.2	20.0	1.2	1.2	0.0	0.0	20.0
2019-12-17 10:35:00	100.0	0.0	880.0	1.8	0.0	3.7	0.0	0.0	76.6	18.5	147.0	100.0	1.0	0.0	100.0	100.0	0.0021	600.0	600.0	2.2	2.2	0.0	0.0	0.0	0.0	700.0	0.0	700.0	0.0	6.8	0.0	0.0	20.0	95.0	30.0	30.0	19.2	18.2	0.0	0.0	20.2	19.2	19.2	20.0	1.2	1.2	0.0	0.0	20.0
2019-12-17 10:40:00	100.0	0.0	884.0	1.8	0.0	3.7	0.0	0.0	76.8	18.7	155.0	100.0	1.0	0.0	100.0	100.0	0.0021	600.0	600.0	2.2	2.2	0.0	0.0	0.0	0.0	700.0	0.0	700.0	0.0	6.8	0.0	0.0	0.0	20.0	30.0	30.0	19.2	18.2	0.0	0.0	20.2	19.2	19.2	20.0	1.2	1.2	0.0	0.0	20.0
2019-12-17 10:45:00	100.0	0.0	929.0	1.8	0.0	3.6	0.0	25.2	77.6	18.8	167.0	100.0	1.0	0.0	100.0	100.0	0.0021	600.0	600.0	2.2	2.2	0.0	0.0	0.0	0.0	700.0	0.0	700.0	0.0	6.8	0.0	0.0	0.0	20.0	30.0	30.0	20.0	19.2	0.0	0.0	21.0	20.2	20.2	20.0	1.2	1.2	0.0	0.0	20.0
2019-12-17 10:50:00	100.0	0.0	911.0	1.8	0.0	3.7	0.0	28.9	77.0	18.9	176.0	100.0	1.0	0.0	100.0	100.0	0.0018	600.0	600.0	2.2	2.2	0.0	0.0	0.0	0.0	700.0	0.0	700.0	0.0	6.8	0.0	0.0	0.0	0.0	30.0	30.0	20.0	19.2	0.0	0.0	21.0	20.2	20.2	20.0	1.2	1.2	0.0	0.0	20.0
2019-12-17 10:55:00	100.0	0.0	885.0	1.8	0.0	3.9	0.0	36.6	76.4	19.1	162.0	100.0	1.0	0.0	100.0	100.0	0.0015	600.0	600.0	2.2	2.2	0.0	0.0	0.0	0.0	700.0	0.0	700.0	0.0	6.8	0.0	0.0	0.0	0.0	30.0	30.0	20.0	20.0	0.0	0.0	21.0	21.0	21.0	20.0	1.2	1.2	0.0	0.0	20.0
2019-12-17 11:00:00	100.0	0.0	915.0	1.8	0.0	4.1	0.0	42.3	75.3	19.5	162.0	100.0	1.0	0.0	100.0	100.0	0.0012	600.0	600.0	2.2	2.2	0.0	0.0	0.0	0.0	700.0	0.0	700.0	0.0	6.8	0.0	0.0	0.0	0.0	30.0	30.0	20.0	20.0	0.0	0.0	21.0	21.0	21.0	20.0	1.2	1.2	0.0	0.0	20.0
2019-12-17 11:05:00	100.0	0.0	959.0	1.8	0.0	4.6	0.0	41.8	73.3	20.1	164.0	100.0	1.0	0.0	100.0	100.0	0.0017	600.0	600.0	2.2	2.2	0.0	0.0	0.0	0.0	700.0	0.0	700.0	0.0	6.8	0.0	0.0	0.0	0.0	30.0	30.0	21.0	20.0	0.0	0.0	21.0	21.0	21.0	20.0	1.2	1.2	0.0	0.0	20.0
2019-12-17 11:10:00	100.0	0.0	953.0	1.8	0.0	4.9	0.0	40.0	72.3	20.3	141.0	100.0	1.0	0.0	100.0	100.0	0.0023	600.0	600.0	2.2	2.2	0.0	0.0	0.0	0.0	700.0	0.0	700.0	0.0	6.8	0.0	0.0	0.0	0.0	30.0	30.0	21.0	20.0	0.0	0.0	22.0	21.0	21.0	20.0	1.2	1.2	0.0	0.0	20.0
2019-12-17 11:15:00	100.0	0.0	970.0	1.8	0.0	4.8	0.0	39.3	72.4	20.3	131.0	100.0	1.0	0.0	100.0	100.0	0.0029	600.0	600.0	2.2	2.2	0.0	0.0	0.0	0.0	700.0	0.0	700.0	0.0	6.8	0.0	0.0	0.0	0.0	30.0	30.0	21.0	21.0	0.0	0.0	22.0	22.0	22.0	20.0	1.2	1.2	0.0	0.0	20.0
2019-12-17 11:20:00	100.0	0.0	972.0	1.8	0.0	4.9	0.0	39.2	72.4	20.6	144.0	100.0	1.0	0.0	100.0	100.0	0.0025	600.0	600.0	2.2	2.2	0.0	0.0	0.0	0.0	700.0	0.0	700.0	0.0	6.8	0.0	0.0	0.0	0.0	30.0	30.0	21.0	21.0	0.0	0.0	22.0	22.0	22.0	20.0	1.2	1.2	0.0	0.0	20.0
2019-12-17 11:25:00	100.0	0.0	981.0	1.8	0.0	5.0	0.0	40.5	72.2	20.8	164.0	100.0	1.0	0.0	100.0	100.0	0.0022	600.0	600.0	2.2	2.2	0.0	0.0	0.0	0.0	700.0	0.0	700.0	0.0	6.8	0.0	0.0	0.0	0.0	30.0	30.0	21.0	21.0	0.0	0.0	22.0	22.0	22.0	20.0	1.2	1.2	0.0	0.0	20.0
2019-12-17 11:30:00	100.0	0.0	985.0	1.8	0.0	5.1	0.0	39.4	72.1	21.0	151.0	100.0	1.0	0.0	100.0	100.0	0.0018	600.0	600.0	2.2	2.2	0.0	0.0	0.0	0.0	700.0	0.0	700.0	0.0	6.8	0.0	0.0	0.0	0.0	30.0	30.0	21.0	21.0	0.0	0.0	22.0	22.0	22.0	20.0	1.2	1.2	0.0	0.0	20.0
2019-12-17 11:35:00	100.0	0.0	1001.0	1.8	0.0	5.1	0.0	38.4	72.1	21.0	134.0	100.0	1.0	0.0	100.0	100.0	0.0018	600.0	600.0	2.2	2.2	0.0	0.0	0.0	0.0	700.0	0.0	700.0	0.0	6.8	0.0	0.0	0.0	0.0	30.0	30.0	21.0	21.0	0.0	0.0	22.0	22.0	22.0	20.0	1.2	1.2	0.0	0.0	20.0
2019-12-17 11:40:00	100.0	0.0	1004.0	1.8	0.0	5.1	0.0	37.4	72.2	21.1	124.0	100.0	1.0	0.0	100.0	100.0	0.0018	600.0	600.0	2.2	2.2	0.0	0.0	0.0	0.0	700.0	0.0	700.0	0.0	6.8	0.0	0.0	0.0	0.0	30.0	30.0	21.0	21.0	0.0	0.0	22.0	22.0	22.0	20.0	1.2	1.2	0.0	0.0	20.0
2019-12-17 11:45:00	100.0	0.0	1009.0	1.8	0.0	4.9	0.0	37.3	73.0	21.0	123.0	100.0	1.0	0.0	100.0	100.0	0.0018	600.0	600.0	2.2	2.2	0.0	0.0	0.0	0.0	700.0	0.0	700.0	0.0	6.8	0.0	0.0	0.0	0.0	30.0	30.0	21.0	21.0	0.0	0.0	22.0	22.0	22.0	20.0	1.2	1.2	0.0	0.0	20.0
2019-12-17 11:50:00	100.0	0.0	1024.0	1.8	0.0	4.9	0.0	38.2	73.5	21.1	138.0	100.0	1.0	0.0	100.0	100.0	0.0018	600.0	600.0	2.2	2.2	0.0	0.0	0.0	0.0	700.0	0.0	700.0	0.0	6.8	0.0	0.0	0.0	0.0	30.0	30.0	21.0	21.0	0.0	0.0	22.0	22.0	22.0	20.0	1.2	1.2	0.0	0.0	20.0
2019-12-17 11:55:00	100.0	0.0	1030.0	1.8	0.0	4.9	0.0	37.7	73.4	21.0	126.0	100.0	1.0	0.0	100.0	100.0	0.0019	600.0	600.0	2.2	2.2	0.0	0.0	0.0	0.0	700.0	0.0	700.0	0.0	6.8	0.0	0.0	0.0	0.0	30.0	30.0	21.0	21.0	0.0	0.0	22.0	22.0	22.0	20.0	1.2	1.2	0.0	0.0	20.0
2019-12-17 12:00:00	100.0	0.0	1035.0	1.8	0.0	4.9	0.0	37.1	73.7	21.3	125.0	100.0	1.0	0.0	100.0	100.0	0.002	600.0	600.0	2.2	2.2	0.0	0.0	0.0	0.0	700.0	0.0	700.0	0.0	6.8	0.0	0.0	0.0	0.0	30.0	30.0	21.0	21.0	0.0	0.0	22.0	22.0	22.0	20.0	1.2	1.2	0.0	0.0	20.0
2019-12-17 12:05:00	100.0	0.0	1050.0	1.8	0.0	4.9	0.0	36.2	73.6	21.3	125.0	100.0	1.0	0.0	100.0	100.0	0.0018	600.0	600.0	2.2	2.2	0.0	0.0	0.0	0.0	700.0	0.0	700.0	0.0	6.8	0.0	0.0	0.0	0.0	30.0	30.0	21.0	21.0	0.0	0.0	22.0	22.0	22.0	20.0	1.2	1.2	0.0	0.0	20.0
2019-12-17 12:10:00	100.0	0.0	1061.0	1.8	0.0	4.8	0.0	35.5	74.2	21.1	120.0	100.0	1.0	0.0	100.0	100.0	0.0016	600.0	600.0	2.2	2.2	0.0	0.0	0.0	0.0	700.0	0.0	700.0	0.0	6.8	0.0	0.0	0.0	0.0	30.0	30.0	21.0	21.0	0.0	0.0	22.0	22.0	22.0	20.0	1.2	1.2	0.0	0.0	20.0
2019-12-17 12:15:00	100.0	0.0	1042.0	1.8	0.0	4.8	0.0	34.6	74.3	21.2	133.0	100.0	1.0	0.0	100.0	100.0	0.0014	600.0	600.0	2.2	2.2	0.0	0.0	0.0	0.0	700.0	0.0	700.0	0.0	6.8	0.0	0.0	0.0	0.0	30.0	30.0	21.0	21.0	0.0	0.0	22.0	22.0	22.0	20.0	1.2	1.2	0.0	0.0	20.0
2019-12-17 12:20:00	100.0	0.0	1046.0	1.8	0.0	4.8	0.0	33.8	74.3	21.5	157.0	100.0	1.0	0.0	100.0	100.0	0.0014	600.0	600.0	2.2	2.2	0.0	0.0	0.0	0.0	700.0	0.0	700.0	0.0	6.8	0.0	0.0	0.0	0.0	30.0	30.0	21.0	21.0	0.0	0.0	22.0	22.0	22.0	20.0	1.2	1.2	0.0	0.0	20.0
2019-12-17 12:25:00	100.0	0.0	1044.0	1.8	0.0	4.7	0.0	33.2	74.5	21.2	157.0	100.0	1.0	0.0	100.0	100.0	0.0014	600.0	600.0	2.2	2.2	0.0	0.0	0.0	0.0	700.0	0.0	700.0	0.0	6.8	0.0	0.0	0.0	0.0	30.0	30.0	21.0	21.0	0.0	0.0	22.0	22.0	22.0	20.0	1.2	1.2	0.0	0.0	20.0
2019-12-17 12:30:00	100.0	0.0	1096.0	1.8	0.0	4.8	0.0	0.0	74.5	21.4	167.0	100.0	1.0	0.0	100.0	100.0	0.0014	600.0	600.0	2.2	2.2	0.0	0.0	0.0	0.0	700.0	0.0	700.0	0.0	6.8	0.0	0.0	0.0	0.0	30.0	30.0	21.0	21.0	0.0	0.0	22.0	22.0	22.0	20.0	1.2	1.2	0.0	0.0	20.0
2019-12-17 12:35:00	100.0	0.0	1043.0	1.8	0.0	4.8	0.0	0.0	74.7	21.5	176.0	100.0	1.0	0.0	100.0	100.0	0.0009	600.0	600.0	2.2	2.2	0.0	0.0	0.0	0.0	700.0	0.0	700.0	0.0	6.8	0.0	0.0	0.0	0.0	30.0	30.0	21.0	21.0	0.0	0.0	22.0	22.0	22.0	20.0	1.2	1.2	0.0	0.0	20.0
2019-12-17 12:40:00	100.0	0.0	1026.0	1.8	0.0	4.9	0.0	0.0	74.2	21.5	157.0	100.0	1.0	0.0	100.0	100.0	0.0005	600.0	600.0	2.2	2.2	0.0	0.0	0.0	0.0	700.0	0.0	700.0	0.0	6.8	0.0	0.0	0.0	0.0	30.0	30.0	21.0	21.0	0.0	0.0	22.0	22.0	22.0	20.0	1.2	1.2	0.0	0.0	20.0
2019-12-17 12:45:00	100.0	0.0	1024.0	1.8	0.0	4.9	0.0	0.0	74.1	21.5	242.0	100.0	1.0	0.0	100.0	100.0	0.0	600.0	600.0	2.2	2.2	0.0	0.0	0.0	0.0	700.0	0.0	700.0	0.0	6.8	0.0	0.0	0.0	0.0	30.0	30.0	21.0	21.0	0.0	0.0	22.0	22.0	22.0	20.0	1.2	1.2	0.0	0.0	20.0
2019-12-17 12:50:00	100.0	0.0	1010.0	1.8	0.0	5.1	0.0	0.0	73.4	21.8	259.0	100.0	1.0	0.0	100.0	100.0	0.0	600.0	600.0	2.2	2.2	0.0	0.0	0.0	0.0	700.0	0.0	700.0	0.0	6.8	0.0	0.0	0.0	0.0	30.0	30.0	21.0	21.0	0.0	0.0	22.0	22.0	22.0	20.0	1.2	1.2	0.0	0.0	20.0
2019-12-17 12:55:00	100.0	0.0	984.0	1.8	0.0	5.4	0.0	0.0	72.5	22.1	291.0	100.0	1.0	0.0	100.0	100.0	0.0	600.0	600.0	2.2	2.2	0.0	0.0	0.0	0.0	700.0	0.0	700.0	0.0	6.8	0.0	0.0	0.0	0.0	30.0	30.0	21.0	21.0	0.0	0.0	22.0	22.0	22.0	20.0	1.2	1.2	0.0	0.0	20.0
2019-12-17 13:00:00	100.0	0.0	877.0	1.8	0.0	5.7	0.0	0.0	70.7	22.2	275.0	100.0	10.0	10.0	100.0	100.0	0.0	600.0	600.0	2.2	2.2	0.0	0.0	0.0	0.0	700.0	0.0	700.0	0.0	6.8	0.0	0.0	0.0	0.0	30.0	30.0	21.0	21.0	0.0	0.0	22.0	22.0	22.0	20.0	1.2	1.2	0.0	0.0	20.0
2019-12-17 13:05:00	100.0	0.0	784.0	1.8	0.0	5.9	0.0	0.0	69.0	21.7	261.0	100.0	1.0	0.0	100.0	100.0	0.0	600.0	600.0	2.2	2.2	0.0	0.0	0.0	0.0	700.0	0.0	700.0	0.0	6.8	0.0	0.0	0.0	0.0	30.0	30.0	21.0	21.0	0.0	0.0	22.0	22.0	22.0	20.0	1.2	1.2	0.0	0.0	20.0
2019-12-17 13:10:00	100.0	0.0	761.0	1.8	0.0	6.0	0.0	0.0	69.3	22.1	183.0	100.0	1.0	0.0	100.0	100.0	0.0	600.0	600.0	2.2	2.2	0.0	0.0	0.0	0.0	700.0	0.0	700.0	0.0	6.8	0.0	0.0	0.0	0.0	30.0	30.0	21.0	21.0	0.0	0.0	22.0	22.0	22.0	20.0	1.2	1.2	0.0	0.0	20.0
2019-12-17 13:15:00	100.0	0.0	772.0	1.8	0.0	5.9	0.0	0.0	69.5	22.1	164.0	100.0	1.0	0.0	100.0	100.0	0.0	600.0	600.0	2.2	2.2	0.0	0.0	0.0	0.0	700.0	0.0	700.0	0.0	6.8	0.0	0.0	0.0	0.0	30.0	30.0	21.0	21.0	0.0	0.0	22.0	22.0	22.0	20.0	1.2	1.2	0.0	0.0	20.0
2019-12-17 13:20:00	100.0	0.0	768.0	1.8	0.0	5.9	0.0	0.0	70.0	22.3	191.0	100.0	8.0	4.0	100.0	100.0	0.0	600.0	600.0	2.2	2.2	0.0	0.0	0.0	0.0	700.0	0.0	700.0	0.0	6.8	0.0	0.0	0.0	0.0	30.0	30.0	21.0	21.0	0.0	0.0	22.0	22.0	22.0	20.0	1.2	1.2	0.0	0.0	20.0
2019-12-17 13:25:00	100.0	0.0	719.0	1.8	0.0	6.0	0.0	0.0	69.4	22.1	246.0	100.0	1.0	0.0	100.0	100.0	0.0	600.0	600.0	2.2	2.2	0.0	0.0	0.0	0.0	700.0	0.0	700.0	0.0	6.8	0.0	0.0	0.0	0.0	30.0	30.0	21.0	21.0	0.0	0.0	22.0	22.0	22.0	20.0	1.2	1.2	0.0	0.0	20.0
2019-12-17 13:30:00	100.0	0.0	708.0	1.8	0.0	6.1	0.0	0.0	69.1	22.2	309.0	100.0	1.0	0.0	100.0	100.0	0.0	600.0	600.0	2.2	2.2	0.0	0.0	0.0	0.0	700.0	0.0	700.0	0.0	6.8	0.0	0.0	0.0	0.0	30.0	30.0	21.0	21.0	0.0	0.0	22.0	22.0	22.0	20.0	1.2	1.2	0.0	0.0	20.0
2019-12-17 13:35:00	100.0	0.0	664.0	1.8	0.0	6.3	0.0	0.0	67.6	22.1	300.0	100.0	1.0	0.0	100.0	100.0	0.0	600.0	600.0	2.2	2.2	0.0	0.0	0.0	0.0	700.0	0.0	700.0	0.0	6.8	0.0	0.0	0.0	0.0	30.0	30.0	21.0	21.0	0.0	0.0	22.0	22.0	22.0	20.0	1.2	1.2	0.0	0.0	20.0
2019-12-17 13:40:00	100.0	0.0	642.0	1.8	0.0	7.5	0.0	0.0	61.7	22.1	224.0	100.0	1.0	0.0	100.0	100.0	0.0	600.0	600.0	2.2	2.2	0.0	0.0	0.0	0.0	700.0	0.0	700.0	0.0	6.8	0.0	0.0	0.0	0.0	30.0	30.0	21.0	21.0	0.0	0.0	22.0	22.0	22.0	20.0	1.2	1.2	0.0	0.0	20.0
2019-12-17 13:45:00	100.0	0.0	744.0	1.8	0.0	7.0	0.0	0.0	65.1	22.6	348.0	100.0	11.0	5.0	100.0	100.0	0.0	600.0	600.0	2.2	2.2	0.0	0.0	0.0	0.0	700.0	0.0	700.0	0.0	6.8	0.0	0.0	0.0	0.0	30.0	30.0	21.0	21.0	0.0	0.0	22.0	22.0	22.0	20.0	1.2	1.2	0.0	0.0	20.0
2019-12-17 13:50:00	100.0	0.0	638.0	1.8	0.0	7.3	0.0	0.0	63.3	22.4	320.0	100.0	11.0	5.0	100.0	100.0	0.0	600.0	600.0	2.2	2.2	0.0	0.0	0.0	0.0	700.0	0.0	700.0	0.0	6.8	0.0	0.0	0.0	0.0	30.0	30.0	21.0	21.0	0.0	0.0	22.0	22.0	22.0	20.0	1.2	1.2	0.0	0.0	20.0
2019-12-17 13:55:00	100.0	0.0	597.0	1.8	0.0	7.5	0.0	0.0	62.0	22.3	275.0	100.0	5.0	5.0	100.0	100.0	0.0	600.0	600.0	2.2	2.2	0.0	0.0	0.0	0.0	700.0	0.0	700.0	0.0	6.8	0.0	0.0	0.0	0.0	30.0	30.0	21.0	21.0	0.0	0.0	22.0	22.0	22.0	20.0	1.2	1.2	0.0	0.0	20.0
2019-12-17 14:00:00	100.0	0.0	597.0	1.8	0.0	7.5	0.0	0.0	61.8	22.2	206.0	100.0	1.0	2.0	100.0	100.0	0.0	600.0	600.0	2.2	2.2	0.0	0.0	0.0	0.0	700.0	0.0	700.0	0.0	6.8	0.0	0.0	0.0	0.0	30.0	30.0	21.0	21.0	0.0	0.0	22.0	22.0	22.0	20.0	1.2	1.2	0.0	0.0	20.0
2019-12-17 14:05:00	100.0	0.0	623.0	1.8	0.0	7.5	0.0	0.0	62.0	22.2	281.0	100.0	4.0	2.0	100.0	100.0	0.0	600.0	600.0	2.2	2.2	0.0	0.0	0.0	0.0	700.0	0.0	700.0	0.0	6.8	0.0	0.0	0.0	0.0	30.0	30.0	21.0	21.0	0.0	0.0	22.0	22.0	22.0	20.0	1.2	1.2	0.0	0.0	20.0
2019-12-17 14:10:00	100.0	0.0	595.0	1.8	0.0	7.9	0.0	0.0	60.3	22.5	318.0	100.0	10.0	5.0	100.0	100.0	0.0	600.0	600.0	2.2	2.2	0.0	0.0	0.0	0.0	700.0	0.0	700.0	0.0	6.8	0.0	0.0	0.0	0.0	30.0	30.0	21.0	21.0	0.0	0.0	22.0	22.0	22.0	20.0	1.2	1.2	0.0	0.0	20.0
2019-12-17 14:15:00	100.0	0.0	631.0	1.8	0.0	7.8	0.0	0.0	59.3	21.9	214.0	100.0	1.0	2.0	100.0	100.0	0.0	600.0	600.0	2.2	2.2	0.0	0.0	0.0	0.0	700.0	0.0	700.0	0.0	6.8	0.0	0.0	0.0	0.0	30.0	30.0	21.0	21.0	0.0	0.0	22.0	22.0	22.0	20.0	1.2	1.2	0.0	0.0	20.0
2019-12-17 14:20:00	100.0	0.0	645.0	1.8	0.0	7.7	0.0	0.0	60.2	21.9	197.0	100.0	1.0	2.0	100.0	100.0	0.0	600.0	600.0	2.2	2.2	0.0	0.0	0.0	0.0	700.0	0.0	700.0	0.0	6.8	0.0	0.0	0.0	0.0	30.0	30.0	21.0	21.0	0.0	0.0	22.0	22.0	22.0	20.0	1.2	1.2	0.0	0.0	20.0
2019-12-17 14:25:00	100.0	0.0	694.0	1.8	0.0	7.5	0.0	0.0	61.8	22.2	200.0	100.0	1.0	0.0	100.0	100.0	0.0	600.0	600.0	2.2	2.2	0.0	0.0	0.0	0.0	700.0	0.0	700.0	0.0	6.8	0.0	0.0	0.0	0.0	30.0	30.0	21.0	21.0	0.0	0.0	22.0	22.0	22.0	20.0	1.2	1.2	0.0	0.0	20.0
2019-12-17 14:30:00	100.0	0.0	627.0	1.8	0.0	7.7	0.0	0.0	61.1	22.3	183.0	100.0	6.0	3.0	100.0	100.0	0.0	600.0	600.0	2.2	2.2	0.0	0.0	0.0	0.0	700.0	0.0	700.0	0.0	6.8	0.0	0.0	0.0	0.0	30.0	30.0	21.0	21.0	0.0	0.0	22.0	22.0	22.0	20.0	1.2	1.2	0.0	0.0	20.0
2019-12-17 14:35:00	100.0	0.0	637.0	1.8	0.0	7.5	0.0	0.0	61.5	22.1	147.0	100.0	1.0	2.0	100.0	100.0	0.0	600.0	600.0	2.2	2.2	0.0	0.0	0.0	0.0	700.0	0.0	700.0	0.0	6.8	0.0	0.0	0.0	0.0	30.0	30.0	21.0	21.0	0.0	0.0	22.0	22.0	22.0	20.0	1.2	1.2	0.0	0.0	20.0
2019-12-17 14:40:00	100.0	0.0	648.0	1.8	0.0	7.1	0.0	0.0	62.9	21.8	126.0	100.0	1.0	1.0	100.0	100.0	0.0	600.0	600.0	2.2	2.2	0.0	0.0	0.0	0.0	700.0	0.0	700.0	0.0	6.8	0.0	0.0	0.0	0.0	30.0	30.0	21.0	21.0	0.0	0.0	22.0	22.0	22.0	20.0	1.2	1.2	0.0	0.0	20.0
2019-12-17 14:45:00	100.0	0.0	669.0	1.8	0.0	6.7	0.0	0.0	65.1	21.8	128.0	100.0	1.0	0.0	100.0	100.0	0.0	600.0	600.0	2.2	2.2	0.0	0.0	0.0	0.0	700.0	0.0	700.0	0.0	6.8	0.0	0.0	0.0	0.0	30.0	30.0	21.0	21.0	0.0	0.0	22.0	22.0	22.0	20.0	1.2	1.2	0.0	0.0	20.0
2019-12-17 14:50:00	100.0	0.0	651.0	1.8	0.0	6.5	0.0	0.0	66.1	21.7	126.0	100.0	1.0	0.0	100.0	100.0	0.0	600.0	600.0	2.2	2.2	0.0	0.0	0.0	0.0	700.0	0.0	700.0	0.0	6.8	0.0	0.0	0.0	0.0	30.0	30.0	21.0	21.0	0.0	0.0	22.0	22.0	22.0	20.0	1.2	1.2	0.0	0.0	20.0
2019-12-17 14:55:00	100.0	0.0	663.0	1.8	0.0	6.4	0.0	0.0	66.7	21.8	126.0	100.0	1.0	0.0	100.0	100.0	0.0	600.0	600.0	2.2	2.2	0.0	0.0	0.0	0.0	700.0	0.0	700.0	0.0	6.8	0.0	0.0	0.0	0.0	30.0	30.0	21.0	21.0	0.0	0.0	22.0	22.0	22.0	20.0	1.2	1.2	0.0	0.0	20.0
2019-12-17 15:00:00	100.0	0.0	689.0	1.8	0.0	6.1	0.0	0.0	68.2	21.7	111.0	100.0	1.0	0.0	100.0	100.0	0.0	600.0	600.0	2.2	2.2	0.0	0.0	0.0	0.0	700.0	0.0	700.0	0.0	6.8	0.0	0.0	0.0	0.0	30.0	30.0	21.0	21.0	0.0	0.0	22.0	22.0	22.0	20.0	1.2	1.2	0.0	0.0	20.0
2019-12-17 15:05:00	100.0	0.0	703.0	1.8	0.0	5.8	0.0	0.0	69.1	21.6	112.0	100.0	1.0	0.0	100.0	100.0	0.0	600.0	600.0	2.2	2.2	0.0	0.0	0.0	0.0	700.0	0.0	700.0	0.0	6.8	0.0	0.0	0.0	0.0	30.0	30.0	21.0	21.0	0.0	0.0	22.0	22.0	22.0	20.0	1.2	1.2	0.0	0.0	20.0
2019-12-17 15:10:00	100.0	0.0	713.0	1.8	0.0	5.8	0.0	0.0	69.1	21.6	112.0	100.0	1.0	0.0	100.0	100.0	0.0	600.0	600.0	2.2	2.2	0.0	0.0	0.0	0.0	700.0	0.0	700.0	0.0	6.8	0.0	0.0	0.0	0.0	30.0	30.0	21.0	21.0	0.0	0.0	22.0	22.0	22.0	20.0	1.2	1.2	0.0	0.0	20.0
2019-12-17 15:15:00	100.0	0.0	714.0	1.8	0.0	5.7	0.0	0.0	70.1	21.6	113.0	100.0	1.0	0.0	100.0	100.0	0.0	600.0	600.0	2.2	2.2	0.0	0.0	0.0	0.0	700.0	0.0	700.0	0.0	6.8	0.0	0.0	0.0	0.0	30.0	30.0	21.0	21.0	0.0	0.0	22.0	22.0	22.0	20.0	1.2	1.2	0.0	0.0	20.0
2019-12-17 15:20:00	100.0	0.0	733.0	1.8	0.0	5.5	0.0	0.0	70.8	21.5	125.0	100.0	1.0	0.0	100.0	100.0	0.0008	600.0	600.0	2.2	2.2	0.0	0.0	0.0	0.0	700.0	0.0	700.0	0.0	6.8	0.0	0.0	0.0	0.0	30.0	30.0	21.0	21.0	0.0	0.0	22.0	22.0	22.0	20.0	1.2	1.2	0.0	0.0	20.0
2019-12-17 15:25:00	100.0	0.0	732.0	1.8	0.0	5.6	0.0	0.0	70.8	21.7	128.0	100.0	1.0	0.0	100.0	100.0	0.0017	600.0	600.0	2.2	2.2	0.0	0.0	0.0	0.0	700.0	0.0	700.0	0.0	6.8	0.0	0.0	0.0	0.0	30.0	30.0	21.0	21.0	0.0	0.0	22.0	22.0	22.0	20.0	1.2	1.2	0.0	0.0	20.0
2019-12-17 15:30:00	100.0	0.0	744.0	1.8	0.0	5.4	0.0	0.0	71.4	21.6	134.0	100.0	1.0	0.0	100.0	100.0	0.0025	400.0	600.0	2.2	2.2	0.0	0.0	0.0	0.0	700.0	0.0	700.0	0.0	6.8	0.0	0.0	0.0	0.0	30.0	30.0	21.0	21.0	0.0	0.0	22.0	22.0	22.0	20.0	1.2	1.2	0.0	0.0	20.0
2019-12-17 15:35:00	100.0	0.0	804.0	1.8	0.0	5.3	0.0	0.0	72.3	21.7	131.0	100.0	1.0	0.0	100.0	100.0	0.0017	400.0	600.0	2.2	2.2	0.0	0.0	0.0	0.0	700.0	0.0	700.0	0.0	6.8	0.0	0.0	0.0	0.0	30.0	30.0	21.0	21.0	0.0	0.0	22.0	22.0	22.0	20.0	1.2	1.2	0.0	0.0	20.0
2019-12-17 15:40:00	100.0	0.0	782.0	1.8	0.0	5.1	0.0	0.0	72.9	21.6	128.0	100.0	1.0	0.0	100.0	100.0	0.0008	400.0	400.0	2.2	2.2	0.0	0.0	0.0	0.0	700.0	0.0	700.0	0.0	6.8	0.0	0.0	0.0	0.0	30.0	30.0	21.0	21.0	0.0	0.0	22.0	22.0	22.0	20.0	1.2	1.2	0.0	0.0	20.0
2019-12-17 15:45:00	100.0	0.0	744.0	1.8	0.0	5.0	0.0	0.0	73.2	21.4	137.0	100.0	1.0	0.0	100.0	100.0	0.0	400.0	400.0	2.2	2.2	0.0	0.0	0.0	0.0	700.0	0.0	700.0	0.0	6.8	0.0	0.0	0.0	0.0	30.0	30.0	21.0	21.0	0.0	0.0	22.0	22.0	22.0	20.0	1.2	1.2	0.0	0.0	20.0
2019-12-17 15:50:00	100.0	0.0	801.0	1.8	0.0	4.9	0.0	0.0	73.7	21.5	128.0	100.0	1.0	0.0	100.0	100.0	0.0	400.0	400.0	2.2	2.2	0.0	0.0	0.0	0.0	700.0	0.0	700.0	0.0	6.8	0.0	0.0	0.0	0.0	30.0	30.0	21.0	21.0	0.0	0.0	22.0	22.0	22.0	20.0	1.2	1.2	0.0	0.0	20.0
2019-12-17 15:55:00	100.0	0.0	782.0	1.8	0.0	4.8	0.0	0.0	74.1	21.3	120.0	100.0	1.0	0.0	100.0	100.0	0.0	400.0	400.0	2.2	2.2	0.0	0.0	0.0	0.0	700.0	0.0	700.0	0.0	6.8	0.0	0.0	0.0	0.0	30.0	30.0	21.0	21.0	0.0	0.0	22.0	22.0	22.0	20.0	1.2	1.2	0.0	0.0	20.0
2019-12-17 16:00:00	100.0	0.0	826.0	1.8	0.0	4.7	0.0	0.0	74.7	21.3	113.0	100.0	1.0	0.0	100.0	100.0	0.0	400.0	400.0	2.2	2.2	0.0	0.0	0.0	0.0	700.0	0.0	700.0	0.0	6.8	0.0	0.0	0.0	0.0	30.0	30.0	21.0	21.0	0.0	0.0	22.0	22.0	22.0	20.0	1.2	1.2	0.0	0.0	20.0
2019-12-17 16:05:00	100.0	0.0	791.0	1.8	0.0	4.6	0.0	0.0	74.9	21.0	109.0	100.0	1.0	0.0	100.0	100.0	0.0	400.0	400.0	2.2	2.2	0.0	0.0	0.0	0.0	700.0	0.0	700.0	0.0	6.8	0.0	0.0	0.0	0.0	30.0	30.0	21.0	21.0	0.0	0.0	22.0	22.0	22.0	20.0	1.2	1.2	0.0	0.0	20.0
2019-12-17 16:10:00	100.0	0.0	812.0	1.8	0.0	4.5	0.0	0.0	75.4	21.1	106.0	100.0	1.0	0.0	100.0	100.0	0.0	400.0	400.0	2.2	2.2	0.0	0.0	0.0	0.0	700.0	0.0	700.0	0.0	6.8	0.0	0.0	0.0	0.0	30.0	30.0	21.0	21.0	0.0	0.0	22.0	22.0	22.0	20.0	1.2	1.2	0.0	0.0	20.0
2019-12-17 16:15:00	100.0	0.0	787.0	1.8	0.0	4.4	0.0	0.0	75.9	20.9	104.0	100.0	1.0	0.0	100.0	100.0	0.0	400.0	400.0	2.2	2.2	0.0	0.0	0.0	0.0	700.0	0.0	700.0	0.0	6.8	0.0	0.0	0.0	0.0	30.0	30.0	21.0	21.0	0.0	0.0	22.0	22.0	22.0	20.0	1.2	1.2	0.0	0.0	20.0
2019-12-17 16:20:00	100.0	0.0	783.0	1.8	0.0	4.3	0.0	0.0	76.0	20.7	103.0	100.0	1.0	0.0	100.0	100.0	0.0	400.0	400.0	2.2	2.2	0.0	0.0	0.0	0.0	700.0	0.0	700.0	0.0	6.8	0.0	0.0	0.0	0.0	30.0	30.0	21.0	21.0	0.0	0.0	22.0	22.0	22.0	20.0	1.2	1.2	0.0	0.0	20.0
2019-12-17 16:25:00	100.0	0.0	772.0	1.8	0.0	4.3	0.0	26.7	76.1	20.6	103.0	100.0	1.0	0.0	100.0	100.0	0.0	400.0	400.0	2.2	2.2	0.0	0.0	0.0	0.0	700.0	0.0	700.0	0.0	6.8	0.0	0.0	0.0	0.0	30.0	30.0	21.0	21.0	0.0	0.0	22.0	22.0	22.0	20.0	1.2	1.2	0.0	0.0	20.0
2019-12-17 16:30:00	100.0	0.0	761.0	1.8	0.0	4.3	0.0	32.0	76.0	20.6	102.0	100.0	1.0	0.0	100.0	100.0	0.0	400.0	400.0	2.2	2.2	0.0	0.0	0.0	0.0	700.0	0.0	700.0	0.0	6.8	0.0	0.0	0.0	0.0	30.0	30.0	21.0	21.0	0.0	0.0	22.0	22.0	22.0	20.0	1.2	1.2	0.0	0.0	20.0
2019-12-17 16:35:00	100.0	0.0	742.0	1.8	0.0	4.5	0.0	31.6	75.2	20.9	100.0	100.0	1.0	0.0	100.0	100.0	0.0	400.0	400.0	2.2	2.2	0.0	0.0	0.0	0.0	700.0	0.0	700.0	0.0	6.8	0.0	0.0	0.0	0.0	30.0	30.0	21.0	21.0	0.0	0.0	22.0	22.0	22.0	20.0	1.2	1.2	0.0	0.0	20.0
2019-12-17 16:40:00	100.0	0.0	755.0	1.8	0.0	4.6	0.0	30.8	74.9	21.0	100.0	100.0	1.0	0.0	100.0	100.0	0.0	400.0	400.0	2.2	2.2	0.0	0.0	0.0	0.0	700.0	0.0	700.0	0.0	6.8	0.0	0.0	0.0	0.0	30.0	30.0	21.0	21.0	0.0	0.0	22.0	22.0	22.0	20.0	1.2	1.2	0.0	0.0	20.0
2019-12-17 16:45:00	100.0	0.0	739.0	1.8	0.0	4.6	0.0	30.6	74.7	21.0	100.0	100.0	1.0	0.0	100.0	100.0	0.0	400.0	400.0	2.2	2.2	0.0	0.0	0.0	0.0	700.0	0.0	700.0	0.0	6.8	0.0	0.0	0.0	0.0	30.0	30.0	21.0	21.0	0.0	0.0	22.0	22.0	22.0	20.0	1.2	1.2	0.0	0.0	20.0
2019-12-17 16:50:00	100.0	0.0	719.0	1.8	0.0	4.6	0.0	29.8	74.6	21.0	100.0	100.0	1.0	0.0	100.0	100.0	0.0	400.0	400.0	2.2	2.2	0.0	0.0	0.0	0.0	700.0	0.0	700.0	0.0	6.8	0.0	0.0	0.0	0.0	30.0	30.0	21.0	21.0	0.0	0.0	22.0	22.0	22.0	20.0	1.2	1.2	0.0	0.0	20.0
2019-12-17 16:55:00	100.0	0.0	720.0	1.8	0.0	4.6	0.0	29.6	74.7	21.0	100.0	100.0	1.0	0.0	100.0	100.0	0.0	400.0	400.0	2.2	2.2	0.0	0.0	0.0	0.0	700.0	0.0	700.0	0.0	6.8	0.0	0.0	0.0	0.0	30.0	30.0	21.0	21.0	0.0	0.0	22.0	22.0	22.0	20.0	1.2	1.2	0.0	0.0	20.0
2019-12-17 17:00:00	100.0	0.0	705.0	1.8	0.0	4.6	0.0	29.0	74.8	21.0	100.0	100.0	1.0	0.0	100.0	100.0	0.0	400.0	400.0	2.2	2.2	0.0	0.0	0.0	0.0	700.0	0.0	700.0	0.0	6.8	0.0	0.0	0.0	0.0	30.0	30.0	21.0	21.0	0.0	0.0	22.0	22.0	22.0	20.0	1.2	1.2	0.0	0.0	20.0
2019-12-17 17:05:00	100.0	0.0	704.0	1.8	0.0	4.6	0.0	28.5	75.0	21.0	100.0	100.0	1.0	0.0	100.0	100.0	0.0	400.0	400.0	2.2	2.2	0.0	0.0	0.0	0.0	700.0	0.0	700.0	0.0	6.8	0.0	0.0	0.0	0.0	30.0	30.0	21.0	21.0	0.0	0.0	22.0	22.0	22.0	20.0	1.2	1.2	0.0	0.0	20.0
2019-12-17 17:10:00	100.0	0.0	699.0	1.8	0.0	4.6	0.0	28.1	75.0	21.0	100.0	100.0	1.0	0.0	100.0	100.0	0.0	400.0	400.0	2.2	2.2	0.0	0.0	0.0	0.0	700.0	0.0	700.0	0.0	6.8	0.0	0.0	0.0	0.0	30.0	30.0	21.0	21.0	0.0	0.0	22.0	22.0	22.0	20.0	1.2	1.2	0.0	0.0	20.0
2019-12-17 17:15:00	100.0	0.0	697.0	1.8	0.0	4.5	0.0	27.8	75.1	20.6	100.0	100.0	1.0	0.0	100.0	100.0	0.0	400.0	400.0	2.2	2.2	0.0	0.0	0.0	0.0	700.0	0.0	700.0	0.0	6.8	0.0	0.0	0.0	0.0	30.0	30.0	21.0	21.0	0.0	0.0	22.0	22.0	22.0	20.0	1.2	1.2	0.0	0.0	20.0
2019-12-17 17:20:00	100.0	0.0	680.0	1.8	0.0	4.5	0.0	28.8	74.9	20.5	100.0	100.0	1.0	0.0	100.0	100.0	0.0	400.0	400.0	2.2	2.2	0.0	0.0	0.0	0.0	700.0	0.0	700.0	0.0	6.8	0.0	0.0	0.0	0.0	30.0	30.0	21.0	21.0	0.0	0.0	22.0	22.0	22.0	20.0	1.2	1.2	0.0	0.0	20.0
2019-12-17 17:25:00	100.0	0.0	672.0	1.8	0.0	4.5	0.0	33.0	74.7	20.5	100.0	100.0	1.0	0.0	100.0	100.0	0.0	400.0	400.0	2.2	2.2	0.0	0.0	0.0	0.0	700.0	0.0	700.0	0.0	6.8	0.0	0.0	0.0	0.0	30.0	30.0	21.0	21.0	0.0	0.0	22.0	22.0	22.0	20.0	1.2	1.2	0.0	0.0	20.0
2019-12-17 17:30:00	100.0	0.0	663.0	1.8	0.0	4.6	0.0	36.9	74.1	20.6	100.0	100.0	1.0	0.0	100.0	100.0	0.0	400.0	400.0	2.2	2.2	0.0	0.0	0.0	0.0	700.0	0.0	700.0	0.0	6.8	0.0	0.0	0.0	0.0	30.0	30.0	21.0	21.0	0.0	0.0	22.0	22.0	22.0	20.0	1.2	1.2	0.0	0.0	20.0
2019-12-17 17:35:00	100.0	0.0	672.0	1.8	0.0	4.8	0.0	37.0	73.1	20.6	100.0	100.0	1.0	0.0	100.0	100.0	0.0	400.0	400.0	2.2	2.2	0.0	0.0	0.0	0.0	700.0	0.0	700.0	0.0	6.8	0.0	0.0	0.0	0.0	30.0	30.0	21.0	21.0	0.0	0.0	22.0	22.0	22.0	20.0	1.2	1.2	0.0	0.0	20.0
2019-12-17 17:40:00	100.0	0.0	672.0	1.8	0.0	4.9	0.0	36.9	72.3	20.5	100.0	100.0	1.0	0.0	100.0	100.0	0.0	400.0	400.0	2.2	2.2	0.0	0.0	0.0	0.0	700.0	0.0	700.0	0.0	6.8	0.0	0.0	0.0	0.0	30.0	30.0	21.0	21.0	0.0	0.0	22.0	22.0	22.0	20.0	1.2	1.2	0.0	0.0	20.0
2019-12-17 17:45:00	100.0	0.0	647.0	1.8	0.0	5.0	0.0	35.5	71.7	20.4	100.0	100.0	1.0	0.0	100.0	100.0	0.0	400.0	400.0	2.2	2.2	0.0	0.0	0.0	0.0	700.0	0.0	700.0	0.0	6.8	0.0	0.0	0.0	0.0	30.0	30.0	21.0	21.0	0.0	0.0	22.0	22.0	22.0	20.0	1.2	1.2	0.0	0.0	20.0
2019-12-17 17:50:00	100.0	0.0	650.0	1.8	0.0	5.1	0.0	36.2	71.4	20.5	100.0	100.0	1.0	0.0	100.0	100.0	0.0	400.0	400.0	2.2	2.2	0.0	0.0	0.0	0.0	700.0	0.0	700.0	0.0	6.8	0.0	0.0	0.0	0.0	30.0	30.0	21.0	21.0	0.0	0.0	22.0	22.0	22.0	20.0	1.2	1.2	0.0	0.0	20.0
2019-12-17 17:55:00	100.0	0.0	648.0	1.8	0.0	5.1	0.0	37.5	71.0	20.4	100.0	100.0	1.0	0.0	100.0	100.0	0.0	400.0	400.0	2.2	2.2	0.0	0.0	0.0	0.0	700.0	0.0	700.0	0.0	6.8	0.0	0.0	0.0	0.0	30.0	30.0	21.0	21.0	0.0	0.0	22.0	22.0	22.0	20.0	1.2	1.2	0.0	0.0	20.0
2019-12-17 18:00:00	100.0	0.0	651.0	1.8	0.0	5.3	0.0	42.1	70.4	20.5	100.0	100.0	1.0	0.0	100.0	100.0	0.0	400.0	400.0	2.2	2.2	0.0	0.0	0.0	0.0	700.0	0.0	700.0	0.0	6.8	0.0	0.0	0.0	0.0	30.0	30.0	21.0	21.0	0.0	0.0	22.0	22.0	22.0	20.0	1.2	1.2	0.0	0.0	20.0
2019-12-17 18:05:00	100.0	0.0	656.0	1.8	0.0	5.4	0.0	43.7	69.8	20.7	100.0	100.0	1.0	0.0	100.0	100.0	0.0	400.0	400.0	2.2	2.2	0.0	0.0	0.0	0.0	700.0	0.0	700.0	0.0	6.8	0.0	0.0	0.0	0.0	30.0	30.0	21.0	21.0	0.0	0.0	22.0	22.0	22.0	20.0	1.2	1.2	0.0	0.0	20.0
2019-12-17 18:10:00	100.0	0.0	646.0	1.8	0.0	5.5	0.0	42.6	69.0	20.6	100.0	100.0	1.0	0.0	100.0	100.0	0.0	400.0	400.0	2.2	2.2	0.0	0.0	0.0	0.0	700.0	0.0	700.0	0.0	6.8	0.0	0.0	0.0	0.0	30.0	30.0	21.0	21.0	0.0	0.0	22.0	22.0	22.0	20.0	1.2	1.2	0.0	0.0	20.0
2019-12-17 18:15:00	100.0	0.0	636.0	1.8	0.0	5.7	0.0	41.5	68.4	20.7	100.0	100.0	1.0	0.0	100.0	100.0	0.0	400.0	400.0	2.2	2.2	0.0	0.0	0.0	0.0	700.0	0.0	700.0	0.0	6.8	0.0	0.0	0.0	0.0	30.0	30.0	21.0	21.0	0.0	0.0	22.0	22.0	22.0	20.0	1.2	1.2	0.0	0.0	20.0
2019-12-17 18:20:00	100.0	0.0	642.0	1.8	0.0	5.7	0.0	41.0	68.1	20.6	0.0	0.0	1.0	0.0	0.0	100.0	0.0	400.0	400.0	2.2	2.2	0.0	0.0	0.0	0.0	700.0	700.0	700.0	700.0	6.8	0.0	0.0	0.0	0.0	30.0	30.0	21.0	21.0	0.0	0.0	22.0	22.0	22.0	20.0	1.2	1.2	0.0	0.0	20.0
2019-12-17 18:25:00	100.0	0.0	634.0	1.8	0.0	5.7	0.0	41.6	67.9	20.5	0.0	0.0	1.0	0.0	0.0	100.0	0.0	400.0	400.0	2.2	2.2	0.0	0.0	0.0	0.0	700.0	700.0	700.0	700.0	6.8	0.0	0.0	0.0	0.0	30.0	30.0	21.0	21.0	0.0	0.0	22.0	22.0	22.0	20.0	1.2	1.2	0.0	0.0	20.0
2019-12-17 18:30:00	0.0	0.0	625.0	1.8	0.0	5.8	0.0	46.6	67.8	20.6	0.0	0.0	1.0	0.0	0.0	0.0	0.0	400.0	400.0	2.2	2.2	0.0	0.0	0.0	0.0	700.0	700.0	700.0	700.0	6.8	0.0	0.0	0.0	0.0	30.0	30.0	21.0	21.0	0.0	0.0	22.0	22.0	22.0	20.0	1.2	1.2	0.0	0.0	20.0
2019-12-17 18:35:00	0.0	0.0	620.0	1.8	0.0	5.5	0.0	55.7	68.2	20.1	0.0	0.0	1.0	0.0	0.0	0.0	0.0	400.0	400.0	2.2	2.2	0.0	0.0	0.0	0.0	700.0	700.0	700.0	700.0	6.8	0.0	0.0	0.0	0.0	30.0	30.0	21.0	21.0	0.0	0.0	22.0	22.0	22.0	20.0	1.2	1.2	0.0	0.0	20.0
2019-12-17 18:40:00	0.0	0.0	616.0	1.8	0.0	5.7	0.0	57.5	67.9	20.4	0.0	0.0	1.0	0.0	0.0	0.0	0.0	400.0	400.0	2.2	2.2	0.0	0.0	0.0	0.0	700.0	700.0	700.0	700.0	6.8	0.0	0.0	0.0	0.0	30.0	30.0	21.0	21.0	0.0	0.0	22.0	22.0	22.0	20.0	1.2	1.2	0.0	0.0	20.0
2019-12-17 18:45:00	0.0	0.0	625.0	1.8	0.0	5.8	0.0	55.8	67.1	20.4	1.0	0.0	1.0	0.0	0.0	0.0	0.0	400.0	400.0	2.2	2.2	0.0	0.0	0.0	0.0	700.0	700.0	700.0	700.0	6.8	0.0	0.0	0.0	0.0	30.0	30.0	12.0	21.0	0.0	0.0	13.0	22.0	22.0	20.0	1.2	1.2	0.0	0.0	20.0
2019-12-17 18:50:00	0.0	0.0	608.0	1.8	0.0	5.8	0.0	55.6	66.9	20.3	0.0	0.0	1.0	0.0	0.0	0.0	0.0	400.0	400.0	2.2	2.2	0.0	0.0	0.0	0.0	700.0	700.0	700.0	700.0	6.8	0.0	0.0	0.0	0.0	30.0	30.0	12.0	21.0	0.0	0.0	13.0	22.0	22.0	20.0	1.2	1.2	0.0	0.0	20.0
2019-12-17 18:55:00	0.0	0.0	611.0	1.8	0.0	5.9	0.0	0.0	66.7	20.5	0.0	0.0	10.0	0.0	0.0	0.0	0.0	400.0	400.0	2.2	2.2	0.0	0.0	0.0	0.0	700.0	700.0	700.0	700.0	6.8	0.0	0.0	0.0	0.0	30.0	30.0	12.0	12.0	0.0	0.0	13.0	13.0	13.0	20.0	1.2	1.2	0.0	0.0	20.0
2019-12-17 19:00:00	0.0	0.0	600.0	1.8	0.0	5.7	0.0	0.0	66.8	19.9	0.0	0.0	15.0	0.0	0.0	0.0	0.0	400.0	400.0	2.2	2.2	0.0	0.0	0.0	0.0	700.0	700.0	700.0	700.0	6.8	0.0	0.0	0.0	0.0	30.0	30.0	12.0	12.0	0.0	0.0	13.0	13.0	13.0	20.0	1.2	1.2	0.0	0.0	20.0
2019-12-17 19:05:00	0.0	0.0	588.0	1.8	0.0	5.5	0.0	0.0	67.3	19.5	0.0	0.0	22.0	0.0	0.0	0.0	0.0	400.0	400.0	2.2	2.2	0.0	0.0	0.0	0.0	700.0	700.0	700.0	700.0	6.8	0.0	0.0	0.0	0.0	30.0	30.0	12.0	12.0	0.0	0.0	13.0	13.0	13.0	20.0	1.2	1.2	0.0	0.0	20.0
2019-12-17 19:10:00	0.0	0.0	574.0	1.8	0.0	5.4	0.0	0.0	67.8	19.4	0.0	0.0	41.0	0.0	0.0	0.0	0.0	400.0	400.0	2.2	2.2	0.0	0.0	0.0	0.0	700.0	700.0	700.0	700.0	6.8	0.0	0.0	0.0	0.0	30.0	30.0	12.0	12.0	0.0	0.0	13.0	13.0	13.0	20.0	1.2	1.2	0.0	0.0	20.0
2019-12-17 19:15:00	0.0	0.0	566.0	1.8	0.0	5.1	0.0	0.0	68.5	18.8	0.0	0.0	34.0	0.0	0.0	0.0	0.0	400.0	400.0	2.2	2.2	0.0	0.0	0.0	0.0	700.0	700.0	700.0	700.0	6.8	0.0	0.0	0.0	0.0	30.0	30.0	12.0	12.0	0.0	0.0	13.0	13.0	13.0	20.0	1.2	1.2	0.0	0.0	20.0
2019-12-17 19:20:00	0.0	0.0	545.0	1.8	0.0	4.9	0.0	0.0	69.1	18.5	0.0	0.0	37.0	0.0	0.0	0.0	0.0	400.0	400.0	2.2	2.2	0.0	0.0	0.0	0.0	700.0	700.0	700.0	700.0	6.8	0.0	0.0	0.0	0.0	30.0	30.0	12.0	12.0	0.0	0.0	13.0	13.0	13.0	20.0	1.2	1.2	0.0	0.0	20.0
2019-12-17 19:25:00	0.0	0.0	544.0	1.8	0.0	4.7	0.0	0.0	69.4	18.1	0.0	0.0	42.0	19.0	0.0	0.0	0.0	400.0	400.0	2.2	2.2	0.0	0.0	0.0	0.0	700.0	700.0	700.0	700.0	6.8	0.0	0.0	0.0	0.0	30.0	30.0	12.0	12.0	0.0	0.0	13.0	13.0	13.0	20.0	1.2	1.2	0.0	0.0	20.0
2019-12-17 19:30:00	0.0	0.0	526.0	1.8	0.0	4.3	0.0	0.0	70.3	17.1	0.0	0.0	47.0	46.0	0.0	0.0	0.0	400.0	400.0	2.2	2.2	0.0	0.0	0.0	0.0	700.0	700.0	700.0	700.0	6.8	0.0	0.0	0.0	0.0	30.0	30.0	12.0	12.0	0.0	0.0	13.0	13.0	13.0	20.0	1.2	1.2	0.0	0.0	20.0
2019-12-17 19:35:00	0.0	0.0	507.0	1.8	0.0	3.7	0.0	0.0	72.1	15.6	0.0	0.0	60.0	57.0	0.0	0.0	0.0	400.0	400.0	2.2	2.2	0.0	0.0	0.0	0.0	700.0	700.0	700.0	700.0	6.8	0.0	0.0	0.0	0.0	30.0	30.0	12.0	12.0	0.0	0.0	13.0	13.0	13.0	20.0	1.2	1.2	0.0	0.0	20.0
2019-12-17 19:40:00	0.0	0.0	490.0	1.8	0.0	3.4	0.0	0.0	73.5	14.8	0.0	0.0	66.0	45.0	0.0	0.0	0.0	400.0	400.0	2.2	2.2	0.0	0.0	0.0	0.0	700.0	700.0	700.0	700.0	6.8	0.0	0.0	0.0	0.0	30.0	30.0	12.0	12.0	0.0	0.0	13.0	13.0	13.0	20.0	1.2	1.2	0.0	0.0	20.0
2019-12-17 19:45:00	0.0	0.0	495.0	1.8	0.0	3.1	0.0	0.0	74.8	14.3	0.0	0.0	53.0	36.0	0.0	0.0	0.0	400.0	400.0	2.2	2.2	0.0	0.0	0.0	0.0	700.0	700.0	700.0	700.0	6.8	0.0	0.0	0.0	0.0	30.0	30.0	12.0	12.0	0.0	0.0	13.0	13.0	13.0	20.0	1.2	1.2	0.0	0.0	20.0
2019-12-17 19:50:00	0.0	0.0	495.0	1.8	0.0	3.0	0.0	0.0	75.6	14.3	0.0	0.0	44.0	30.0	0.0	0.0	0.0001	400.0	400.0	2.2	2.2	0.0	0.0	0.0	0.0	700.0	700.0	700.0	700.0	6.8	0.0	0.0	0.0	0.0	30.0	30.0	12.0	12.0	0.0	0.0	13.0	13.0	13.0	20.0	1.2	1.2	0.0	0.0	20.0
2019-12-17 19:55:00	0.0	0.0	504.0	1.8	0.0	3.0	0.0	0.0	75.4	14.3	0.0	0.0	44.0	30.0	0.0	0.0	0.0001	400.0	400.0	2.2	2.2	0.0	0.0	0.0	0.0	700.0	700.0	700.0	700.0	6.8	0.0	0.0	0.0	0.0	30.0	30.0	12.0	12.0	0.0	0.0	13.0	13.0	13.0	20.0	1.2	1.2	0.0	0.0	20.0
2019-12-17 20:00:00	0.0	0.0	501.0	1.8	0.0	2.9	0.0	0.0	75.8	14.0	0.0	0.0	43.0	30.0	0.0	0.0	0.0002	400.0	400.0	2.2	2.2	0.0	0.0	0.0	0.0	700.0	700.0	700.0	700.0	6.8	0.0	0.0	0.0	0.0	30.0	30.0	12.0	12.0	0.0	0.0	13.0	13.0	13.0	20.0	1.2	1.2	0.0	0.0	20.0
2019-12-17 20:05:00	0.0	0.0	493.0	1.8	0.0	2.9	0.0	0.0	76.2	14.0	0.0	0.0	34.0	23.0	0.0	0.0	0.0002	400.0	400.0	2.2	2.2	0.0	0.0	0.0	0.0	700.0	700.0	700.0	700.0	6.8	0.0	0.0	0.0	0.0	30.0	30.0	12.0	12.0	0.0	0.0	13.0	13.0	13.0	20.0	1.2	1.2	0.0	0.0	20.0
2019-12-17 20:10:00	0.0	0.0	493.0	1.8	0.0	2.9	0.0	0.0	76.2	14.3	0.0	0.0	34.0	23.0	0.0	0.0	0.0002	400.0	400.0	2.2	2.2	0.0	0.0	0.0	0.0	700.0	700.0	700.0	700.0	6.8	0.0	0.0	0.0	0.0	30.0	30.0	12.0	12.0	0.0	0.0	13.0	13.0	13.0	20.0	1.2	1.2	0.0	0.0	20.0
2019-12-17 20:15:00	0.0	0.0	501.0	1.8	0.0	3.0	0.0	0.0	75.9	14.5	0.0	0.0	34.0	23.0	0.0	0.0	0.0002	400.0	400.0	2.2	2.2	0.0	0.0	0.0	0.0	700.0	700.0	700.0	700.0	6.8	0.0	0.0	0.0	0.0	30.0	30.0	12.0	12.0	0.0	0.0	13.0	13.0	13.0	20.0	1.2	1.2	0.0	0.0	20.0
2019-12-17 20:20:00	0.0	0.0	495.0	1.8	0.0	3.0	0.0	0.0	75.9	14.4	0.0	0.0	34.0	23.0	0.0	0.0	0.0002	400.0	400.0	2.2	2.2	0.0	0.0	0.0	0.0	700.0	700.0	700.0	700.0	6.8	0.0	0.0	0.0	0.0	30.0	30.0	12.0	12.0	0.0	0.0	13.0	13.0	13.0	20.0	1.2	1.2	0.0	0.0	20.0
2019-12-17 20:25:00	0.0	0.0	498.0	1.8	0.0	2.9	0.0	0.0	76.1	14.3	0.0	0.0	34.0	23.0	0.0	0.0	0.0002	400.0	400.0	2.2	2.2	0.0	0.0	0.0	0.0	700.0	700.0	700.0	700.0	6.8	0.0	0.0	0.0	0.0	30.0	30.0	12.0	12.0	0.0	0.0	13.0	13.0	13.0	20.0	1.2	1.2	0.0	0.0	20.0
2019-12-17 20:30:00	0.0	0.0	485.0	1.8	0.0	2.8	0.0	0.0	76.6	13.9	0.0	0.0	34.0	23.0	0.0	0.0	0.0002	400.0	400.0	2.2	2.2	0.0	0.0	0.0	0.0	700.0	700.0	700.0	700.0	6.8	0.0	0.0	0.0	0.0	30.0	30.0	12.0	12.0	0.0	0.0	13.0	13.0	13.0	20.0	1.2	1.2	0.0	0.0	20.0
2019-12-17 20:35:00	0.0	0.0	480.0	1.8	0.0	2.7	0.0	0.0	77.3	13.6	0.0	0.0	26.0	16.0	0.0	0.0	0.0002	400.0	400.0	2.2	2.2	0.0	0.0	0.0	0.0	700.0	700.0	700.0	700.0	6.8	0.0	0.0	0.0	0.0	30.0	30.0	12.0	12.0	0.0	0.0	13.0	13.0	13.0	20.0	1.2	1.2	0.0	0.0	20.0
2019-12-17 20:40:00	0.0	0.0	485.0	1.8	0.0	2.6	0.0	0.0	77.3	13.5	0.0	0.0	19.0	13.0	0.0	0.0	0.0002	400.0	400.0	2.2	2.2	0.0	0.0	0.0	0.0	700.0	700.0	700.0	700.0	6.8	0.0	0.0	0.0	0.0	30.0	30.0	12.0	12.0	0.0	0.0	13.0	13.0	13.0	20.0	1.2	1.2	0.0	0.0	20.0
2019-12-17 20:45:00	0.0	0.0	484.0	1.8	0.0	2.6	0.0	0.0	77.1	13.3	0.0	0.0	15.0	10.0	0.0	0.0	0.0002	400.0	400.0	2.2	2.2	0.0	0.0	0.0	0.0	700.0	700.0	700.0	700.0	6.8	0.0	0.0	0.0	0.0	30.0	30.0	12.0	12.0	0.0	0.0	13.0	13.0	13.0	20.0	1.2	1.2	0.0	0.0	20.0
2019-12-17 20:50:00	0.0	0.0	477.0	1.8	0.0	2.6	0.0	0.0	77.2	13.2	0.0	0.0	15.0	10.0	0.0	0.0	0.0002	400.0	400.0	2.2	2.2	0.0	0.0	0.0	0.0	700.0	700.0	700.0	700.0	6.8	0.0	0.0	0.0	0.0	30.0	30.0	12.0	12.0	0.0	0.0	13.0	13.0	13.0	20.0	1.2	1.2	0.0	0.0	20.0
2019-12-17 20:55:00	0.0	0.0	484.0	1.8	0.0	2.6	0.0	0.0	77.2	13.2	0.0	0.0	12.0	9.0	0.0	0.0	0.0002	400.0	400.0	2.2	2.2	0.0	0.0	0.0	0.0	700.0	700.0	700.0	700.0	6.8	0.0	0.0	0.0	0.0	30.0	30.0	12.0	12.0	0.0	0.0	13.0	13.0	13.0	20.0	1.2	1.2	0.0	0.0	20.0
2019-12-17 21:00:00	0.0	0.0	476.0	1.8	0.0	2.6	0.0	0.0	77.4	13.2	1.0	0.0	12.0	9.0	0.0	0.0	0.0001	400.0	400.0	2.2	2.2	0.0	0.0	0.0	0.0	700.0	700.0	700.0	700.0	6.8	0.0	0.0	0.0	0.0	30.0	30.0	12.0	12.0	0.0	0.0	13.0	13.0	13.0	20.0	1.2	1.2	0.0	0.0	20.0
2019-12-17 21:05:00	0.0	0.0	479.0	1.8	0.0	2.6	0.0	0.0	77.6	13.2	0.0	0.0	8.0	6.0	0.0	0.0	0.0001	400.0	400.0	2.2	2.2	0.0	0.0	0.0	0.0	700.0	700.0	700.0	700.0	6.8	0.0	0.0	0.0	0.0	30.0	30.0	12.0	12.0	0.0	0.0	13.0	13.0	13.0	20.0	1.2	1.2	0.0	0.0	20.0
2019-12-17 21:10:00	0.0	0.0	482.0	1.8	0.0	2.6	0.0	0.0	77.6	13.3	0.0	0.0	8.0	6.0	0.0	0.0	0.0001	400.0	400.0	2.2	2.2	0.0	0.0	0.0	0.0	700.0	700.0	700.0	700.0	6.8	0.0	0.0	0.0	0.0	30.0	30.0	12.0	12.0	0.0	0.0	13.0	13.0	13.0	20.0	1.2	1.2	0.0	0.0	20.0
2019-12-17 21:15:00	0.0	0.0	490.0	1.8	0.0	2.6	0.0	0.0	77.8	13.4	0.0	0.0	6.0	5.0	0.0	0.0	0.0001	400.0	400.0	2.2	2.2	0.0	0.0	0.0	0.0	700.0	700.0	700.0	700.0	6.8	0.0	0.0	0.0	0.0	30.0	30.0	12.0	12.0	0.0	0.0	13.0	13.0	13.0	20.0	1.2	1.2	0.0	0.0	20.0
2019-12-17 21:20:00	0.0	0.0	495.0	1.8	0.0	2.6	0.0	24.1	77.9	13.3	0.0	0.0	6.0	5.0	0.0	0.0	0.0001	400.0	400.0	2.2	2.2	0.0	0.0	0.0	0.0	700.0	700.0	700.0	700.0	6.8	0.0	0.0	0.0	0.0	30.0	30.0	12.0	12.0	0.0	0.0	13.0	13.0	13.0	20.0	1.2	1.2	0.0	0.0	20.0
2019-12-17 21:25:00	0.0	0.0	488.0	1.8	0.0	2.5	0.0	21.7	78.1	13.2	0.0	0.0	7.0	5.0	0.0	0.0	0.0001	400.0	400.0	2.2	2.2	0.0	0.0	0.0	0.0	700.0	700.0	700.0	700.0	6.8	0.0	0.0	0.0	0.0	30.0	30.0	12.0	12.0	0.0	0.0	13.0	13.0	13.0	20.0	1.2	1.2	0.0	0.0	20.0
2019-12-17 21:30:00	0.0	0.0	483.0	1.8	0.0	2.5	0.0	24.2	78.1	13.2	0.0	0.0	7.0	5.0	0.0	0.0	0.0001	400.0	400.0	2.2	2.2	0.0	0.0	0.0	0.0	700.0	700.0	700.0	700.0	6.8	0.0	0.0	0.0	0.0	30.0	30.0	12.0	12.0	0.0	0.0	13.0	13.0	13.0	20.0	1.2	1.2	0.0	0.0	20.0
2019-12-17 21:35:00	0.0	0.0	485.0	1.8	0.0	2.5	0.0	23.6	78.1	13.3	0.0	0.0	7.0	5.0	0.0	0.0	0.0001	400.0	400.0	2.2	2.2	0.0	0.0	0.0	0.0	700.0	700.0	700.0	700.0	6.8	0.0	0.0	0.0	0.0	30.0	30.0	12.0	12.0	0.0	0.0	13.0	13.0	13.0	20.0	1.2	1.2	0.0	0.0	20.0
2019-12-17 21:40:00	0.0	0.0	485.0	1.8	0.0	2.5	0.0	0.0	78.2	13.3	0.0	0.0	7.0	5.0	0.0	0.0	0.0001	400.0	400.0	2.2	2.2	0.0	0.0	0.0	0.0	700.0	700.0	700.0	700.0	6.8	0.0	0.0	0.0	0.0	30.0	30.0	12.0	12.0	0.0	0.0	13.0	13.0	13.0	20.0	1.2	1.2	0.0	0.0	20.0
2019-12-17 21:45:00	0.0	0.0	481.0	1.8	0.0	2.5	0.0	0.0	78.5	13.3	0.0	0.0	10.0	0.0	0.0	0.0	0.0001	400.0	400.0	2.2	2.2	0.0	0.0	0.0	0.0	700.0	700.0	700.0	700.0	6.8	0.0	0.0	0.0	0.0	30.0	30.0	12.0	12.0	0.0	0.0	13.0	13.0	13.0	20.0	1.2	1.2	0.0	0.0	20.0
2019-12-17 21:50:00	0.0	0.0	476.0	1.8	0.0	2.4	0.0	21.9	78.8	13.2	0.0	0.0	10.0	2.0	0.0	0.0	0.0001	400.0	400.0	2.2	2.2	0.0	0.0	0.0	0.0	700.0	700.0	700.0	700.0	6.8	0.0	0.0	0.0	0.0	30.0	30.0	12.0	12.0	0.0	0.0	13.0	13.0	13.0	20.0	1.2	1.2	0.0	0.0	20.0
2019-12-17 21:55:00	0.0	0.0	482.0	1.8	0.0	2.4	0.0	0.0	78.9	13.2	0.0	0.0	10.0	3.0	0.0	0.0	0.0001	400.0	400.0	2.2	2.2	0.0	0.0	0.0	0.0	700.0	700.0	700.0	700.0	6.8	0.0	0.0	0.0	0.0	30.0	30.0	12.0	12.0	0.0	0.0	13.0	13.0	13.0	20.0	1.2	1.2	0.0	0.0	20.0
2019-12-17 22:00:00	0.0	0.0	484.0	1.8	0.0	2.4	0.0	0.0	79.2	13.3	0.0	0.0	10.0	3.0	0.0	0.0	0.0001	400.0	400.0	2.2	2.2	0.0	0.0	0.0	0.0	700.0	700.0	700.0	700.0	6.8	0.0	0.0	0.0	0.0	30.0	30.0	12.0	12.0	0.0	0.0	13.0	13.0	13.0	20.0	1.2	1.2	0.0	0.0	20.0
2019-12-17 22:05:00	0.0	0.0	479.0	1.8	0.0	2.4	0.0	0.0	79.4	13.2	0.0	0.0	9.0	1.0	0.0	0.0	0.0001	400.0	400.0	2.2	2.2	0.0	0.0	0.0	0.0	700.0	700.0	700.0	700.0	6.8	0.0	0.0	0.0	0.0	30.0	30.0	12.0	12.0	0.0	0.0	13.0	13.0	13.0	20.0	1.2	1.2	0.0	0.0	20.0
2019-12-17 22:10:00	0.0	0.0	491.0	1.8	0.0	2.3	0.0	0.0	79.7	13.1	0.0	0.0	9.0	3.0	0.0	0.0	0.0001	400.0	400.0	2.2	2.2	0.0	0.0	0.0	0.0	700.0	700.0	700.0	700.0	6.8	0.0	0.0	0.0	0.0	30.0	30.0	12.0	12.0	0.0	0.0	13.0	13.0	13.0	20.0	1.2	1.2	0.0	0.0	20.0
2019-12-17 22:15:00	0.0	0.0	486.0	1.8	0.0	2.3	0.0	0.0	80.0	13.2	0.0	0.0	9.0	4.0	0.0	0.0	0.0001	400.0	400.0	2.2	2.2	0.0	0.0	0.0	0.0	700.0	700.0	700.0	700.0	6.8	0.0	0.0	0.0	0.0	30.0	30.0	12.0	12.0	0.0	0.0	13.0	13.0	13.0	20.0	1.2	1.2	0.0	0.0	20.0
2019-12-17 22:20:00	0.0	0.0	483.0	1.8	0.0	2.2	0.0	0.0	80.3	13.0	0.0	0.0	9.0	4.0	0.0	0.0	0.0001	400.0	400.0	2.2	2.2	0.0	0.0	0.0	0.0	700.0	700.0	700.0	700.0	6.8	0.0	0.0	0.0	0.0	30.0	30.0	12.0	12.0	0.0	0.0	13.0	13.0	13.0	20.0	1.2	1.2	0.0	0.0	20.0
2019-12-17 22:25:00	0.0	0.0	486.0	1.8	0.0	2.2	0.0	0.0	80.5	13.0	0.0	0.0	5.0	2.0	0.0	0.0	0.0001	400.0	400.0	2.2	2.2	0.0	0.0	0.0	0.0	700.0	700.0	700.0	700.0	6.8	0.0	0.0	0.0	0.0	30.0	30.0	12.0	12.0	0.0	0.0	13.0	13.0	13.0	20.0	1.2	1.2	0.0	0.0	20.0
2019-12-17 22:30:00	0.0	0.0	495.0	1.8	0.0	2.2	0.0	0.0	80.8	13.1	0.0	0.0	6.0	0.0	0.0	0.0	0.0001	400.0	400.0	2.2	2.2	0.0	0.0	0.0	0.0	700.0	700.0	700.0	700.0	6.8	0.0	0.0	0.0	0.0	30.0	30.0	12.0	12.0	0.0	0.0	13.0	13.0	13.0	20.0	1.2	1.2	0.0	0.0	20.0
2019-12-17 22:35:00	0.0	0.0	480.0	1.8	0.0	2.1	0.0	0.0	81.0	13.0	0.0	0.0	8.0	2.0	0.0	0.0	0.0	400.0	400.0	2.2	2.2	0.0	0.0	0.0	0.0	700.0	700.0	700.0	700.0	6.8	0.0	0.0	0.0	0.0	30.0	30.0	12.0	12.0	0.0	0.0	13.0	13.0	13.0	20.0	1.2	1.2	0.0	0.0	20.0
2019-12-17 22:40:00	0.0	0.0	487.0	1.8	0.0	2.1	0.0	21.0	81.2	13.0	0.0	0.0	8.0	2.0	0.0	0.0	0.0	400.0	400.0	2.2	2.2	0.0	0.0	0.0	0.0	700.0	700.0	700.0	700.0	6.8	0.0	0.0	0.0	0.0	30.0	30.0	12.0	12.0	0.0	0.0	13.0	13.0	13.0	20.0	1.2	1.2	0.0	0.0	20.0
2019-12-17 22:45:00	0.0	0.0	493.0	1.8	0.0	2.1	0.0	24.7	81.3	12.9	0.0	0.0	8.0	3.0	0.0	0.0	0.0	400.0	400.0	2.2	2.2	0.0	0.0	0.0	0.0	700.0	700.0	700.0	700.0	6.8	0.0	0.0	0.0	0.0	30.0	30.0	12.0	12.0	0.0	0.0	13.0	13.0	13.0	20.0	1.2	1.2	0.0	0.0	20.0
2019-12-17 22:50:00	0.0	0.0	492.0	1.8	0.0	2.2	0.0	23.5	81.0	13.1	0.0	0.0	8.0	3.0	0.0	0.0	0.0	400.0	400.0	2.2	2.2	0.0	0.0	0.0	0.0	700.0	700.0	700.0	700.0	6.8	0.0	0.0	0.0	0.0	30.0	30.0	12.0	12.0	0.0	0.0	13.0	13.0	13.0	20.0	1.2	1.2	0.0	0.0	20.0
2019-12-17 22:55:00	0.0	0.0	484.0	1.8	0.0	2.2	0.0	0.0	80.8	13.1	0.0	0.0	8.0	3.0	0.0	0.0	0.0	400.0	400.0	2.2	2.2	0.0	0.0	0.0	0.0	700.0	700.0	700.0	700.0	6.8	0.0	0.0	0.0	0.0	30.0	30.0	12.0	12.0	0.0	0.0	13.0	13.0	13.0	20.0	1.2	1.2	0.0	0.0	20.0
2019-12-17 23:00:00	0.0	0.0	479.0	1.8	0.0	2.2	0.0	0.0	80.7	13.0	0.0	0.0	8.0	3.0	0.0	0.0	0.0	400.0	400.0	2.2	2.2	0.0	0.0	0.0	0.0	700.0	700.0	700.0	700.0	6.8	0.0	0.0	0.0	0.0	30.0	30.0	12.0	12.0	0.0	0.0	13.0	13.0	13.0	20.0	1.2	1.2	0.0	0.0	20.0
2019-12-17 23:05:00	0.0	0.0	490.0	1.8	0.0	2.2	0.0	0.0	80.6	13.0	0.0	0.0	8.0	3.0	0.0	0.0	0.0	400.0	400.0	2.2	2.2	0.0	0.0	0.0	0.0	700.0	700.0	700.0	700.0	6.8	0.0	0.0	0.0	0.0	30.0	30.0	12.0	12.0	0.0	0.0	13.0	13.0	13.0	20.0	1.2	1.2	0.0	0.0	20.0
2019-12-17 23:10:00	0.0	0.0	493.0	1.8	0.0	2.2	0.0	0.0	80.7	12.9	0.0	0.0	8.0	3.0	0.0	0.0	0.0	400.0	400.0	2.2	2.2	0.0	0.0	0.0	0.0	700.0	700.0	700.0	700.0	6.8	0.0	0.0	0.0	0.0	30.0	30.0	12.0	12.0	0.0	0.0	13.0	13.0	13.0	20.0	1.2	1.2	0.0	0.0	20.0
2019-12-17 23:15:00	0.0	0.0	495.0	1.8	0.0	2.2	0.0	0.0	80.9	13.0	0.0	0.0	8.0	3.0	0.0	0.0	0.0	400.0	400.0	2.2	2.2	0.0	0.0	0.0	0.0	700.0	700.0	700.0	700.0	6.8	0.0	0.0	0.0	0.0	30.0	30.0	12.0	12.0	0.0	0.0	13.0	13.0	13.0	20.0	1.2	1.2	0.0	0.0	20.0
2019-12-17 23:20:00	0.0	0.0	497.0	1.8	0.0	2.1	0.0	0.0	81.0	12.9	0.0	0.0	8.0	3.0	0.0	0.0	0.0	400.0	400.0	2.2	2.2	0.0	0.0	0.0	0.0	700.0	700.0	700.0	700.0	6.8	0.0	0.0	0.0	0.0	30.0	30.0	12.0	12.0	0.0	0.0	13.0	13.0	13.0	20.0	1.2	1.2	0.0	0.0	20.0
2019-12-17 23:25:00	0.0	0.0	493.0	1.8	0.0	2.1	0.0	20.9	81.1	12.8	0.0	0.0	8.0	3.0	0.0	0.0	0.0	400.0	400.0	2.2	2.2	0.0	0.0	0.0	0.0	700.0	700.0	700.0	700.0	6.8	0.0	0.0	0.0	0.0	30.0	30.0	12.0	12.0	0.0	0.0	13.0	13.0	13.0	20.0	1.2	1.2	0.0	0.0	20.0
2019-12-17 23:30:00	0.0	0.0	503.0	1.8	0.0	2.1	0.0	0.0	81.2	12.9	0.0	0.0	8.0	3.0	0.0	0.0	0.0	400.0	400.0	2.2	2.2	0.0	0.0	0.0	0.0	700.0	700.0	700.0	700.0	6.8	0.0	0.0	0.0	0.0	30.0	30.0	12.0	12.0	0.0	0.0	13.0	13.0	13.0	20.0	1.2	1.2	0.0	0.0	20.0
2019-12-17 23:35:00	0.0	0.0	501.0	1.8	0.0	2.1	0.0	0.0	81.5	12.7	0.0	0.0	8.0	3.0	0.0	0.0	0.0	400.0	400.0	2.2	2.2	0.0	0.0	0.0	0.0	700.0	700.0	700.0	700.0	6.8	0.0	0.0	0.0	0.0	30.0	30.0	12.0	12.0	0.0	0.0	13.0	13.0	13.0	20.0	1.2	1.2	0.0	0.0	20.0
2019-12-17 23:40:00	0.0	0.0	504.0	1.8	0.0	2.0	0.0	20.6	81.7	12.8	0.0	0.0	8.0	3.0	0.0	0.0	0.0	400.0	400.0	2.2	2.2	0.0	0.0	0.0	0.0	700.0	700.0	700.0	700.0	6.8	0.0	0.0	0.0	0.0	30.0	30.0	12.0	12.0	0.0	0.0	13.0	13.0	13.0	20.0	1.2	1.2	0.0	0.0	20.0
2019-12-17 23:45:00	0.0	0.0	493.0	1.8	0.0	2.0	0.0	21.6	82.0	12.6	0.0	0.0	9.0	3.0	0.0	0.0	0.0	400.0	400.0	2.2	2.2	0.0	0.0	0.0	0.0	700.0	700.0	700.0	700.0	6.8	0.0	0.0	0.0	0.0	30.0	30.0	12.0	12.0	0.0	0.0	13.0	13.0	13.0	20.0	1.2	1.2	0.0	0.0	20.0
2019-12-17 23:50:00	0.0	0.0	502.0	1.8	0.0	2.0	0.0	0.0	82.0	12.8	0.0	0.0	9.0	3.0	0.0	0.0	0.0	400.0	400.0	2.2	2.2	0.0	0.0	0.0	0.0	700.0	700.0	700.0	700.0	6.8	0.0	0.0	0.0	0.0	30.0	30.0	12.0	12.0	0.0	0.0	13.0	13.0	13.0	20.0	1.2	1.2	0.0	0.0	20.0
2019-12-17 23:55:00	0.0	0.0	507.0	1.8	0.0	2.0	0.0	0.0	81.9	12.8	0.0	0.0	10.0	3.0	0.0	0.0	0.0	400.0	400.0	2.2	2.2	0.0	0.0	0.0	0.0	700.0	700.0	700.0	700.0	6.8	0.0	0.0	0.0	0.0	30.0	30.0	12.0	12.0	0.0	0.0	13.0	13.0	13.0	20.0	1.2	1.2	0.0	0.0	20.0
2019-12-18 00:00:00	0.0	35.0	501.0	1.8	0.0	2.0	0.0	0.0	82.0	12.9	0.0	0.0	10.0	3.0	0.0	0.0	0.0	400.0	400.0	2.2	2.2	0.0	0.0	0.0	0.0	700.0	700.0	700.0	700.0	6.8	75.0	0.0	0.0	0.0	30.0	30.0	12.0	12.0	0.0	0.0	13.0	13.0	13.0	20.0	1.2	1.2	0.0	0.0	20.0
2019-12-18 00:05:00	0.0	85.0	581.0	1.8	5.0	2.1	0.0	0.0	81.8	13.1	0.0	0.0	10.0	3.0	0.0	0.0	0.0	400.0	400.0	2.2	2.2	0.0	0.0	0.0	0.0	700.0	700.0	700.0	700.0	6.8	75.0	0.0	0.0	0.0	30.0	30.0	12.0	12.0	0.0	0.0	13.0	13.0	13.0	20.0	1.2	1.2	0.0	0.0	20.0
2019-12-18 00:10:00	0.0	95.0	742.0	1.8	5.0	2.2	0.0	0.0	81.0	13.4	0.0	0.0	18.0	7.0	100.0	0.0	0.0	400.0	400.0	2.2	2.2	0.0	0.0	0.0	0.0	700.0	700.0	700.0	700.0	6.8	95.0	75.0	5.0	0.0	30.0	30.0	12.1	12.0	0.0	0.0	13.1	13.0	13.0	20.0	1.2	1.2	0.0	0.0	20.0
2019-12-18 00:15:00	0.0	95.0	713.0	1.8	45.0	2.3	0.0	0.0	80.7	13.6	0.0	0.0	19.0	10.0	100.0	0.0	0.0	400.0	400.0	2.2	2.2	0.0	0.0	0.0	0.0	700.0	700.0	700.0	700.0	6.8	95.0	75.0	5.0	0.0	30.0	30.0	12.1	12.0	0.0	0.0	13.1	13.0	13.0	20.0	1.2	1.2	0.0	0.0	20.0
2019-12-18 00:20:00	100.0	95.0	691.0	1.8	95.0	2.3	0.0	0.0	80.6	13.8	100.0	100.0	27.0	14.0	100.0	100.0	0.0	400.0	400.0	2.2	2.2	0.0	0.0	0.0	0.0	700.0	0.0	700.0	0.0	6.8	95.0	95.0	5.0	5.0	30.0	30.0	12.1	12.1	0.0	0.0	13.1	13.1	13.1	20.0	1.2	1.2	0.0	0.0	20.0
2019-12-18 00:25:00	100.0	95.0	677.0	1.8	95.0	2.3	0.0	0.0	80.8	14.2	100.0	100.0	27.0	14.0	100.0	100.0	0.0	400.0	400.0	2.2	2.2	0.0	0.0	0.0	0.0	700.0	0.0	700.0	0.0	6.8	95.0	95.0	5.0	5.0	30.0	30.0	12.1	12.1	0.0	0.0	13.1	13.1	13.1	20.0	1.2	1.2	0.0	0.0	20.0
2019-12-18 00:30:00	100.0	95.0	676.0	1.8	95.0	2.5	0.0	0.0	79.6	14.4	100.0	100.0	40.0	19.0	100.0	100.0	0.0	400.0	400.0	2.2	2.2	0.0	0.0	0.0	0.0	700.0	0.0	700.0	0.0	6.8	95.0	95.0	5.0	5.0	30.0	30.0	12.1	12.1	0.0	0.0	13.1	13.1	13.1	20.0	1.2	1.2	0.0	0.0	20.0
2019-12-18 00:35:00	100.0	95.0	663.0	1.8	95.0	2.8	0.0	0.0	78.0	15.0	100.0	100.0	40.0	24.0	100.0	100.0	0.0	400.0	400.0	2.2	2.2	0.0	0.0	0.0	0.0	700.0	0.0	700.0	0.0	6.8	95.0	95.0	95.0	5.0	30.0	30.0	12.6	12.1	0.0	0.0	13.6	13.1	13.1	20.0	1.2	1.2	0.0	0.0	20.0
2019-12-18 00:40:00	100.0	95.0	666.0	1.8	95.0	3.0	0.0	0.0	76.8	15.4	100.0	100.0	52.0	31.0	100.0	100.0	0.0	400.0	400.0	2.2	2.2	0.0	0.0	0.0	0.0	700.0	0.0	700.0	0.0	6.8	95.0	95.0	95.0	5.0	30.0	30.0	12.6	12.1	0.0	0.0	13.6	13.1	13.1	20.0	1.2	1.2	0.0	0.0	20.0
2019-12-18 00:45:00	100.0	95.0	649.0	1.8	95.0	3.1	0.0	0.0	76.4	15.5	100.0	100.0	52.0	31.0	100.0	100.0	0.0	400.0	400.0	2.2	2.2	0.0	0.0	0.0	0.0	700.0	0.0	700.0	0.0	6.8	95.0	95.0	95.0	95.0	30.0	30.0	12.9	12.6	0.0	0.0	13.9	13.6	13.6	20.0	1.2	1.2	0.0	0.0	20.0
2019-12-18 00:50:00	100.0	95.0	637.0	1.8	95.0	3.2	0.0	0.0	76.2	15.8	100.0	100.0	52.0	31.0	100.0	100.0	0.0	400.0	400.0	2.2	2.2	0.0	0.0	0.0	0.0	700.0	0.0	700.0	0.0	6.8	95.0	95.0	95.0	95.0	30.0	30.0	12.9	12.6	0.0	0.0	13.9	13.6	13.6	20.0	1.2	1.2	0.0	0.0	20.0
2019-12-18 00:55:00	100.0	95.0	652.0	1.8	95.0	3.2	0.0	0.0	76.4	16.0	100.0	100.0	52.0	31.0	100.0	100.0	0.0	400.0	400.0	2.2	2.2	0.0	0.0	0.0	0.0	700.0	0.0	700.0	0.0	6.8	95.0	95.0	95.0	95.0	30.0	30.0	12.9	12.9	0.0	0.0	13.9	13.9	13.9	20.0	1.2	1.2	0.0	0.0	20.0
2019-12-18 01:00:00	100.0	95.0	622.0	1.8	95.0	3.2	0.0	0.0	76.2	16.1	100.0	100.0	52.0	31.0	100.0	100.0	0.0	400.0	400.0	2.2	2.2	0.0	0.0	0.0	0.0	700.0	0.0	700.0	0.0	6.8	95.0	95.0	95.0	95.0	30.0	30.0	12.9	12.9	0.0	0.0	13.9	13.9	13.9	20.0	1.2	1.2	0.0	0.0	20.0
2019-12-18 01:05:00	100.0	95.0	626.0	1.8	95.0	3.4	0.0	0.0	75.6	16.3	100.0	100.0	52.0	31.0	100.0	100.0	0.0	400.0	400.0	2.2	2.2	0.0	0.0	0.0	0.0	700.0	0.0	700.0	0.0	6.8	95.0	95.0	95.0	95.0	30.0	30.0	13.3	12.9	0.0	0.0	14.3	13.9	13.9	20.0	1.2	1.2	0.0	0.0	20.0
2019-12-18 01:10:00	100.0	95.0	611.0	1.8	95.0	3.4	0.0	0.0	75.6	16.4	100.0	100.0	52.0	31.0	100.0	100.0	0.0	400.0	400.0	2.2	2.2	0.0	0.0	0.0	0.0	700.0	0.0	700.0	0.0	6.8	95.0	95.0	95.0	95.0	30.0	30.0	13.3	12.9	0.0	0.0	14.3	13.9	13.9	20.0	1.2	1.2	0.0	0.0	20.0
2019-12-18 01:15:00	100.0	95.0	622.0	1.8	95.0	3.4	0.0	0.0	75.6	16.5	100.0	100.0	64.0	36.0	100.0	100.0	0.0	400.0	400.0	2.2	2.2	0.0	0.0	0.0	0.0	700.0	0.0	700.0	0.0	6.8	95.0	95.0	95.0	95.0	30.0	30.0	13.3	13.3	0.0	0.0	14.3	14.3	14.3	20.0	1.2	1.2	0.0	0.0	20.0
2019-12-18 01:20:00	100.0	95.0	606.0	1.8	95.0	3.5	0.0	0.0	75.2	16.8	100.0	100.0	64.0	36.0	100.0	100.0	0.0	400.0	400.0	2.2	2.2	0.0	0.0	0.0	0.0	700.0	0.0	700.0	0.0	6.8	95.0	95.0	95.0	95.0	30.0	30.0	13.3	13.3	0.0	0.0	14.3	14.3	14.3	20.0	1.2	1.2	0.0	0.0	20.0
2019-12-18 01:25:00	100.0	95.0	595.0	1.8	95.0	3.6	0.0	0.0	74.8	16.9	100.0	100.0	64.0	36.0	100.0	100.0	0.0	400.0	400.0	2.2	2.2	0.0	0.0	0.0	0.0	700.0	0.0	700.0	0.0	6.8	95.0	95.0	95.0	95.0	30.0	30.0	13.6	13.3	0.0	0.0	14.6	14.3	14.3	20.0	1.2	1.2	0.0	0.0	20.0
2019-12-18 01:30:00	100.0	95.0	661.0	1.8	95.0	3.6	0.0	0.0	74.9	16.8	100.0	100.0	64.0	36.0	100.0	100.0	0.0001	400.0	400.0	2.2	2.2	0.0	0.0	0.0	0.0	700.0	0.0	700.0	0.0	6.8	95.0	95.0	95.0	95.0	30.0	30.0	13.6	13.3	0.0	0.0	14.6	14.3	14.3	20.0	1.2	1.2	0.0	0.0	20.0
2019-12-18 01:35:00	100.0	95.0	638.0	1.8	95.0	3.5	0.0	0.0	75.7	17.0	100.0	100.0	64.0	36.0	100.0	100.0	0.0001	400.0	400.0	2.2	2.2	0.0	0.0	0.0	0.0	700.0	0.0	700.0	0.0	6.8	95.0	95.0	95.0	95.0	30.0	30.0	13.6	13.6	0.0	0.0	14.6	14.6	14.6	20.0	1.2	1.2	0.0	0.0	20.0
2019-12-18 01:40:00	100.0	95.0	647.0	1.8	95.0	3.4	0.0	0.0	76.3	17.0	100.0	100.0	64.0	36.0	100.0	100.0	0.0001	400.0	400.0	2.2	2.2	0.0	0.0	0.0	0.0	700.0	0.0	700.0	0.0	6.8	95.0	95.0	95.0	95.0	30.0	30.0	13.6	13.6	0.0	0.0	14.6	14.6	14.6	20.0	1.2	1.2	0.0	0.0	20.0
2019-12-18 01:45:00	100.0	95.0	670.0	1.8	95.0	3.6	0.0	0.0	75.5	17.1	100.0	100.0	64.0	36.0	100.0	100.0	0.0001	400.0	400.0	2.2	2.2	0.0	0.0	0.0	0.0	700.0	0.0	700.0	0.0	6.8	95.0	95.0	95.0	95.0	30.0	30.0	13.6	13.6	0.0	0.0	14.6	14.6	14.6	20.0	1.2	1.2	0.0	0.0	20.0
2019-12-18 01:50:00	100.0	95.0	675.0	1.8	95.0	3.6	0.0	0.0	75.5	17.3	100.0	100.0	64.0	36.0	100.0	100.0	0.0001	400.0	400.0	2.2	2.2	0.0	0.0	0.0	0.0	700.0	0.0	700.0	0.0	6.8	95.0	95.0	95.0	95.0	30.0	30.0	13.6	13.6	0.0	0.0	14.6	14.6	14.6	20.0	1.2	1.2	0.0	0.0	20.0
2019-12-18 01:55:00	100.0	95.0	666.0	1.8	95.0	3.5	0.0	0.0	75.4	17.0	100.0	100.0	64.0	36.0	100.0	100.0	0.0001	400.0	400.0	2.2	2.2	0.0	0.0	0.0	0.0	700.0	0.0	700.0	0.0	6.8	95.0	95.0	95.0	95.0	30.0	30.0	13.6	13.6	0.0	0.0	14.6	14.6	14.6	20.0	1.2	1.2	0.0	0.0	20.0
2019-12-18 02:00:00	100.0	95.0	672.0	1.8	95.0	3.5	0.0	0.0	76.3	17.2	100.0	100.0	64.0	36.0	100.0	100.0	0.0001	400.0	400.0	2.2	2.2	0.0	0.0	0.0	0.0	700.0	0.0	700.0	0.0	6.8	95.0	95.0	95.0	95.0	30.0	30.0	14.3	13.6	0.0	0.0	15.3	14.6	14.6	20.0	1.2	1.2	0.0	0.0	20.0
2019-12-18 02:05:00	100.0	95.0	645.0	1.8	95.0	3.2	0.0	0.0	78.1	17.3	100.0	100.0	64.0	36.0	100.0	100.0	0.0002	400.0	400.0	2.2	2.2	0.0	0.0	0.0	0.0	700.0	0.0	700.0	0.0	6.8	95.0	95.0	95.0	95.0	30.0	30.0	14.3	13.6	0.0	0.0	15.3	14.6	14.6	20.0	1.2	1.2	0.0	0.0	20.0
2019-12-18 02:10:00	100.0	95.0	645.0	1.8	95.0	3.1	0.0	0.0	78.9	17.3	100.0	100.0	64.0	36.0	100.0	100.0	0.0002	400.0	400.0	2.2	2.2	0.0	0.0	0.0	0.0	700.0	0.0	700.0	0.0	6.8	95.0	95.0	95.0	95.0	30.0	30.0	14.3	14.3	0.0	0.0	15.3	15.3	15.3	20.0	1.2	1.2	0.0	0.0	20.0
2019-12-18 02:15:00	100.0	95.0	634.0	1.8	95.0	3.1	0.0	0.0	78.6	17.3	100.0	100.0	64.0	36.0	100.0	100.0	0.0002	400.0	400.0	2.2	2.2	0.0	0.0	0.0	0.0	700.0	0.0	700.0	0.0	6.8	95.0	95.0	95.0	95.0	30.0	30.0	14.3	14.3	0.0	0.0	15.3	15.3	15.3	20.0	1.2	1.2	0.0	0.0	20.0
2019-12-18 02:20:00	100.0	95.0	615.0	1.8	95.0	3.0	0.0	0.0	80.0	17.5	100.0	100.0	64.0	36.0	100.0	100.0	0.0002	400.0	400.0	2.2	2.2	0.0	0.0	0.0	0.0	700.0	0.0	700.0	0.0	6.8	95.0	95.0	95.0	95.0	30.0	30.0	14.3	14.3	0.0	0.0	15.3	15.3	15.3	20.0	1.2	1.2	0.0	0.0	20.0
2019-12-18 02:25:00	100.0	95.0	621.0	1.8	95.0	3.1	0.0	0.0	79.2	17.3	100.0	100.0	64.0	36.0	100.0	100.0	0.0002	400.0	400.0	2.2	2.2	0.0	0.0	0.0	0.0	700.0	0.0	700.0	0.0	6.8	95.0	95.0	95.0	95.0	30.0	30.0	14.3	14.3	0.0	0.0	15.3	15.3	15.3	20.0	1.2	1.2	0.0	0.0	20.0
2019-12-18 02:30:00	100.0	95.0	617.0	1.8	95.0	2.9	0.0	0.0	80.2	17.4	100.0	100.0	64.0	36.0	100.0	100.0	0.0002	400.0	400.0	2.2	2.2	0.0	0.0	0.0	0.0	700.0	0.0	700.0	0.0	6.8	95.0	95.0	95.0	95.0	30.0	30.0	14.9	14.3	0.0	0.0	15.9	15.3	15.3	20.0	1.2	1.2	0.0	0.0	20.0
2019-12-18 02:35:00	100.0	95.0	617.0	1.8	95.0	3.0	0.0	0.0	79.5	17.4	100.0	100.0	64.0	36.0	100.0	100.0	0.0002	400.0	400.0	2.2	2.2	0.0	0.0	0.0	0.0	700.0	0.0	700.0	0.0	6.8	95.0	95.0	95.0	95.0	30.0	30.0	14.9	14.3	0.0	0.0	15.9	15.3	15.3	20.0	1.2	1.2	0.0	0.0	20.0
2019-12-18 02:40:00	100.0	95.0	605.0	1.8	95.0	3.0	0.0	0.0	79.9	17.3	100.0	100.0	64.0	36.0	100.0	100.0	0.0002	400.0	400.0	2.2	2.2	0.0	0.0	0.0	0.0	700.0	0.0	700.0	0.0	6.8	95.0	95.0	95.0	95.0	30.0	30.0	15.1	14.9	0.0	0.0	16.1	15.9	15.9	20.0	1.2	1.2	0.0	0.0	20.0
2019-12-18 02:45:00	100.0	95.0	611.0	1.8	95.0	3.0	0.0	0.0	79.6	17.5	100.0	100.0	64.0	36.0	100.0	100.0	0.0002	400.0	400.0	2.2	2.2	0.0	0.0	0.0	0.0	700.0	0.0	700.0	0.0	6.8	95.0	95.0	95.0	95.0	30.0	30.0	15.1	14.9	0.0	0.0	16.1	15.9	15.9	20.0	1.2	1.2	0.0	0.0	20.0
2019-12-18 02:50:00	100.0	95.0	595.0	1.8	95.0	3.0	0.0	0.0	79.9	17.4	100.0	100.0	55.0	36.0	100.0	100.0	0.0002	400.0	400.0	2.2	2.2	0.0	0.0	0.0	0.0	700.0	0.0	700.0	0.0	6.8	95.0	95.0	95.0	95.0	30.0	30.0	15.1	15.1	0.0	0.0	16.1	16.1	16.1	20.0	1.2	1.2	0.0	0.0	20.0
2019-12-18 02:55:00	100.0	95.0	597.0	1.8	95.0	3.1	0.0	0.0	79.2	17.4	100.0	100.0	55.0	36.0	100.0	100.0	0.0002	400.0	400.0	2.2	2.2	0.0	0.0	0.0	0.0	700.0	0.0	700.0	0.0	6.8	95.0	95.0	95.0	95.0	30.0	30.0	15.1	15.1	0.0	0.0	16.1	16.1	16.1	20.0	1.2	1.2	0.0	0.0	20.0
2019-12-18 03:00:00	100.0	95.0	626.0	1.8	95.0	3.8	0.0	0.0	74.7	17.6	100.0	100.0	45.0	31.0	100.0	100.0	0.0002	400.0	400.0	2.2	2.2	0.0	0.0	0.0	0.0	700.0	0.0	700.0	0.0	6.8	95.0	95.0	95.0	95.0	30.0	30.0	15.1	15.1	0.0	0.0	16.1	16.1	16.1	20.0	1.2	1.2	0.0	0.0	20.0
2019-12-18 03:05:00	100.0	95.0	674.0	1.8	95.0	3.8	0.0	0.0	74.6	17.6	100.0	100.0	45.0	31.0	100.0	100.0	0.0002	400.0	400.0	2.2	2.2	0.0	0.0	0.0	0.0	700.0	0.0	700.0	0.0	6.8	95.0	95.0	95.0	95.0	30.0	30.0	15.1	15.1	0.0	0.0	16.1	16.1	16.1	20.0	1.2	1.2	0.0	0.0	20.0
2019-12-18 03:10:00	100.0	95.0	750.0	1.8	95.0	3.5	0.0	0.0	76.9	17.6	100.0	100.0	45.0	31.0	100.0	100.0	0.0002	400.0	400.0	2.2	2.2	0.0	0.0	0.0	0.0	700.0	0.0	700.0	0.0	6.8	95.0	95.0	95.0	95.0	30.0	30.0	15.1	15.1	0.0	0.0	16.1	16.1	16.1	20.0	1.2	1.2	0.0	0.0	20.0
2019-12-18 03:15:00	100.0	95.0	789.0	1.8	95.0	3.3	0.0	0.0	78.2	17.7	100.0	100.0	45.0	31.0	100.0	100.0	0.0002	400.0	400.0	2.2	2.2	0.0	0.0	0.0	0.0	700.0	0.0	700.0	0.0	6.8	95.0	95.0	95.0	95.0	30.0	30.0	15.1	15.1	0.0	0.0	16.1	16.1	16.1	20.0	1.2	1.2	0.0	0.0	20.0
2019-12-18 03:20:00	100.0	95.0	871.0	1.8	95.0	3.7	0.0	0.0	75.7	17.7	100.0	100.0	45.0	31.0	100.0	100.0	0.0002	400.0	400.0	2.2	2.2	0.0	0.0	0.0	0.0	700.0	0.0	700.0	0.0	6.8	95.0	95.0	95.0	95.0	30.0	30.0	15.1	15.1	0.0	0.0	16.1	16.1	16.1	20.0	1.2	1.2	0.0	0.0	20.0
2019-12-18 03:25:00	100.0	95.0	849.0	1.8	95.0	3.6	0.0	0.0	76.0	17.6	100.0	100.0	45.0	31.0	100.0	100.0	0.0002	400.0	400.0	2.2	2.2	0.0	0.0	0.0	0.0	700.0	0.0	700.0	0.0	6.8	95.0	95.0	95.0	95.0	30.0	30.0	16.0	15.1	0.0	0.0	17.0	16.1	16.1	20.0	1.2	1.2	0.0	0.0	20.0
2019-12-18 03:30:00	100.0	95.0	838.0	1.8	95.0	3.7	0.0	0.0	75.5	17.8	100.0	100.0	45.0	31.0	100.0	100.0	0.0002	400.0	400.0	2.2	2.2	0.0	0.0	0.0	0.0	700.0	0.0	700.0	0.0	6.8	95.0	95.0	95.0	95.0	30.0	30.0	16.0	15.1	0.0	0.0	17.0	16.1	16.1	20.0	1.2	1.2	0.0	0.0	20.0
2019-12-18 03:35:00	100.0	95.0	806.0	1.8	95.0	3.6	0.0	0.0	76.1	17.7	100.0	100.0	27.0	15.0	100.0	100.0	0.0002	400.0	400.0	2.2	2.2	0.0	0.0	0.0	0.0	700.0	0.0	700.0	0.0	6.8	95.0	95.0	95.0	95.0	30.0	30.0	16.0	16.0	0.0	0.0	17.0	17.0	17.0	20.0	1.2	1.2	0.0	0.0	20.0
2019-12-18 03:40:00	100.0	95.0	777.0	1.8	95.0	3.6	0.0	0.0	76.4	17.7	100.0	100.0	27.0	15.0	100.0	100.0	0.0002	400.0	400.0	2.2	2.2	0.0	0.0	0.0	0.0	700.0	0.0	700.0	0.0	6.8	95.0	95.0	95.0	95.0	30.0	30.0	16.0	16.0	0.0	0.0	17.0	17.0	17.0	20.0	1.2	1.2	0.0	0.0	20.0
2019-12-18 03:45:00	100.0	95.0	775.0	1.8	95.0	3.3	0.0	0.0	77.4	17.3	100.0	100.0	20.0	15.0	100.0	100.0	0.0002	400.0	400.0	2.2	2.2	0.0	0.0	0.0	0.0	700.0	0.0	700.0	0.0	6.8	95.0	95.0	95.0	95.0	30.0	30.0	16.4	16.0	0.0	0.0	17.4	17.0	17.0	20.0	1.2	1.2	0.0	0.0	20.0
2019-12-18 03:50:00	100.0	95.0	771.0	1.8	95.0	3.6	0.0	0.0	76.0	17.6	100.0	100.0	20.0	15.0	100.0	100.0	0.0002	400.0	400.0	2.2	2.2	0.0	0.0	0.0	0.0	700.0	0.0	700.0	0.0	6.8	95.0	95.0	95.0	95.0	30.0	30.0	16.4	16.0	0.0	0.0	17.4	17.0	17.0	20.0	1.2	1.2	0.0	0.0	20.0
2019-12-18 03:55:00	100.0	95.0	747.0	1.8	95.0	3.6	0.0	0.0	75.8	17.7	100.0	100.0	10.0	9.0	100.0	100.0	0.0002	400.0	400.0	2.2	2.2	0.0	0.0	0.0	0.0	700.0	0.0	700.0	0.0	6.8	95.0	95.0	95.0	95.0	30.0	30.0	16.7	16.4	0.0	0.0	17.7	17.4	17.4	20.0	1.2	1.2	0.0	0.0	20.0
2019-12-18 04:00:00	100.0	95.0	724.0	1.8	95.0	3.6	0.0	0.0	75.8	17.7	100.0	100.0	10.0	9.0	100.0	100.0	0.0002	400.0	400.0	2.2	2.2	0.0	0.0	0.0	0.0	700.0	0.0	700.0	0.0	6.8	95.0	95.0	95.0	95.0	30.0	30.0	16.7	16.4	0.0	0.0	17.7	17.4	17.4	20.0	1.2	1.2	0.0	0.0	20.0
2019-12-18 04:05:00	100.0	95.0	722.0	1.8	95.0	3.6	0.0	0.0	76.0	17.7	100.0	100.0	2.0	0.0	100.0	100.0	0.0002	400.0	400.0	2.2	2.2	0.0	0.0	0.0	0.0	700.0	0.0	700.0	0.0	6.8	95.0	95.0	95.0	95.0	30.0	30.0	16.7	16.7	0.0	0.0	17.7	17.7	17.7	20.0	1.2	1.2	0.0	0.0	20.0
2019-12-18 04:10:00	100.0	95.0	713.0	1.8	95.0	3.3	0.0	0.0	77.9	17.8	100.0	100.0	2.0	0.0	100.0	100.0	0.0002	400.0	400.0	2.2	2.2	0.0	0.0	0.0	0.0	700.0	0.0	700.0	0.0	6.8	95.0	95.0	95.0	95.0	30.0	30.0	17.0	16.7	0.0	0.0	18.0	17.7	17.7	20.0	1.2	1.2	0.0	0.0	20.0
2019-12-18 04:15:00	100.0	95.0	704.0	1.8	95.0	3.1	0.0	0.0	78.8	17.5	100.0	100.0	3.0	0.0	100.0	100.0	0.0002	400.0	400.0	2.2	2.2	0.0	0.0	0.0	0.0	700.0	0.0	700.0	0.0	6.8	95.0	95.0	95.0	95.0	30.0	30.0	17.0	16.7	0.0	0.0	18.0	17.7	17.7	20.0	1.2	1.2	0.0	0.0	20.0
2019-12-18 04:20:00	100.0	95.0	693.0	1.8	95.0	3.1	0.0	0.0	79.8	17.8	100.0	100.0	3.0	0.0	100.0	100.0	0.0002	400.0	400.0	2.2	2.2	0.0	0.0	0.0	0.0	700.0	0.0	700.0	0.0	6.8	95.0	95.0	95.0	95.0	30.0	30.0	17.0	17.0	0.0	0.0	18.0	18.0	18.0	20.0	1.2	1.2	0.0	0.0	20.0
2019-12-18 04:25:00	100.0	95.0	684.0	1.8	95.0	2.9	0.0	0.0	80.7	17.8	100.0	100.0	4.0	0.0	100.0	100.0	0.0002	400.0	400.0	2.2	2.2	0.0	0.0	0.0	0.0	700.0	0.0	700.0	0.0	6.8	95.0	95.0	95.0	95.0	30.0	30.0	17.0	17.0	0.0	0.0	18.0	18.0	18.0	20.0	1.2	1.2	0.0	0.0	20.0
2019-12-18 04:30:00	100.0	95.0	678.0	1.8	95.0	2.9	0.0	0.0	80.8	17.9	100.0	100.0	4.0	0.0	100.0	100.0	0.0002	400.0	400.0	2.2	2.2	0.0	0.0	0.0	0.0	700.0	0.0	700.0	0.0	6.8	95.0	95.0	95.0	95.0	30.0	30.0	17.4	17.0	0.0	0.0	18.4	18.0	18.0	20.0	1.2	1.2	0.0	0.0	20.0
2019-12-18 04:35:00	100.0	95.0	659.0	1.8	95.0	2.9	0.0	0.0	80.5	17.8	100.0	100.0	6.0	1.0	100.0	100.0	0.0002	400.0	400.0	2.2	2.2	0.0	0.0	0.0	0.0	700.0	0.0	700.0	0.0	6.8	95.0	95.0	95.0	95.0	30.0	30.0	17.4	17.0	0.0	0.0	18.4	18.0	18.0	20.0	1.2	1.2	0.0	0.0	20.0
2019-12-18 04:40:00	100.0	95.0	662.0	1.8	95.0	2.9	0.0	0.0	81.3	17.9	100.0	100.0	6.0	1.0	100.0	100.0	0.0002	400.0	400.0	2.2	2.2	0.0	0.0	0.0	0.0	700.0	0.0	700.0	0.0	6.8	95.0	95.0	95.0	95.0	30.0	30.0	17.4	17.4	0.0	0.0	18.4	18.4	18.4	20.0	1.2	1.2	0.0	0.0	20.0
2019-12-18 04:45:00	100.0	95.0	671.0	1.8	95.0	2.9	0.0	0.0	81.3	18.0	100.0	100.0	7.0	1.0	100.0	100.0	0.0002	400.0	400.0	2.2	2.2	0.0	0.0	0.0	0.0	700.0	0.0	700.0	0.0	6.8	95.0	95.0	95.0	95.0	30.0	30.0	17.7	17.4	0.0	0.0	18.7	18.4	18.4	20.0	1.2	1.2	0.0	0.0	20.0
2019-12-18 04:50:00	100.0	95.0	659.0	1.8	95.0	2.8	0.0	0.0	81.5	18.0	100.0	100.0	7.0	1.0	100.0	100.0	0.0002	400.0	400.0	2.2	2.2	0.0	0.0	0.0	0.0	700.0	0.0	700.0	0.0	6.8	95.0	95.0	95.0	95.0	30.0	30.0	17.7	17.4	0.0	0.0	18.7	18.4	18.4	20.0	1.2	1.2	0.0	0.0	20.0
2019-12-18 04:55:00	100.0	95.0	651.0	1.8	95.0	2.9	0.0	0.0	81.0	18.0	100.0	100.0	7.0	2.0	100.0	100.0	0.0002	400.0	400.0	2.2	2.2	0.0	0.0	0.0	0.0	700.0	0.0	700.0	0.0	6.8	95.0	95.0	95.0	95.0	30.0	30.0	17.7	17.7	0.0	0.0	18.7	18.7	18.7	20.0	1.2	1.2	0.0	0.0	20.0
2019-12-18 05:00:00	100.0	95.0	648.0	1.8	95.0	2.8	0.0	0.0	81.6	18.1	100.0	100.0	7.0	2.0	100.0	100.0	0.0002	400.0	400.0	2.2	2.2	0.0	0.0	0.0	0.0	700.0	0.0	700.0	0.0	6.8	95.0	95.0	95.0	95.0	30.0	30.0	17.9	17.7	0.0	0.0	18.9	18.7	18.7	20.0	1.2	1.2	0.0	0.0	20.0
2019-12-18 05:05:00	100.0	95.0	631.0	1.8	95.0	2.8	0.0	0.0	81.6	18.2	100.0	100.0	0.0	0.0	100.0	100.0	0.0002	400.0	400.0	2.2	2.2	0.0	0.0	0.0	0.0	700.0	0.0	700.0	0.0	6.8	95.0	95.0	95.0	95.0	30.0	30.0	17.9	17.7	0.0	0.0	18.9	18.7	18.7	20.0	1.2	1.2	0.0	0.0	20.0
2019-12-18 05:10:00	100.0	95.0	632.0	1.8	95.0	2.8	0.0	0.0	81.7	18.1	100.0	100.0	7.0	2.0	100.0	100.0	0.0002	400.0	400.0	2.2	2.2	0.0	0.0	0.0	0.0	700.0	0.0	700.0	0.0	6.8	95.0	95.0	95.0	95.0	30.0	30.0	17.9	17.9	0.0	0.0	18.9	18.9	18.9	20.0	1.2	1.2	0.0	0.0	20.0
2019-12-18 05:15:00	100.0	95.0	627.0	1.8	95.0	2.9	0.0	0.0	81.5	18.2	100.0	100.0	7.0	2.0	100.0	100.0	0.0002	400.0	400.0	2.2	2.2	0.0	0.0	0.0	0.0	700.0	0.0	700.0	0.0	6.8	95.0	95.0	95.0	95.0	30.0	30.0	18.0	17.9	0.0	0.0	19.0	18.9	18.9	20.0	1.2	1.2	0.0	0.0	20.0
2019-12-18 05:20:00	100.0	95.0	622.0	1.8	95.0	2.8	0.0	0.0	82.0	18.3	100.0	100.0	7.0	2.0	100.0	100.0	0.0002	400.0	400.0	2.2	2.2	0.0	0.0	0.0	0.0	700.0	0.0	700.0	0.0	6.8	95.0	95.0	95.0	95.0	30.0	30.0	18.0	17.9	0.0	0.0	19.0	18.9	18.9	20.0	1.2	1.2	0.0	0.0	20.0
2019-12-18 05:25:00	100.0	95.0	630.0	1.8	95.0	2.7	0.0	0.0	82.4	18.2	100.0	100.0	7.0	2.0	100.0	100.0	0.0002	400.0	400.0	2.2	2.2	0.0	0.0	0.0	0.0	700.0	0.0	700.0	0.0	6.8	95.0	95.0	95.0	95.0	30.0	30.0	18.0	18.0	0.0	0.0	19.0	19.0	19.0	20.0	1.2	1.2	0.0	0.0	20.0
2019-12-18 05:30:00	100.0	95.0	612.0	1.8	95.0	2.7	0.0	0.0	82.5	18.2	100.0	100.0	7.0	2.0	100.0	100.0	0.0002	400.0	400.0	2.2	2.2	0.0	0.0	0.0	0.0	700.0	0.0	700.0	0.0	6.8	95.0	95.0	95.0	95.0	30.0	30.0	18.0	18.0	0.0	0.0	19.0	19.0	19.0	20.0	1.2	1.2	0.0	0.0	20.0
2019-12-18 05:35:00	100.0	95.0	607.0	1.8	95.0	2.8	0.0	0.0	81.9	18.2	100.0	100.0	7.0	2.0	100.0	100.0	0.0002	400.0	400.0	2.2	2.2	0.0	0.0	0.0	0.0	700.0	0.0	700.0	0.0	6.8	95.0	95.0	95.0	95.0	30.0	30.0	18.0	18.0	0.0	0.0	19.0	19.0	19.0	20.0	1.2	1.2	0.0	0.0	20.0
2019-12-18 05:40:00	100.0	95.0	612.0	1.8	95.0	2.7	0.0	0.0	82.8	18.3	100.0	100.0	7.0	2.0	100.0	100.0	0.0002	400.0	400.0	2.2	2.2	0.0	0.0	0.0	0.0	700.0	0.0	700.0	0.0	6.8	95.0	95.0	95.0	95.0	30.0	30.0	18.0	18.0	0.0	0.0	19.0	19.0	19.0	20.0	1.2	1.2	0.0	0.0	20.0
2019-12-18 05:45:00	100.0	95.0	593.0	1.8	95.0	2.7	0.0	0.0	82.4	18.3	100.0	100.0	7.0	2.0	100.0	100.0	0.0002	400.0	400.0	2.2	2.2	0.0	0.0	0.0	0.0	700.0	0.0	700.0	0.0	6.8	95.0	95.0	95.0	95.0	30.0	30.0	18.0	18.0	0.0	0.0	19.0	19.0	19.0	20.0	1.2	1.2	0.0	0.0	20.0
2019-12-18 05:50:00	100.0	95.0	606.0	1.8	95.0	2.7	0.0	0.0	82.9	18.3	100.0	100.0	7.0	2.0	100.0	100.0	0.0002	400.0	400.0	2.2	2.2	0.0	0.0	0.0	0.0	700.0	0.0	700.0	0.0	6.8	95.0	95.0	95.0	95.0	30.0	30.0	18.0	18.0	0.0	0.0	19.0	19.0	19.0	20.0	1.2	1.2	0.0	0.0	20.0
2019-12-18 05:55:00	100.0	95.0	662.0	1.8	95.0	2.8	0.0	0.0	82.2	18.2	100.0	100.0	7.0	2.0	100.0	100.0	0.0002	400.0	400.0	2.2	2.2	0.0	0.0	0.0	0.0	700.0	0.0	700.0	0.0	6.8	95.0	95.0	95.0	95.0	30.0	30.0	18.0	18.0	0.0	0.0	19.0	19.0	19.0	20.0	1.2	1.2	0.0	0.0	20.0
2019-12-18 06:00:00	100.0	95.0	788.0	1.8	95.0	2.8	0.0	0.0	82.0	18.3	100.0	100.0	7.0	2.0	100.0	100.0	0.0002	400.0	400.0	2.2	2.2	0.0	0.0	0.0	0.0	700.0	0.0	700.0	0.0	6.8	95.0	95.0	95.0	95.0	30.0	30.0	18.0	18.0	0.0	0.0	19.0	19.0	19.0	20.0	1.2	1.2	0.0	0.0	20.0
2019-12-18 06:05:00	100.0	95.0	792.0	1.8	95.0	2.6	0.0	0.0	83.2	18.3	100.0	100.0	7.0	2.0	100.0	100.0	0.0002	400.0	400.0	2.2	2.2	0.0	0.0	0.0	0.0	700.0	0.0	700.0	0.0	6.8	95.0	95.0	95.0	95.0	30.0	30.0	18.0	18.0	0.0	0.0	19.0	19.0	19.0	20.0	1.2	1.2	0.0	0.0	20.0
2019-12-18 06:10:00	100.0	95.0	706.0	1.8	95.0	2.6	0.0	0.0	83.1	18.3	100.0	100.0	7.0	2.0	100.0	100.0	0.0002	400.0	400.0	2.2	2.2	0.0	0.0	0.0	0.0	700.0	0.0	700.0	0.0	6.8	95.0	95.0	95.0	95.0	30.0	30.0	18.0	18.0	0.0	0.0	19.0	19.0	19.0	20.0	1.2	1.2	0.0	0.0	20.0
2019-12-18 06:15:00	100.0	95.0	700.0	1.8	95.0	2.6	0.0	0.0	83.0	18.3	100.0	100.0	7.0	2.0	100.0	100.0	0.0002	400.0	400.0	2.2	2.2	0.0	0.0	0.0	0.0	700.0	0.0	700.0	0.0	6.8	95.0	95.0	95.0	95.0	30.0	30.0	18.0	18.0	0.0	0.0	19.0	19.0	19.0	20.0	1.2	1.2	0.0	0.0	20.0
2019-12-18 06:20:00	100.0	95.0	693.0	1.8	95.0	2.6	0.0	0.0	83.3	18.4	100.0	100.0	7.0	2.0	100.0	100.0	0.0002	400.0	400.0	2.2	2.2	0.0	0.0	0.0	0.0	700.0	0.0	700.0	0.0	6.8	95.0	95.0	95.0	95.0	30.0	30.0	18.0	18.0	0.0	0.0	19.0	19.0	19.0	20.0	1.2	1.2	0.0	0.0	20.0
2019-12-18 06:25:00	100.0	95.0	677.0	1.8	95.0	2.6	0.0	0.0	83.5	18.4	100.0	100.0	7.0	2.0	100.0	100.0	0.0002	400.0	400.0	2.2	2.2	0.0	0.0	0.0	0.0	700.0	0.0	700.0	0.0	6.8	95.0	95.0	95.0	95.0	30.0	30.0	18.0	18.0	0.0	0.0	19.0	19.0	19.0	20.0	1.2	1.2	0.0	0.0	20.0
2019-12-18 06:30:00	100.0	95.0	687.0	1.8	95.0	2.6	0.0	0.0	83.1	18.3	100.0	100.0	7.0	2.0	100.0	100.0	0.0002	400.0	400.0	2.2	2.2	0.0	0.0	0.0	0.0	700.0	0.0	700.0	0.0	6.8	95.0	95.0	95.0	95.0	30.0	30.0	18.0	18.0	0.0	0.0	19.0	19.0	19.0	20.0	1.2	1.2	0.0	0.0	20.0
2019-12-18 06:35:00	100.0	95.0	684.0	1.8	95.0	2.7	0.0	0.0	82.7	18.4	100.0	100.0	7.0	2.0	100.0	100.0	0.0002	400.0	400.0	2.2	2.2	0.0	0.0	0.0	0.0	700.0	0.0	700.0	0.0	6.8	95.0	95.0	95.0	95.0	30.0	30.0	18.0	18.0	0.0	0.0	19.0	19.0	19.0	20.0	1.2	1.2	0.0	0.0	20.0
2019-12-18 06:40:00	100.0	95.0	679.0	1.8	95.0	2.7	0.0	0.0	82.7	18.2	100.0	100.0	7.0	2.0	100.0	100.0	0.0002	400.0	400.0	2.2	2.2	0.0	0.0	0.0	0.0	700.0	0.0	700.0	0.0	6.8	95.0	95.0	95.0	95.0	30.0	30.0	18.0	18.0	0.0	0.0	19.0	19.0	19.0	20.0	1.2	1.2	0.0	0.0	20.0
2019-12-18 06:45:00	100.0	95.0	667.0	1.8	95.0	2.7	0.0	0.0	82.7	18.3	100.0	100.0	7.0	2.0	100.0	100.0	0.0002	400.0	400.0	2.2	2.2	0.0	0.0	0.0	0.0	700.0	0.0	700.0	0.0	6.8	95.0	95.0	95.0	95.0	30.0	30.0	18.0	18.0	0.0	0.0	19.0	19.0	19.0	20.0	1.2	1.2	0.0	0.0	20.0
2019-12-18 06:50:00	100.0	95.0	658.0	1.8	95.0	2.7	0.0	0.0	82.5	18.1	100.0	100.0	7.0	2.0	100.0	100.0	0.0002	400.0	400.0	2.2	2.2	0.0	0.0	0.0	0.0	700.0	0.0	700.0	0.0	6.8	95.0	95.0	95.0	95.0	30.0	30.0	18.0	18.0	0.0	0.0	19.0	19.0	19.0	20.0	1.2	1.2	0.0	0.0	20.0
2019-12-18 06:55:00	100.0	95.0	654.0	1.8	95.0	2.7	0.0	0.0	82.9	18.3	100.0	100.0	7.0	2.0	100.0	100.0	0.0002	400.0	400.0	2.2	2.2	0.0	0.0	0.0	0.0	700.0	0.0	700.0	0.0	6.8	95.0	95.0	95.0	95.0	30.0	30.0	18.0	18.0	0.0	0.0	19.0	19.0	19.0	20.0	1.2	1.2	0.0	0.0	20.0
2019-12-18 07:00:00	100.0	95.0	636.0	1.8	95.0	2.5	0.0	0.0	83.8	18.3	100.0	100.0	7.0	2.0	100.0	100.0	0.0002	400.0	400.0	2.2	2.2	0.0	0.0	0.0	0.0	700.0	0.0	700.0	0.0	6.8	95.0	95.0	95.0	95.0	30.0	30.0	18.0	18.0	0.0	0.0	19.0	19.0	19.0	20.0	1.2	1.2	0.0	0.0	20.0
2019-12-18 07:05:00	100.0	95.0	641.0	1.8	95.0	2.6	0.0	0.0	83.4	18.3	100.0	100.0	7.0	2.0	100.0	100.0	0.0039	400.0	400.0	2.2	2.2	0.0	0.0	0.0	0.0	700.0	0.0	700.0	0.0	6.8	95.0	95.0	95.0	95.0	30.0	30.0	18.0	18.0	0.0	0.0	19.0	19.0	19.0	20.0	1.2	1.2	0.0	0.0	20.0
2019-12-18 07:10:00	100.0	95.0	642.0	1.8	95.0	2.5	0.0	0.0	84.0	18.1	100.0	100.0	7.0	2.0	100.0	100.0	0.0077	600.0	400.0	2.2	2.2	0.0	0.0	0.0	0.0	700.0	0.0	700.0	0.0	6.8	95.0	95.0	95.0	95.0	30.0	30.0	18.0	18.0	0.0	0.0	19.0	19.0	19.0	20.0	1.2	1.2	0.0	0.0	20.0
2019-12-18 07:15:00	100.0	95.0	637.0	1.8	95.0	2.5	0.0	0.0	84.0	18.2	100.0	100.0	7.0	2.0	100.0	100.0	0.0114	600.0	400.0	2.2	2.2	0.0	0.0	0.0	0.0	700.0	0.0	700.0	0.0	6.8	95.0	95.0	95.0	95.0	30.0	30.0	18.0	18.0	0.0	0.0	19.0	19.0	19.0	20.0	1.2	1.2	0.0	0.0	20.0
2019-12-18 07:20:00	100.0	95.0	624.0	1.8	95.0	2.5	0.0	0.0	83.9	18.3	100.0	100.0	7.0	2.0	100.0	100.0	0.0094	600.0	600.0	2.2	2.2	0.0	0.0	0.0	0.0	700.0	0.0	700.0	0.0	6.8	95.0	95.0	95.0	95.0	30.0	30.0	18.0	18.0	0.0	0.0	19.0	19.0	19.0	20.0	1.2	1.2	0.0	0.0	20.0
2019-12-18 07:25:00	100.0	95.0	614.0	1.8	95.0	2.5	0.0	0.0	83.9	18.3	100.0	100.0	7.0	2.0	100.0	100.0	0.0073	600.0	600.0	2.2	2.2	0.0	0.0	0.0	0.0	700.0	0.0	700.0	0.0	6.8	95.0	95.0	95.0	95.0	30.0	30.0	18.0	18.0	0.0	0.0	19.0	19.0	19.0	20.0	1.2	1.2	0.0	0.0	20.0
2019-12-18 07:30:00	100.0	95.0	616.0	1.8	95.0	2.6	0.0	0.0	83.5	18.3	100.0	100.0	7.0	2.0	100.0	100.0	0.0052	600.0	600.0	2.2	2.2	0.0	0.0	0.0	0.0	700.0	0.0	700.0	0.0	6.8	95.0	95.0	95.0	95.0	30.0	30.0	18.0	18.0	0.0	0.0	19.0	19.0	19.0	20.0	1.2	1.2	0.0	0.0	20.0
2019-12-18 07:35:00	100.0	95.0	604.0	1.8	95.0	2.5	0.0	0.0	83.8	18.2	100.0	100.0	7.0	2.0	100.0	100.0	0.0042	600.0	600.0	2.2	2.2	0.0	0.0	0.0	0.0	700.0	0.0	700.0	0.0	6.8	95.0	95.0	95.0	95.0	30.0	30.0	18.0	18.0	0.0	0.0	19.0	19.0	19.0	20.0	1.2	1.2	0.0	0.0	20.0
2019-12-18 07:40:00	100.0	95.0	609.0	1.8	95.0	2.5	0.0	0.0	83.9	18.2	100.0	100.0	7.0	2.0	100.0	100.0	0.0032	600.0	600.0	2.2	2.2	0.0	0.0	0.0	0.0	700.0	0.0	700.0	0.0	6.8	95.0	95.0	95.0	95.0	30.0	30.0	18.0	18.0	0.0	0.0	19.0	19.0	19.0	20.0	1.2	1.2	0.0	0.0	20.0
2019-12-18 07:45:00	100.0	95.0	594.0	1.8	95.0	2.5	0.0	0.0	84.1	18.1	100.0	100.0	7.0	2.0	100.0	100.0	0.0021	600.0	600.0	2.2	2.2	0.0	0.0	0.0	0.0	700.0	0.0	700.0	0.0	6.8	95.0	95.0	95.0	95.0	30.0	30.0	18.0	18.0	0.0	0.0	19.0	19.0	19.0	20.0	1.2	1.2	0.0	0.0	20.0
2019-12-18 07:50:00	100.0	95.0	708.0	1.8	95.0	2.5	0.0	0.0	83.8	18.2	100.0	100.0	8.0	2.0	100.0	100.0	0.0054	600.0	600.0	2.2	2.2	0.0	0.0	0.0	0.0	700.0	0.0	700.0	0.0	6.8	95.0	95.0	95.0	95.0	30.0	30.0	18.0	18.0	0.0	0.0	19.0	19.0	19.0	20.0	1.2	1.2	0.0	0.0	20.0
2019-12-18 07:55:00	100.0	95.0	970.0	1.8	95.0	2.5	0.0	0.0	83.5	18.1	100.0	100.0	9.0	2.0	100.0	100.0	0.0087	600.0	600.0	2.2	2.2	0.0	0.0	0.0	0.0	700.0	0.0	700.0	0.0	6.8	95.0	95.0	95.0	95.0	30.0	30.0	18.0	18.0	0.0	0.0	19.0	19.0	19.0	20.0	1.2	1.2	0.0	0.0	20.0
2019-12-18 08:00:00	100.0	95.0	906.0	1.8	95.0	2.5	0.0	0.0	83.8	18.1	100.0	100.0	9.0	2.0	100.0	100.0	0.012	600.0	600.0	2.2	2.2	0.0	0.0	0.0	0.0	700.0	0.0	700.0	0.0	6.8	95.0	95.0	95.0	95.0	30.0	30.0	18.0	18.0	0.0	0.0	19.0	19.0	19.0	20.0	1.2	1.2	0.0	0.0	20.0
2019-12-18 08:05:00	100.0	95.0	791.0	1.8	95.0	2.5	0.0	0.0	83.9	18.1	100.0	100.0	10.0	2.0	100.0	100.0	0.0088	600.0	600.0	2.2	2.2	0.0	0.0	0.0	0.0	700.0	0.0	700.0	0.0	6.8	95.0	95.0	95.0	95.0	30.0	30.0	18.0	18.0	0.0	0.0	19.0	19.0	19.0	20.0	1.2	1.2	0.0	0.0	20.0
2019-12-18 08:10:00	100.0	95.0	823.0	1.8	95.0	2.4	0.0	0.0	84.2	18.1	100.0	100.0	10.0	2.0	100.0	100.0	0.0057	600.0	600.0	2.2	2.2	0.0	0.0	0.0	0.0	700.0	0.0	700.0	0.0	6.8	95.0	95.0	95.0	95.0	30.0	30.0	18.0	18.0	0.0	0.0	19.0	19.0	19.0	20.0	1.2	1.2	0.0	0.0	20.0
2019-12-18 08:15:00	100.0	95.0	772.0	1.8	95.0	2.5	0.0	0.0	83.9	17.9	100.0	100.0	10.0	3.0	100.0	100.0	0.0025	600.0	600.0	2.2	2.2	0.0	0.0	0.0	0.0	700.0	0.0	700.0	0.0	6.8	95.0	95.0	95.0	95.0	30.0	30.0	18.0	18.0	0.0	0.0	19.0	19.0	19.0	20.0	1.2	1.2	0.0	0.0	20.0
2019-12-18 08:20:00	100.0	95.0	759.0	1.8	95.0	2.5	0.0	0.0	83.6	18.1	0.0	0.0	10.0	3.0	100.0	100.0	0.0017	600.0	600.0	2.2	2.2	0.0	0.0	0.0	0.0	700.0	700.0	700.0	700.0	6.8	95.0	95.0	95.0	95.0	30.0	30.0	18.0	18.0	0.0	0.0	19.0	19.0	19.0	20.0	1.2	1.2	0.0	0.0	20.0
2019-12-18 08:25:00	100.0	95.0	734.0	1.8	95.0	2.5	0.0	0.0	83.8	18.0	0.0	0.0	10.0	3.0	100.0	100.0	0.0008	600.0	600.0	2.2	2.2	0.0	0.0	0.0	0.0	700.0	700.0	700.0	700.0	6.8	95.0	95.0	95.0	95.0	30.0	30.0	18.0	18.0	0.0	0.0	19.0	19.0	19.0	20.0	1.2	1.2	0.0	0.0	20.0
2019-12-18 08:30:00	100.0	95.0	725.0	1.8	95.0	2.5	0.0	0.0	83.5	18.0	0.0	0.0	10.0	3.0	100.0	100.0	0.0	600.0	600.0	2.2	2.2	0.0	0.0	0.0	0.0	700.0	700.0	700.0	700.0	6.8	95.0	95.0	95.0	95.0	30.0	30.0	18.0	18.0	0.0	0.0	19.0	19.0	19.0	20.0	1.2	1.2	0.0	0.0	20.0
2019-12-18 08:35:00	100.0	95.0	730.0	1.8	95.0	2.6	0.0	23.5	82.5	17.6	0.0	0.0	10.0	3.0	100.0	100.0	0.0	600.0	600.0	2.2	2.2	0.0	0.0	0.0	0.0	700.0	700.0	700.0	700.0	6.8	95.0	95.0	95.0	95.0	30.0	30.0	18.0	18.0	0.0	0.0	19.0	19.0	19.0	20.0	1.2	1.2	0.0	0.0	20.0
2019-12-18 08:40:00	100.0	95.0	719.0	1.8	95.0	2.7	0.0	28.7	81.5	17.5	0.0	0.0	10.0	3.0	100.0	100.0	0.0	600.0	600.0	2.2	2.2	0.0	0.0	0.0	0.0	700.0	700.0	700.0	700.0	6.8	95.0	95.0	95.0	95.0	30.0	30.0	18.0	18.0	0.0	0.0	19.0	19.0	19.0	20.0	1.2	1.2	0.0	0.0	20.0
2019-12-18 08:45:00	100.0	95.0	708.0	1.8	95.0	2.7	0.0	29.9	81.8	17.5	0.0	0.0	9.0	3.0	100.0	100.0	0.0	600.0	600.0	2.2	2.2	0.0	0.0	0.0	0.0	700.0	700.0	700.0	700.0	6.8	95.0	95.0	95.0	95.0	30.0	30.0	18.0	18.0	0.0	0.0	19.0	19.0	19.0	20.0	1.2	1.2	0.0	0.0	20.0
2019-12-18 08:50:00	100.0	95.0	703.0	1.8	95.0	2.8	0.0	28.9	81.3	17.6	100.0	100.0	9.0	3.0	100.0	100.0	0.0	600.0	600.0	2.2	2.2	0.0	0.0	0.0	0.0	700.0	0.0	700.0	0.0	6.8	95.0	95.0	95.0	95.0	30.0	30.0	18.0	18.0	0.0	0.0	19.0	19.0	19.0	20.0	1.2	1.2	0.0	0.0	20.0
2019-12-18 08:55:00	100.0	95.0	688.0	1.8	95.0	2.9	0.0	28.4	80.8	17.6	100.0	100.0	9.0	3.0	100.0	100.0	0.0	600.0	600.0	2.2	2.2	0.0	0.0	0.0	0.0	700.0	0.0	700.0	0.0	6.8	95.0	95.0	95.0	95.0	30.0	30.0	18.0	18.0	0.0	0.0	19.0	19.0	19.0	20.0	1.2	1.2	0.0	0.0	20.0
2019-12-18 09:00:00	100.0	92.0	700.0	1.8	95.0	3.1	0.0	28.0	79.5	18.0	101.0	100.0	7.0	3.0	100.0	100.0	0.0	600.0	600.0	2.2	2.2	0.0	0.0	0.0	0.0	700.0	0.0	700.0	0.0	6.8	95.0	95.0	95.0	95.0	30.0	30.0	18.0	18.0	0.0	0.0	19.0	19.0	19.0	20.0	1.2	1.2	0.0	0.0	20.0
2019-12-18 09:05:00	100.0	89.0	678.0	1.8	95.0	3.4	0.0	27.3	77.9	18.1	101.0	100.0	3.0	0.0	100.0	100.0	0.0	600.0	600.0	2.2	2.2	0.0	0.0	0.0	0.0	700.0	0.0	700.0	0.0	6.8	95.0	95.0	95.0	95.0	30.0	30.0	18.0	18.0	0.0	0.0	19.0	19.0	19.0	20.0	1.2	1.2	0.0	0.0	20.0
2019-12-18 09:10:00	100.0	86.0	689.0	1.8	95.0	3.5	0.0	0.0	77.3	18.2	102.0	100.0	2.0	0.0	100.0	100.0	0.0	600.0	600.0	2.2	2.2	0.0	0.0	0.0	0.0	700.0	0.0	700.0	0.0	6.8	95.0	95.0	95.0	95.0	30.0	30.0	18.0	18.0	0.0	0.0	19.0	19.0	19.0	20.0	1.2	1.2	0.0	0.0	20.0
2019-12-18 09:15:00	100.0	36.0	703.0	1.8	95.0	3.5	0.0	0.0	77.1	18.1	110.0	100.0	2.0	0.0	100.0	100.0	0.0	600.0	600.0	2.2	2.2	0.0	0.0	0.0	0.0	700.0	0.0	700.0	0.0	6.8	95.0	95.0	95.0	95.0	30.0	30.0	18.0	18.0	0.0	0.0	19.0	19.0	19.0	20.0	1.2	1.2	0.0	0.0	20.0
2019-12-18 09:20:00	100.0	0.0	677.0	1.8	95.0	3.5	0.0	26.4	77.1	18.0	118.0	100.0	2.0	0.0	100.0	100.0	0.0	600.0	600.0	2.2	2.2	0.0	0.0	0.0	0.0	700.0	0.0	700.0	0.0	6.8	36.0	95.0	95.0	95.0	30.0	30.0	18.0	18.0	0.0	0.0	19.0	19.0	19.0	20.0	1.2	1.2	0.0	0.0	20.0
2019-12-18 09:25:00	100.0	0.0	692.0	1.8	95.0	3.6	0.0	29.1	76.6	18.2	121.0	100.0	2.0	0.0	100.0	100.0	0.0	600.0	600.0	2.2	2.2	0.0	0.0	0.0	0.0	700.0	0.0	700.0	0.0	6.8	36.0	95.0	95.0	95.0	30.0	30.0	18.0	18.0	0.0	0.0	19.0	19.0	19.0	20.0	1.2	1.2	0.0	0.0	20.0
2019-12-18 09:30:00	100.0	0.0	680.0	1.8	95.0	3.8	0.0	29.4	75.7	18.3	124.0	100.0	2.0	0.0	100.0	100.0	0.0	600.0	600.0	2.2	2.2	0.0	0.0	0.0	0.0	700.0	0.0	700.0	0.0	6.8	36.0	36.0	95.0	95.0	30.0	30.0	18.0	18.0	0.0	0.0	19.0	19.0	19.0	20.0	1.2	1.2	0.0	0.0	20.0
2019-12-18 09:35:00	100.0	0.0	688.0	1.8	95.0	4.0	0.0	0.0	75.0	18.7	129.0	100.0	2.0	0.0	100.0	100.0	0.0	600.0	600.0	2.2	2.2	0.0	0.0	0.0	0.0	700.0	0.0	700.0	0.0	6.8	0.0	36.0	95.0	95.0	30.0	30.0	18.0	18.0	0.0	0.0	19.0	19.0	19.0	20.0	1.2	1.2	0.0	0.0	20.0
2019-12-18 09:40:00	100.0	0.0	656.0	1.8	95.0	4.2	0.0	0.0	74.1	18.8	132.0	100.0	2.0	0.0	100.0	100.0	0.0	600.0	600.0	2.2	2.2	0.0	0.0	0.0	0.0	700.0	0.0	700.0	0.0	6.8	0.0	36.0	95.0	95.0	30.0	30.0	18.0	18.0	0.0	0.0	19.0	19.0	19.0	20.0	1.2	1.2	0.0	0.0	20.0
2019-12-18 09:45:00	100.0	0.0	682.0	1.8	95.0	4.2	0.0	0.0	73.4	18.6	138.0	100.0	2.0	0.0	100.0	100.0	0.0	600.0	600.0	2.2	2.2	0.0	0.0	0.0	0.0	700.0	0.0	700.0	0.0	6.8	0.0	0.0	95.0	95.0	30.0	30.0	18.0	18.0	0.0	0.0	19.0	19.0	19.0	20.0	1.2	1.2	0.0	0.0	20.0
2019-12-18 09:50:00	100.0	0.0	654.0	1.8	95.0	4.4	0.0	0.0	72.8	18.8	140.0	100.0	2.0	0.0	100.0	100.0	0.0	600.0	600.0	2.2	2.2	0.0	0.0	0.0	0.0	700.0	0.0	700.0	0.0	6.8	0.0	0.0	95.0	95.0	30.0	30.0	18.0	18.0	0.0	0.0	19.0	19.0	19.0	20.0	1.2	1.2	0.0	0.0	20.0
2019-12-18 09:55:00	100.0	0.0	675.0	1.8	95.0	4.5	0.0	0.0	72.2	19.0	148.0	100.0	2.0	0.0	100.0	100.0	0.0	600.0	600.0	2.2	2.2	0.0	0.0	0.0	0.0	700.0	0.0	700.0	0.0	6.8	0.0	0.0	95.0	95.0	30.0	30.0	18.0	18.0	0.0	0.0	19.0	19.0	19.0	20.0	1.2	1.2	0.0	0.0	20.0
2019-12-18 10:00:00	100.0	0.0	697.0	1.8	92.0	4.5	0.0	0.0	72.1	18.8	154.0	100.0	2.0	0.0	100.0	100.0	0.0	600.0	600.0	2.2	2.2	0.0	0.0	0.0	0.0	700.0	0.0	700.0	0.0	6.8	0.0	0.0	95.0	95.0	30.0	30.0	18.0	18.0	0.0	0.0	19.0	19.0	19.0	20.0	1.2	1.2	0.0	0.0	20.0
2019-12-18 10:05:00	100.0	0.0	688.0	1.8	89.0	4.6	0.0	0.0	71.5	18.8	162.0	100.0	2.0	0.0	100.0	100.0	0.0	600.0	600.0	2.2	2.2	0.0	0.0	0.0	0.0	700.0	0.0	700.0	0.0	6.8	0.0	0.0	95.0	95.0	30.0	30.0	18.0	18.0	0.0	0.0	19.0	19.0	19.0	20.0	1.2	1.2	0.0	0.0	20.0
2019-12-18 10:10:00	100.0	0.0	700.0	1.8	86.0	4.6	0.0	0.0	71.1	18.6	165.0	100.0	2.0	0.0	100.0	100.0	0.0	600.0	600.0	2.2	2.2	0.0	0.0	0.0	0.0	700.0	0.0	700.0	0.0	6.8	0.0	0.0	89.0	95.0	30.0	30.0	18.2	18.0	0.0	0.0	19.2	19.0	19.0	20.0	1.2	1.2	0.0	0.0	20.0
2019-12-18 10:15:00	100.0	0.0	710.0	1.8	83.0	4.7	0.0	0.0	70.5	18.6	167.0	100.0	2.0	0.0	100.0	100.0	0.0	600.0	600.0	2.2	2.2	0.0	0.0	0.0	0.0	700.0	0.0	700.0	0.0	6.8	0.0	0.0	89.0	95.0	30.0	30.0	18.2	18.0	0.0	0.0	19.2	19.0	19.0	20.0	1.2	1.2	0.0	0.0	20.0
2019-12-18 10:20:00	100.0	0.0	711.0	1.8	80.0	4.8	0.0	0.0	70.2	18.7	176.0	100.0	2.0	0.0	100.0	100.0	0.0	600.0	600.0	2.2	2.2	0.0	0.0	0.0	0.0	700.0	0.0	700.0	0.0	6.8	0.0	0.0	89.0	89.0	30.0	30.0	18.2	18.2	0.0	0.0	19.2	19.2	19.2	20.0	1.2	1.2	0.0	0.0	20.0
2019-12-18 10:25:00	100.0	0.0	710.0	1.8	30.0	4.7	0.0	0.0	70.2	18.3	200.0	100.0	2.0	0.0	100.0	100.0	0.0	600.0	600.0	2.2	2.2	0.0	0.0	0.0	0.0	700.0	0.0	700.0	0.0	6.8	0.0	0.0	89.0	89.0	30.0	30.0	18.2	18.2	0.0	0.0	19.2	19.2	19.2	20.0	1.2	1.2	0.0	0.0	20.0
2019-12-18 10:30:00	100.0	0.0	723.0	1.8	0.0	4.5	0.0	0.0	70.7	18.2	209.0	100.0	2.0	0.0	100.0	100.0	0.0	600.0	600.0	2.2	2.2	0.0	0.0	0.0	0.0	700.0	0.0	700.0	0.0	6.8	0.0	0.0	89.0	89.0	30.0	30.0	18.2	18.2	0.0	0.0	19.2	19.2	19.2	20.0	1.2	1.2	0.0	0.0	20.0
2019-12-18 10:35:00	100.0	0.0	716.0	1.8	0.0	4.6	0.0	0.0	70.6	18.2	222.0	100.0	2.0	0.0	100.0	100.0	0.0	600.0	600.0	2.2	2.2	0.0	0.0	0.0	0.0	700.0	0.0	700.0	0.0	6.8	0.0	0.0	0.0	89.0	30.0	30.0	19.7	18.2	0.0	0.0	20.7	19.2	19.2	20.0	1.2	1.2	0.0	0.0	20.0
2019-12-18 10:40:00	100.0	0.0	724.0	1.8	0.0	4.6	0.0	0.0	70.5	18.3	226.0	100.0	2.0	0.0	100.0	100.0	0.0	600.0	600.0	2.2	2.2	0.0	0.0	0.0	0.0	700.0	0.0	700.0	0.0	6.8	0.0	0.0	0.0	89.0	30.0	30.0	19.7	18.2	0.0	0.0	20.7	19.2	19.2	20.0	1.2	1.2	0.0	0.0	20.0
2019-12-18 10:45:00	100.0	0.0	730.0	1.8	0.0	4.7	0.0	23.5	70.2	18.4	235.0	100.0	2.0	0.0	100.0	100.0	0.0	600.0	600.0	2.2	2.2	0.0	0.0	0.0	0.0	700.0	0.0	700.0	0.0	6.8	0.0	0.0	0.0	0.0	30.0	30.0	19.7	19.7	0.0	0.0	20.7	20.7	20.7	20.0	1.2	1.2	0.0	0.0	20.0
2019-12-18 10:50:00	100.0	0.0	761.0	1.8	0.0	4.8	0.0	40.2	69.9	18.8	239.0	100.0	2.0	0.0	100.0	100.0	0.0	600.0	600.0	2.2	2.2	0.0	0.0	0.0	0.0	700.0	0.0	700.0	0.0	6.8	0.0	0.0	0.0	0.0	30.0	30.0	19.7	19.7	0.0	0.0	20.7	20.7	20.7	20.0	1.2	1.2	0.0	0.0	20.0
2019-12-18 10:55:00	100.0	0.0	741.0	1.8	0.0	5.4	0.0	38.8	67.7	19.6	247.0	100.0	2.0	0.0	100.0	100.0	0.0	600.0	600.0	2.2	2.2	0.0	0.0	0.0	0.0	700.0	0.0	700.0	0.0	6.8	0.0	0.0	0.0	0.0	30.0	30.0	19.7	19.7	0.0	0.0	20.7	20.7	20.7	20.0	1.2	1.2	0.0	0.0	20.0
2019-12-18 11:00:00	100.0	0.0	742.0	1.8	0.0	6.0	0.0	0.0	65.6	20.1	237.0	100.0	2.0	0.0	100.0	100.0	0.0	600.0	600.0	2.2	2.2	0.0	0.0	0.0	0.0	700.0	0.0	700.0	0.0	6.8	0.0	0.0	0.0	0.0	30.0	30.0	19.7	19.7	0.0	0.0	20.7	20.7	20.7	20.0	1.2	1.2	0.0	0.0	20.0
2019-12-18 11:05:00	100.0	0.0	755.0	1.8	0.0	6.2	0.0	0.0	64.5	20.3	251.0	100.0	2.0	0.0	100.0	100.0	0.0	600.0	600.0	2.2	2.2	0.0	0.0	0.0	0.0	700.0	0.0	700.0	0.0	6.8	0.0	0.0	0.0	0.0	30.0	30.0	19.7	19.7	0.0	0.0	20.7	20.7	20.7	20.0	1.2	1.2	0.0	0.0	20.0
2019-12-18 11:10:00	100.0	0.0	742.0	1.8	0.0	6.6	0.0	0.0	63.4	20.7	266.0	100.0	2.0	0.0	100.0	100.0	0.0	600.0	600.0	2.2	2.2	0.0	0.0	0.0	0.0	700.0	0.0	700.0	0.0	6.8	0.0	0.0	0.0	0.0	30.0	30.0	19.7	19.7	0.0	0.0	20.7	20.7	20.7	20.0	1.2	1.2	0.0	0.0	20.0
2019-12-18 11:15:00	100.0	0.0	720.0	1.8	0.0	6.7	0.0	0.0	62.8	20.8	273.0	100.0	3.0	1.0	100.0	100.0	0.0	600.0	600.0	2.2	2.2	0.0	0.0	0.0	0.0	700.0	0.0	700.0	0.0	6.8	0.0	0.0	0.0	0.0	30.0	30.0	19.7	19.7	0.0	0.0	20.7	20.7	20.7	20.0	1.2	1.2	0.0	0.0	20.0
2019-12-18 11:20:00	100.0	0.0	730.0	1.8	0.0	6.9	0.0	0.0	62.4	21.1	269.0	100.0	8.0	2.0	100.0	100.0	0.0	600.0	600.0	2.2	2.2	0.0	0.0	0.0	0.0	700.0	0.0	700.0	0.0	6.8	0.0	0.0	0.0	0.0	30.0	30.0	19.7	19.7	0.0	0.0	20.7	20.7	26.0	20.0	1.2	1.2	0.0	0.0	20.0
2019-12-18 11:25:00	100.0	0.0	768.0	1.8	0.0	7.0	0.0	0.0	61.5	21.0	263.0	100.0	8.0	5.0	100.0	100.0	0.0	600.0	600.0	2.2	2.2	0.0	0.0	0.0	0.0	700.0	0.0	700.0	0.0	6.8	0.0	0.0	0.0	0.0	30.0	30.0	19.7	19.7	0.0	0.0	20.7	20.7	20.7	20.0	1.2	1.2	0.0	0.0	20.0
2019-12-18 11:30:00	100.0	0.0	667.0	1.8	0.0	7.0	0.0	0.0	60.8	20.6	253.0	100.0	1.0	0.0	100.0	100.0	0.0	600.0	600.0	2.2	2.2	0.0	0.0	0.0	0.0	700.0	0.0	700.0	0.0	6.8	0.0	0.0	0.0	0.0	30.0	30.0	19.7	19.7	0.0	0.0	20.7	20.7	20.7	20.0	1.2	1.2	0.0	0.0	20.0
2019-12-18 11:35:00	100.0	0.0	708.0	1.8	0.0	7.0	0.0	0.0	61.2	20.8	289.0	100.0	1.0	0.0	100.0	100.0	0.0	600.0	600.0	2.2	2.2	0.0	0.0	0.0	0.0	700.0	0.0	700.0	0.0	6.8	0.0	0.0	0.0	0.0	30.0	30.0	19.7	19.7	0.0	0.0	20.7	20.7	20.7	20.0	1.2	1.2	0.0	0.0	20.0
2019-12-18 11:40:00	100.0	0.0	684.0	1.8	0.0	7.2	0.0	0.0	60.7	21.1	295.0	100.0	5.0	3.0	100.0	100.0	0.0	600.0	600.0	2.2	2.2	0.0	0.0	0.0	0.0	700.0	0.0	700.0	0.0	6.8	0.0	0.0	0.0	0.0	30.0	30.0	19.7	19.7	0.0	0.0	20.7	20.7	20.7	20.0	1.2	1.2	0.0	0.0	20.0
2019-12-18 11:45:00	100.0	0.0	635.0	1.8	0.0	7.2	0.0	0.0	59.8	20.7	310.0	100.0	5.0	4.0	100.0	100.0	0.0	600.0	600.0	2.2	2.2	0.0	0.0	0.0	0.0	700.0	0.0	700.0	0.0	6.8	0.0	0.0	0.0	0.0	30.0	30.0	19.7	19.7	0.0	0.0	20.7	20.7	20.7	20.0	1.2	1.2	0.0	0.0	20.0
2019-12-18 11:50:00	100.0	0.0	636.0	1.8	0.0	7.2	0.0	0.0	60.0	20.6	307.0	100.0	1.0	1.0	100.0	100.0	0.0	600.0	600.0	2.2	2.2	0.0	0.0	0.0	0.0	700.0	0.0	700.0	0.0	6.8	0.0	0.0	0.0	0.0	30.0	30.0	19.7	19.7	0.0	0.0	20.7	20.7	20.7	20.0	1.2	1.2	0.0	0.0	20.0
2019-12-18 11:55:00	100.0	0.0	631.0	1.8	0.0	7.5	0.0	0.0	59.0	21.1	307.0	100.0	7.0	7.0	100.0	100.0	0.0	600.0	600.0	2.2	2.2	0.0	0.0	0.0	0.0	700.0	0.0	700.0	0.0	6.8	0.0	0.0	0.0	0.0	30.0	30.0	19.7	19.7	0.0	0.0	20.7	20.7	20.7	20.0	1.2	1.2	0.0	0.0	20.0
2019-12-18 12:00:00	100.0	0.0	601.0	1.8	0.0	7.4	0.0	0.0	58.8	20.6	272.0	100.0	1.0	0.0	100.0	100.0	0.0	600.0	600.0	2.2	2.2	0.0	0.0	0.0	0.0	700.0	0.0	700.0	0.0	6.8	0.0	0.0	0.0	0.0	30.0	30.0	19.7	19.7	0.0	0.0	20.7	20.7	20.7	20.0	1.2	1.2	0.0	0.0	20.0
2019-12-18 12:05:00	100.0	0.0	605.0	1.8	0.0	7.6	0.0	0.0	58.9	21.2	308.0	100.0	5.0	2.0	100.0	100.0	0.0002	600.0	600.0	2.2	2.2	0.0	0.0	0.0	0.0	700.0	0.0	700.0	0.0	6.8	0.0	0.0	0.0	0.0	30.0	30.0	19.7	19.7	0.0	0.0	20.7	20.7	20.7	20.0	1.2	1.2	0.0	0.0	20.0
2019-12-18 12:10:00	100.0	0.0	611.0	1.8	0.0	7.7	0.0	0.0	58.1	21.1	296.0	100.0	12.0	6.0	100.0	100.0	0.0004	600.0	600.0	2.2	2.2	0.0	0.0	0.0	0.0	700.0	0.0	700.0	0.0	6.8	0.0	0.0	0.0	0.0	30.0	30.0	19.7	19.7	0.0	0.0	20.7	20.7	20.7	20.0	1.2	1.2	0.0	0.0	20.0
2019-12-18 12:15:00	100.0	0.0	597.0	1.8	0.0	7.2	0.0	0.0	58.8	20.3	310.0	100.0	1.0	0.0	100.0	100.0	0.0005	600.0	600.0	2.2	2.2	0.0	0.0	0.0	0.0	700.0	0.0	700.0	0.0	6.8	0.0	0.0	0.0	0.0	30.0	30.0	19.7	19.7	0.0	0.0	20.7	20.7	20.7	20.0	1.2	1.2	0.0	0.0	20.0
2019-12-18 12:20:00	100.0	0.0	869.0	1.8	0.0	7.4	0.0	0.0	59.5	21.1	294.0	100.0	7.0	2.0	100.0	100.0	0.0004	600.0	600.0	2.2	2.2	0.0	0.0	0.0	0.0	700.0	0.0	700.0	0.0	6.8	0.0	0.0	0.0	0.0	30.0	30.0	19.7	19.7	0.0	0.0	20.7	20.7	20.7	20.0	1.2	1.2	0.0	0.0	20.0
2019-12-18 12:25:00	100.0	0.0	684.0	1.8	0.0	7.9	0.0	0.0	57.5	21.2	259.0	100.0	7.0	5.0	100.0	100.0	0.0002	600.0	600.0	2.2	2.2	0.0	0.0	0.0	0.0	700.0	0.0	700.0	0.0	6.8	0.0	0.0	0.0	0.0	30.0	30.0	19.7	19.7	0.0	0.0	20.7	20.7	20.7	20.0	1.2	1.2	0.0	0.0	20.0
2019-12-18 12:30:00	100.0	0.0	645.0	1.8	0.0	7.5	0.0	0.0	57.9	20.6	265.0	100.0	1.0	2.0	100.0	100.0	0.0	600.0	600.0	2.2	2.2	0.0	0.0	0.0	0.0	700.0	0.0	700.0	0.0	6.8	0.0	0.0	0.0	0.0	30.0	30.0	19.7	19.7	0.0	0.0	20.7	20.7	20.7	20.0	1.2	1.2	0.0	0.0	20.0
2019-12-18 12:35:00	100.0	0.0	631.0	1.8	0.0	7.6	0.0	0.0	58.2	20.9	307.0	100.0	1.0	0.0	100.0	100.0	0.0	600.0	600.0	2.2	2.2	0.0	0.0	0.0	0.0	700.0	0.0	700.0	0.0	6.8	0.0	0.0	0.0	0.0	30.0	30.0	19.7	19.7	0.0	0.0	20.7	20.7	20.7	20.0	1.2	1.2	0.0	0.0	20.0
2019-12-18 12:40:00	100.0	0.0	616.0	1.8	0.0	7.9	0.0	0.0	57.1	21.1	312.0	100.0	13.0	6.0	100.0	100.0	0.0	600.0	600.0	2.2	2.2	0.0	0.0	0.0	0.0	700.0	0.0	700.0	0.0	6.8	0.0	0.0	0.0	0.0	30.0	30.0	19.7	19.7	0.0	0.0	20.7	20.7	20.7	20.0	1.2	1.2	0.0	0.0	20.0
2019-12-18 12:45:00	100.0	0.0	617.0	1.8	0.0	7.7	0.0	0.0	56.9	20.5	326.0	100.0	1.0	1.0	100.0	100.0	0.0	600.0	600.0	2.2	2.2	0.0	0.0	0.0	0.0	700.0	0.0	700.0	0.0	6.8	0.0	0.0	0.0	0.0	30.0	30.0	19.7	19.7	0.0	0.0	20.7	20.7	20.7	20.0	1.2	1.2	0.0	0.0	20.0
2019-12-18 12:50:00	100.0	0.0	653.0	1.8	0.0	7.8	0.0	0.0	57.9	21.2	293.0	100.0	1.0	3.0	100.0	100.0	0.0	600.0	600.0	2.2	2.2	0.0	0.0	0.0	0.0	700.0	0.0	700.0	0.0	6.8	0.0	0.0	0.0	0.0	30.0	30.0	19.7	19.7	0.0	0.0	20.7	20.7	20.7	20.0	1.2	1.2	0.0	0.0	20.0
2019-12-18 12:55:00	100.0	0.0	651.0	1.8	0.0	8.0	0.0	0.0	56.2	21.0	318.0	100.0	7.0	8.0	100.0	100.0	0.0	600.0	600.0	2.2	2.2	0.0	0.0	0.0	0.0	700.0	0.0	700.0	0.0	6.8	0.0	0.0	0.0	0.0	30.0	30.0	19.7	19.7	0.0	0.0	20.7	20.7	20.7	20.0	1.2	1.2	0.0	0.0	20.0
2019-12-18 13:00:00	100.0	0.0	630.0	1.8	0.0	8.0	0.0	0.0	56.0	20.9	326.0	100.0	7.0	8.0	100.0	100.0	0.0	600.0	600.0	2.2	2.2	0.0	0.0	0.0	0.0	700.0	0.0	700.0	0.0	6.8	0.0	0.0	0.0	0.0	30.0	30.0	19.7	19.7	0.0	0.0	20.7	20.7	20.7	20.0	1.2	1.2	0.0	0.0	20.0
2019-12-18 13:05:00	100.0	0.0	617.0	1.8	0.0	8.1	0.0	0.0	55.9	21.1	319.0	100.0	7.0	7.0	100.0	100.0	0.0002	600.0	600.0	2.2	2.2	0.0	0.0	0.0	0.0	700.0	0.0	700.0	0.0	6.8	0.0	0.0	0.0	0.0	30.0	30.0	19.7	19.7	0.0	0.0	20.7	20.7	20.7	20.0	1.2	1.2	0.0	0.0	20.0
2019-12-18 13:10:00	100.0	0.0	608.0	1.8	0.0	8.3	0.0	0.0	55.3	21.3	334.0	100.0	7.0	7.0	100.0	100.0	0.0003	600.0	600.0	2.2	2.2	0.0	0.0	0.0	0.0	700.0	0.0	700.0	0.0	6.8	0.0	0.0	0.0	0.0	30.0	30.0	19.7	19.7	0.0	0.0	20.7	20.7	20.7	20.0	1.2	1.2	0.0	0.0	20.0
2019-12-18 13:15:00	100.0	0.0	637.0	1.8	0.0	8.3	0.0	0.0	55.1	21.1	322.0	100.0	8.0	7.0	100.0	100.0	0.0005	600.0	600.0	2.2	2.2	0.0	0.0	0.0	0.0	700.0	0.0	700.0	0.0	6.8	0.0	0.0	0.0	0.0	30.0	30.0	19.7	19.7	0.0	0.0	20.7	20.7	20.7	20.0	1.2	1.2	0.0	0.0	20.0
2019-12-18 13:20:00	100.0	0.0	643.0	1.8	0.0	8.0	0.0	0.0	55.0	20.6	302.0	100.0	1.0	2.0	100.0	100.0	0.0006	600.0	600.0	2.2	2.2	0.0	0.0	0.0	0.0	700.0	0.0	700.0	0.0	6.8	0.0	0.0	0.0	0.0	30.0	30.0	19.7	19.7	0.0	0.0	20.7	20.7	20.7	20.0	1.2	1.2	0.0	0.0	20.0
2019-12-18 13:25:00	100.0	0.0	638.0	1.8	0.0	8.1	0.0	0.0	55.8	21.1	316.0	100.0	8.0	4.0	100.0	100.0	0.0007	600.0	600.0	2.2	2.2	0.0	0.0	0.0	0.0	700.0	0.0	700.0	0.0	6.8	0.0	0.0	0.0	0.0	30.0	30.0	19.7	19.7	0.0	0.0	20.7	20.7	20.7	20.0	1.2	1.2	0.0	0.0	20.0
2019-12-18 13:30:00	100.0	0.0	597.0	1.8	0.0	8.2	0.0	0.0	54.3	20.6	284.0	100.0	1.0	3.0	100.0	100.0	0.0008	600.0	600.0	2.2	2.2	0.0	0.0	0.0	0.0	700.0	0.0	700.0	0.0	6.8	0.0	0.0	0.0	0.0	30.0	30.0	19.7	19.7	0.0	0.0	20.7	20.7	20.7	20.0	1.2	1.2	0.0	0.0	20.0
2019-12-18 13:35:00	100.0	0.0	659.0	1.8	0.0	7.9	0.0	0.0	56.1	20.8	331.0	100.0	1.0	0.0	100.0	100.0	0.0009	600.0	600.0	2.2	2.2	0.0	0.0	0.0	0.0	700.0	0.0	700.0	0.0	6.8	0.0	0.0	0.0	0.0	30.0	30.0	19.7	19.7	0.0	0.0	20.7	20.7	20.7	20.0	1.2	1.2	0.0	0.0	20.0
2019-12-18 13:40:00	100.0	0.0	657.0	1.8	0.0	8.3	0.0	0.0	55.8	21.4	280.0	100.0	13.0	7.0	100.0	100.0	0.0011	600.0	600.0	2.2	2.2	0.0	0.0	0.0	0.0	700.0	0.0	700.0	0.0	6.8	0.0	0.0	0.0	0.0	30.0	30.0	19.7	19.7	0.0	0.0	20.7	20.7	20.7	20.0	1.2	1.2	0.0	0.0	20.0
2019-12-18 13:45:00	100.0	0.0	622.0	1.8	0.0	8.2	0.0	0.0	54.7	20.7	242.0	100.0	1.0	3.0	100.0	100.0	0.0012	600.0	600.0	2.2	2.2	0.0	0.0	0.0	0.0	700.0	0.0	700.0	0.0	6.8	0.0	0.0	0.0	0.0	30.0	30.0	19.7	19.7	0.0	0.0	20.7	20.7	20.7	20.0	1.2	1.2	0.0	0.0	20.0
2019-12-18 13:50:00	100.0	0.0	659.0	1.8	0.0	8.0	0.0	0.0	55.6	20.8	209.0	100.0	1.0	0.0	100.0	100.0	0.0018	600.0	600.0	2.2	2.2	100.0	0.0	100.0	0.0	100.0	0.0	100.0	0.0	6.8	0.0	0.0	0.0	0.0	30.0	30.0	19.7	19.7	0.0	0.0	20.7	20.7	20.7	20.0	1.2	1.2	0.0	0.0	20.0
2019-12-18 13:55:00	100.0	0.0	678.0	1.8	0.0	8.0	0.0	0.0	55.8	20.9	209.0	100.0	8.0	6.0	100.0	100.0	0.0024	600.0	600.0	2.2	2.2	100.0	0.0	100.0	0.0	100.0	0.0	100.0	0.0	6.8	0.0	0.0	0.0	0.0	30.0	30.0	19.7	19.7	0.0	0.0	20.7	20.7	20.7	20.0	1.2	1.2	0.0	0.0	20.0
2019-12-18 14:00:00	100.0	0.0	688.0	1.8	0.0	7.7	0.0	0.0	56.8	20.5	214.0	100.0	1.0	0.0	100.0	100.0	0.003	600.0	600.0	2.2	2.2	100.0	0.0	100.0	0.0	100.0	0.0	100.0	0.0	6.8	0.0	0.0	0.0	0.0	30.0	30.0	19.7	19.7	0.0	0.0	20.7	20.7	20.7	20.0	1.2	1.2	0.0	0.0	20.0
2019-12-18 14:05:00	100.0	0.0	714.0	1.8	0.0	7.7	0.0	0.0	57.6	20.9	214.0	100.0	1.0	0.0	100.0	100.0	0.0028	600.0	600.0	2.2	2.2	100.0	0.0	100.0	0.0	100.0	0.0	100.0	0.0	6.8	0.0	0.0	0.0	0.0	30.0	30.0	19.7	19.7	0.0	0.0	20.7	20.7	20.7	20.0	1.2	1.2	0.0	0.0	20.0
2019-12-18 14:10:00	100.0	0.0	746.0	1.8	0.0	7.6	0.0	0.0	58.3	20.9	181.0	100.0	6.0	3.0	100.0	100.0	0.0026	600.0	600.0	2.2	2.2	100.0	0.0	100.0	0.0	100.0	0.0	100.0	0.0	6.8	0.0	0.0	0.0	0.0	30.0	30.0	19.7	19.7	0.0	0.0	20.7	20.7	20.7	20.0	1.2	1.2	0.0	0.0	20.0
2019-12-18 14:15:00	100.0	0.0	744.0	1.8	0.0	7.4	0.0	0.0	59.0	20.7	183.0	100.0	1.0	2.0	100.0	100.0	0.0024	600.0	600.0	2.2	2.2	100.0	0.0	100.0	0.0	100.0	0.0	100.0	0.0	6.8	0.0	0.0	0.0	0.0	30.0	30.0	19.7	19.7	0.0	0.0	20.7	20.7	20.7	20.0	1.2	1.2	0.0	0.0	20.0
2019-12-18 14:20:00	100.0	0.0	725.0	1.8	0.0	7.2	0.0	0.0	59.8	20.7	187.0	100.0	1.0	2.0	100.0	100.0	0.0021	600.0	600.0	2.2	2.2	100.0	0.0	100.0	0.0	100.0	0.0	100.0	0.0	6.8	0.0	0.0	0.0	0.0	30.0	30.0	19.7	19.7	0.0	0.0	20.7	20.7	20.7	20.0	1.2	1.2	0.0	0.0	20.0
2019-12-18 14:25:00	100.0	0.0	750.0	1.8	0.0	7.0	0.0	0.0	60.5	20.5	199.0	100.0	1.0	0.0	100.0	100.0	0.0018	600.0	600.0	2.2	2.2	100.0	0.0	100.0	0.0	100.0	0.0	100.0	0.0	6.8	0.0	0.0	0.0	0.0	30.0	30.0	19.7	19.7	0.0	0.0	20.7	20.7	20.7	20.0	1.2	1.2	0.0	0.0	20.0
2019-12-18 14:30:00	100.0	0.0	756.0	1.8	0.0	7.0	0.0	0.0	60.8	20.7	228.0	100.0	1.0	0.0	100.0	100.0	0.0016	600.0	600.0	2.2	2.2	100.0	0.0	100.0	0.0	100.0	0.0	100.0	0.0	6.8	0.0	0.0	0.0	0.0	30.0	30.0	19.7	19.7	0.0	0.0	20.7	20.7	20.7	20.0	1.2	1.2	0.0	0.0	20.0
2019-12-18 14:35:00	100.0	0.0	769.0	1.8	0.0	7.0	0.0	0.0	61.0	20.8	229.0	100.0	1.0	0.0	100.0	100.0	0.0012	600.0	600.0	2.2	2.2	100.0	0.0	100.0	0.0	100.0	0.0	100.0	0.0	6.8	0.0	0.0	0.0	0.0	30.0	30.0	19.7	19.7	0.0	0.0	20.7	20.7	20.7	20.0	1.2	1.2	0.0	0.0	20.0
2019-12-18 14:40:00	100.0	0.0	757.0	1.8	0.0	7.1	0.0	0.0	61.2	21.0	215.0	100.0	6.0	3.0	100.0	100.0	0.0008	600.0	600.0	2.2	2.2	100.0	0.0	100.0	0.0	100.0	0.0	100.0	0.0	6.8	0.0	0.0	0.0	0.0	30.0	30.0	19.7	19.7	0.0	0.0	20.7	20.7	20.7	20.0	1.2	1.2	0.0	0.0	20.0
2019-12-18 14:45:00	100.0	0.0	746.0	1.8	0.0	6.9	0.0	0.0	61.8	20.7	196.0	100.0	1.0	0.0	100.0	100.0	0.0004	600.0	600.0	2.2	2.2	100.0	0.0	100.0	0.0	100.0	0.0	100.0	0.0	6.8	0.0	0.0	0.0	0.0	30.0	30.0	19.7	19.7	0.0	0.0	20.7	20.7	20.7	20.0	1.2	1.2	0.0	0.0	20.0
2019-12-18 14:50:00	100.0	0.0	742.0	1.8	0.0	6.8	0.0	0.0	62.4	20.7	193.0	100.0	1.0	0.0	100.0	100.0	0.0004	600.0	600.0	2.2	2.2	100.0	0.0	100.0	0.0	100.0	0.0	100.0	0.0	6.8	0.0	0.0	0.0	0.0	30.0	30.0	19.7	19.7	0.0	0.0	20.7	20.7	20.7	20.0	1.2	1.2	0.0	0.0	20.0
2019-12-18 14:55:00	100.0	0.0	744.0	1.8	0.0	6.8	0.0	0.0	62.6	20.8	217.0	100.0	1.0	0.0	100.0	100.0	0.0004	600.0	600.0	2.2	2.2	100.0	0.0	100.0	0.0	100.0	0.0	100.0	0.0	6.8	0.0	0.0	0.0	0.0	30.0	30.0	19.7	19.7	0.0	0.0	20.7	20.7	20.7	20.0	1.2	1.2	0.0	0.0	20.0
2019-12-18 15:00:00	100.0	0.0	735.0	1.8	0.0	6.7	0.0	0.0	62.7	20.8	236.0	100.0	1.0	0.0	100.0	100.0	0.0004	600.0	600.0	2.2	2.2	100.0	0.0	100.0	0.0	100.0	0.0	100.0	0.0	6.8	0.0	0.0	0.0	0.0	30.0	30.0	19.7	19.7	0.0	0.0	20.7	20.7	20.7	20.0	1.2	1.2	0.0	0.0	20.0
2019-12-18 15:05:00	100.0	0.0	739.0	1.8	0.0	6.6	0.0	0.0	62.9	20.6	190.0	100.0	1.0	0.0	100.0	100.0	0.0002	600.0	600.0	2.2	2.2	100.0	0.0	100.0	0.0	100.0	0.0	100.0	0.0	6.8	0.0	0.0	0.0	0.0	30.0	30.0	19.7	19.7	0.0	0.0	20.7	20.7	20.7	20.0	1.2	1.2	0.0	0.0	20.0
2019-12-18 15:10:00	100.0	0.0	727.0	1.8	0.0	6.7	0.0	0.0	63.1	20.8	201.0	100.0	6.0	3.0	100.0	100.0	0.0001	600.0	600.0	2.2	2.2	100.0	0.0	100.0	0.0	100.0	0.0	100.0	0.0	6.8	0.0	0.0	0.0	0.0	30.0	30.0	19.7	19.7	0.0	0.0	20.7	20.7	20.7	20.0	1.2	1.2	0.0	0.0	20.0
2019-12-18 15:15:00	100.0	0.0	720.0	1.8	0.0	6.5	0.0	0.0	63.6	20.5	183.0	100.0	1.0	0.0	100.0	100.0	0.0	600.0	600.0	2.2	2.2	100.0	0.0	100.0	0.0	100.0	0.0	100.0	0.0	6.8	0.0	0.0	0.0	0.0	30.0	30.0	19.7	19.7	0.0	0.0	20.7	20.7	20.7	20.0	1.2	1.2	0.0	0.0	20.0
2019-12-18 15:20:00	100.0	0.0	702.0	1.8	0.0	6.4	0.0	0.0	64.0	20.6	171.0	100.0	1.0	0.0	100.0	100.0	0.0	600.0	600.0	2.2	2.2	100.0	0.0	100.0	0.0	100.0	0.0	100.0	0.0	6.8	0.0	0.0	0.0	0.0	30.0	30.0	19.7	19.7	0.0	0.0	20.7	20.7	20.7	20.0	1.2	1.2	0.0	0.0	20.0
2019-12-18 15:25:00	100.0	0.0	702.0	1.8	0.0	6.3	0.0	0.0	64.3	20.3	161.0	100.0	1.0	0.0	100.0	100.0	0.0	600.0	600.0	2.2	2.2	100.0	0.0	100.0	0.0	100.0	0.0	100.0	0.0	6.8	0.0	0.0	0.0	0.0	30.0	30.0	19.7	19.7	0.0	0.0	20.7	20.7	20.7	20.0	1.2	1.2	0.0	0.0	20.0
2019-12-18 15:30:00	100.0	0.0	705.0	1.8	0.0	6.2	0.0	28.0	64.8	20.2	157.0	100.0	1.0	0.0	100.0	100.0	0.0	600.0	600.0	2.2	2.2	100.0	0.0	100.0	0.0	100.0	0.0	100.0	0.0	6.8	0.0	0.0	0.0	0.0	30.0	30.0	19.7	19.7	0.0	0.0	20.7	20.7	20.7	20.0	1.2	1.2	0.0	0.0	20.0
2019-12-18 15:35:00	100.0	0.0	700.0	1.8	0.0	6.2	0.0	34.0	64.8	20.2	155.0	100.0	1.0	0.0	100.0	100.0	0.0	600.0	600.0	2.2	2.2	100.0	0.0	100.0	0.0	100.0	0.0	100.0	0.0	6.8	0.0	0.0	0.0	0.0	30.0	30.0	19.7	19.7	0.0	0.0	20.7	20.7	20.7	20.0	1.2	1.2	0.0	0.0	20.0
2019-12-18 15:40:00	100.0	0.0	698.0	1.8	0.0	6.3	0.0	34.4	64.3	20.5	147.0	100.0	1.0	0.0	100.0	100.0	0.0001	600.0	600.0	2.2	2.2	100.0	0.0	100.0	0.0	100.0	0.0	100.0	0.0	6.8	0.0	0.0	0.0	0.0	30.0	30.0	19.7	19.7	0.0	0.0	20.7	20.7	20.7	20.0	1.2	1.2	0.0	0.0	20.0
2019-12-18 15:45:00	100.0	0.0	693.0	1.8	0.0	6.4	0.0	32.8	64.0	20.5	147.0	100.0	1.0	0.0	100.0	100.0	0.0001	600.0	600.0	2.2	2.2	100.0	0.0	100.0	0.0	100.0	0.0	100.0	0.0	6.8	0.0	0.0	0.0	0.0	30.0	30.0	19.7	19.7	0.0	0.0	20.7	20.7	20.7	20.0	1.2	1.2	0.0	0.0	20.0
2019-12-18 15:50:00	100.0	0.0	690.0	1.8	0.0	6.4	0.0	32.5	63.9	20.5	135.0	100.0	1.0	0.0	100.0	100.0	0.0002	600.0	600.0	2.2	2.2	100.0	0.0	100.0	0.0	100.0	0.0	100.0	0.0	6.8	0.0	0.0	0.0	0.0	30.0	30.0	19.7	19.7	0.0	0.0	20.7	20.7	20.7	20.0	1.2	1.2	0.0	0.0	20.0
2019-12-18 15:55:00	100.0	0.0	694.0	1.8	0.0	6.5	0.0	31.9	63.8	20.6	128.0	100.0	1.0	0.0	100.0	100.0	0.0002	600.0	600.0	2.2	2.2	100.0	0.0	100.0	0.0	100.0	0.0	100.0	0.0	6.8	0.0	0.0	0.0	0.0	30.0	30.0	19.7	19.7	0.0	0.0	20.7	20.7	20.7	20.0	1.2	1.2	0.0	0.0	20.0
2019-12-18 16:00:00	100.0	0.0	676.0	1.8	0.0	6.4	0.0	31.1	63.9	20.4	125.0	100.0	1.0	0.0	100.0	100.0	0.0003	600.0	600.0	2.2	2.2	100.0	0.0	100.0	0.0	100.0	0.0	100.0	0.0	6.8	0.0	0.0	0.0	0.0	30.0	30.0	19.7	19.7	0.0	0.0	20.7	20.7	20.7	20.0	1.2	1.2	0.0	0.0	20.0
2019-12-18 16:05:00	100.0	0.0	687.0	1.8	0.0	6.3	0.0	30.8	64.2	20.3	119.0	100.0	1.0	0.0	100.0	100.0	0.0003	600.0	600.0	2.2	2.2	100.0	0.0	100.0	0.0	100.0	0.0	100.0	0.0	6.8	0.0	0.0	0.0	0.0	30.0	30.0	19.7	19.7	0.0	0.0	20.7	20.7	20.7	20.0	1.2	1.2	0.0	0.0	20.0
2019-12-18 16:10:00	100.0	0.0	678.0	1.8	0.0	6.2	0.0	35.0	64.5	20.1	114.0	100.0	1.0	0.0	100.0	100.0	0.0002	600.0	600.0	2.2	2.2	100.0	0.0	100.0	0.0	100.0	0.0	100.0	0.0	6.8	0.0	0.0	0.0	0.0	30.0	30.0	19.7	19.7	0.0	0.0	20.7	20.7	20.7	20.0	1.2	1.2	0.0	0.0	20.0
2019-12-18 16:15:00	100.0	0.0	674.0	1.8	0.0	6.1	0.0	0.0	64.5	20.0	109.0	100.0	1.0	0.0	100.0	100.0	0.0002	600.0	600.0	2.2	2.2	100.0	0.0	100.0	0.0	100.0	0.0	100.0	0.0	6.8	0.0	0.0	0.0	0.0	30.0	30.0	19.7	19.7	0.0	0.0	20.7	20.7	20.7	20.0	1.2	1.2	0.0	0.0	20.0
2019-12-18 16:20:00	100.0	0.0	678.0	1.8	0.0	6.1	0.0	0.0	64.5	20.0	107.0	100.0	1.0	0.0	100.0	100.0	0.0004	600.0	600.0	2.2	2.2	100.0	0.0	100.0	0.0	100.0	0.0	100.0	0.0	6.8	0.0	0.0	0.0	0.0	30.0	30.0	19.7	19.7	0.0	0.0	20.7	20.7	20.7	20.0	1.2	1.2	0.0	0.0	20.0
2019-12-18 16:25:00	100.0	0.0	692.0	1.8	0.0	6.1	0.0	0.0	64.6	20.0	104.0	100.0	1.0	0.0	100.0	100.0	0.0005	600.0	600.0	2.2	2.2	100.0	0.0	100.0	0.0	100.0	0.0	100.0	0.0	6.8	0.0	0.0	0.0	0.0	30.0	30.0	19.7	19.7	0.0	0.0	20.7	20.7	20.7	20.0	1.2	1.2	0.0	0.0	20.0
2019-12-18 16:30:00	100.0	0.0	673.0	1.8	0.0	6.0	0.0	0.0	64.7	19.7	102.0	100.0	1.0	0.0	100.0	100.0	0.0007	600.0	600.0	2.2	2.2	100.0	0.0	100.0	0.0	100.0	0.0	100.0	0.0	6.8	0.0	0.0	0.0	0.0	30.0	30.0	19.7	19.7	0.0	0.0	20.7	20.7	20.7	20.0	1.2	1.2	0.0	0.0	20.0
2019-12-18 16:35:00	100.0	0.0	678.0	1.8	0.0	5.9	0.0	0.0	64.8	19.5	100.0	100.0	1.0	0.0	100.0	100.0	0.0006	600.0	600.0	2.2	2.2	100.0	0.0	100.0	0.0	100.0	0.0	100.0	0.0	6.8	0.0	0.0	0.0	0.0	30.0	30.0	19.7	19.7	0.0	0.0	20.7	20.7	20.7	20.0	1.2	1.2	0.0	0.0	20.0
2019-12-18 16:40:00	100.0	0.0	673.0	1.8	0.0	5.9	0.0	0.0	64.8	19.5	100.0	100.0	1.0	0.0	100.0	100.0	0.0006	600.0	600.0	2.2	2.2	100.0	0.0	100.0	0.0	100.0	0.0	100.0	0.0	6.8	0.0	0.0	0.0	0.0	30.0	30.0	19.7	19.7	0.0	0.0	20.7	20.7	20.7	20.0	1.2	1.2	0.0	0.0	20.0
2019-12-18 16:45:00	100.0	0.0	692.0	1.8	0.0	5.9	0.0	32.2	65.1	19.5	100.0	100.0	1.0	0.0	100.0	100.0	0.0005	600.0	600.0	2.2	2.2	100.0	0.0	100.0	0.0	100.0	0.0	100.0	0.0	6.8	0.0	0.0	0.0	0.0	30.0	30.0	19.7	19.7	0.0	0.0	20.7	20.7	20.7	20.0	1.2	1.2	0.0	0.0	20.0
2019-12-18 16:50:00	100.0	0.0	673.0	1.8	0.0	5.7	0.0	29.7	65.4	19.3	100.0	100.0	1.0	0.0	100.0	100.0	0.0004	600.0	600.0	2.2	2.2	100.0	0.0	100.0	0.0	100.0	0.0	100.0	0.0	6.8	0.0	0.0	0.0	0.0	30.0	30.0	19.7	19.7	0.0	0.0	20.7	20.7	20.7	20.0	1.2	1.2	0.0	0.0	20.0
2019-12-18 16:55:00	100.0	0.0	679.0	1.8	0.0	5.7	0.0	33.8	65.4	19.1	100.0	100.0	1.0	0.0	100.0	100.0	0.0003	600.0	600.0	2.2	2.2	100.0	0.0	100.0	0.0	100.0	0.0	100.0	0.0	6.8	0.0	0.0	0.0	0.0	30.0	30.0	19.7	19.7	0.0	0.0	20.7	20.7	20.7	20.0	1.2	1.2	0.0	0.0	20.0
2019-12-18 17:00:00	100.0	0.0	672.0	1.8	0.0	5.6	0.0	36.9	65.3	19.0	100.0	100.0	1.0	0.0	100.0	100.0	0.0002	600.0	600.0	2.2	2.2	100.0	0.0	100.0	0.0	100.0	0.0	100.0	0.0	6.8	0.0	0.0	0.0	0.0	30.0	30.0	19.7	19.7	0.0	0.0	20.7	20.7	20.7	20.0	1.2	1.2	0.0	0.0	20.0
2019-12-18 17:05:00	100.0	0.0	663.0	1.8	0.0	5.6	0.0	38.5	65.3	19.0	100.0	100.0	1.0	0.0	100.0	100.0	0.0002	600.0	600.0	2.2	2.2	100.0	0.0	100.0	0.0	100.0	0.0	100.0	0.0	6.8	0.0	0.0	0.0	0.0	30.0	30.0	19.7	19.7	0.0	0.0	20.7	20.7	20.7	20.0	1.2	1.2	0.0	0.0	20.0
2019-12-18 17:10:00	100.0	0.0	666.0	1.8	0.0	5.7	0.0	38.9	64.9	19.0	100.0	100.0	1.0	0.0	100.0	100.0	0.0003	600.0	600.0	2.2	2.2	100.0	0.0	100.0	0.0	100.0	0.0	100.0	0.0	6.8	0.0	0.0	0.0	0.0	30.0	30.0	19.7	19.7	0.0	0.0	20.7	20.7	20.7	20.0	1.2	1.2	0.0	0.0	20.0
2019-12-18 17:15:00	100.0	0.0	673.0	1.8	0.0	5.6	0.0	38.9	64.7	18.7	100.0	100.0	1.0	0.0	100.0	100.0	0.0003	600.0	600.0	2.2	2.2	100.0	0.0	100.0	0.0	100.0	0.0	100.0	0.0	6.8	0.0	0.0	0.0	0.0	30.0	30.0	19.7	19.7	0.0	0.0	20.7	20.7	20.7	20.0	1.2	1.2	0.0	0.0	20.0
2019-12-18 17:20:00	100.0	0.0	663.0	1.8	0.0	5.8	0.0	38.9	64.4	19.1	100.0	100.0	1.0	0.0	100.0	100.0	0.0002	600.0	600.0	2.2	2.2	100.0	0.0	100.0	0.0	100.0	0.0	100.0	0.0	6.8	0.0	0.0	0.0	0.0	30.0	30.0	19.7	19.7	0.0	0.0	20.7	20.7	20.7	20.0	1.2	1.2	0.0	0.0	20.0
2019-12-18 17:25:00	100.0	0.0	658.0	1.8	0.0	5.8	0.0	39.0	64.3	19.0	100.0	100.0	1.0	0.0	100.0	100.0	0.0002	600.0	600.0	2.2	2.2	100.0	0.0	100.0	0.0	100.0	0.0	100.0	0.0	6.8	0.0	0.0	0.0	0.0	30.0	30.0	19.7	19.7	0.0	0.0	20.7	20.7	20.7	20.0	1.2	1.2	0.0	0.0	20.0
2019-12-18 17:30:00	100.0	0.0	662.0	1.8	0.0	5.9	0.0	43.2	64.2	19.1	100.0	100.0	1.0	0.0	100.0	100.0	0.0001	600.0	600.0	2.2	2.2	100.0	0.0	100.0	0.0	100.0	0.0	100.0	0.0	6.8	0.0	0.0	0.0	0.0	30.0	30.0	19.7	19.7	0.0	0.0	20.7	20.7	20.7	20.0	1.2	1.2	0.0	0.0	20.0
2019-12-18 17:35:00	100.0	0.0	655.0	1.8	0.0	5.9	0.0	45.0	63.9	19.0	100.0	100.0	1.0	0.0	100.0	100.0	0.0001	600.0	600.0	2.2	2.2	100.0	0.0	100.0	0.0	100.0	0.0	100.0	0.0	6.8	0.0	0.0	0.0	0.0	30.0	30.0	19.7	19.7	0.0	0.0	20.7	20.7	20.7	20.0	1.2	1.2	0.0	0.0	20.0
2019-12-18 17:40:00	100.0	0.0	651.0	1.8	0.0	6.1	0.0	44.4	63.2	19.3	100.0	100.0	1.0	0.0	100.0	100.0	0.0001	600.0	600.0	2.2	2.2	100.0	0.0	100.0	0.0	100.0	0.0	100.0	0.0	6.8	0.0	0.0	0.0	0.0	30.0	30.0	19.7	19.7	0.0	0.0	20.7	20.7	20.7	20.0	1.2	1.2	0.0	0.0	20.0
2019-12-18 17:45:00	100.0	0.0	658.0	1.8	0.0	6.2	0.0	43.1	62.8	19.4	100.0	100.0	1.0	0.0	100.0	100.0	0.0001	600.0	600.0	2.2	2.2	100.0	0.0	100.0	0.0	100.0	0.0	100.0	0.0	6.8	0.0	0.0	0.0	0.0	30.0	30.0	19.7	19.7	0.0	0.0	20.7	20.7	20.7	20.0	1.2	1.2	0.0	0.0	20.0
2019-12-18 17:50:00	100.0	0.0	641.0	1.8	0.0	6.2	0.0	42.6	62.5	19.3	100.0	100.0	1.0	0.0	100.0	100.0	0.0002	600.0	600.0	2.2	2.2	100.0	0.0	100.0	0.0	100.0	0.0	100.0	0.0	6.8	0.0	0.0	0.0	0.0	30.0	30.0	19.7	19.7	0.0	0.0	20.7	20.7	20.7	20.0	1.2	1.2	0.0	0.0	20.0
2019-12-18 17:55:00	100.0	0.0	652.0	1.8	0.0	6.2	0.0	42.5	62.5	19.2	100.0	100.0	1.0	0.0	100.0	100.0	0.0002	600.0	600.0	2.2	2.2	100.0	0.0	100.0	0.0	100.0	0.0	100.0	0.0	6.8	0.0	0.0	0.0	0.0	30.0	30.0	19.7	19.7	0.0	0.0	20.7	20.7	20.7	20.0	1.2	1.2	0.0	0.0	20.0
2019-12-18 18:00:00	100.0	0.0	642.0	1.8	0.0	6.2	0.0	42.9	62.5	19.2	100.0	100.0	1.0	0.0	100.0	100.0	0.0002	600.0	600.0	2.2	2.2	100.0	0.0	100.0	0.0	100.0	0.0	100.0	0.0	6.8	0.0	0.0	0.0	0.0	30.0	30.0	19.7	19.7	0.0	0.0	20.7	20.7	20.7	20.0	1.2	1.2	0.0	0.0	20.0
2019-12-18 18:05:00	100.0	0.0	640.0	1.8	0.0	6.2	0.0	46.1	62.4	19.3	100.0	100.0	1.0	0.0	100.0	100.0	0.0001	400.0	400.0	2.2	2.2	100.0	0.0	100.0	0.0	100.0	0.0	100.0	0.0	6.8	0.0	0.0	0.0	0.0	30.0	30.0	19.7	19.7	0.0	0.0	20.7	20.7	20.7	20.0	1.2	1.2	0.0	0.0	20.0
2019-12-18 18:10:00	100.0	0.0	633.0	1.8	0.0	6.3	0.0	46.7	62.0	19.3	100.0	100.0	1.0	0.0	100.0	100.0	0.0001	400.0	400.0	2.2	2.2	100.0	0.0	100.0	0.0	100.0	0.0	100.0	0.0	6.8	0.0	0.0	0.0	0.0	30.0	30.0	21.0	21.0	0.0	0.0	22.0	22.0	22.0	20.0	1.2	1.2	0.0	0.0	20.0
2019-12-18 18:15:00	100.0	0.0	624.0	1.8	0.0	6.4	0.0	55.1	61.6	19.4	100.0	100.0	1.0	0.0	100.0	100.0	0.0	400.0	400.0	2.2	2.2	100.0	0.0	100.0	0.0	100.0	0.0	100.0	0.0	6.8	0.0	0.0	0.0	0.0	30.0	30.0	21.0	21.0	0.0	0.0	22.0	22.0	22.0	20.0	1.2	1.2	0.0	0.0	20.0
2019-12-18 18:20:00	100.0	0.0	643.0	1.8	0.0	6.7	0.0	58.4	60.9	19.8	0.0	0.0	1.0	0.0	100.0	100.0	0.0	400.0	400.0	2.2	2.2	100.0	100.0	100.0	100.0	100.0	100.0	100.0	100.0	6.8	0.0	0.0	0.0	0.0	30.0	30.0	21.0	21.0	0.0	0.0	22.0	22.0	22.0	20.0	1.2	1.2	0.0	0.0	20.0
2019-12-18 18:25:00	100.0	0.0	631.0	1.8	0.0	6.9	0.0	56.4	59.9	20.0	0.0	0.0	1.0	0.0	0.0	100.0	0.0	400.0	400.0	2.2	2.2	100.0	100.0	100.0	100.0	100.0	100.0	100.0	100.0	6.8	0.0	0.0	0.0	0.0	30.0	30.0	12.0	21.0	0.0	0.0	14.8	22.0	22.0	20.0	1.2	1.2	0.0	0.0	20.0
2019-12-18 18:30:00	0.0	0.0	616.0	1.8	0.0	7.1	0.0	54.6	59.2	20.2	0.0	0.0	1.0	0.0	0.0	0.0	0.0	400.0	400.0	2.2	2.2	100.0	100.0	100.0	100.0	100.0	100.0	100.0	100.0	6.8	0.0	0.0	0.0	0.0	30.0	30.0	12.0	21.0	0.0	0.0	14.8	22.0	22.0	20.0	1.2	1.2	0.0	0.0	20.0
2019-12-18 18:35:00	0.0	0.0	615.0	1.8	0.0	7.2	0.0	0.0	59.0	20.2	0.0	0.0	26.0	24.0	0.0	0.0	0.0	400.0	400.0	2.2	2.2	100.0	100.0	100.0	100.0	100.0	100.0	100.0	100.0	6.8	0.0	0.0	0.0	0.0	30.0	30.0	12.0	12.0	0.0	0.0	13.0	14.8	14.8	20.0	1.2	1.2	0.0	0.0	20.0
2019-12-18 18:40:00	0.0	0.0	557.0	1.8	0.0	5.9	0.0	0.0	59.5	17.1	0.0	0.0	68.0	71.0	0.0	0.0	0.0	400.0	400.0	2.2	2.2	100.0	100.0	100.0	100.0	100.0	100.0	100.0	100.0	6.8	0.0	0.0	0.0	0.0	30.0	30.0	12.0	12.0	0.0	0.0	13.0	14.8	14.8	20.0	1.2	1.2	0.0	0.0	20.0
2019-12-18 18:45:00	0.0	0.0	532.0	1.8	0.0	5.0	0.0	0.0	61.3	15.3	0.0	0.0	68.0	71.0	0.0	0.0	0.0	400.0	400.0	2.2	2.2	100.0	100.0	100.0	100.0	100.0	100.0	100.0	100.0	6.8	0.0	0.0	0.0	0.0	30.0	30.0	12.0	12.0	0.0	0.0	13.0	13.0	13.0	20.0	1.2	1.2	0.0	0.0	20.0
2019-12-18 18:50:00	0.0	0.0	522.0	1.8	0.0	4.8	0.0	0.0	61.8	14.7	0.0	0.0	57.0	60.0	0.0	0.0	0.0	400.0	400.0	2.2	2.2	100.0	100.0	100.0	100.0	100.0	100.0	100.0	100.0	6.8	0.0	0.0	0.0	0.0	30.0	30.0	12.0	12.0	0.0	0.0	13.0	13.0	13.0	20.0	1.2	1.2	0.0	0.0	20.0
2019-12-18 18:55:00	0.0	0.0	508.0	1.8	0.0	4.8	0.0	0.0	61.5	14.7	0.0	0.0	41.0	44.0	0.0	0.0	0.0	400.0	400.0	2.2	2.2	100.0	100.0	100.0	100.0	100.0	100.0	100.0	100.0	6.8	0.0	0.0	0.0	0.0	30.0	30.0	12.0	12.0	0.0	0.0	13.0	13.0	13.0	20.0	1.2	1.2	0.0	0.0	20.0
2019-12-18 19:00:00	0.0	0.0	511.0	1.8	0.0	4.8	0.0	0.0	61.7	14.7	0.0	0.0	41.0	44.0	0.0	0.0	0.0	400.0	400.0	2.2	2.2	100.0	100.0	100.0	100.0	100.0	100.0	100.0	100.0	6.8	0.0	0.0	0.0	0.0	30.0	30.0	12.0	12.0	0.0	0.0	13.0	13.0	13.0	20.0	1.2	1.2	0.0	0.0	20.0
2019-12-18 19:05:00	0.0	0.0	517.0	1.8	0.0	4.7	0.0	0.0	61.9	14.5	0.0	0.0	41.0	44.0	0.0	0.0	0.0	400.0	400.0	2.2	2.2	100.0	100.0	100.0	100.0	100.0	100.0	100.0	100.0	6.8	0.0	0.0	0.0	0.0	30.0	30.0	12.0	12.0	0.0	0.0	13.0	13.0	13.0	20.0	1.2	1.2	0.0	0.0	20.0
2019-12-18 19:10:00	0.0	0.0	512.0	1.8	0.0	4.5	0.0	0.0	62.9	14.1	0.0	0.0	35.0	37.0	0.0	0.0	0.0	400.0	400.0	2.2	2.2	100.0	100.0	100.0	100.0	100.0	100.0	100.0	100.0	6.8	0.0	0.0	0.0	0.0	30.0	30.0	12.0	12.0	0.0	0.0	13.0	13.0	13.0	20.0	1.2	1.2	0.0	0.0	20.0
2019-12-18 19:15:00	0.0	0.0	507.0	1.8	0.0	4.3	0.0	0.0	63.7	13.8	0.0	0.0	27.0	30.0	0.0	0.0	0.0	400.0	400.0	2.2	2.2	100.0	100.0	100.0	100.0	100.0	100.0	100.0	100.0	6.8	0.0	0.0	0.0	0.0	30.0	30.0	12.0	12.0	0.0	0.0	13.0	13.0	13.0	1000.0	1.2	1.2	0.0	0.0	20.0
2019-12-18 19:20:00	0.0	0.0	518.0	1.8	0.0	4.2	0.0	0.0	64.3	13.6	0.0	0.0	27.0	30.0	0.0	0.0	0.0	400.0	400.0	2.2	2.2	100.0	100.0	100.0	100.0	100.0	100.0	100.0	100.0	6.8	0.0	0.0	0.0	0.0	30.0	30.0	12.0	12.0	0.0	0.0	13.0	13.0	13.0	1000.0	1.2	1.2	0.0	0.0	20.0
2019-12-18 19:25:00	0.0	0.0	511.0	1.8	0.0	4.1	0.0	0.0	64.8	13.4	0.0	0.0	15.0	18.0	0.0	0.0	0.0	400.0	400.0	2.2	2.2	100.0	100.0	100.0	100.0	100.0	100.0	100.0	100.0	6.8	0.0	0.0	0.0	0.0	30.0	30.0	12.0	12.0	0.0	0.0	13.0	13.0	13.0	1000.0	1.2	1.2	0.0	0.0	1000.0
2019-12-18 19:30:00	0.0	0.0	504.0	1.8	0.0	4.1	0.0	0.0	65.0	13.7	0.0	0.0	15.0	18.0	0.0	0.0	0.0	400.0	400.0	2.2	2.2	100.0	100.0	100.0	100.0	100.0	100.0	100.0	100.0	6.8	0.0	0.0	0.0	0.0	30.0	30.0	12.0	12.0	0.0	0.0	13.0	13.0	13.0	1000.0	1.2	1.2	0.0	0.0	1000.0
2019-12-18 19:35:00	0.0	0.0	512.0	1.8	0.0	4.1	0.0	0.0	65.3	13.6	0.0	0.0	15.0	16.0	0.0	0.0	0.0	400.0	400.0	2.2	2.2	100.0	100.0	100.0	100.0	100.0	100.0	100.0	100.0	6.8	0.0	0.0	0.0	0.0	30.0	30.0	12.0	12.0	0.0	0.0	13.0	13.0	13.0	1000.0	1.2	1.2	0.0	0.0	1000.0
2019-12-18 19:40:00	0.0	0.0	514.0	1.8	0.0	4.0	0.0	0.0	65.8	13.7	0.0	0.0	15.0	16.0	0.0	0.0	0.0	400.0	400.0	2.2	2.2	100.0	100.0	100.0	100.0	100.0	100.0	100.0	100.0	6.8	0.0	0.0	0.0	0.0	30.0	30.0	12.0	12.0	0.0	0.0	13.0	13.0	13.0	1000.0	1.2	1.2	0.0	0.0	1000.0
2019-12-18 19:45:00	0.0	0.0	505.0	1.8	0.0	4.0	0.0	0.0	66.5	13.7	0.0	0.0	15.0	17.0	0.0	0.0	0.0	400.0	400.0	2.2	2.2	100.0	100.0	100.0	100.0	100.0	100.0	100.0	100.0	6.8	0.0	0.0	0.0	0.0	30.0	30.0	12.0	12.0	0.0	0.0	13.0	13.0	13.0	1000.0	1.2	1.2	0.0	0.0	1000.0
2019-12-18 19:50:00	0.0	0.0	512.0	1.8	0.0	3.8	0.0	0.0	67.2	13.4	0.0	0.0	15.0	17.0	0.0	0.0	0.0	400.0	400.0	2.2	2.2	100.0	100.0	100.0	100.0	100.0	100.0	100.0	100.0	6.8	0.0	0.0	0.0	0.0	30.0	30.0	12.0	12.0	0.0	0.0	13.0	13.0	13.0	1000.0	1.2	1.2	0.0	0.0	1000.0
2019-12-18 19:55:00	0.0	0.0	505.0	1.8	0.0	3.7	0.0	0.0	67.9	13.4	0.0	0.0	10.0	14.0	0.0	0.0	0.0	400.0	400.0	2.2	2.2	100.0	100.0	100.0	100.0	100.0	100.0	100.0	100.0	6.8	0.0	0.0	0.0	0.0	30.0	30.0	12.0	12.0	0.0	0.0	13.0	13.0	13.0	1000.0	1.2	1.2	0.0	0.0	1000.0
2019-12-18 20:00:00	0.0	0.0	507.0	1.8	0.0	3.7	0.0	0.0	68.3	13.3	0.0	0.0	10.0	14.0	0.0	0.0	0.0	400.0	400.0	2.2	2.2	100.0	100.0	100.0	100.0	100.0	100.0	100.0	100.0	6.8	0.0	0.0	0.0	0.0	30.0	30.0	12.0	12.0	0.0	0.0	13.0	13.0	13.0	1000.0	1.2	1.2	0.0	0.0	1000.0
2019-12-18 20:05:00	0.0	0.0	509.0	1.8	0.0	3.6	0.0	0.0	69.0	13.2	0.0	0.0	7.0	10.0	0.0	0.0	0.0	400.0	400.0	2.2	2.2	100.0	100.0	100.0	100.0	100.0	100.0	100.0	100.0	6.8	0.0	0.0	0.0	0.0	30.0	30.0	12.0	12.0	0.0	0.0	13.0	13.0	13.0	1000.0	1.2	1.2	0.0	0.0	1000.0
2019-12-18 20:10:00	0.0	0.0	503.0	1.8	0.0	3.5	0.0	26.9	69.4	13.2	0.0	0.0	7.0	10.0	0.0	0.0	0.0	400.0	400.0	2.2	2.2	100.0	100.0	100.0	100.0	100.0	100.0	100.0	100.0	6.8	0.0	0.0	0.0	0.0	30.0	30.0	12.0	12.0	0.0	0.0	13.0	13.0	13.0	1000.0	1.2	1.2	0.0	0.0	1000.0
2019-12-18 20:15:00	0.0	0.0	511.0	1.8	0.0	3.5	0.0	0.0	69.8	13.3	0.0	0.0	4.0	7.0	0.0	0.0	0.0	400.0	400.0	2.2	2.2	100.0	100.0	100.0	100.0	100.0	100.0	100.0	100.0	6.8	0.0	0.0	0.0	0.0	30.0	30.0	12.0	12.0	0.0	0.0	13.0	13.0	13.0	1000.0	1.2	1.2	0.0	0.0	1000.0
2019-12-18 20:20:00	0.0	0.0	500.0	1.8	0.0	3.4	0.0	0.0	70.3	13.2	0.0	0.0	4.0	7.0	0.0	0.0	0.0	400.0	400.0	2.2	2.2	100.0	100.0	100.0	100.0	100.0	100.0	100.0	100.0	6.8	0.0	0.0	0.0	0.0	30.0	30.0	12.0	12.0	0.0	0.0	13.0	13.0	13.0	1000.0	1.2	1.2	0.0	0.0	1000.0
2019-12-18 20:25:00	0.0	0.0	501.0	1.8	0.0	3.3	0.0	0.0	70.9	13.2	0.0	0.0	5.0	5.0	0.0	0.0	0.0	400.0	400.0	2.2	2.2	100.0	100.0	100.0	100.0	100.0	100.0	100.0	100.0	6.8	0.0	0.0	0.0	0.0	30.0	30.0	12.0	12.0	0.0	0.0	13.0	13.0	13.0	1000.0	1.2	1.2	0.0	0.0	1000.0
2019-12-18 20:30:00	0.0	0.0	492.0	1.8	0.0	3.2	0.0	0.0	71.6	13.1	0.0	0.0	5.0	5.0	0.0	0.0	0.0	400.0	400.0	2.2	2.2	100.0	100.0	100.0	100.0	100.0	100.0	100.0	100.0	6.8	0.0	0.0	0.0	0.0	30.0	30.0	12.0	12.0	0.0	0.0	13.0	13.0	13.0	1000.0	1.2	1.2	0.0	0.0	1000.0
2019-12-18 20:35:00	0.0	0.0	505.0	1.8	0.0	3.1	0.0	23.0	72.3	12.9	0.0	0.0	1.0	0.0	0.0	0.0	0.0	400.0	400.0	2.2	2.2	100.0	100.0	100.0	100.0	100.0	100.0	100.0	100.0	6.8	0.0	0.0	0.0	0.0	30.0	30.0	12.0	12.0	0.0	0.0	13.0	13.0	13.0	1000.0	1.2	1.2	0.0	0.0	1000.0
2019-12-18 20:40:00	0.0	0.0	515.0	1.8	0.0	3.1	0.0	23.8	72.8	13.1	0.0	0.0	1.0	0.0	0.0	0.0	0.0	400.0	400.0	2.2	2.2	100.0	100.0	100.0	100.0	100.0	100.0	100.0	100.0	6.8	0.0	0.0	0.0	0.0	30.0	30.0	12.0	12.0	0.0	0.0	13.0	13.0	13.0	1000.0	1.2	1.2	0.0	0.0	1000.0
2019-12-18 20:45:00	0.0	0.0	507.0	1.8	0.0	3.0	0.0	0.0	73.2	13.1	0.0	0.0	2.0	0.0	0.0	0.0	0.0	400.0	400.0	2.2	2.2	100.0	100.0	100.0	100.0	100.0	100.0	100.0	100.0	6.8	0.0	0.0	0.0	0.0	30.0	30.0	12.0	12.0	0.0	0.0	13.0	13.0	13.0	1000.0	1.2	1.2	0.0	0.0	1000.0
2019-12-18 20:50:00	0.0	0.0	506.0	1.8	0.0	3.0	0.0	21.7	73.8	12.9	0.0	0.0	2.0	0.0	0.0	0.0	0.0	400.0	400.0	2.2	2.2	100.0	100.0	100.0	100.0	100.0	100.0	100.0	100.0	6.8	0.0	0.0	0.0	0.0	30.0	30.0	12.0	12.0	0.0	0.0	13.0	13.0	13.0	1000.0	1.2	1.2	0.0	0.0	1000.0
2019-12-18 20:55:00	0.0	0.0	520.0	1.8	0.0	2.9	0.0	0.0	74.4	13.0	0.0	0.0	2.0	0.0	0.0	0.0	0.0	400.0	400.0	2.2	2.2	100.0	100.0	100.0	100.0	100.0	100.0	100.0	100.0	6.8	0.0	0.0	0.0	0.0	30.0	30.0	12.0	12.0	0.0	0.0	13.0	13.0	13.0	1000.0	1.2	1.2	0.0	0.0	1000.0
2019-12-18 21:00:00	0.0	0.0	509.0	1.8	0.0	2.9	0.0	0.0	74.8	13.0	0.0	0.0	2.0	0.0	0.0	0.0	0.0	400.0	400.0	2.2	2.2	100.0	100.0	100.0	100.0	100.0	100.0	100.0	100.0	6.8	0.0	0.0	0.0	0.0	30.0	30.0	12.0	12.0	0.0	0.0	13.0	13.0	13.0	1000.0	1.2	1.2	0.0	0.0	1000.0
2019-12-18 21:05:00	0.0	0.0	517.0	1.8	0.0	2.7	0.0	20.7	75.5	12.9	0.0	0.0	2.0	0.0	0.0	0.0	0.0	400.0	400.0	2.2	2.2	100.0	100.0	100.0	100.0	100.0	100.0	100.0	100.0	6.8	0.0	0.0	0.0	0.0	30.0	30.0	12.0	12.0	0.0	0.0	13.0	13.0	13.0	1000.0	1.2	1.2	0.0	0.0	1000.0
2019-12-18 21:10:00	0.0	0.0	507.0	1.8	0.0	2.7	0.0	0.0	76.0	13.0	0.0	0.0	2.0	0.0	0.0	0.0	0.0	400.0	400.0	2.2	2.2	100.0	100.0	100.0	100.0	100.0	100.0	100.0	100.0	6.8	0.0	0.0	0.0	0.0	30.0	30.0	12.0	12.0	0.0	0.0	13.0	13.0	13.0	1000.0	1.2	1.2	0.0	0.0	1000.0
2019-12-18 21:15:00	0.0	0.0	514.0	1.8	0.0	2.6	0.0	0.0	76.6	12.8	0.0	0.0	2.0	0.0	0.0	0.0	0.0	400.0	400.0	2.2	2.2	100.0	100.0	100.0	100.0	100.0	100.0	100.0	100.0	6.8	0.0	0.0	0.0	0.0	30.0	30.0	12.0	12.0	0.0	0.0	13.0	13.0	13.0	1000.0	1.2	1.2	0.0	0.0	1000.0
2019-12-18 21:20:00	0.0	0.0	514.0	1.8	0.0	2.6	0.0	0.0	77.0	12.7	0.0	0.0	2.0	0.0	0.0	0.0	0.0	400.0	400.0	2.2	2.2	100.0	100.0	100.0	100.0	100.0	100.0	100.0	100.0	6.8	0.0	0.0	0.0	0.0	30.0	30.0	12.0	12.0	0.0	0.0	13.0	13.0	13.0	1000.0	1.2	1.2	0.0	0.0	1000.0
2019-12-18 21:25:00	0.0	0.0	509.0	1.8	0.0	2.5	0.0	19.2	77.5	12.8	0.0	0.0	2.0	0.0	0.0	0.0	0.0	400.0	400.0	2.2	2.2	100.0	100.0	100.0	100.0	100.0	100.0	100.0	100.0	6.8	0.0	0.0	0.0	0.0	30.0	30.0	12.0	12.0	0.0	0.0	13.0	13.0	13.0	1000.0	1.2	1.2	0.0	0.0	1000.0
2019-12-18 21:30:00	0.0	0.0	517.0	1.8	0.0	2.4	0.0	21.6	78.0	12.7	0.0	0.0	2.0	0.0	0.0	0.0	0.0	400.0	400.0	2.2	2.2	100.0	100.0	100.0	100.0	100.0	100.0	100.0	100.0	6.8	0.0	0.0	0.0	0.0	30.0	30.0	12.0	12.0	0.0	0.0	13.0	13.0	13.0	1000.0	1.2	1.2	0.0	0.0	1000.0
2019-12-18 21:35:00	0.0	0.0	507.0	1.8	0.0	2.4	0.0	23.2	78.0	12.7	0.0	0.0	2.0	0.0	0.0	0.0	0.0	400.0	400.0	2.2	2.2	100.0	100.0	100.0	100.0	100.0	100.0	100.0	100.0	6.8	0.0	0.0	0.0	0.0	30.0	30.0	12.0	12.0	0.0	0.0	13.0	13.0	13.0	1000.0	1.2	1.2	0.0	0.0	1000.0
2019-12-18 21:40:00	0.0	0.0	514.0	1.8	0.0	2.4	0.0	22.4	78.1	12.8	0.0	0.0	2.0	0.0	0.0	0.0	0.0	400.0	400.0	2.2	2.2	100.0	100.0	100.0	100.0	100.0	100.0	100.0	100.0	6.8	0.0	0.0	0.0	0.0	30.0	30.0	12.0	12.0	0.0	0.0	13.0	13.0	13.0	1000.0	1.2	1.2	0.0	0.0	1000.0
2019-12-18 21:45:00	0.0	0.0	522.0	1.8	0.0	2.4	0.0	22.0	78.0	12.7	0.0	0.0	2.0	0.0	0.0	0.0	0.0	400.0	400.0	2.2	2.2	100.0	100.0	100.0	100.0	100.0	100.0	100.0	100.0	6.8	0.0	0.0	0.0	0.0	30.0	30.0	12.0	12.0	0.0	0.0	13.0	13.0	13.0	1000.0	1.2	1.2	0.0	0.0	1000.0
2019-12-18 21:50:00	0.0	0.0	519.0	1.8	0.0	2.4	0.0	21.7	78.1	12.7	0.0	0.0	2.0	0.0	0.0	0.0	0.0	400.0	400.0	2.2	2.2	100.0	100.0	100.0	100.0	100.0	100.0	100.0	100.0	6.8	0.0	0.0	0.0	0.0	30.0	30.0	12.0	12.0	0.0	0.0	13.0	13.0	13.0	1000.0	1.2	1.2	0.0	0.0	1000.0
2019-12-18 21:55:00	0.0	0.0	517.0	1.8	0.0	2.4	0.0	21.1	78.3	12.7	0.0	0.0	2.0	0.0	0.0	0.0	0.0	400.0	400.0	2.2	2.2	100.0	100.0	100.0	100.0	100.0	100.0	100.0	100.0	6.8	0.0	0.0	0.0	0.0	30.0	30.0	12.0	12.0	0.0	0.0	13.0	13.0	13.0	1000.0	1.2	1.2	0.0	0.0	1000.0
2019-12-18 22:00:00	0.0	0.0	512.0	1.8	0.0	2.4	0.0	20.7	78.7	12.7	0.0	0.0	2.0	0.0	0.0	0.0	0.0	400.0	400.0	2.2	2.2	100.0	100.0	100.0	100.0	100.0	100.0	100.0	100.0	6.8	0.0	0.0	0.0	0.0	30.0	30.0	12.0	12.0	0.0	0.0	13.0	13.0	13.0	1000.0	1.2	1.2	0.0	0.0	1000.0
2019-12-18 22:05:00	0.0	0.0	518.0	1.8	0.0	2.3	0.0	0.0	79.0	12.6	0.0	0.0	2.0	0.0	0.0	0.0	0.0	400.0	400.0	2.2	2.2	100.0	100.0	100.0	100.0	100.0	100.0	100.0	100.0	6.8	0.0	0.0	0.0	0.0	30.0	30.0	12.0	12.0	0.0	0.0	13.0	13.0	13.0	1000.0	1.2	1.2	0.0	0.0	1000.0
2019-12-18 22:10:00	0.0	0.0	518.0	1.8	0.0	2.3	0.0	0.0	79.3	12.6	0.0	0.0	2.0	0.0	0.0	0.0	0.0	400.0	400.0	2.2	2.2	100.0	100.0	100.0	100.0	100.0	100.0	100.0	100.0	6.8	0.0	0.0	0.0	0.0	30.0	30.0	12.0	12.0	0.0	0.0	13.0	13.0	13.0	1000.0	1.2	1.2	0.0	0.0	1000.0
2019-12-18 22:15:00	0.0	0.0	526.0	1.8	0.0	2.2	0.0	0.0	79.6	12.6	0.0	0.0	3.0	0.0	0.0	0.0	0.0	400.0	400.0	2.2	2.2	100.0	100.0	100.0	100.0	100.0	100.0	100.0	100.0	6.8	0.0	0.0	0.0	0.0	30.0	30.0	12.0	12.0	0.0	0.0	13.0	13.0	13.0	1000.0	1.2	1.2	0.0	0.0	1000.0
2019-12-18 22:20:00	0.0	0.0	517.0	1.8	0.0	2.2	0.0	0.0	80.0	12.4	0.0	0.0	3.0	0.0	0.0	0.0	0.0	400.0	400.0	2.2	2.2	100.0	100.0	100.0	100.0	100.0	100.0	100.0	100.0	6.8	0.0	0.0	0.0	0.0	30.0	30.0	12.0	12.0	0.0	0.0	13.0	13.0	13.0	1000.0	1.2	1.2	0.0	0.0	1000.0
2019-12-18 22:25:00	0.0	0.0	514.0	1.8	0.0	2.2	0.0	0.0	80.3	12.5	0.0	0.0	4.0	0.0	0.0	0.0	0.0	400.0	400.0	2.2	2.2	100.0	100.0	100.0	100.0	100.0	100.0	100.0	100.0	6.8	0.0	0.0	0.0	0.0	30.0	30.0	12.0	12.0	0.0	0.0	13.0	13.0	13.0	1000.0	1.2	1.2	0.0	0.0	1000.0
2019-12-18 22:30:00	0.0	0.0	517.0	1.8	0.0	2.1	0.0	0.0	80.6	12.4	0.0	0.0	4.0	0.0	0.0	0.0	0.0	400.0	400.0	2.2	2.2	100.0	100.0	100.0	100.0	100.0	100.0	100.0	100.0	6.8	0.0	0.0	0.0	0.0	30.0	30.0	12.0	12.0	0.0	0.0	13.0	13.0	13.0	1000.0	1.2	1.2	0.0	0.0	1000.0
2019-12-18 22:35:00	0.0	0.0	515.0	1.8	0.0	2.1	0.0	20.5	80.7	12.4	0.0	0.0	4.0	0.0	0.0	0.0	0.0	400.0	400.0	2.2	2.2	100.0	100.0	100.0	100.0	100.0	100.0	100.0	100.0	6.8	0.0	0.0	0.0	0.0	30.0	30.0	12.0	12.0	0.0	0.0	13.0	13.0	13.0	1000.0	1.2	1.2	0.0	0.0	1000.0
2019-12-18 22:40:00	0.0	0.0	514.0	1.8	0.0	2.1	0.0	22.2	80.8	12.5	0.0	0.0	4.0	0.0	0.0	0.0	0.0	400.0	400.0	2.2	2.2	100.0	100.0	100.0	100.0	100.0	100.0	100.0	100.0	6.8	0.0	0.0	0.0	0.0	30.0	30.0	12.0	12.0	0.0	0.0	13.0	13.0	13.0	1000.0	1.2	1.2	0.0	0.0	1000.0
2019-12-18 22:45:00	0.0	0.0	515.0	1.8	0.0	2.1	0.0	22.5	80.6	12.2	0.0	0.0	5.0	0.0	0.0	0.0	0.0	400.0	400.0	2.2	2.2	100.0	100.0	100.0	100.0	100.0	100.0	100.0	100.0	6.8	0.0	0.0	0.0	0.0	30.0	30.0	12.0	12.0	0.0	0.0	13.0	13.0	13.0	1000.0	1.2	1.2	0.0	0.0	1000.0
2019-12-18 22:50:00	0.0	0.0	517.0	1.8	0.0	2.2	0.0	11.3	80.2	12.5	0.0	0.0	5.0	0.0	0.0	0.0	0.0	400.0	400.0	2.2	2.2	100.0	100.0	100.0	100.0	100.0	100.0	100.0	100.0	6.8	0.0	0.0	0.0	0.0	30.0	30.0	12.0	12.0	0.0	0.0	13.0	13.0	13.0	1000.0	1.2	1.2	0.0	0.0	1000.0
2019-12-18 22:55:00	0.0	0.0	520.0	1.8	0.0	2.1	0.0	0.0	80.2	12.3	0.0	0.0	5.0	0.0	0.0	0.0	0.0	400.0	400.0	2.2	2.2	100.0	100.0	100.0	100.0	100.0	100.0	100.0	100.0	6.8	0.0	0.0	0.0	0.0	30.0	30.0	12.0	12.0	0.0	0.0	13.0	13.0	13.0	1000.0	1.2	1.2	0.0	0.0	1000.0
2019-12-18 23:00:00	0.0	0.0	528.0	1.8	0.0	2.1	0.0	0.0	80.3	12.2	0.0	0.0	5.0	0.0	0.0	0.0	0.0	400.0	400.0	2.2	2.2	100.0	100.0	100.0	100.0	100.0	100.0	100.0	100.0	6.8	0.0	0.0	0.0	0.0	30.0	30.0	12.0	12.0	0.0	0.0	13.0	13.0	13.0	1000.0	1.2	1.2	0.0	0.0	1000.0
2019-12-18 23:05:00	0.0	0.0	505.0	1.8	0.0	2.1	0.0	0.0	80.4	12.3	0.0	0.0	4.0	0.0	0.0	0.0	0.0	400.0	400.0	2.2	2.2	100.0	100.0	100.0	100.0	100.0	100.0	100.0	100.0	6.8	0.0	0.0	0.0	0.0	30.0	30.0	12.0	12.0	0.0	0.0	13.0	13.0	13.0	1000.0	1.2	1.2	0.0	0.0	1000.0
2019-12-18 23:10:00	0.0	0.0	535.0	1.8	0.0	2.1	0.0	0.0	80.5	12.3	0.0	0.0	4.0	0.0	0.0	0.0	0.0	400.0	400.0	2.2	2.2	100.0	100.0	100.0	100.0	100.0	100.0	100.0	100.0	6.8	0.0	0.0	0.0	0.0	30.0	30.0	12.0	12.0	0.0	0.0	13.0	13.0	13.0	1000.0	1.2	1.2	0.0	0.0	1000.0
2019-12-18 23:15:00	0.0	0.0	511.0	1.8	0.0	2.1	0.0	0.0	80.6	12.2	0.0	0.0	4.0	0.0	0.0	0.0	0.0	400.0	400.0	2.2	2.2	100.0	100.0	100.0	100.0	100.0	100.0	100.0	100.0	6.8	0.0	0.0	0.0	0.0	30.0	30.0	12.0	12.0	0.0	0.0	13.0	13.0	13.0	1000.0	1.2	1.2	0.0	0.0	1000.0
2019-12-18 23:20:00	0.0	0.0	525.0	1.8	0.0	2.1	0.0	0.0	80.6	12.1	0.0	0.0	4.0	0.0	0.0	0.0	0.0	400.0	400.0	2.2	2.2	100.0	100.0	100.0	100.0	100.0	100.0	100.0	100.0	6.8	0.0	0.0	0.0	0.0	30.0	30.0	12.0	12.0	0.0	0.0	13.0	13.0	13.0	1000.0	1.2	1.2	0.0	0.0	1000.0
2019-12-18 23:25:00	0.0	0.0	526.0	1.8	0.0	2.0	0.0	0.0	80.9	12.1	0.0	0.0	4.0	0.0	0.0	0.0	0.0	400.0	400.0	2.2	2.2	100.0	100.0	100.0	100.0	100.0	100.0	100.0	100.0	6.8	0.0	0.0	0.0	0.0	30.0	30.0	12.0	12.0	0.0	0.0	13.0	13.0	13.0	1000.0	1.2	1.2	0.0	0.0	1000.0
2019-12-18 23:30:00	0.0	0.0	521.0	1.8	0.0	2.0	0.0	0.0	81.1	12.2	0.0	0.0	4.0	0.0	0.0	0.0	0.0	400.0	400.0	2.2	2.2	100.0	100.0	100.0	100.0	100.0	100.0	100.0	100.0	6.8	0.0	0.0	0.0	0.0	30.0	30.0	12.0	12.0	0.0	0.0	13.0	13.0	13.0	1000.0	1.2	1.2	0.0	0.0	1000.0
2019-12-18 23:35:00	0.0	0.0	536.0	1.8	0.0	2.0	0.0	0.0	81.3	12.0	0.0	0.0	5.0	0.0	0.0	0.0	0.0	400.0	400.0	2.2	2.2	100.0	100.0	100.0	100.0	100.0	100.0	100.0	100.0	6.8	0.0	0.0	0.0	0.0	30.0	30.0	12.0	12.0	0.0	0.0	13.0	13.0	13.0	1000.0	1.2	1.2	0.0	0.0	1000.0
2019-12-18 23:40:00	0.0	0.0	518.0	1.8	0.0	2.0	0.0	0.0	81.4	11.9	0.0	0.0	5.0	0.0	0.0	0.0	0.0	400.0	400.0	2.2	2.2	100.0	100.0	100.0	100.0	100.0	100.0	100.0	100.0	6.8	0.0	0.0	0.0	0.0	30.0	30.0	12.0	12.0	0.0	0.0	13.0	13.0	13.0	1000.0	1.2	1.2	0.0	0.0	1000.0
2019-12-18 23:45:00	0.0	0.0	529.0	1.8	0.0	1.9	0.0	19.5	81.7	11.9	0.0	0.0	6.0	0.0	0.0	0.0	0.0	400.0	400.0	2.2	2.2	100.0	100.0	100.0	100.0	100.0	100.0	100.0	100.0	6.8	0.0	0.0	0.0	0.0	30.0	30.0	12.0	12.0	0.0	0.0	13.0	13.0	13.0	1000.0	1.2	1.2	0.0	0.0	1000.0
2019-12-18 23:50:00	0.0	0.0	526.0	1.8	0.0	1.9	0.0	22.9	81.8	11.9	0.0	0.0	6.0	0.0	0.0	0.0	0.0	400.0	400.0	2.2	2.2	100.0	100.0	100.0	100.0	100.0	100.0	100.0	100.0	6.8	0.0	0.0	0.0	0.0	30.0	30.0	12.0	12.0	0.0	0.0	13.0	13.0	13.0	1000.0	1.2	1.2	0.0	0.0	1000.0
2019-12-18 23:55:00	0.0	0.0	518.0	1.8	0.0	1.9	0.0	23.7	81.5	11.9	1.0	0.0	7.0	1.0	0.0	0.0	0.0	400.0	400.0	2.2	2.2	100.0	100.0	100.0	100.0	100.0	100.0	100.0	100.0	6.8	75.0	0.0	0.0	0.0	30.0	30.0	12.0	12.0	0.0	0.0	13.0	13.0	13.0	1000.0	1.2	1.2	0.0	0.0	1000.0
2019-12-19 00:00:00	0.0	35.0	522.0	1.8	0.0	2.0	0.0	0.0	81.0	12.1	0.0	0.0	7.0	1.0	0.0	0.0	0.0	400.0	400.0	2.2	2.2	100.0	100.0	100.0	100.0	100.0	100.0	100.0	100.0	6.8	95.0	0.0	0.0	0.0	30.0	30.0	12.0	12.0	0.0	0.0	13.0	13.0	13.0	1000.0	1.2	1.2	0.0	0.0	1000.0
2019-12-19 00:05:00	0.0	85.0	601.0	1.8	5.0	2.1	0.0	0.0	80.5	12.4	0.0	0.0	6.0	2.0	0.0	0.0	0.004	400.0	400.0	2.2	2.2	100.0	100.0	100.0	100.0	100.0	100.0	100.0	100.0	6.8	95.0	75.0	0.0	0.0	30.0	30.0	12.0	12.0	0.0	0.0	13.0	13.0	13.0	1000.0	1.2	1.2	0.0	0.0	1000.0
2019-12-19 00:10:00	0.0	95.0	684.0	1.8	5.0	2.4	0.0	0.0	79.3	13.1	0.0	0.0	6.0	2.0	100.0	0.0	0.0079	600.0	400.0	2.2	2.2	100.0	100.0	100.0	100.0	100.0	100.0	100.0	100.0	6.8	95.0	95.0	5.0	0.0	30.0	30.0	12.2	12.0	0.0	0.0	13.2	13.0	13.0	1000.0	1.2	1.2	0.0	0.0	1000.0
2019-12-19 00:15:00	0.0	95.0	691.0	1.8	45.0	2.4	0.0	0.0	78.6	13.1	0.0	0.0	4.0	2.0	100.0	0.0	0.0119	600.0	400.0	2.2	2.2	100.0	100.0	100.0	100.0	100.0	100.0	100.0	100.0	6.8	95.0	95.0	45.0	0.0	30.0	30.0	12.3	12.0	0.0	0.0	13.3	13.0	13.0	1000.0	1.2	1.2	0.0	0.0	1000.0
2019-12-19 00:20:00	100.0	95.0	672.0	1.8	95.0	2.5	0.0	0.0	78.5	13.3	100.0	100.0	8.0	2.0	100.0	100.0	0.0082	600.0	600.0	2.2	2.2	100.0	0.0	100.0	0.0	100.0	0.0	100.0	0.0	6.8	95.0	95.0	95.0	5.0	30.0	30.0	12.5	12.2	0.0	0.0	13.5	13.2	13.2	1000.0	1.2	1.2	0.0	0.0	1000.0
2019-12-19 00:25:00	100.0	95.0	672.0	1.8	95.0	2.5	0.0	0.0	78.7	13.4	100.0	100.0	8.0	9.0	100.0	100.0	0.0046	600.0	600.0	2.2	2.2	100.0	0.0	100.0	0.0	100.0	0.0	100.0	0.0	6.8	95.0	95.0	95.0	45.0	30.0	30.0	12.5	12.3	0.0	0.0	13.5	13.3	13.3	1000.0	1.2	1.2	0.0	0.0	1000.0
2019-12-19 00:30:00	100.0	95.0	661.0	1.8	95.0	2.7	0.0	0.0	77.9	14.2	100.0	100.0	8.0	9.0	100.0	100.0	0.001	600.0	600.0	2.2	2.2	100.0	0.0	100.0	0.0	100.0	0.0	100.0	0.0	6.8	95.0	95.0	95.0	95.0	30.0	30.0	12.6	12.5	0.0	0.0	13.6	13.5	13.5	1000.0	1.2	1.2	0.0	0.0	1000.0
2019-12-19 00:35:00	100.0	95.0	658.0	1.8	95.0	3.0	0.0	0.0	76.1	14.7	100.0	100.0	20.0	21.0	100.0	100.0	0.0007	600.0	600.0	2.2	2.2	100.0	0.0	100.0	0.0	100.0	0.0	100.0	0.0	6.8	95.0	95.0	95.0	95.0	30.0	30.0	12.7	12.5	0.0	0.0	13.7	13.5	13.5	1000.0	1.2	1.2	0.0	0.0	1000.0
2019-12-19 00:40:00	100.0	95.0	628.0	1.8	95.0	3.2	0.0	0.0	74.8	15.1	100.0	100.0	27.0	27.0	100.0	100.0	0.0003	600.0	600.0	2.2	2.2	100.0	0.0	100.0	0.0	100.0	0.0	100.0	0.0	6.8	95.0	95.0	95.0	95.0	30.0	30.0	12.7	12.6	0.0	0.0	13.7	13.6	13.6	1000.0	1.2	1.2	0.0	0.0	1000.0
2019-12-19 00:45:00	100.0	95.0	641.0	1.8	95.0	3.5	0.0	0.0	73.7	15.5	100.0	100.0	27.0	27.0	100.0	100.0	0.0	600.0	600.0	2.2	2.2	100.0	0.0	100.0	0.0	100.0	0.0	100.0	0.0	6.8	95.0	95.0	95.0	95.0	30.0	30.0	12.9	12.7	0.0	0.0	13.9	13.7	13.7	1000.0	1.2	1.2	0.0	0.0	1000.0
2019-12-19 00:50:00	100.0	95.0	620.0	1.8	95.0	3.6	0.0	0.0	73.6	15.8	100.0	100.0	32.0	34.0	100.0	100.0	0.0	600.0	600.0	2.2	2.2	100.0	0.0	100.0	0.0	100.0	0.0	100.0	0.0	6.8	95.0	95.0	95.0	95.0	30.0	30.0	13.0	12.7	0.0	0.0	14.0	13.7	13.7	1000.0	1.2	1.2	0.0	0.0	1000.0
2019-12-19 00:55:00	100.0	95.0	625.0	1.8	95.0	3.6	0.0	0.0	73.3	15.8	100.0	100.0	32.0	34.0	100.0	100.0	0.0	600.0	600.0	2.2	2.2	100.0	0.0	100.0	0.0	100.0	0.0	100.0	0.0	6.8	95.0	95.0	95.0	95.0	30.0	30.0	13.2	12.9	0.0	0.0	14.2	13.9	13.9	1000.0	1.2	1.2	0.0	0.0	1000.0
2019-12-19 01:00:00	100.0	95.0	618.0	1.8	95.0	3.7	0.0	0.0	73.1	16.1	100.0	100.0	32.0	34.0	100.0	100.0	0.0	600.0	600.0	2.2	2.2	100.0	0.0	100.0	0.0	100.0	0.0	100.0	0.0	6.8	95.0	95.0	95.0	95.0	30.0	30.0	13.2	13.0	0.0	0.0	14.2	14.0	14.0	1000.0	1.2	1.2	0.0	0.0	1000.0
2019-12-19 01:05:00	100.0	95.0	615.0	1.8	95.0	3.7	0.0	0.0	73.2	16.3	100.0	100.0	32.0	34.0	100.0	100.0	0.0	600.0	600.0	2.2	2.2	100.0	0.0	100.0	0.0	100.0	0.0	100.0	0.0	6.8	95.0	95.0	95.0	95.0	30.0	30.0	13.3	13.2	0.0	0.0	14.3	14.2	14.2	1000.0	1.2	1.2	0.0	0.0	1000.0
2019-12-19 01:10:00	100.0	95.0	609.0	1.8	95.0	3.7	0.0	0.0	73.4	16.3	100.0	100.0	38.0	40.0	100.0	100.0	0.0	600.0	600.0	2.2	2.2	100.0	0.0	100.0	0.0	100.0	0.0	100.0	0.0	6.8	95.0	95.0	95.0	95.0	30.0	30.0	13.4	13.2	0.0	0.0	14.4	14.2	14.2	1000.0	1.2	1.2	0.0	0.0	1000.0
2019-12-19 01:15:00	100.0	95.0	585.0	1.8	95.0	3.7	0.0	0.0	73.4	16.5	100.0	100.0	38.0	40.0	100.0	100.0	0.0	600.0	600.0	2.2	2.2	100.0	0.0	100.0	0.0	100.0	0.0	100.0	0.0	6.8	95.0	95.0	95.0	95.0	30.0	30.0	13.4	13.3	0.0	0.0	14.4	14.3	14.3	1000.0	1.2	1.2	0.0	0.0	1000.0
2019-12-19 01:20:00	100.0	95.0	603.0	1.8	95.0	3.7	0.0	0.0	73.5	16.4	100.0	100.0	38.0	40.0	100.0	100.0	0.0013	600.0	600.0	2.2	2.2	100.0	0.0	100.0	0.0	100.0	0.0	100.0	0.0	6.8	95.0	95.0	95.0	95.0	30.0	30.0	13.6	13.4	0.0	0.0	14.6	14.4	14.4	1000.0	1.2	1.2	0.0	0.0	1000.0
2019-12-19 01:25:00	100.0	95.0	641.0	1.8	95.0	3.7	0.0	0.0	73.5	16.6	100.0	100.0	38.0	40.0	100.0	100.0	0.0026	600.0	600.0	2.2	2.2	100.0	0.0	100.0	0.0	100.0	0.0	100.0	0.0	6.8	95.0	95.0	95.0	95.0	30.0	30.0	13.7	13.4	0.0	0.0	14.7	14.4	14.4	1000.0	1.2	1.2	0.0	0.0	1000.0
2019-12-19 01:30:00	100.0	95.0	720.0	1.8	95.0	3.7	0.0	0.0	74.0	16.7	100.0	100.0	38.0	40.0	100.0	100.0	0.0039	600.0	600.0	2.2	2.2	100.0	0.0	100.0	0.0	100.0	0.0	100.0	0.0	6.8	95.0	95.0	95.0	95.0	30.0	30.0	13.9	13.6	0.0	0.0	14.9	14.6	14.6	1000.0	1.2	1.2	0.0	0.0	1000.0
2019-12-19 01:35:00	100.0	95.0	810.0	1.8	95.0	3.7	0.0	0.0	74.5	16.9	100.0	100.0	38.0	40.0	100.0	100.0	0.004	600.0	600.0	2.2	2.2	100.0	0.0	100.0	0.0	100.0	0.0	100.0	0.0	6.8	95.0	95.0	95.0	95.0	30.0	30.0	13.9	13.7	0.0	0.0	14.9	14.7	14.7	1000.0	1.2	1.2	0.0	0.0	1000.0
2019-12-19 01:40:00	100.0	95.0	768.0	1.8	95.0	3.7	0.0	0.0	74.2	16.9	100.0	100.0	38.0	40.0	100.0	100.0	0.0041	600.0	600.0	2.2	2.2	100.0	0.0	100.0	0.0	100.0	0.0	100.0	0.0	6.8	95.0	95.0	95.0	95.0	30.0	30.0	13.9	13.9	0.0	0.0	14.9	14.9	14.9	1000.0	1.2	1.2	0.0	0.0	1000.0
2019-12-19 01:45:00	100.0	95.0	762.0	1.8	95.0	3.7	0.0	0.0	74.4	17.0	100.0	100.0	38.0	40.0	100.0	100.0	0.0042	600.0	600.0	2.2	2.2	100.0	0.0	100.0	0.0	100.0	0.0	100.0	0.0	6.8	95.0	95.0	95.0	95.0	30.0	30.0	14.1	13.9	0.0	0.0	15.1	14.9	14.9	1000.0	1.2	1.2	0.0	0.0	1000.0
2019-12-19 01:50:00	100.0	95.0	752.0	1.8	95.0	3.8	0.0	0.0	73.4	16.9	100.0	100.0	38.0	40.0	100.0	100.0	0.0029	600.0	600.0	2.2	2.2	100.0	0.0	100.0	0.0	100.0	0.0	100.0	0.0	6.8	95.0	95.0	95.0	95.0	30.0	30.0	14.1	13.9	0.0	0.0	15.1	14.9	14.9	1000.0	1.2	1.2	0.0	0.0	1000.0
2019-12-19 01:55:00	100.0	95.0	744.0	1.8	95.0	3.7	0.0	0.0	74.2	16.9	100.0	100.0	38.0	40.0	100.0	100.0	0.0017	600.0	600.0	2.2	2.2	100.0	0.0	100.0	0.0	100.0	0.0	100.0	0.0	6.8	95.0	95.0	95.0	95.0	30.0	30.0	14.3	14.1	0.0	0.0	15.3	15.1	15.1	1000.0	1.2	1.2	0.0	0.0	1000.0
2019-12-19 02:00:00	100.0	95.0	731.0	1.8	95.0	3.6	0.0	0.0	75.0	17.2	100.0	100.0	38.0	40.0	100.0	100.0	0.0004	600.0	600.0	2.2	2.2	100.0	0.0	100.0	0.0	100.0	0.0	100.0	0.0	6.8	95.0	95.0	95.0	95.0	30.0	30.0	14.4	14.1	0.0	0.0	15.4	15.1	15.1	1000.0	1.2	1.2	0.0	0.0	1000.0
2019-12-19 02:05:00	100.0	95.0	714.0	1.8	95.0	3.5	0.0	0.0	75.8	17.2	100.0	100.0	38.0	40.0	100.0	100.0	0.0003	600.0	600.0	2.2	2.2	100.0	0.0	100.0	0.0	100.0	0.0	100.0	0.0	6.8	95.0	95.0	95.0	95.0	30.0	30.0	14.4	14.3	0.0	0.0	15.6	15.3	15.3	1000.0	1.2	1.2	0.0	0.0	1000.0
2019-12-19 02:10:00	100.0	95.0	700.0	1.8	95.0	3.6	0.0	0.0	75.0	17.0	100.0	100.0	38.0	40.0	100.0	100.0	0.0001	600.0	600.0	2.2	2.2	100.0	0.0	100.0	0.0	100.0	0.0	100.0	0.0	6.8	95.0	95.0	95.0	95.0	30.0	30.0	14.6	14.4	0.0	0.0	15.6	15.4	15.4	1000.0	1.2	1.2	0.0	0.0	1000.0
2019-12-19 02:15:00	100.0	95.0	702.0	1.8	95.0	3.8	0.0	0.0	74.5	17.4	100.0	100.0	38.0	40.0	100.0	100.0	0.0	600.0	600.0	2.2	2.2	100.0	0.0	100.0	0.0	100.0	0.0	100.0	0.0	6.8	95.0	95.0	95.0	95.0	30.0	30.0	14.7	14.4	0.0	0.0	15.7	15.6	15.6	1000.0	1.2	1.2	0.0	0.0	1000.0
2019-12-19 02:20:00	100.0	95.0	675.0	1.8	95.0	3.7	0.0	0.0	74.5	17.3	100.0	100.0	38.0	40.0	100.0	100.0	0.0	600.0	600.0	2.2	2.2	100.0	0.0	100.0	0.0	100.0	0.0	100.0	0.0	6.8	95.0	95.0	95.0	95.0	30.0	30.0	14.8	14.6	0.0	0.0	15.8	15.6	15.6	1000.0	1.2	1.2	0.0	0.0	1000.0
2019-12-19 02:25:00	100.0	95.0	673.0	1.8	95.0	3.7	0.0	0.0	74.9	17.5	100.0	100.0	38.0	40.0	100.0	100.0	0.0	600.0	600.0	2.2	2.2	100.0	0.0	100.0	0.0	100.0	0.0	100.0	0.0	6.8	95.0	95.0	95.0	95.0	30.0	30.0	14.8	14.7	0.0	0.0	15.8	15.7	15.7	1000.0	1.2	1.2	0.0	0.0	1000.0
2019-12-19 02:30:00	100.0	95.0	663.0	1.8	95.0	3.7	0.0	0.0	74.9	17.5	100.0	100.0	38.0	40.0	100.0	100.0	0.0	600.0	600.0	2.2	2.2	100.0	0.0	100.0	0.0	100.0	0.0	100.0	0.0	6.8	95.0	95.0	95.0	95.0	30.0	30.0	15.0	14.8	0.0	0.0	16.0	15.8	15.8	1000.0	1.2	1.2	0.0	0.0	1000.0
2019-12-19 02:35:00	100.0	95.0	642.0	1.8	95.0	3.7	0.0	0.0	75.1	17.7	100.0	100.0	38.0	40.0	100.0	100.0	0.0	600.0	600.0	2.2	2.2	100.0	0.0	100.0	0.0	100.0	0.0	100.0	0.0	6.8	95.0	95.0	95.0	95.0	30.0	30.0	15.1	14.8	0.0	0.0	16.1	15.8	15.8	1000.0	1.2	1.2	0.0	0.0	1000.0
2019-12-19 02:40:00	100.0	95.0	642.0	1.8	95.0	3.7	0.0	0.0	75.1	17.4	100.0	100.0	38.0	40.0	100.0	100.0	0.0	600.0	600.0	2.2	2.2	100.0	0.0	100.0	0.0	100.0	0.0	100.0	0.0	6.8	95.0	95.0	95.0	95.0	30.0	30.0	15.3	15.0	0.0	0.0	16.3	16.0	16.0	1000.0	1.2	1.2	0.0	0.0	1000.0
2019-12-19 02:45:00	100.0	95.0	632.0	1.8	95.0	3.7	0.0	0.0	75.4	17.6	100.0	100.0	38.0	40.0	100.0	100.0	0.0	600.0	600.0	2.2	2.2	100.0	0.0	100.0	0.0	100.0	0.0	100.0	0.0	6.8	95.0	95.0	95.0	95.0	30.0	30.0	15.3	15.1	0.0	0.0	16.3	16.1	16.1	1000.0	1.2	1.2	0.0	0.0	1000.0
2019-12-19 02:50:00	100.0	95.0	614.0	1.8	95.0	3.6	0.0	0.0	76.1	17.6	100.0	100.0	38.0	40.0	100.0	100.0	0.0	600.0	600.0	2.2	2.2	100.0	0.0	100.0	0.0	100.0	0.0	100.0	0.0	6.8	95.0	95.0	95.0	95.0	30.0	30.0	15.4	15.3	0.0	0.0	16.4	16.3	16.3	1000.0	1.2	1.2	0.0	0.0	1000.0
2019-12-19 02:55:00	100.0	95.0	618.0	1.8	95.0	3.7	0.0	0.0	75.8	17.8	100.0	100.0	38.0	40.0	100.0	100.0	0.0	600.0	600.0	2.2	2.2	100.0	0.0	100.0	0.0	100.0	0.0	100.0	0.0	6.8	95.0	95.0	95.0	95.0	30.0	30.0	15.4	15.3	0.0	0.0	16.4	16.3	16.3	1000.0	1.2	1.2	0.0	0.0	1000.0
2019-12-19 03:00:00	100.0	95.0	607.0	1.8	95.0	3.7	0.0	0.0	75.6	17.7	100.0	100.0	34.0	40.0	100.0	100.0	0.0	600.0	600.0	2.2	2.2	100.0	0.0	100.0	0.0	100.0	0.0	100.0	0.0	6.8	95.0	95.0	95.0	95.0	30.0	30.0	15.4	15.4	0.0	0.0	16.4	16.4	16.4	1000.0	1.2	1.2	0.0	0.0	1000.0
2019-12-19 03:05:00	100.0	95.0	597.0	1.8	95.0	3.6	0.0	0.0	75.9	17.6	100.0	100.0	34.0	34.0	100.0	100.0	0.0	600.0	600.0	2.2	2.2	100.0	0.0	100.0	0.0	100.0	0.0	100.0	0.0	6.8	95.0	95.0	95.0	95.0	30.0	30.0	15.7	15.4	0.0	0.0	16.7	16.4	16.4	1000.0	1.2	1.2	0.0	0.0	1000.0
2019-12-19 03:10:00	100.0	95.0	642.0	1.8	95.0	3.6	0.0	0.0	76.1	17.7	100.0	100.0	34.0	34.0	100.0	100.0	0.0	600.0	600.0	2.2	2.2	100.0	0.0	100.0	0.0	100.0	0.0	100.0	0.0	6.8	95.0	95.0	95.0	95.0	30.0	30.0	15.8	15.4	0.0	0.0	16.8	16.4	16.4	1000.0	1.2	1.2	0.0	0.0	1000.0
2019-12-19 03:15:00	100.0	95.0	666.0	1.8	95.0	3.7	0.0	0.0	76.0	17.9	100.0	100.0	34.0	34.0	100.0	100.0	0.0	600.0	600.0	2.2	2.2	100.0	0.0	100.0	0.0	100.0	0.0	100.0	0.0	6.8	95.0	95.0	95.0	95.0	30.0	30.0	16.0	15.7	0.0	0.0	17.0	16.7	16.7	1000.0	1.2	1.2	0.0	0.0	1000.0
2019-12-19 03:20:00	100.0	95.0	632.0	1.8	95.0	3.6	0.0	0.0	76.2	17.9	100.0	100.0	28.0	34.0	100.0	100.0	0.0	600.0	600.0	2.2	2.2	100.0	0.0	100.0	0.0	100.0	0.0	100.0	0.0	6.8	95.0	95.0	95.0	95.0	30.0	30.0	16.0	15.8	0.0	0.0	17.0	16.8	16.8	1000.0	1.2	1.2	0.0	0.0	1000.0
2019-12-19 03:25:00	100.0	95.0	655.0	1.8	95.0	3.7	0.0	0.0	75.6	17.9	100.0	100.0	22.0	28.0	100.0	100.0	0.0	600.0	600.0	2.2	2.2	100.0	0.0	100.0	0.0	100.0	0.0	100.0	0.0	6.8	95.0	95.0	95.0	95.0	30.0	30.0	16.1	16.0	0.0	0.0	17.1	17.0	17.0	1000.0	1.2	1.2	0.0	0.0	1000.0
2019-12-19 03:30:00	100.0	95.0	645.0	1.8	95.0	3.7	0.0	0.0	75.8	17.9	100.0	100.0	22.0	28.0	100.0	100.0	0.0	600.0	600.0	2.2	2.2	100.0	0.0	100.0	0.0	100.0	0.0	100.0	0.0	6.8	95.0	95.0	95.0	95.0	30.0	30.0	16.2	16.0	0.0	0.0	17.2	17.0	17.0	1000.0	1.2	1.2	0.0	0.0	1000.0
2019-12-19 03:35:00	100.0	95.0	642.0	1.8	95.0	3.7	0.0	0.0	75.9	18.0	100.0	100.0	21.0	24.0	100.0	100.0	0.0	600.0	600.0	2.2	2.2	100.0	0.0	100.0	0.0	100.0	0.0	100.0	0.0	6.8	95.0	95.0	95.0	95.0	30.0	30.0	16.2	16.1	0.0	0.0	17.2	17.1	17.1	1000.0	1.2	1.2	0.0	0.0	1000.0
2019-12-19 03:40:00	100.0	95.0	652.0	1.8	95.0	3.7	0.0	0.0	75.9	18.0	100.0	100.0	21.0	19.0	100.0	100.0	0.0	600.0	600.0	2.2	2.2	100.0	0.0	100.0	0.0	100.0	0.0	100.0	0.0	6.8	95.0	95.0	95.0	95.0	30.0	30.0	16.4	16.2	0.0	0.0	17.4	17.2	17.2	1000.0	1.2	1.2	0.0	0.0	1000.0
2019-12-19 03:45:00	100.0	95.0	626.0	1.8	95.0	3.7	0.0	0.0	75.9	18.1	100.0	100.0	17.0	18.0	100.0	100.0	0.0	600.0	600.0	2.2	2.2	100.0	0.0	100.0	0.0	100.0	0.0	100.0	0.0	6.8	95.0	95.0	95.0	95.0	30.0	30.0	16.5	16.2	0.0	0.0	17.5	17.2	17.2	1000.0	1.2	1.2	0.0	0.0	1000.0
2019-12-19 03:50:00	100.0	95.0	641.0	1.8	95.0	3.7	0.0	0.0	75.7	18.0	100.0	100.0	17.0	18.0	100.0	100.0	0.0	600.0	600.0	2.2	2.2	100.0	0.0	100.0	0.0	100.0	0.0	100.0	0.0	6.8	95.0	95.0	95.0	95.0	30.0	30.0	16.7	16.4	0.0	0.0	17.7	17.4	17.4	1000.0	1.2	1.2	0.0	0.0	1000.0
2019-12-19 03:55:00	100.0	95.0	642.0	1.8	95.0	3.8	0.0	0.0	75.6	18.1	100.0	100.0	14.0	16.0	100.0	100.0	0.0	600.0	600.0	2.2	2.2	100.0	0.0	100.0	0.0	100.0	0.0	100.0	0.0	6.8	95.0	95.0	95.0	95.0	30.0	30.0	16.7	16.5	0.0	0.0	17.7	17.5	17.5	1000.0	1.2	1.2	0.0	0.0	1000.0
2019-12-19 04:00:00	100.0	95.0	618.0	1.8	95.0	3.7	0.0	0.0	76.0	18.0	100.0	100.0	9.0	12.0	100.0	100.0	0.0	600.0	600.0	2.2	2.2	100.0	0.0	100.0	0.0	100.0	0.0	100.0	0.0	6.8	95.0	95.0	95.0	95.0	30.0	30.0	16.8	16.7	0.0	0.0	17.8	17.7	17.7	1000.0	1.2	1.2	0.0	0.0	1000.0
2019-12-19 04:05:00	100.0	95.0	628.0	1.8	95.0	3.7	0.0	0.0	76.1	18.1	100.0	100.0	8.0	11.0	100.0	100.0	0.0	600.0	600.0	2.2	2.2	100.0	0.0	100.0	0.0	100.0	0.0	100.0	0.0	6.8	95.0	95.0	95.0	95.0	30.0	30.0	16.9	16.7	0.0	0.0	17.9	17.7	17.7	1000.0	1.2	1.2	0.0	0.0	1000.0
2019-12-19 04:10:00	100.0	95.0	611.0	1.8	95.0	3.7	0.0	0.0	76.0	18.1	100.0	100.0	8.0	10.0	100.0	100.0	0.0	600.0	600.0	2.2	2.2	100.0	0.0	100.0	0.0	100.0	0.0	100.0	0.0	6.8	95.0	95.0	95.0	95.0	30.0	30.0	16.9	16.8	0.0	0.0	18.1	17.8	17.8	1000.0	1.2	1.2	0.0	0.0	1000.0
2019-12-19 04:15:00	100.0	95.0	600.0	1.8	95.0	3.7	0.0	0.0	76.5	18.3	100.0	100.0	6.0	8.0	100.0	100.0	0.0	600.0	600.0	2.2	2.2	100.0	0.0	100.0	0.0	100.0	0.0	100.0	0.0	6.8	95.0	95.0	95.0	95.0	30.0	30.0	17.1	16.9	0.0	0.0	18.1	17.9	17.9	1000.0	1.2	1.2	0.0	0.0	1000.0
2019-12-19 04:20:00	100.0	95.0	618.0	1.8	95.0	3.5	0.0	0.0	77.6	18.2	100.0	100.0	6.0	8.0	100.0	100.0	0.0007	600.0	600.0	2.2	2.2	100.0	0.0	100.0	0.0	100.0	0.0	100.0	0.0	6.8	95.0	95.0	95.0	95.0	30.0	30.0	17.2	16.9	0.0	0.0	18.2	18.1	18.1	1000.0	1.2	1.2	0.0	0.0	1000.0
2019-12-19 04:25:00	100.0	95.0	657.0	1.8	95.0	3.3	0.0	0.0	78.9	18.2	100.0	100.0	3.0	1.0	100.0	100.0	0.0013	600.0	600.0	2.2	2.2	100.0	0.0	100.0	0.0	100.0	0.0	100.0	0.0	6.8	95.0	95.0	95.0	95.0	30.0	30.0	17.4	17.1	0.0	0.0	18.4	18.1	18.1	1000.0	1.2	1.2	0.0	0.0	1000.0
2019-12-19 04:30:00	100.0	95.0	741.0	1.8	95.0	3.3	0.0	0.0	78.6	18.3	100.0	100.0	3.0	1.0	100.0	100.0	0.002	600.0	600.0	2.2	2.2	100.0	0.0	100.0	0.0	100.0	0.0	100.0	0.0	6.8	95.0	95.0	95.0	95.0	30.0	30.0	17.4	17.2	0.0	0.0	18.4	18.2	18.2	1000.0	1.2	1.2	0.0	0.0	1000.0
2019-12-19 04:35:00	100.0	95.0	705.0	1.8	95.0	3.2	0.0	0.0	79.4	18.2	100.0	100.0	3.0	0.0	100.0	100.0	0.0014	600.0	600.0	2.2	2.2	100.0	0.0	100.0	0.0	100.0	0.0	100.0	0.0	6.8	95.0	95.0	95.0	95.0	30.0	30.0	17.5	17.4	0.0	0.0	18.5	18.4	18.4	1000.0	1.2	1.2	0.0	0.0	1000.0
2019-12-19 04:40:00	100.0	95.0	664.0	1.8	95.0	3.3	0.0	0.0	78.7	18.2	100.0	100.0	3.0	0.0	100.0	100.0	0.0008	600.0	600.0	2.2	2.2	100.0	0.0	100.0	0.0	100.0	0.0	100.0	0.0	6.8	95.0	95.0	95.0	95.0	30.0	30.0	17.6	17.4	0.0	0.0	18.6	18.4	18.4	1000.0	1.2	1.2	0.0	0.0	1000.0
2019-12-19 04:45:00	100.0	95.0	653.0	1.8	95.0	3.3	0.0	0.0	78.6	18.2	100.0	100.0	3.0	0.0	100.0	100.0	0.0002	600.0	600.0	2.2	2.2	100.0	0.0	100.0	0.0	100.0	0.0	100.0	0.0	6.8	95.0	95.0	95.0	95.0	30.0	30.0	17.6	17.5	0.0	0.0	18.8	18.5	18.5	1000.0	1.2	1.2	0.0	0.0	1000.0
2019-12-19 04:50:00	100.0	95.0	663.0	1.8	95.0	3.3	0.0	0.0	79.1	18.4	100.0	100.0	3.0	0.0	100.0	100.0	0.0001	600.0	600.0	2.2	2.2	100.0	0.0	100.0	0.0	100.0	0.0	100.0	0.0	6.8	95.0	95.0	95.0	95.0	30.0	30.0	17.8	17.6	0.0	0.0	18.8	18.6	18.6	1000.0	1.2	1.2	0.0	0.0	1000.0
2019-12-19 04:55:00	100.0	95.0	657.0	1.8	95.0	3.2	0.0	0.0	79.7	18.3	100.0	100.0	3.0	0.0	100.0	100.0	0.0001	600.0	600.0	2.2	2.2	100.0	0.0	100.0	0.0	100.0	0.0	100.0	0.0	6.8	95.0	95.0	95.0	95.0	30.0	30.0	17.8	17.6	0.0	0.0	18.8	18.8	18.8	1000.0	1.2	1.2	0.0	0.0	1000.0
2019-12-19 05:00:00	100.0	95.0	659.0	1.8	95.0	3.2	0.0	0.0	79.8	18.3	100.0	100.0	3.0	0.0	100.0	100.0	0.0	600.0	600.0	2.2	2.2	100.0	0.0	100.0	0.0	100.0	0.0	100.0	0.0	6.8	95.0	95.0	95.0	95.0	30.0	30.0	18.0	17.8	0.0	0.0	19.0	18.8	18.8	1000.0	1.2	1.2	0.0	0.0	1000.0
2019-12-19 05:05:00	100.0	95.0	655.0	1.8	95.0	3.2	0.0	0.0	79.7	18.3	100.0	100.0	0.0	0.0	100.0	100.0	0.0	600.0	600.0	2.2	2.2	100.0	0.0	100.0	0.0	100.0	0.0	100.0	0.0	6.8	95.0	95.0	95.0	95.0	30.0	30.0	18.0	17.8	0.0	0.0	19.0	18.8	18.8	1000.0	1.2	1.2	0.0	0.0	1000.0
2019-12-19 05:10:00	100.0	95.0	642.0	1.8	95.0	3.1	0.0	0.0	80.0	18.3	100.0	100.0	4.0	0.0	100.0	100.0	0.0	600.0	600.0	2.2	2.2	100.0	0.0	100.0	0.0	100.0	0.0	100.0	0.0	6.8	95.0	95.0	95.0	95.0	30.0	30.0	18.0	18.0	0.0	0.0	19.0	19.0	19.0	1000.0	1.2	1.2	0.0	0.0	1000.0
2019-12-19 05:15:00	100.0	95.0	638.0	1.8	95.0	3.1	0.0	0.0	79.8	18.3	100.0	100.0	4.0	0.0	100.0	100.0	0.0	600.0	600.0	2.2	2.2	100.0	0.0	100.0	0.0	100.0	0.0	100.0	0.0	6.8	95.0	95.0	95.0	95.0	30.0	30.0	18.0	18.0	0.0	0.0	19.0	19.0	19.0	1000.0	1.2	1.2	0.0	0.0	1000.0
2019-12-19 05:20:00	100.0	95.0	647.0	1.8	95.0	3.1	0.0	0.0	80.0	18.3	100.0	100.0	4.0	0.0	100.0	100.0	0.0	600.0	600.0	2.2	2.2	100.0	0.0	100.0	0.0	100.0	0.0	100.0	0.0	6.8	95.0	95.0	95.0	95.0	30.0	30.0	18.0	18.0	0.0	0.0	19.0	19.0	19.0	1000.0	1.2	1.2	0.0	0.0	1000.0
2019-12-19 05:25:00	100.0	95.0	635.0	1.8	95.0	3.1	0.0	0.0	80.1	18.5	100.0	100.0	4.0	0.0	100.0	100.0	0.0	600.0	600.0	2.2	2.2	100.0	0.0	100.0	0.0	100.0	0.0	100.0	0.0	6.8	95.0	95.0	95.0	95.0	30.0	30.0	18.0	18.0	0.0	0.0	19.0	19.0	19.0	1000.0	1.2	1.2	0.0	0.0	1000.0
2019-12-19 05:30:00	100.0	95.0	633.0	1.8	95.0	3.1	0.0	0.0	80.2	18.5	100.0	100.0	4.0	0.0	100.0	100.0	0.0	600.0	600.0	2.2	2.2	100.0	0.0	100.0	0.0	100.0	0.0	100.0	0.0	6.8	95.0	95.0	95.0	95.0	30.0	30.0	18.0	18.0	0.0	0.0	19.0	19.0	19.0	1000.0	1.2	1.2	0.0	0.0	1000.0
2019-12-19 05:35:00	100.0	95.0	625.0	1.8	95.0	3.1	0.0	0.0	80.1	18.5	100.0	100.0	4.0	0.0	100.0	100.0	0.0	600.0	600.0	2.2	2.2	100.0	0.0	100.0	0.0	100.0	0.0	100.0	0.0	6.8	95.0	95.0	95.0	95.0	30.0	30.0	18.0	18.0	0.0	0.0	19.0	19.0	19.0	1000.0	1.2	1.2	0.0	0.0	1000.0
2019-12-19 05:40:00	100.0	95.0	626.0	1.8	95.0	3.2	0.0	0.0	79.9	18.5	100.0	100.0	4.0	0.0	100.0	100.0	0.0	600.0	600.0	2.2	2.2	100.0	0.0	100.0	0.0	100.0	0.0	100.0	0.0	6.8	95.0	95.0	95.0	95.0	30.0	30.0	18.0	18.0	0.0	0.0	19.0	19.0	19.0	1000.0	1.2	1.2	0.0	0.0	1000.0
2019-12-19 05:45:00	100.0	95.0	612.0	1.8	95.0	3.1	0.0	0.0	80.2	18.5	100.0	100.0	4.0	0.0	100.0	100.0	0.0	600.0	600.0	2.2	2.2	100.0	0.0	100.0	0.0	100.0	0.0	100.0	0.0	6.8	95.0	95.0	95.0	95.0	30.0	30.0	18.0	18.0	0.0	0.0	19.0	19.0	19.0	1000.0	1.2	1.2	0.0	0.0	1000.0
2019-12-19 05:50:00	100.0	95.0	626.0	1.8	95.0	3.2	0.0	0.0	79.8	18.5	100.0	100.0	4.0	0.0	100.0	100.0	0.0	600.0	600.0	2.2	2.2	100.0	0.0	100.0	0.0	100.0	0.0	100.0	0.0	6.8	95.0	95.0	95.0	95.0	30.0	30.0	18.0	18.0	0.0	0.0	19.0	19.0	19.0	1000.0	1.2	1.2	0.0	0.0	1000.0
2019-12-19 05:55:00	100.0	95.0	612.0	1.8	95.0	3.2	0.0	0.0	80.0	18.7	100.0	100.0	4.0	0.0	100.0	100.0	0.0	600.0	600.0	2.2	2.2	100.0	0.0	100.0	0.0	100.0	0.0	100.0	0.0	6.8	95.0	95.0	95.0	95.0	30.0	30.0	18.0	18.0	0.0	0.0	19.0	19.0	19.0	1000.0	1.2	1.2	0.0	0.0	1000.0
2019-12-19 06:00:00	100.0	95.0	609.0	1.8	95.0	3.2	0.0	0.0	80.1	18.7	100.0	100.0	4.0	0.0	100.0	100.0	0.0	600.0	600.0	2.2	2.2	100.0	0.0	100.0	0.0	100.0	0.0	100.0	0.0	6.8	95.0	95.0	95.0	95.0	30.0	30.0	18.0	18.0	0.0	0.0	19.0	19.0	19.0	1000.0	1.2	1.2	0.0	0.0	1000.0
2019-12-19 06:05:00	100.0	95.0	603.0	1.8	95.0	3.2	0.0	0.0	80.2	18.7	100.0	100.0	4.0	0.0	100.0	100.0	0.0001	600.0	600.0	2.2	2.2	100.0	0.0	100.0	0.0	100.0	0.0	100.0	0.0	6.8	95.0	95.0	95.0	95.0	30.0	30.0	18.0	18.0	0.0	0.0	19.0	19.0	19.0	1000.0	1.2	1.2	0.0	0.0	1000.0
2019-12-19 06:10:00	100.0	95.0	619.0	1.8	95.0	3.2	0.0	0.0	80.1	18.7	100.0	100.0	4.0	0.0	100.0	100.0	0.0001	600.0	600.0	2.2	2.2	100.0	0.0	100.0	0.0	100.0	0.0	100.0	0.0	6.8	95.0	95.0	95.0	95.0	30.0	30.0	18.0	18.0	0.0	0.0	19.0	19.0	19.0	1000.0	1.2	1.2	0.0	0.0	1000.0
2019-12-19 06:15:00	100.0	95.0	649.0	1.8	95.0	3.1	0.0	0.0	80.5	18.7	100.0	100.0	4.0	0.0	100.0	100.0	0.0002	600.0	600.0	2.2	2.2	100.0	0.0	100.0	0.0	100.0	0.0	100.0	0.0	6.8	95.0	95.0	95.0	95.0	30.0	30.0	18.0	18.0	0.0	0.0	19.0	19.0	19.0	1000.0	1.2	1.2	0.0	0.0	1000.0
2019-12-19 06:20:00	100.0	95.0	632.0	1.8	95.0	3.1	0.0	0.0	80.5	18.7	100.0	100.0	4.0	0.0	100.0	100.0	0.0003	600.0	600.0	2.2	2.2	100.0	0.0	100.0	0.0	100.0	0.0	100.0	0.0	6.8	95.0	95.0	95.0	95.0	30.0	30.0	18.0	18.0	0.0	0.0	19.0	19.0	19.0	1000.0	1.2	1.2	0.0	0.0	1000.0
2019-12-19 06:25:00	100.0	95.0	641.0	1.8	95.0	3.1	0.0	0.0	80.4	18.8	100.0	100.0	4.0	0.0	100.0	100.0	0.0004	600.0	600.0	2.2	2.2	100.0	0.0	100.0	0.0	100.0	0.0	100.0	0.0	6.8	95.0	95.0	95.0	95.0	30.0	30.0	18.0	18.0	0.0	0.0	19.0	19.0	19.0	1000.0	1.2	1.2	0.0	0.0	1000.0
2019-12-19 06:30:00	100.0	95.0	642.0	1.8	95.0	3.1	0.0	0.0	80.5	18.8	100.0	100.0	4.0	0.0	100.0	100.0	0.0006	600.0	600.0	2.2	2.2	100.0	0.0	100.0	0.0	100.0	0.0	100.0	0.0	6.8	95.0	95.0	95.0	95.0	30.0	30.0	18.0	18.0	0.0	0.0	19.0	19.0	19.0	1000.0	1.2	1.2	0.0	0.0	1000.0
2019-12-19 06:35:00	100.0	95.0	626.0	1.8	95.0	3.1	0.0	0.0	80.8	18.8	100.0	100.0	4.0	0.0	100.0	100.0	0.0005	600.0	600.0	2.2	2.2	100.0	0.0	100.0	0.0	100.0	0.0	100.0	0.0	6.8	95.0	95.0	95.0	95.0	30.0	30.0	18.0	18.0	0.0	0.0	19.0	19.0	19.0	1000.0	1.2	1.2	0.0	0.0	1000.0
2019-12-19 06:40:00	100.0	95.0	619.0	1.8	95.0	3.1	0.0	0.0	81.0	19.0	100.0	100.0	4.0	0.0	100.0	100.0	0.0004	600.0	600.0	2.2	2.2	100.0	0.0	100.0	0.0	100.0	0.0	100.0	0.0	6.8	95.0	95.0	95.0	95.0	30.0	30.0	18.0	18.0	0.0	0.0	19.0	19.0	19.0	1000.0	1.2	1.2	0.0	0.0	1000.0
2019-12-19 06:45:00	100.0	95.0	643.0	1.8	95.0	3.0	0.0	0.0	81.2	18.7	100.0	100.0	5.0	0.0	100.0	100.0	0.0004	600.0	600.0	2.2	2.2	100.0	0.0	100.0	0.0	100.0	0.0	100.0	0.0	6.8	95.0	95.0	95.0	95.0	30.0	30.0	18.0	18.0	0.0	0.0	19.0	19.0	19.0	1000.0	1.2	1.2	0.0	0.0	1000.0
2019-12-19 06:50:00	100.0	95.0	630.0	1.8	95.0	3.0	0.0	0.0	81.4	18.8	100.0	100.0	5.0	0.0	100.0	100.0	0.0002	600.0	600.0	2.2	2.2	100.0	0.0	100.0	0.0	100.0	0.0	100.0	0.0	6.8	95.0	95.0	95.0	95.0	30.0	30.0	18.0	18.0	0.0	0.0	19.0	19.0	19.0	1000.0	1.2	1.2	0.0	0.0	1000.0
2019-12-19 06:55:00	100.0	95.0	633.0	1.8	95.0	3.0	0.0	0.0	81.4	18.9	100.0	100.0	5.0	0.0	100.0	100.0	0.0001	600.0	600.0	2.2	2.2	100.0	0.0	100.0	0.0	100.0	0.0	100.0	0.0	6.8	95.0	95.0	95.0	95.0	30.0	30.0	18.0	18.0	0.0	0.0	19.0	19.0	19.0	1000.0	1.2	1.2	0.0	0.0	1000.0
2019-12-19 07:00:00	100.0	95.0	611.0	1.8	95.0	3.1	0.0	0.0	81.1	19.0	100.0	100.0	6.0	0.0	100.0	100.0	0.0	600.0	600.0	2.2	2.2	100.0	0.0	100.0	0.0	100.0	0.0	100.0	0.0	6.8	95.0	95.0	95.0	95.0	30.0	30.0	18.0	18.0	0.0	0.0	19.0	19.0	19.0	1000.0	1.2	1.2	0.0	0.0	1000.0
2019-12-19 07:05:00	100.0	95.0	614.0	1.8	95.0	3.1	0.0	0.0	80.9	19.0	100.0	100.0	6.0	0.0	100.0	100.0	0.0	600.0	600.0	2.2	2.2	100.0	0.0	100.0	0.0	100.0	0.0	100.0	0.0	6.8	95.0	95.0	95.0	95.0	30.0	30.0	18.0	18.0	0.0	0.0	19.0	19.0	19.0	1000.0	1.2	1.2	0.0	0.0	1000.0
2019-12-19 07:10:00	100.0	95.0	594.0	1.8	95.0	3.2	0.0	0.0	80.4	19.0	100.0	100.0	5.0	0.0	100.0	100.0	0.0	600.0	600.0	2.2	2.2	100.0	0.0	100.0	0.0	100.0	0.0	100.0	0.0	6.8	95.0	95.0	95.0	95.0	30.0	30.0	18.0	18.0	0.0	0.0	19.0	19.0	19.0	1000.0	1.2	1.2	0.0	0.0	1000.0
2019-12-19 07:15:00	100.0	95.0	607.0	1.8	95.0	3.2	0.0	0.0	80.2	19.1	100.0	100.0	5.0	0.0	100.0	100.0	0.0	600.0	600.0	2.2	2.2	100.0	0.0	100.0	0.0	100.0	0.0	100.0	0.0	6.8	95.0	95.0	95.0	95.0	30.0	30.0	18.0	18.0	0.0	0.0	19.0	19.0	19.0	1000.0	1.2	1.2	0.0	0.0	1000.0
2019-12-19 07:20:00	100.0	95.0	609.0	1.8	95.0	3.1	0.0	0.0	80.6	18.9	100.0	100.0	5.0	0.0	100.0	100.0	0.0014	600.0	600.0	2.2	2.2	100.0	0.0	100.0	0.0	100.0	0.0	100.0	0.0	6.8	95.0	95.0	95.0	95.0	30.0	30.0	18.0	18.0	0.0	0.0	19.0	19.0	19.0	1000.0	1.2	1.2	0.0	0.0	1000.0
2019-12-19 07:25:00	100.0	95.0	666.0	1.8	95.0	3.1	0.0	0.0	81.1	19.0	100.0	100.0	5.0	0.0	100.0	100.0	0.0029	600.0	600.0	2.2	2.2	100.0	0.0	100.0	0.0	100.0	0.0	100.0	0.0	6.8	95.0	95.0	95.0	95.0	30.0	30.0	18.0	18.0	0.0	0.0	19.0	19.0	19.0	1000.0	1.2	1.2	0.0	0.0	1000.0
2019-12-19 07:30:00	100.0	95.0	704.0	1.8	95.0	3.0	0.0	0.0	81.5	19.0	100.0	100.0	5.0	0.0	100.0	100.0	0.0043	600.0	600.0	2.2	2.2	100.0	0.0	100.0	0.0	100.0	0.0	100.0	0.0	6.8	95.0	95.0	95.0	95.0	30.0	30.0	18.0	18.0	0.0	0.0	19.0	19.0	19.0	1000.0	1.2	1.2	0.0	0.0	1000.0
2019-12-19 07:35:00	100.0	95.0	684.0	1.8	95.0	2.9	0.0	0.0	81.8	18.8	100.0	100.0	6.0	0.0	100.0	100.0	0.0036	600.0	600.0	2.2	2.2	100.0	0.0	100.0	0.0	100.0	0.0	100.0	0.0	6.8	95.0	95.0	95.0	95.0	30.0	30.0	18.0	18.0	0.0	0.0	19.0	19.0	19.0	1000.0	1.2	1.2	0.0	0.0	1000.0
2019-12-19 07:40:00	100.0	95.0	684.0	1.8	95.0	2.9	0.0	0.0	81.9	19.0	100.0	100.0	6.0	0.0	100.0	100.0	0.003	600.0	600.0	2.2	2.2	100.0	0.0	100.0	0.0	100.0	0.0	100.0	0.0	6.8	95.0	95.0	95.0	95.0	30.0	30.0	18.0	18.0	0.0	0.0	19.0	19.0	19.0	1000.0	1.2	1.2	0.0	0.0	1000.0
2019-12-19 07:45:00	100.0	95.0	678.0	1.8	95.0	3.0	0.0	0.0	81.5	19.0	100.0	100.0	6.0	0.0	100.0	100.0	0.0023	600.0	600.0	2.2	2.2	100.0	0.0	100.0	0.0	100.0	0.0	100.0	0.0	6.8	95.0	95.0	95.0	95.0	30.0	30.0	18.0	18.0	0.0	0.0	19.0	19.0	19.0	1000.0	1.2	1.2	0.0	0.0	1000.0
2019-12-19 07:50:00	100.0	95.0	687.0	1.8	95.0	3.1	0.0	0.0	81.1	19.0	100.0	100.0	6.0	1.0	100.0	100.0	0.0019	600.0	600.0	2.2	2.2	100.0	0.0	100.0	0.0	100.0	0.0	100.0	0.0	6.8	95.0	95.0	95.0	95.0	30.0	30.0	18.0	18.0	0.0	0.0	19.0	19.0	19.0	1000.0	1.2	1.2	0.0	0.0	1000.0
2019-12-19 07:55:00	100.0	95.0	686.0	1.8	95.0	3.1	0.0	0.0	81.1	19.1	100.0	100.0	6.0	1.0	100.0	100.0	0.0014	600.0	600.0	2.2	2.2	100.0	0.0	100.0	0.0	100.0	0.0	100.0	0.0	6.8	95.0	95.0	95.0	95.0	30.0	30.0	18.0	18.0	0.0	0.0	19.0	19.0	19.0	1000.0	1.2	1.2	0.0	0.0	1000.0
2019-12-19 08:00:00	100.0	95.0	683.0	1.8	95.0	3.1	0.0	0.0	81.0	19.0	100.0	100.0	6.0	1.0	100.0	100.0	0.001	600.0	600.0	2.2	2.2	100.0	0.0	100.0	0.0	100.0	0.0	100.0	0.0	6.8	95.0	95.0	95.0	95.0	30.0	30.0	18.0	18.0	0.0	0.0	19.0	19.0	19.0	1000.0	1.2	1.2	0.0	0.0	1000.0
2019-12-19 08:05:00	100.0	95.0	678.0	1.8	95.0	3.2	0.0	0.0	80.4	19.1	100.0	100.0	5.0	1.0	100.0	100.0	0.0007	600.0	600.0	2.2	2.2	100.0	0.0	100.0	0.0	100.0	0.0	100.0	0.0	6.8	95.0	95.0	95.0	95.0	30.0	30.0	18.0	18.0	0.0	0.0	19.0	19.0	19.0	1000.0	1.2	1.2	0.0	0.0	1000.0
2019-12-19 08:10:00	100.0	95.0	662.0	1.8	95.0	3.1	0.0	0.0	80.9	19.1	100.0	100.0	8.0	4.0	100.0	100.0	0.0003	600.0	600.0	2.2	2.2	100.0	0.0	100.0	0.0	100.0	0.0	100.0	0.0	6.8	95.0	95.0	95.0	95.0	30.0	30.0	18.0	18.0	0.0	0.0	19.0	19.0	19.0	1000.0	1.2	1.2	0.0	0.0	1000.0
2019-12-19 08:15:00	100.0	95.0	666.0	1.8	95.0	3.1	0.0	0.0	80.8	19.0	100.0	100.0	5.0	0.0	100.0	100.0	0.0	600.0	600.0	2.2	2.2	100.0	0.0	100.0	0.0	100.0	0.0	100.0	0.0	6.8	95.0	95.0	95.0	95.0	30.0	30.0	18.0	18.0	0.0	0.0	19.0	19.0	19.0	1000.0	1.2	1.2	0.0	0.0	1000.0
2019-12-19 08:20:00	100.0	95.0	654.0	1.8	95.0	3.1	0.0	0.0	80.8	19.1	100.0	100.0	5.0	0.0	100.0	100.0	0.0	600.0	600.0	2.2	2.2	100.0	0.0	100.0	0.0	100.0	0.0	100.0	0.0	6.8	95.0	95.0	95.0	95.0	30.0	30.0	18.0	18.0	0.0	0.0	19.0	19.0	19.0	1000.0	1.2	1.2	0.0	0.0	1000.0
2019-12-19 08:25:00	100.0	95.0	662.0	1.8	95.0	3.1	0.0	0.0	80.6	19.0	100.0	100.0	8.0	2.0	100.0	100.0	0.0	600.0	600.0	2.2	2.2	100.0	0.0	100.0	0.0	100.0	0.0	100.0	0.0	6.8	95.0	95.0	95.0	95.0	30.0	30.0	18.0	18.0	0.0	0.0	19.0	19.0	19.0	1000.0	1.2	1.2	0.0	0.0	1000.0
2019-12-19 08:30:00	100.0	95.0	649.0	1.8	95.0	3.3	0.0	0.0	79.8	19.1	100.0	100.0	8.0	2.0	100.0	100.0	0.0	600.0	600.0	2.2	2.2	100.0	0.0	100.0	0.0	100.0	0.0	100.0	0.0	6.8	95.0	95.0	95.0	95.0	30.0	30.0	18.0	18.0	0.0	0.0	19.0	19.0	19.0	1000.0	1.2	1.2	0.0	0.0	1000.0
2019-12-19 08:35:00	100.0	95.0	654.0	1.8	95.0	3.5	0.0	0.0	78.7	19.2	100.0	100.0	7.0	2.0	100.0	100.0	0.0	600.0	600.0	2.2	2.2	100.0	0.0	100.0	0.0	100.0	0.0	100.0	0.0	6.8	95.0	95.0	95.0	95.0	30.0	30.0	18.0	18.0	0.0	0.0	19.0	19.0	19.0	1000.0	1.2	1.2	0.0	0.0	1000.0
2019-12-19 08:40:00	100.0	95.0	663.0	1.8	95.0	3.8	0.0	0.0	77.1	19.2	100.0	100.0	7.0	5.0	100.0	100.0	0.0	600.0	600.0	2.2	2.2	100.0	0.0	100.0	0.0	100.0	0.0	100.0	0.0	6.8	95.0	95.0	95.0	95.0	30.0	30.0	18.0	18.0	0.0	0.0	19.0	19.0	19.0	1000.0	1.2	1.2	0.0	0.0	1000.0
2019-12-19 08:45:00	100.0	95.0	664.0	1.8	95.0	3.9	0.0	0.0	76.6	19.4	100.0	100.0	4.0	4.0	100.0	100.0	0.0	600.0	600.0	2.2	2.2	100.0	0.0	100.0	0.0	100.0	0.0	100.0	0.0	6.8	95.0	95.0	95.0	95.0	30.0	30.0	18.0	18.0	0.0	0.0	19.0	19.0	19.0	1000.0	1.2	1.2	0.0	0.0	1000.0
2019-12-19 08:50:00	100.0	95.0	663.0	1.8	95.0	3.7	0.0	0.0	77.9	19.4	100.0	100.0	4.0	4.0	100.0	100.0	0.0	600.0	600.0	2.2	2.2	100.0	0.0	100.0	0.0	100.0	0.0	100.0	0.0	6.8	95.0	95.0	95.0	95.0	30.0	30.0	18.0	18.0	0.0	0.0	19.0	19.0	19.0	1000.0	1.2	1.2	0.0	0.0	1000.0
2019-12-19 08:55:00	100.0	95.0	681.0	1.8	95.0	3.7	0.0	0.0	77.7	19.4	100.0	100.0	6.0	5.0	100.0	100.0	0.0	600.0	600.0	2.2	2.2	100.0	0.0	100.0	0.0	100.0	0.0	100.0	0.0	6.8	95.0	95.0	95.0	95.0	30.0	30.0	18.0	18.0	0.0	0.0	19.0	19.0	19.0	1000.0	1.2	1.2	0.0	0.0	1000.0
2019-12-19 09:00:00	100.0	92.0	634.0	1.8	95.0	4.0	0.0	0.0	75.2	19.0	101.0	100.0	2.0	0.0	100.0	100.0	0.0	600.0	600.0	2.2	2.2	100.0	0.0	100.0	0.0	100.0	0.0	100.0	0.0	6.8	92.0	95.0	95.0	95.0	30.0	30.0	18.0	18.0	0.0	0.0	19.0	19.0	19.0	1000.0	1.2	1.2	0.0	0.0	1000.0
2019-12-19 09:05:00	100.0	89.0	631.0	1.8	95.0	4.2	0.0	0.0	74.1	18.9	101.0	100.0	1.0	0.0	100.0	100.0	0.0	600.0	600.0	2.2	2.2	100.0	0.0	100.0	0.0	100.0	0.0	100.0	0.0	6.8	92.0	95.0	95.0	95.0	30.0	30.0	18.0	18.0	0.0	0.0	19.0	19.0	19.0	1000.0	1.2	1.2	0.0	0.0	1000.0
2019-12-19 09:10:00	100.0	86.0	628.0	1.8	95.0	3.9	0.0	0.0	75.7	18.9	102.0	100.0	1.0	0.0	100.0	100.0	0.0	600.0	600.0	2.2	2.2	100.0	0.0	100.0	0.0	100.0	0.0	100.0	0.0	6.8	86.0	92.0	95.0	95.0	30.0	30.0	18.0	18.0	0.0	0.0	19.0	19.0	19.0	1000.0	1.2	1.2	0.0	0.0	1000.0
2019-12-19 09:15:00	100.0	36.0	630.0	1.8	95.0	3.8	0.0	0.0	76.0	18.7	110.0	100.0	1.0	0.0	100.0	100.0	0.0	600.0	600.0	2.2	2.2	100.0	0.0	100.0	0.0	100.0	0.0	100.0	0.0	6.8	36.0	92.0	95.0	95.0	30.0	30.0	18.0	18.0	0.0	0.0	19.0	19.0	19.0	1000.0	1.2	1.2	0.0	0.0	1000.0
2019-12-19 09:20:00	100.0	0.0	622.0	1.8	92.0	4.0	0.0	0.0	75.1	18.9	118.0	100.0	1.0	0.0	100.0	100.0	0.0	600.0	600.0	2.2	2.2	100.0	0.0	100.0	0.0	100.0	0.0	100.0	0.0	6.8	0.0	86.0	92.0	95.0	30.0	30.0	18.0	18.0	0.0	0.0	19.0	19.0	19.0	1000.0	1.2	1.2	0.0	0.0	1000.0
2019-12-19 09:25:00	100.0	0.0	612.0	1.8	89.0	3.9	0.0	0.0	75.9	18.7	123.0	100.0	1.0	0.0	100.0	100.0	0.0	600.0	600.0	2.2	2.2	100.0	0.0	100.0	0.0	100.0	0.0	100.0	0.0	6.8	0.0	36.0	92.0	95.0	30.0	30.0	18.0	18.0	0.0	0.0	19.0	19.0	19.0	1000.0	1.2	1.2	0.0	0.0	1000.0
2019-12-19 09:30:00	100.0	0.0	611.0	1.8	86.0	4.0	0.0	0.0	75.3	18.8	127.0	100.0	1.0	0.0	100.0	100.0	0.0	600.0	600.0	2.2	2.2	100.0	0.0	100.0	0.0	100.0	0.0	100.0	0.0	6.8	0.0	0.0	86.0	92.0	30.0	30.0	18.0	18.0	0.0	0.0	19.0	19.0	19.0	1000.0	1.2	1.2	0.0	0.0	1000.0
2019-12-19 09:35:00	100.0	0.0	600.0	1.8	83.0	3.9	0.0	0.0	75.5	18.4	133.0	100.0	1.0	0.0	100.0	100.0	0.0	600.0	600.0	2.2	2.2	100.0	0.0	100.0	0.0	100.0	0.0	100.0	0.0	6.8	0.0	0.0	83.0	92.0	30.0	30.0	18.0	18.0	0.0	0.0	19.0	19.0	19.0	1000.0	1.2	1.2	0.0	0.0	1000.0
2019-12-19 09:40:00	100.0	0.0	604.0	1.8	80.0	3.9	0.0	0.0	75.5	18.7	140.0	100.0	1.0	0.0	100.0	100.0	0.0	600.0	600.0	2.2	2.2	100.0	0.0	100.0	0.0	100.0	0.0	100.0	0.0	6.8	0.0	0.0	86.0	86.0	30.0	30.0	18.0	18.0	0.0	0.0	19.0	19.0	19.0	1000.0	1.2	1.2	0.0	0.0	1000.0
2019-12-19 09:45:00	100.0	0.0	620.0	1.8	70.0	3.9	0.0	0.0	75.3	18.6	144.0	100.0	1.0	0.0	100.0	100.0	0.0	600.0	600.0	2.2	2.2	100.0	0.0	100.0	0.0	100.0	0.0	100.0	0.0	6.8	0.0	0.0	83.0	83.0	30.0	30.0	18.0	18.0	0.0	0.0	19.0	19.0	19.0	1000.0	1.2	1.2	0.0	0.0	1000.0
2019-12-19 09:50:00	100.0	0.0	626.0	1.8	20.0	3.8	0.0	0.0	75.9	18.3	155.0	100.0	1.0	0.0	100.0	100.0	0.0	600.0	600.0	2.2	2.2	100.0	0.0	100.0	0.0	100.0	0.0	100.0	0.0	6.8	0.0	0.0	83.0	83.0	30.0	30.0	18.0	18.0	0.0	0.0	19.0	19.0	19.0	20.0	1.2	1.2	0.0	0.0	20.0
2019-12-19 09:55:00	100.0	0.0	618.0	1.8	0.0	3.6	0.0	0.0	77.0	18.2	152.0	100.0	1.0	0.0	100.0	100.0	0.0	600.0	600.0	2.2	2.2	100.0	0.0	100.0	0.0	100.0	0.0	100.0	0.0	6.8	0.0	0.0	83.0	83.0	30.0	30.0	18.0	18.0	0.0	0.0	19.0	19.0	19.0	20.0	1.2	1.2	0.0	0.0	20.0
2019-12-19 10:00:00	100.0	0.0	609.0	1.8	0.0	3.5	0.0	0.0	77.2	18.0	157.0	100.0	1.0	0.0	100.0	100.0	0.0	600.0	600.0	2.2	2.2	100.0	0.0	100.0	0.0	100.0	0.0	100.0	0.0	6.8	0.0	0.0	83.0	83.0	30.0	30.0	18.0	18.0	0.0	0.0	19.0	19.0	19.0	20.0	1.2	1.2	0.0	0.0	20.0
2019-12-19 10:05:00	100.0	0.0	605.0	1.8	0.0	3.5	0.0	0.0	77.4	18.3	155.0	100.0	1.0	0.0	100.0	100.0	0.0	600.0	600.0	2.2	2.2	100.0	0.0	100.0	0.0	100.0	0.0	100.0	0.0	6.8	0.0	0.0	83.0	83.0	30.0	30.0	18.0	18.0	0.0	0.0	19.0	19.0	19.0	20.0	1.2	1.2	0.0	0.0	20.0
2019-12-19 10:10:00	100.0	0.0	602.0	1.8	0.0	3.6	0.0	0.0	77.1	18.3	155.0	100.0	1.0	0.0	100.0	100.0	0.0	600.0	600.0	2.2	2.2	100.0	0.0	100.0	0.0	100.0	0.0	100.0	0.0	6.8	0.0	0.0	83.0	83.0	30.0	30.0	18.0	18.0	0.0	0.0	19.0	19.0	19.0	20.0	1.2	1.2	0.0	0.0	20.0
2019-12-19 10:15:00	100.0	0.0	596.0	1.8	0.0	3.6	0.0	0.0	77.1	18.5	161.0	100.0	1.0	0.0	100.0	100.0	0.0	600.0	600.0	2.2	2.2	100.0	0.0	100.0	0.0	100.0	0.0	100.0	0.0	6.8	0.0	0.0	83.0	83.0	30.0	30.0	18.0	18.0	0.0	0.0	19.0	19.0	19.0	20.0	1.2	1.2	0.0	0.0	20.0
2019-12-19 10:20:00	100.0	0.0	590.0	1.8	0.0	3.6	0.0	0.0	77.0	18.6	160.0	100.0	1.0	0.0	100.0	100.0	0.0009	600.0	600.0	2.2	2.2	100.0	0.0	100.0	0.0	100.0	0.0	100.0	0.0	6.8	0.0	0.0	83.0	83.0	30.0	30.0	18.0	18.0	0.0	0.0	19.0	19.0	19.0	20.0	1.2	1.2	0.0	0.0	20.0
2019-12-19 10:25:00	100.0	0.0	620.0	1.8	0.0	3.7	0.0	0.0	76.9	18.6	167.0	100.0	1.0	0.0	100.0	100.0	0.0018	600.0	600.0	2.2	2.2	100.0	0.0	100.0	0.0	100.0	0.0	100.0	0.0	6.8	0.0	0.0	83.0	83.0	30.0	30.0	18.0	18.0	0.0	0.0	19.0	19.0	19.0	20.0	1.2	1.2	0.0	0.0	20.0
2019-12-19 10:30:00	100.0	0.0	683.0	1.8	0.0	3.8	0.0	0.0	76.6	18.8	167.0	100.0	1.0	0.0	100.0	100.0	0.0027	600.0	600.0	2.2	2.2	100.0	0.0	100.0	0.0	100.0	0.0	100.0	0.0	6.8	0.0	0.0	83.0	83.0	30.0	30.0	18.0	18.0	0.0	0.0	19.0	19.0	19.0	20.0	1.2	1.2	0.0	0.0	20.0
2019-12-19 10:35:00	100.0	0.0	658.0	1.8	0.0	3.8	0.0	0.0	76.3	18.9	174.0	100.0	1.0	0.0	100.0	100.0	0.0019	600.0	600.0	2.2	2.2	100.0	0.0	100.0	0.0	100.0	0.0	100.0	0.0	6.8	0.0	0.0	83.0	83.0	30.0	30.0	18.0	18.0	0.0	0.0	19.0	19.0	19.0	20.0	1.2	1.2	0.0	0.0	20.0
2019-12-19 10:40:00	100.0	0.0	649.0	1.8	0.0	3.8	0.0	0.0	76.7	19.0	186.0	100.0	1.0	0.0	100.0	100.0	0.0011	600.0	600.0	2.2	2.2	100.0	0.0	100.0	0.0	100.0	0.0	100.0	0.0	6.8	0.0	0.0	83.0	83.0	30.0	30.0	18.0	18.0	0.0	0.0	19.0	19.0	19.0	20.0	1.2	1.2	0.0	0.0	20.0
2019-12-19 10:45:00	100.0	0.0	641.0	1.8	0.0	3.9	0.0	0.0	76.1	19.2	189.0	100.0	1.0	0.0	100.0	100.0	0.0004	600.0	600.0	2.2	2.2	100.0	0.0	100.0	0.0	100.0	0.0	100.0	0.0	6.8	0.0	0.0	83.0	83.0	30.0	30.0	18.0	18.0	0.0	0.0	19.0	19.0	19.0	20.0	1.2	1.2	0.0	0.0	20.0
2019-12-19 10:50:00	100.0	0.0	641.0	1.8	0.0	3.9	0.0	0.0	76.1	19.2	199.0	100.0	6.0	4.0	100.0	100.0	0.0002	600.0	600.0	2.2	2.2	100.0	0.0	100.0	0.0	100.0	0.0	100.0	0.0	6.8	0.0	0.0	83.0	83.0	30.0	30.0	18.0	18.0	0.0	0.0	19.0	19.0	19.0	20.0	1.2	1.2	0.0	0.0	20.0
2019-12-19 10:55:00	100.0	0.0	617.0	1.8	0.0	4.2	0.0	0.0	74.5	19.2	241.0	100.0	6.0	5.0	100.0	100.0	0.0001	600.0	600.0	2.2	2.2	100.0	0.0	100.0	0.0	100.0	0.0	100.0	0.0	6.8	0.0	0.0	83.0	83.0	30.0	30.0	18.0	18.0	0.0	0.0	19.0	19.0	19.0	20.0	1.2	1.2	0.0	0.0	20.0
2019-12-19 11:00:00	100.0	0.0	571.0	1.8	0.0	4.5	0.0	0.0	72.4	19.2	224.0	100.0	5.0	5.0	100.0	100.0	0.0	600.0	600.0	2.2	2.2	100.0	0.0	100.0	0.0	100.0	0.0	100.0	0.0	6.8	0.0	0.0	83.0	83.0	30.0	30.0	18.0	18.0	0.0	0.0	19.0	19.0	19.0	20.0	1.2	1.2	0.0	0.0	20.0
2019-12-19 11:05:00	100.0	0.0	616.0	1.8	0.0	4.7	0.0	0.0	71.5	19.1	201.0	100.0	4.0	5.0	100.0	100.0	0.0	600.0	600.0	2.2	2.2	100.0	0.0	100.0	0.0	100.0	0.0	100.0	0.0	6.8	0.0	0.0	83.0	83.0	30.0	30.0	18.0	18.0	0.0	0.0	19.0	19.0	19.0	20.0	1.2	1.2	0.0	0.0	20.0
2019-12-19 11:10:00	100.0	0.0	619.0	1.8	0.0	4.8	0.0	0.0	70.9	19.3	196.0	100.0	4.0	5.0	100.0	100.0	0.0001	600.0	600.0	2.2	2.2	100.0	0.0	100.0	0.0	100.0	0.0	100.0	0.0	6.8	0.0	0.0	83.0	83.0	30.0	30.0	18.0	18.0	0.0	0.0	19.0	19.0	19.0	20.0	1.2	1.2	0.0	0.0	20.0
2019-12-19 11:15:00	100.0	0.0	589.0	1.8	0.0	5.0	0.0	0.0	69.7	19.1	214.0	100.0	6.0	6.0	100.0	100.0	0.0001	600.0	600.0	2.2	2.2	100.0	0.0	100.0	0.0	100.0	0.0	100.0	0.0	6.8	0.0	0.0	83.0	83.0	30.0	30.0	18.0	18.0	0.0	0.0	19.0	19.0	19.0	20.0	1.2	1.2	0.0	0.0	20.0
2019-12-19 11:20:00	100.0	0.0	657.0	1.8	0.0	5.1	0.0	0.0	69.0	19.2	207.0	100.0	6.0	6.0	100.0	100.0	0.0004	600.0	600.0	2.2	2.2	100.0	0.0	100.0	0.0	100.0	0.0	100.0	0.0	6.8	0.0	0.0	83.0	83.0	30.0	30.0	18.0	18.0	0.0	0.0	19.0	19.0	19.0	20.0	1.2	1.2	0.0	0.0	20.0
2019-12-19 11:25:00	100.0	0.0	659.0	1.8	0.0	5.1	0.0	0.0	68.8	19.2	206.0	100.0	1.0	5.0	100.0	100.0	0.0006	600.0	600.0	2.2	2.2	100.0	0.0	100.0	0.0	100.0	0.0	100.0	0.0	6.8	0.0	0.0	83.0	83.0	30.0	30.0	18.0	18.0	0.0	0.0	19.0	19.0	19.0	20.0	1.2	1.2	0.0	0.0	20.0
2019-12-19 11:30:00	100.0	0.0	617.0	1.8	0.0	5.3	0.0	0.0	68.2	19.3	210.0	100.0	6.0	5.0	100.0	100.0	0.0009	600.0	600.0	2.2	2.2	100.0	0.0	100.0	0.0	100.0	0.0	100.0	0.0	6.8	0.0	0.0	83.0	83.0	30.0	30.0	18.0	18.0	0.0	0.0	19.0	19.0	19.0	20.0	1.2	1.2	0.0	0.0	20.0
2019-12-19 11:35:00	100.0	0.0	601.0	1.8	0.0	5.5	0.0	0.0	66.9	19.3	206.0	100.0	6.0	8.0	100.0	100.0	0.0007	600.0	600.0	2.2	2.2	100.0	0.0	100.0	0.0	100.0	0.0	100.0	0.0	6.8	0.0	0.0	83.0	83.0	30.0	30.0	18.0	18.0	0.0	0.0	19.0	19.0	19.0	20.0	1.2	1.2	0.0	0.0	20.0
2019-12-19 11:40:00	100.0	0.0	615.0	1.8	0.0	5.4	0.0	0.0	67.3	19.2	197.0	100.0	1.0	6.0	100.0	100.0	0.0004	600.0	600.0	2.2	2.2	100.0	0.0	100.0	0.0	100.0	0.0	100.0	0.0	6.8	0.0	0.0	83.0	83.0	30.0	30.0	18.0	18.0	0.0	0.0	19.0	19.0	19.0	20.0	1.2	1.2	0.0	0.0	20.0
2019-12-19 11:45:00	100.0	0.0	581.0	1.8	0.0	5.7	0.0	0.0	65.8	19.3	202.0	100.0	4.0	5.0	100.0	100.0	0.0002	600.0	600.0	2.2	2.2	100.0	0.0	100.0	0.0	100.0	0.0	100.0	0.0	6.8	0.0	0.0	83.0	83.0	30.0	30.0	18.0	18.0	0.0	0.0	19.0	19.0	19.0	20.0	1.2	1.2	0.0	0.0	20.0
2019-12-19 11:50:00	100.0	0.0	641.0	1.8	0.0	5.8	0.0	0.0	64.7	19.3	207.0	100.0	4.0	5.0	100.0	100.0	0.0003	600.0	600.0	2.2	2.2	100.0	0.0	100.0	0.0	100.0	0.0	100.0	0.0	6.8	0.0	0.0	83.0	83.0	30.0	30.0	18.0	18.0	0.0	0.0	19.0	19.0	19.0	20.0	1.2	1.2	0.0	0.0	20.0
2019-12-19 11:55:00	100.0	0.0	610.0	1.8	0.0	5.9	0.0	0.0	64.0	19.1	203.0	100.0	4.0	8.0	100.0	100.0	0.0004	600.0	600.0	2.2	2.2	100.0	0.0	100.0	0.0	100.0	0.0	100.0	0.0	6.8	0.0	0.0	83.0	83.0	30.0	30.0	18.0	18.0	0.0	0.0	19.0	19.0	19.0	20.0	1.2	1.2	0.0	0.0	20.0
2019-12-19 12:00:00	100.0	0.0	569.0	1.8	0.0	6.0	0.0	0.0	63.8	19.3	205.0	100.0	4.0	4.0	100.0	100.0	0.0005	600.0	600.0	2.2	2.2	100.0	0.0	100.0	0.0	100.0	0.0	100.0	0.0	6.8	0.0	0.0	83.0	83.0	30.0	30.0	18.0	18.0	0.0	0.0	19.0	19.0	19.0	20.0	1.2	1.2	0.0	0.0	20.0
2019-12-19 12:05:00	100.0	0.0	628.0	1.8	0.0	6.2	0.0	0.0	63.1	19.4	209.0	100.0	4.0	4.0	100.0	100.0	0.0009	600.0	600.0	2.2	2.2	100.0	0.0	100.0	0.0	100.0	0.0	100.0	0.0	6.8	0.0	0.0	83.0	83.0	30.0	30.0	18.0	18.0	0.0	0.0	19.0	19.0	19.0	20.0	1.2	1.2	0.0	0.0	20.0
2019-12-19 12:10:00	100.0	0.0	616.0	1.8	0.0	6.2	0.0	0.0	62.6	19.4	221.0	100.0	10.0	10.0	100.0	100.0	0.0014	600.0	600.0	2.2	2.2	100.0	0.0	100.0	0.0	100.0	0.0	100.0	0.0	6.8	0.0	0.0	83.0	83.0	30.0	30.0	18.0	18.0	0.0	0.0	19.0	19.0	19.0	20.0	1.2	1.2	0.0	0.0	20.0
2019-12-19 12:15:00	100.0	0.0	601.0	1.8	0.0	6.3	0.0	0.0	61.4	19.0	247.0	100.0	1.0	0.0	100.0	100.0	0.0018	600.0	600.0	2.2	2.2	100.0	0.0	100.0	0.0	100.0	0.0	100.0	0.0	6.8	0.0	0.0	83.0	83.0	30.0	30.0	18.0	18.0	0.0	0.0	19.0	19.0	19.0	20.0	1.2	1.2	0.0	0.0	20.0
2019-12-19 12:20:00	100.0	0.0	644.0	1.8	0.0	6.5	0.0	0.0	61.2	19.5	344.0	100.0	6.0	10.0	100.0	100.0	0.0012	600.0	600.0	2.2	2.2	100.0	0.0	100.0	0.0	100.0	0.0	100.0	0.0	6.8	0.0	0.0	83.0	83.0	30.0	30.0	18.0	18.0	0.0	0.0	19.0	19.0	19.0	20.0	1.2	1.2	0.0	0.0	20.0
2019-12-19 12:25:00	100.0	0.0	549.0	1.8	0.0	7.1	0.0	0.0	57.9	19.6	283.0	100.0	13.0	18.0	100.0	100.0	0.0006	600.0	600.0	2.2	2.2	100.0	0.0	100.0	0.0	100.0	0.0	100.0	0.0	6.8	0.0	0.0	83.0	83.0	30.0	30.0	18.0	18.0	0.0	0.0	19.0	19.0	19.0	20.0	1.2	1.2	0.0	0.0	20.0
2019-12-19 12:30:00	100.0	0.0	611.0	1.8	0.0	7.1	0.0	0.0	57.2	19.4	275.0	100.0	13.0	14.0	100.0	100.0	0.0	600.0	600.0	2.2	2.2	100.0	0.0	100.0	0.0	100.0	0.0	100.0	0.0	6.8	0.0	0.0	83.0	83.0	30.0	30.0	18.0	18.0	0.0	0.0	19.0	19.0	19.0	20.0	1.2	1.2	0.0	0.0	20.0
2019-12-19 12:35:00	100.0	0.0	585.0	1.8	0.0	7.3	0.0	0.0	56.5	19.6	240.0	100.0	8.0	6.0	100.0	100.0	0.0014	600.0	600.0	2.2	2.2	100.0	0.0	100.0	0.0	100.0	0.0	100.0	0.0	6.8	0.0	0.0	83.0	83.0	30.0	30.0	18.0	18.0	0.0	0.0	19.0	19.0	19.0	20.0	1.2	1.2	0.0	0.0	20.0
2019-12-19 12:40:00	100.0	0.0	735.0	1.8	0.0	7.4	0.0	0.0	56.0	19.5	228.0	100.0	13.0	13.0	100.0	100.0	0.0029	600.0	600.0	2.2	2.2	100.0	0.0	100.0	0.0	100.0	0.0	100.0	0.0	6.8	0.0	0.0	83.0	83.0	30.0	30.0	18.0	18.0	0.0	0.0	19.0	19.0	19.0	20.0	1.2	1.2	0.0	0.0	20.0
2019-12-19 12:45:00	100.0	0.0	601.0	1.8	0.0	7.3	0.0	0.0	56.4	19.6	271.0	100.0	13.0	13.0	100.0	100.0	0.0043	600.0	600.0	2.2	2.2	100.0	0.0	100.0	0.0	100.0	0.0	100.0	0.0	6.8	0.0	0.0	83.0	83.0	30.0	30.0	18.0	18.0	0.0	0.0	19.0	19.0	19.0	20.0	1.2	1.2	0.0	0.0	20.0
2019-12-19 12:50:00	100.0	0.0	581.0	1.8	0.0	7.3	0.0	0.0	56.5	19.4	253.0	100.0	13.0	13.0	100.0	100.0	0.0033	600.0	600.0	2.2	2.2	100.0	0.0	100.0	0.0	100.0	0.0	100.0	0.0	6.8	0.0	0.0	83.0	83.0	30.0	30.0	18.0	18.0	0.0	0.0	19.0	19.0	19.0	20.0	1.2	1.2	0.0	0.0	20.0
2019-12-19 12:55:00	100.0	0.0	632.0	1.8	0.0	7.4	0.0	0.0	56.1	19.6	231.0	100.0	9.0	11.0	100.0	100.0	0.0023	600.0	600.0	2.2	2.2	100.0	0.0	100.0	0.0	100.0	0.0	100.0	0.0	6.8	0.0	0.0	83.0	83.0	30.0	30.0	18.0	18.0	0.0	0.0	19.0	19.0	19.0	20.0	1.2	1.2	0.0	0.0	20.0
2019-12-19 13:00:00	100.0	0.0	576.0	1.8	0.0	7.6	0.0	0.0	55.7	19.8	214.0	100.0	9.0	11.0	100.0	100.0	0.0013	600.0	600.0	2.2	2.2	100.0	0.0	100.0	0.0	100.0	0.0	100.0	0.0	6.8	0.0	0.0	83.0	83.0	30.0	30.0	18.0	18.0	0.0	0.0	19.0	19.0	19.0	20.0	1.2	1.2	0.0	0.0	20.0
2019-12-19 13:05:00	100.0	0.0	671.0	1.8	0.0	7.6	0.0	0.0	56.0	19.9	206.0	100.0	12.0	14.0	100.0	100.0	0.0012	600.0	600.0	2.2	2.2	1000.0	0.0	0.0	0.0	1000.0	0.0	1000.0	0.0	6.8	0.0	0.0	83.0	83.0	30.0	30.0	18.0	18.0	0.0	0.0	19.0	19.0	19.0	20.0	1.2	1.2	0.0	0.0	20.0
2019-12-19 13:10:00	100.0	0.0	600.0	1.8	0.0	7.3	0.0	0.0	56.4	19.5	304.0	197.0	12.0	14.0	100.0	100.0	0.0011	600.0	600.0	2.2	2.2	1000.0	1000.0	0.0	0.0	1000.0	1000.0	1000.0	1000.0	6.8	0.0	0.0	83.0	83.0	30.0	30.0	18.0	18.0	0.0	0.0	19.0	19.0	19.0	20.0	1.2	1.2	0.0	0.0	20.0
2019-12-19 13:15:00	100.0	0.0	618.0	1.8	0.0	7.3	0.0	0.0	57.0	19.6	308.0	197.0	13.0	15.0	100.0	100.0	0.001	600.0	600.0	2.2	2.2	1000.0	1000.0	0.0	0.0	1000.0	1000.0	1000.0	1000.0	6.8	0.0	0.0	83.0	83.0	30.0	30.0	18.0	18.0	0.0	0.0	19.0	19.0	19.0	20.0	1.2	1.2	0.0	0.0	20.0
2019-12-19 13:20:00	100.0	0.0	597.0	1.8	0.0	7.6	0.0	0.0	55.9	19.9	306.0	197.0	13.0	15.0	100.0	100.0	0.0012	600.0	600.0	2.2	2.2	1000.0	1000.0	0.0	0.0	1000.0	1000.0	1000.0	1000.0	6.8	0.0	0.0	83.0	83.0	30.0	30.0	18.0	18.0	0.0	0.0	19.0	19.0	19.0	20.0	1.2	1.2	0.0	0.0	20.0
2019-12-19 13:25:00	100.0	0.0	590.0	1.8	0.0	7.7	0.0	0.0	55.5	20.0	311.0	197.0	13.0	15.0	100.0	100.0	0.0013	600.0	600.0	2.2	2.2	1000.0	1000.0	0.0	0.0	1000.0	1000.0	1000.0	1000.0	6.8	0.0	0.0	83.0	83.0	30.0	30.0	18.0	18.0	0.0	0.0	19.0	19.0	19.0	20.0	1.2	1.2	0.0	0.0	20.0
2019-12-19 13:30:00	100.0	0.0	605.0	1.8	0.0	8.0	0.0	0.0	54.5	20.2	318.0	197.0	20.0	21.0	100.0	100.0	0.0014	600.0	600.0	2.2	2.2	1000.0	1000.0	0.0	0.0	1000.0	1000.0	1000.0	1000.0	6.8	0.0	0.0	83.0	83.0	30.0	30.0	18.0	18.0	0.0	0.0	19.0	19.0	19.0	20.0	1.2	1.2	0.0	0.0	20.0
2019-12-19 13:35:00	100.0	0.0	584.0	1.8	0.0	7.8	0.0	0.0	54.7	20.0	300.0	197.0	20.0	21.0	100.0	100.0	0.0019	600.0	600.0	2.2	2.2	1000.0	1000.0	0.0	0.0	1000.0	1000.0	1000.0	1000.0	6.8	0.0	0.0	83.0	83.0	30.0	30.0	18.0	18.0	0.0	0.0	19.0	19.0	19.0	20.0	1.2	1.2	0.0	0.0	20.0
2019-12-19 13:40:00	100.0	0.0	618.0	1.8	0.0	7.6	0.0	0.0	55.3	19.8	290.0	197.0	20.0	21.0	100.0	100.0	0.0024	600.0	600.0	2.2	2.2	1000.0	1000.0	0.0	0.0	1000.0	1000.0	1000.0	1000.0	6.8	0.0	0.0	83.0	83.0	30.0	30.0	18.0	18.0	0.0	0.0	19.0	19.0	19.0	20.0	1.2	1.2	0.0	0.0	20.0
2019-12-19 13:45:00	100.0	0.0	576.0	1.8	0.0	7.7	0.0	0.0	54.8	19.7	282.0	197.0	16.0	18.0	100.0	100.0	0.0029	600.0	600.0	2.2	2.2	1000.0	1000.0	0.0	0.0	1000.0	1000.0	1000.0	1000.0	6.8	0.0	0.0	83.0	83.0	30.0	30.0	18.0	18.0	0.0	0.0	19.0	19.0	19.0	20.0	1.2	1.2	0.0	0.0	20.0
2019-12-19 13:50:00	100.0	0.0	664.0	1.8	0.0	7.8	0.0	0.0	54.5	19.8	263.0	197.0	16.0	18.0	100.0	100.0	0.0025	600.0	600.0	2.2	2.2	1000.0	1000.0	0.0	0.0	1000.0	1000.0	1000.0	1000.0	6.8	0.0	0.0	83.0	83.0	30.0	30.0	18.0	18.0	0.0	0.0	19.0	19.0	19.0	20.0	1.2	1.2	0.0	0.0	20.0
2019-12-19 13:55:00	100.0	0.0	598.0	1.8	0.0	7.7	0.0	0.0	54.3	19.7	251.0	197.0	15.0	17.0	100.0	100.0	0.0021	600.0	600.0	2.2	2.2	1000.0	1000.0	0.0	0.0	1000.0	1000.0	1000.0	1000.0	6.8	0.0	0.0	83.0	83.0	30.0	30.0	18.0	18.0	0.0	0.0	19.0	19.0	19.0	20.0	1.2	1.2	0.0	0.0	20.0
2019-12-19 14:00:00	100.0	0.0	633.0	1.8	0.0	7.6	0.0	0.0	55.0	19.6	178.0	132.0	15.0	17.0	100.0	100.0	0.0017	600.0	600.0	2.2	2.2	1000.0	333.0	0.0	0.0	1000.0	333.0	1000.0	333.0	6.8	0.0	0.0	83.0	83.0	30.0	30.0	18.0	18.0	0.0	0.0	19.0	19.0	19.0	20.0	1.2	1.2	0.0	0.0	20.0
2019-12-19 14:05:00	100.0	0.0	586.0	1.8	0.0	7.3	0.0	0.0	56.2	19.3	198.0	165.0	10.0	12.0	100.0	100.0	0.0022	600.0	600.0	2.2	2.2	1000.0	667.0	0.0	0.0	1000.0	667.0	1000.0	667.0	6.8	0.0	0.0	83.0	83.0	30.0	30.0	18.0	18.0	0.0	0.0	19.0	19.0	19.0	20.0	1.2	1.2	0.0	0.0	20.0
2019-12-19 14:10:00	100.0	0.0	672.0	1.8	0.0	7.1	0.0	0.0	57.2	19.2	125.0	100.0	10.0	12.0	100.0	100.0	0.0027	600.0	600.0	2.2	2.2	1000.0	0.0	0.0	0.0	1000.0	0.0	1000.0	0.0	6.8	0.0	0.0	83.0	83.0	30.0	30.0	18.0	18.0	0.0	0.0	19.0	19.0	19.0	20.0	1.2	1.2	0.0	0.0	20.0
2019-12-19 14:15:00	100.0	0.0	618.0	1.8	0.0	7.0	0.0	0.0	57.8	19.4	154.0	132.0	5.0	7.0	100.0	100.0	0.0032	600.0	600.0	2.2	2.2	1000.0	333.0	0.0	0.0	1000.0	333.0	1000.0	333.0	6.8	0.0	0.0	83.0	83.0	30.0	30.0	18.0	18.0	0.0	0.0	19.0	19.0	19.0	20.0	1.2	1.2	0.0	0.0	20.0
2019-12-19 14:20:00	100.0	0.0	612.0	1.8	0.0	7.0	0.0	0.0	58.4	19.5	122.0	100.0	5.0	7.0	100.0	100.0	0.0029	600.0	600.0	2.2	2.2	1000.0	0.0	0.0	0.0	1000.0	0.0	1000.0	0.0	6.8	0.0	0.0	83.0	83.0	30.0	30.0	18.0	18.0	0.0	0.0	19.0	19.0	19.0	20.0	1.2	1.2	0.0	0.0	20.0
2019-12-19 14:25:00	100.0	0.0	633.0	1.8	0.0	6.8	0.0	0.0	59.2	19.5	20.0	0.0	7.0	7.0	100.0	100.0	0.0026	600.0	600.0	2.2	2.2	1000.0	1000.0	0.0	0.0	1000.0	1000.0	1000.0	1000.0	6.8	0.0	0.0	83.0	83.0	30.0	30.0	18.0	18.0	0.0	0.0	19.0	19.0	19.0	20.0	1.2	1.2	0.0	0.0	20.0
2019-12-19 14:30:00	100.0	0.0	664.0	1.8	0.0	6.5	0.0	0.0	60.6	19.3	20.0	0.0	7.0	7.0	100.0	100.0	0.0024	600.0	600.0	2.2	2.2	1000.0	1000.0	0.0	0.0	1000.0	1000.0	1000.0	1000.0	6.8	0.0	0.0	83.0	83.0	30.0	30.0	18.0	18.0	0.0	0.0	19.0	19.0	19.0	20.0	1.2	1.2	0.0	0.0	20.0
2019-12-19 14:35:00	100.0	0.0	626.0	1.8	0.0	6.4	0.0	0.0	61.2	19.3	20.0	0.0	7.0	9.0	100.0	100.0	0.0018	600.0	600.0	2.2	2.2	1000.0	1000.0	0.0	0.0	1000.0	1000.0	1000.0	1000.0	6.8	0.0	0.0	83.0	83.0	30.0	30.0	18.0	18.0	0.0	0.0	19.0	19.0	19.0	20.0	1.2	1.2	0.0	0.0	20.0
2019-12-19 14:40:00	100.0	0.0	628.0	1.8	0.0	6.2	0.0	0.0	62.5	19.2	20.0	0.0	1.0	0.0	100.0	100.0	0.0012	600.0	600.0	2.2	2.2	1000.0	1000.0	0.0	0.0	1000.0	1000.0	1000.0	1000.0	6.8	0.0	0.0	83.0	83.0	30.0	30.0	18.0	18.0	0.0	0.0	19.0	19.0	19.0	20.0	1.2	1.2	0.0	0.0	20.0
2019-12-19 14:45:00	100.0	0.0	605.0	1.8	0.0	6.1	0.0	0.0	63.1	19.2	18.0	0.0	4.0	3.0	100.0	100.0	0.0006	600.0	600.0	2.2	2.2	1000.0	1000.0	0.0	0.0	1000.0	1000.0	1000.0	1000.0	6.8	0.0	0.0	83.0	83.0	30.0	30.0	18.0	18.0	0.0	0.0	19.0	19.0	19.0	20.0	1.2	1.2	0.0	0.0	20.0
2019-12-19 14:50:00	100.0	0.0	599.0	1.8	0.0	5.9	0.0	0.0	64.1	19.2	13.0	0.0	4.0	3.0	100.0	100.0	0.0006	600.0	600.0	2.2	2.2	1000.0	1000.0	0.0	0.0	1000.0	1000.0	1000.0	1000.0	6.8	0.0	0.0	83.0	83.0	30.0	30.0	18.0	18.0	0.0	0.0	19.0	19.0	19.0	20.0	1.2	1.2	0.0	0.0	20.0
2019-12-19 14:55:00	100.0	0.0	604.0	1.8	0.0	5.7	0.0	0.0	65.3	19.2	11.0	0.0	4.0	5.0	100.0	100.0	0.0007	600.0	600.0	2.2	2.2	1000.0	1000.0	0.0	0.0	1000.0	1000.0	1000.0	1000.0	6.8	0.0	0.0	83.0	83.0	30.0	30.0	18.0	18.0	0.0	0.0	19.0	19.0	19.0	20.0	1.2	1.2	0.0	0.0	20.0
2019-12-19 15:00:00	100.0	0.0	597.0	1.8	0.0	5.5	0.0	0.0	66.1	19.1	13.0	0.0	1.0	0.0	100.0	100.0	0.0007	600.0	600.0	2.2	2.2	1000.0	1000.0	0.0	0.0	1000.0	1000.0	1000.0	1000.0	6.8	0.0	0.0	83.0	83.0	30.0	30.0	18.0	18.0	0.0	0.0	19.0	19.0	19.0	20.0	1.2	1.2	0.0	0.0	20.0
2019-12-19 15:05:00	100.0	0.0	595.0	1.8	0.0	5.4	0.0	0.0	66.8	18.9	14.0	0.0	4.0	0.0	100.0	100.0	0.0014	600.0	600.0	2.2	2.2	1000.0	1000.0	0.0	0.0	1000.0	1000.0	1000.0	1000.0	6.8	0.0	0.0	83.0	83.0	30.0	30.0	18.0	18.0	0.0	0.0	19.0	19.0	19.0	20.0	1.2	1.2	0.0	0.0	20.0
2019-12-19 15:10:00	100.0	0.0	634.0	1.8	0.0	5.2	0.0	0.0	68.1	19.1	217.0	197.0	1.0	0.0	100.0	100.0	0.0021	600.0	600.0	2.2	2.2	1000.0	1000.0	0.0	0.0	1000.0	1000.0	1000.0	1000.0	6.8	0.0	0.0	83.0	83.0	30.0	30.0	18.0	18.0	0.0	0.0	19.0	19.0	19.0	20.0	1.2	1.2	0.0	0.0	20.0
2019-12-19 15:15:00	100.0	0.0	672.0	1.8	0.0	5.1	0.0	0.0	68.9	19.1	216.0	197.0	1.0	0.0	100.0	100.0	0.0029	600.0	600.0	2.2	2.2	1000.0	1000.0	0.0	0.0	1000.0	1000.0	1000.0	1000.0	6.8	0.0	0.0	83.0	83.0	30.0	30.0	18.0	18.0	0.0	0.0	19.0	19.0	19.0	20.0	1.2	1.2	0.0	0.0	20.0
2019-12-19 15:20:00	100.0	0.0	669.0	1.8	0.0	5.3	0.0	0.0	68.1	19.4	215.0	197.0	7.0	4.0	100.0	100.0	0.0019	600.0	600.0	2.2	2.2	1000.0	1000.0	0.0	0.0	1000.0	1000.0	1000.0	1000.0	6.8	0.0	0.0	83.0	83.0	30.0	30.0	18.0	18.0	0.0	0.0	19.0	19.0	19.0	20.0	1.2	1.2	0.0	0.0	20.0
2019-12-19 15:25:00	100.0	0.0	648.0	1.8	0.0	5.5	0.0	0.0	67.3	19.6	211.0	197.0	8.0	0.0	100.0	100.0	0.001	600.0	600.0	2.2	2.2	1000.0	1000.0	0.0	0.0	1000.0	1000.0	1000.0	1000.0	6.8	0.0	0.0	83.0	83.0	30.0	30.0	18.0	18.0	0.0	0.0	19.0	19.0	19.0	20.0	1.2	1.2	0.0	0.0	20.0
2019-12-19 15:30:00	100.0	0.0	626.0	1.8	0.0	5.5	0.0	0.0	67.5	19.6	204.0	197.0	15.0	0.0	100.0	100.0	0.0	600.0	600.0	2.2	2.2	1000.0	1000.0	0.0	0.0	1000.0	1000.0	1000.0	1000.0	6.8	0.0	0.0	83.0	83.0	30.0	30.0	18.0	18.0	0.0	0.0	19.0	19.0	19.0	20.0	1.2	1.2	0.0	0.0	20.0
2019-12-19 15:35:00	100.0	0.0	614.0	1.8	0.0	5.4	0.0	0.0	67.6	19.5	204.0	197.0	13.0	0.0	100.0	100.0	0.0	600.0	600.0	2.2	2.2	1000.0	1000.0	0.0	0.0	1000.0	1000.0	1000.0	1000.0	6.8	0.0	0.0	83.0	83.0	30.0	30.0	18.0	18.0	0.0	0.0	19.0	19.0	19.0	20.0	1.2	1.2	0.0	0.0	20.0
2019-12-19 15:40:00	100.0	0.0	595.0	1.8	0.0	5.4	0.0	0.0	67.9	19.5	202.0	197.0	10.0	0.0	100.0	100.0	0.0	600.0	600.0	2.2	2.2	1000.0	1000.0	0.0	0.0	1000.0	1000.0	1000.0	1000.0	6.8	0.0	0.0	83.0	83.0	30.0	30.0	18.0	18.0	0.0	0.0	19.0	19.0	19.0	20.0	1.2	1.2	0.0	0.0	20.0
2019-12-19 15:45:00	100.0	0.0	625.0	1.8	0.0	5.4	0.0	0.0	68.1	19.6	200.0	197.0	10.0	0.0	100.0	100.0	0.0	600.0	600.0	2.2	2.2	1000.0	1000.0	0.0	0.0	1000.0	1000.0	1000.0	1000.0	6.8	0.0	0.0	83.0	83.0	30.0	30.0	18.0	18.0	0.0	0.0	19.0	19.0	19.0	20.0	1.2	1.2	0.0	0.0	20.0
2019-12-19 15:50:00	100.0	0.0	670.0	1.8	0.0	5.3	0.0	0.0	68.2	19.5	200.0	197.0	10.0	0.0	100.0	100.0	0.0	600.0	600.0	2.2	2.2	1000.0	1000.0	0.0	0.0	1000.0	1000.0	1000.0	1000.0	6.8	0.0	0.0	83.0	83.0	30.0	30.0	18.0	18.0	0.0	0.0	19.0	19.0	19.0	20.0	1.2	1.2	0.0	0.0	20.0
2019-12-19 15:55:00	100.0	0.0	654.0	1.8	0.0	5.4	0.0	0.0	68.0	19.5	200.0	197.0	10.0	0.0	100.0	100.0	0.0	600.0	600.0	2.2	2.2	1000.0	1000.0	0.0	0.0	1000.0	1000.0	1000.0	1000.0	6.8	0.0	0.0	83.0	83.0	30.0	30.0	18.0	18.0	0.0	0.0	19.0	19.0	19.0	20.0	1.2	1.2	0.0	0.0	20.0
2019-12-19 16:00:00	100.0	0.0	631.0	1.8	0.0	5.4	0.0	0.0	67.9	19.6	200.0	197.0	11.0	0.0	100.0	100.0	0.0	600.0	600.0	2.2	2.2	1000.0	1000.0	0.0	0.0	1000.0	1000.0	1000.0	1000.0	6.8	0.0	0.0	83.0	83.0	30.0	30.0	18.0	18.0	0.0	0.0	19.0	19.0	19.0	20.0	1.2	1.2	0.0	0.0	20.0
2019-12-19 16:05:00	100.0	0.0	622.0	1.8	0.0	5.4	0.0	0.0	68.1	19.6	197.0	197.0	14.0	0.0	100.0	100.0	0.0001	600.0	600.0	2.2	2.2	1000.0	1000.0	0.0	0.0	1000.0	1000.0	1000.0	1000.0	6.8	0.0	0.0	83.0	83.0	30.0	30.0	18.0	18.0	0.0	0.0	19.0	19.0	19.0	20.0	1.2	1.2	0.0	0.0	20.0
2019-12-19 16:10:00	100.0	0.0	606.0	1.8	0.0	5.3	0.0	0.0	68.4	19.5	197.0	197.0	14.0	0.0	100.0	100.0	0.0002	600.0	600.0	2.2	2.2	1000.0	1000.0	0.0	0.0	1000.0	1000.0	1000.0	1000.0	6.8	0.0	0.0	83.0	83.0	30.0	30.0	18.0	18.0	0.0	0.0	19.0	19.0	19.0	20.0	1.2	1.2	0.0	0.0	20.0
2019-12-19 16:15:00	100.0	0.0	591.0	1.8	0.0	5.3	0.0	0.0	68.3	19.5	197.0	197.0	14.0	0.0	100.0	100.0	0.0003	600.0	600.0	2.2	2.2	1000.0	1000.0	0.0	0.0	1000.0	1000.0	1000.0	1000.0	6.8	0.0	0.0	83.0	83.0	30.0	30.0	18.0	18.0	0.0	0.0	19.0	19.0	19.0	20.0	1.2	1.2	0.0	0.0	20.0
2019-12-19 16:20:00	100.0	0.0	650.0	1.8	0.0	5.2	0.0	0.0	68.6	19.3	197.0	197.0	14.0	2.0	100.0	100.0	0.0002	600.0	600.0	2.2	2.2	1000.0	1000.0	0.0	0.0	1000.0	1000.0	1000.0	1000.0	6.8	0.0	0.0	83.0	83.0	30.0	30.0	18.0	18.0	0.0	0.0	19.0	19.0	19.0	20.0	1.2	1.2	0.0	0.0	20.0
2019-12-19 16:25:00	100.0	0.0	704.0	1.8	0.0	5.1	0.0	0.0	68.9	19.2	197.0	197.0	12.0	5.0	100.0	100.0	0.0001	600.0	600.0	2.2	2.2	1000.0	1000.0	0.0	0.0	1000.0	1000.0	1000.0	1000.0	6.8	0.0	0.0	83.0	83.0	30.0	30.0	18.0	18.0	0.0	0.0	19.0	19.0	19.0	20.0	1.2	1.2	0.0	0.0	20.0
2019-12-19 16:30:00	100.0	0.0	666.0	1.8	0.0	5.2	0.0	0.0	68.9	19.3	197.0	197.0	5.0	5.0	100.0	100.0	0.0	600.0	600.0	2.2	2.2	1000.0	1000.0	0.0	0.0	1000.0	1000.0	1000.0	1000.0	6.8	0.0	0.0	83.0	83.0	30.0	30.0	18.0	18.0	0.0	0.0	19.0	19.0	19.0	20.0	1.2	1.2	0.0	0.0	20.0
2019-12-19 16:35:00	100.0	0.0	639.0	1.8	0.0	5.2	0.0	0.0	68.8	19.4	197.0	197.0	7.0	5.0	100.0	100.0	0.0	600.0	600.0	2.2	2.2	1000.0	1000.0	0.0	0.0	1000.0	1000.0	1000.0	1000.0	6.8	0.0	0.0	83.0	83.0	30.0	30.0	18.0	18.0	0.0	0.0	19.0	19.0	19.0	20.0	1.2	1.2	0.0	0.0	20.0
2019-12-19 16:40:00	100.0	0.0	625.0	1.8	0.0	5.2	0.0	0.0	68.6	19.2	197.0	197.0	7.0	10.0	100.0	100.0	0.0	600.0	600.0	2.2	2.2	1000.0	1000.0	0.0	0.0	1000.0	1000.0	1000.0	1000.0	6.8	0.0	0.0	83.0	83.0	30.0	30.0	18.0	18.0	0.0	0.0	19.0	19.0	19.0	20.0	1.2	1.2	0.0	0.0	20.0
2019-12-19 16:45:00	100.0	0.0	590.0	1.8	0.0	5.0	0.0	0.0	69.0	19.0	197.0	197.0	1.0	0.0	100.0	100.0	0.0	600.0	600.0	2.2	2.2	1000.0	1000.0	0.0	0.0	1000.0	1000.0	1000.0	1000.0	6.8	0.0	0.0	83.0	83.0	30.0	30.0	18.0	18.0	0.0	0.0	19.0	19.0	19.0	20.0	1.2	1.2	0.0	0.0	20.0
2019-12-19 16:50:00	100.0	0.0	593.0	1.8	0.0	5.2	0.0	0.0	68.8	19.3	197.0	197.0	6.0	4.0	100.0	100.0	0.0	600.0	600.0	2.2	2.2	1000.0	1000.0	0.0	0.0	1000.0	1000.0	1000.0	1000.0	6.8	0.0	0.0	83.0	83.0	30.0	30.0	18.0	18.0	0.0	0.0	19.0	19.0	19.0	20.0	1.2	1.2	0.0	0.0	20.0
2019-12-19 16:55:00	100.0	0.0	614.0	1.8	0.0	5.2	0.0	0.0	68.8	19.3	197.0	197.0	4.0	5.0	100.0	100.0	0.0	600.0	600.0	2.2	2.2	1000.0	1000.0	0.0	0.0	1000.0	1000.0	1000.0	1000.0	6.8	0.0	0.0	83.0	83.0	30.0	30.0	18.0	18.0	0.0	0.0	19.0	19.0	19.0	20.0	1.2	1.2	0.0	0.0	20.0
2019-12-19 17:00:00	100.0	0.0	628.0	1.8	0.0	5.1	0.0	0.0	69.0	19.3	197.0	197.0	4.0	5.0	100.0	100.0	0.0	600.0	600.0	2.2	2.2	1000.0	1000.0	0.0	0.0	1000.0	1000.0	1000.0	1000.0	6.8	0.0	0.0	83.0	83.0	30.0	30.0	18.0	18.0	0.0	0.0	19.0	19.0	19.0	20.0	1.2	1.2	0.0	0.0	20.0
2019-12-19 17:05:00	100.0	0.0	626.0	1.8	0.0	5.1	0.0	0.0	69.3	19.3	197.0	197.0	4.0	4.0	100.0	100.0	0.0	600.0	600.0	2.2	2.2	1000.0	1000.0	0.0	0.0	1000.0	1000.0	1000.0	1000.0	6.8	0.0	0.0	83.0	83.0	30.0	30.0	18.0	18.0	0.0	0.0	19.0	19.0	19.0	20.0	1.2	1.2	0.0	0.0	20.0
2019-12-19 17:10:00	100.0	0.0	610.0	1.8	0.0	5.1	0.0	0.0	69.1	19.3	197.0	197.0	4.0	0.0	100.0	100.0	0.0	600.0	600.0	2.2	2.2	1000.0	1000.0	0.0	0.0	1000.0	1000.0	1000.0	1000.0	6.8	0.0	0.0	83.0	83.0	30.0	30.0	18.0	18.0	0.0	0.0	19.0	19.0	19.0	20.0	1.2	1.2	0.0	0.0	20.0
2019-12-19 17:15:00	100.0	0.0	581.0	1.8	0.0	5.1	0.0	0.0	69.4	19.3	197.0	197.0	8.0	0.0	100.0	100.0	0.0	600.0	600.0	2.2	2.2	1000.0	1000.0	0.0	0.0	1000.0	1000.0	1000.0	1000.0	6.8	0.0	0.0	83.0	83.0	30.0	30.0	18.0	18.0	0.0	0.0	19.0	19.0	19.0	20.0	1.2	1.2	0.0	0.0	20.0
2019-12-19 17:20:00	100.0	0.0	583.0	1.8	0.0	5.2	0.0	0.0	69.1	19.5	197.0	197.0	8.0	0.0	100.0	100.0	0.0	600.0	600.0	2.2	2.2	1000.0	1000.0	0.0	0.0	1000.0	1000.0	1000.0	1000.0	6.8	0.0	0.0	83.0	83.0	30.0	30.0	18.0	18.0	0.0	0.0	19.0	19.0	19.0	20.0	1.2	1.2	0.0	0.0	20.0
2019-12-19 17:25:00	100.0	0.0	582.0	1.8	0.0	5.1	0.0	0.0	69.5	19.3	197.0	197.0	10.0	0.0	100.0	100.0	0.0	600.0	600.0	2.2	2.2	1000.0	1000.0	0.0	0.0	1000.0	1000.0	1000.0	1000.0	6.8	0.0	0.0	83.0	83.0	30.0	30.0	18.0	18.0	0.0	0.0	19.0	19.0	19.0	20.0	1.2	1.2	0.0	0.0	20.0
2019-12-19 17:30:00	100.0	0.0	568.0	1.8	0.0	5.0	0.0	0.0	69.6	19.2	197.0	197.0	7.0	3.0	100.0	100.0	0.0	600.0	600.0	2.2	2.2	1000.0	1000.0	0.0	0.0	1000.0	1000.0	1000.0	1000.0	6.8	0.0	0.0	83.0	83.0	30.0	30.0	18.0	18.0	0.0	0.0	19.0	19.0	19.0	20.0	1.2	1.2	0.0	0.0	20.0
2019-12-19 17:35:00	100.0	0.0	555.0	1.8	0.0	5.0	0.0	0.0	69.8	19.2	197.0	197.0	7.0	3.0	100.0	100.0	0.0	600.0	600.0	2.2	2.2	1000.0	1000.0	0.0	0.0	1000.0	1000.0	1000.0	1000.0	6.8	0.0	0.0	83.0	83.0	30.0	30.0	18.0	18.0	0.0	0.0	19.0	19.0	19.0	20.0	1.2	1.2	0.0	0.0	20.0
2019-12-19 17:40:00	100.0	0.0	550.0	1.8	0.0	5.0	0.0	0.0	69.8	19.2	197.0	197.0	1.0	3.0	100.0	100.0	0.0	600.0	600.0	2.2	2.2	1000.0	1000.0	0.0	0.0	1000.0	1000.0	1000.0	1000.0	6.8	0.0	0.0	83.0	83.0	30.0	30.0	18.0	18.0	0.0	0.0	19.0	19.0	19.0	20.0	1.2	1.2	0.0	0.0	20.0
2019-12-19 17:45:00	100.0	0.0	558.0	1.8	0.0	4.9	0.0	0.0	69.9	19.1	197.0	197.0	4.0	4.0	100.0	100.0	0.0	600.0	600.0	2.2	2.2	1000.0	1000.0	0.0	0.0	1000.0	1000.0	1000.0	1000.0	6.8	0.0	0.0	83.0	83.0	30.0	30.0	18.0	18.0	0.0	0.0	19.0	19.0	19.0	20.0	1.2	1.2	0.0	0.0	20.0
2019-12-19 17:50:00	100.0	0.0	550.0	1.8	0.0	5.0	0.0	0.0	69.8	19.4	197.0	197.0	4.0	4.0	100.0	100.0	0.0001	600.0	600.0	2.2	2.2	1000.0	1000.0	0.0	0.0	1000.0	1000.0	1000.0	1000.0	6.8	0.0	0.0	83.0	83.0	30.0	30.0	18.0	18.0	0.0	0.0	19.0	19.0	19.0	20.0	1.2	1.2	0.0	0.0	20.0
2019-12-19 17:55:00	100.0	0.0	528.0	1.8	0.0	5.0	0.0	0.0	69.8	19.3	197.0	197.0	6.0	6.0	100.0	100.0	0.0001	600.0	600.0	2.2	2.2	1000.0	1000.0	0.0	0.0	1000.0	1000.0	1000.0	1000.0	6.8	0.0	0.0	83.0	83.0	30.0	30.0	18.0	18.0	0.0	0.0	19.0	19.0	19.0	20.0	1.2	1.2	0.0	0.0	20.0
2019-12-19 18:00:00	100.0	0.0	523.0	1.8	0.0	5.0	0.0	0.0	70.1	19.3	197.0	197.0	6.0	6.0	100.0	100.0	0.0002	600.0	600.0	2.2	2.2	1000.0	1000.0	0.0	0.0	1000.0	1000.0	1000.0	1000.0	6.8	0.0	0.0	83.0	83.0	30.0	30.0	18.0	18.0	0.0	0.0	19.0	19.0	19.0	20.0	1.2	1.2	0.0	0.0	20.0
2019-12-19 18:05:00	100.0	0.0	520.0	1.8	0.0	4.9	0.0	0.0	70.3	19.2	165.0	165.0	1.0	2.0	100.0	100.0	0.0003	600.0	600.0	2.2	2.2	0.0	667.0	0.0	0.0	0.0	667.0	0.0	667.0	6.8	0.0	0.0	83.0	83.0	30.0	30.0	18.0	18.0	0.0	0.0	19.0	19.0	19.0	20.0	1.2	1.2	0.0	0.0	20.0
2019-12-19 18:10:00	100.0	0.0	521.0	1.8	0.0	4.8	0.0	0.0	70.3	19.0	100.0	100.0	1.0	6.0	100.0	100.0	0.0003	600.0	600.0	2.2	2.2	0.0	0.0	0.0	0.0	0.0	0.0	0.0	0.0	6.8	0.0	0.0	83.0	83.0	30.0	30.0	18.0	18.0	0.0	0.0	19.0	19.0	19.0	20.0	1.2	1.2	0.0	0.0	20.0
2019-12-19 18:15:00	100.0	0.0	515.0	1.8	0.0	4.8	0.0	0.0	70.3	18.9	100.0	100.0	1.0	0.0	100.0	100.0	0.0003	600.0	600.0	2.2	2.2	0.0	0.0	0.0	0.0	0.0	0.0	0.0	0.0	6.8	0.0	0.0	83.0	83.0	30.0	30.0	18.0	18.0	0.0	0.0	19.0	19.0	19.0	20.0	1.2	1.2	0.0	0.0	20.0
2019-12-19 18:20:00	100.0	0.0	505.0	1.8	0.0	4.4	0.0	0.0	71.9	18.4	0.0	0.0	1.0	0.0	0.0	100.0	0.0003	400.0	600.0	2.2	2.2	0.0	0.0	0.0	0.0	0.0	0.0	0.0	0.0	6.8	0.0	0.0	83.0	83.0	30.0	30.0	18.0	18.0	0.0	0.0	19.0	19.0	19.0	20.0	1.2	1.2	0.0	0.0	20.0
2019-12-19 18:25:00	100.0	0.0	517.0	1.8	0.0	4.3	0.0	0.0	72.7	18.5	0.0	0.0	1.0	0.0	0.0	100.0	0.0003	400.0	600.0	2.2	2.2	0.0	0.0	0.0	0.0	0.0	0.0	0.0	0.0	6.8	0.0	0.0	0.0	83.0	30.0	30.0	12.0	18.0	0.0	0.0	16.3	19.0	19.0	20.0	1.2	1.2	0.0	0.0	20.0
2019-12-19 18:30:00	0.0	0.0	503.0	1.8	0.0	4.2	0.0	0.0	73.4	18.4	0.0	0.0	1.0	0.0	0.0	0.0	0.0003	400.0	400.0	2.2	2.2	0.0	0.0	0.0	0.0	0.0	0.0	0.0	0.0	6.8	0.0	0.0	0.0	0.0	30.0	30.0	12.0	18.0	0.0	0.0	16.3	19.0	19.0	20.0	1.2	1.2	0.0	0.0	20.0
2019-12-19 18:35:00	0.0	0.0	495.0	1.8	0.0	4.0	0.0	0.0	72.6	17.1	0.0	0.0	27.0	26.0	0.0	0.0	0.0004	400.0	400.0	2.2	2.2	0.0	0.0	0.0	0.0	0.0	0.0	0.0	0.0	6.8	0.0	0.0	0.0	0.0	30.0	30.0	12.0	12.0	0.0	0.0	13.0	16.3	16.3	20.0	1.2	1.2	0.0	0.0	20.0
2019-12-19 18:40:00	0.0	0.0	491.0	1.8	0.0	3.5	0.0	0.0	74.0	16.0	0.0	0.0	24.0	22.0	0.0	0.0	0.0004	400.0	400.0	2.2	2.2	0.0	0.0	0.0	0.0	0.0	0.0	0.0	0.0	6.8	0.0	0.0	0.0	0.0	30.0	30.0	12.0	12.0	0.0	0.0	13.0	13.3	13.3	20.0	1.2	1.2	0.0	0.0	20.0
2019-12-19 18:45:00	0.0	0.0	496.0	1.8	0.0	3.4	0.0	0.0	73.8	15.3	0.0	0.0	64.0	56.0	0.0	0.0	0.0005	400.0	400.0	2.2	2.2	0.0	0.0	0.0	0.0	0.0	0.0	0.0	0.0	6.8	0.0	0.0	0.0	0.0	30.0	30.0	12.0	12.0	0.0	0.0	13.0	13.0	13.0	20.0	1.2	1.2	0.0	0.0	20.0
2019-12-19 18:50:00	0.0	0.0	497.0	1.8	0.0	3.3	0.0	0.0	74.3	15.0	0.0	0.0	54.0	56.0	0.0	0.0	0.0006	400.0	400.0	2.2	2.2	0.0	0.0	0.0	0.0	0.0	0.0	0.0	0.0	6.8	0.0	0.0	0.0	0.0	30.0	30.0	12.0	12.0	0.0	0.0	13.0	13.0	13.0	20.0	1.2	1.2	0.0	0.0	20.0
2019-12-19 18:55:00	0.0	0.0	497.0	1.8	0.0	3.2	0.0	0.0	74.4	14.5	0.0	0.0	54.0	56.0	0.0	0.0	0.0006	400.0	400.0	2.2	2.2	0.0	0.0	0.0	0.0	0.0	0.0	0.0	0.0	6.8	0.0	0.0	0.0	0.0	30.0	30.0	12.0	12.0	0.0	0.0	13.0	13.0	13.0	20.0	1.2	1.2	0.0	0.0	20.0
2019-12-19 19:00:00	0.0	0.0	492.0	1.8	0.0	3.2	0.0	0.0	74.3	14.3	0.0	0.0	46.0	47.0	0.0	0.0	0.0007	400.0	400.0	2.2	2.2	0.0	0.0	0.0	0.0	0.0	0.0	0.0	0.0	6.8	0.0	0.0	0.0	0.0	30.0	30.0	12.0	12.0	0.0	0.0	13.0	13.0	13.0	20.0	1.2	1.2	0.0	0.0	20.0
2019-12-19 19:05:00	0.0	0.0	491.0	1.8	0.0	3.1	0.0	0.0	74.1	14.1	0.0	0.0	46.0	47.0	0.0	0.0	0.0006	400.0	400.0	2.2	2.2	0.0	0.0	0.0	0.0	0.0	0.0	0.0	0.0	6.8	0.0	0.0	0.0	0.0	30.0	30.0	12.0	12.0	0.0	0.0	13.0	13.0	13.0	20.0	1.2	1.2	0.0	0.0	20.0
2019-12-19 19:10:00	0.0	0.0	491.0	1.8	0.0	3.1	0.0	0.0	74.2	14.2	0.0	0.0	46.0	47.0	0.0	0.0	0.0005	400.0	400.0	2.2	2.2	0.0	0.0	0.0	0.0	0.0	0.0	0.0	0.0	6.8	0.0	0.0	0.0	0.0	30.0	30.0	12.0	12.0	0.0	0.0	13.0	13.0	13.0	20.0	1.2	1.2	0.0	0.0	20.0
2019-12-19 19:15:00	0.0	0.0	503.0	1.8	0.0	3.1	0.0	0.0	74.1	14.0	0.0	0.0	46.0	47.0	0.0	0.0	0.0004	400.0	400.0	2.2	2.2	0.0	0.0	0.0	0.0	0.0	0.0	0.0	0.0	6.8	0.0	0.0	0.0	0.0	30.0	30.0	12.0	12.0	0.0	0.0	13.0	13.0	13.0	20.0	1.2	1.2	0.0	0.0	20.0
2019-12-19 19:20:00	0.0	0.0	513.0	1.8	0.0	3.2	0.0	0.0	74.0	14.2	0.0	0.0	37.0	39.0	0.0	0.0	0.0004	400.0	400.0	2.2	2.2	0.0	0.0	0.0	0.0	0.0	0.0	0.0	0.0	6.8	0.0	0.0	0.0	0.0	30.0	30.0	12.0	12.0	0.0	0.0	13.0	13.0	13.0	20.0	1.2	1.2	0.0	0.0	20.0
2019-12-19 19:25:00	0.0	0.0	507.0	1.8	0.0	3.2	0.0	0.0	73.9	14.2	0.0	0.0	37.0	39.0	0.0	0.0	0.0004	400.0	400.0	2.2	2.2	0.0	0.0	0.0	0.0	0.0	0.0	0.0	0.0	6.8	0.0	0.0	0.0	0.0	30.0	30.0	12.0	12.0	0.0	0.0	13.0	13.0	13.0	20.0	1.2	1.2	0.0	0.0	20.0
2019-12-19 19:30:00	0.0	0.0	501.0	1.8	0.0	3.2	0.0	0.0	73.9	14.2	0.0	0.0	37.0	39.0	0.0	0.0	0.0004	400.0	400.0	2.2	2.2	0.0	0.0	0.0	0.0	0.0	0.0	0.0	0.0	6.8	0.0	0.0	0.0	0.0	30.0	30.0	12.0	12.0	0.0	0.0	13.0	13.0	13.0	20.0	1.2	1.2	0.0	0.0	20.0
2019-12-19 19:35:00	0.0	0.0	503.0	1.8	0.0	3.1	0.0	0.0	74.0	14.1	0.0	0.0	37.0	45.0	0.0	0.0	0.0004	400.0	400.0	2.2	2.2	0.0	0.0	0.0	0.0	0.0	0.0	0.0	0.0	6.8	0.0	0.0	0.0	0.0	30.0	30.0	12.0	12.0	0.0	0.0	13.0	13.0	13.0	20.0	1.2	1.2	0.0	0.0	20.0
2019-12-19 19:40:00	0.0	0.0	505.0	1.8	0.0	3.1	0.0	0.0	74.4	14.2	0.0	0.0	28.0	26.0	0.0	0.0	0.0004	400.0	400.0	2.2	2.2	0.0	0.0	0.0	0.0	0.0	0.0	0.0	0.0	6.8	0.0	0.0	0.0	0.0	30.0	30.0	12.0	12.0	0.0	0.0	13.0	13.0	13.0	20.0	1.2	1.2	0.0	0.0	20.0
2019-12-19 19:45:00	0.0	0.0	498.0	1.8	0.0	3.1	0.0	0.0	74.8	14.1	0.0	0.0	30.0	33.0	0.0	0.0	0.0004	400.0	400.0	2.2	2.2	0.0	0.0	0.0	0.0	0.0	0.0	0.0	0.0	6.8	0.0	0.0	0.0	0.0	30.0	30.0	12.0	12.0	0.0	0.0	13.0	13.0	13.0	20.0	1.2	1.2	0.0	0.0	20.0
2019-12-19 19:50:00	0.0	0.0	502.0	1.8	0.0	3.0	0.0	0.0	74.9	14.0	0.0	0.0	31.0	38.0	0.0	0.0	0.0004	400.0	400.0	2.2	2.2	0.0	0.0	0.0	0.0	0.0	0.0	0.0	0.0	6.8	0.0	0.0	0.0	0.0	30.0	30.0	12.0	12.0	0.0	0.0	13.0	13.0	13.0	20.0	1.2	1.2	0.0	0.0	20.0
2019-12-19 19:55:00	0.0	0.0	500.0	1.8	0.0	3.0	0.0	0.0	74.7	14.0	0.0	0.0	32.0	38.0	0.0	0.0	0.0004	400.0	400.0	2.2	2.2	0.0	0.0	0.0	0.0	0.0	0.0	0.0	0.0	6.8	0.0	0.0	0.0	0.0	30.0	30.0	12.0	12.0	0.0	0.0	13.0	13.0	13.0	20.0	1.2	1.2	0.0	0.0	20.0
2019-12-19 20:00:00	0.0	0.0	495.0	1.8	0.0	3.1	0.0	0.0	74.5	14.1	0.0	0.0	32.0	32.0	0.0	0.0	0.0003	400.0	400.0	2.2	2.2	0.0	0.0	0.0	0.0	0.0	0.0	0.0	0.0	6.8	0.0	0.0	0.0	0.0	30.0	30.0	12.0	12.0	0.0	0.0	13.0	13.0	13.0	20.0	1.2	1.2	0.0	0.0	20.0
2019-12-19 20:05:00	0.0	0.0	502.0	1.8	0.0	3.1	0.0	0.0	74.5	14.0	0.0	0.0	32.0	36.0	0.0	0.0	0.0003	400.0	400.0	2.2	2.2	0.0	0.0	0.0	0.0	0.0	0.0	0.0	0.0	6.8	0.0	0.0	0.0	0.0	30.0	30.0	12.0	12.0	0.0	0.0	13.0	13.0	13.0	20.0	1.2	1.2	0.0	0.0	20.0
2019-12-19 20:10:00	0.0	0.0	499.0	1.8	0.0	3.1	0.0	0.0	74.5	13.9	0.0	0.0	38.0	39.0	0.0	0.0	0.0003	400.0	400.0	2.2	2.2	0.0	0.0	0.0	0.0	0.0	0.0	0.0	0.0	6.8	0.0	0.0	0.0	0.0	30.0	30.0	12.0	12.0	0.0	0.0	13.0	13.0	13.0	20.0	1.2	1.2	0.0	0.0	20.0
2019-12-19 20:15:00	0.0	0.0	493.0	1.8	0.0	3.0	0.0	0.0	74.8	13.8	0.0	0.0	38.0	39.0	0.0	0.0	0.0002	400.0	400.0	2.2	2.2	0.0	0.0	0.0	0.0	0.0	0.0	0.0	0.0	6.8	0.0	0.0	0.0	0.0	30.0	30.0	12.0	12.0	0.0	0.0	13.0	13.0	13.0	20.0	1.2	1.2	0.0	0.0	20.0
2019-12-19 20:20:00	0.0	0.0	505.0	1.8	0.0	3.0	0.0	0.0	74.9	13.8	0.0	0.0	38.0	39.0	0.0	0.0	0.0002	400.0	400.0	2.2	2.2	0.0	0.0	0.0	0.0	0.0	0.0	0.0	0.0	6.8	0.0	0.0	0.0	0.0	30.0	30.0	12.0	12.0	0.0	0.0	13.0	13.0	13.0	20.0	1.2	1.2	0.0	0.0	20.0
2019-12-19 20:25:00	0.0	0.0	493.0	1.8	0.0	3.0	0.0	0.0	74.6	13.7	0.0	0.0	38.0	39.0	0.0	0.0	0.0002	400.0	400.0	2.2	2.2	0.0	0.0	0.0	0.0	0.0	0.0	0.0	0.0	6.8	0.0	0.0	0.0	0.0	30.0	30.0	12.0	12.0	0.0	0.0	13.0	13.0	13.0	20.0	1.2	1.2	0.0	0.0	20.0
2019-12-19 20:30:00	0.0	0.0	492.0	1.8	0.0	3.1	0.0	0.0	74.2	13.8	0.0	0.0	38.0	39.0	0.0	0.0	0.0002	400.0	400.0	2.2	2.2	0.0	0.0	0.0	0.0	0.0	0.0	0.0	0.0	6.8	0.0	0.0	0.0	0.0	30.0	30.0	12.0	12.0	0.0	0.0	13.0	13.0	13.0	20.0	1.2	1.2	0.0	0.0	20.0
2019-12-19 20:35:00	0.0	0.0	487.0	1.8	0.0	3.1	0.0	0.0	73.8	14.0	0.0	0.0	38.0	39.0	0.0	0.0	0.0002	400.0	400.0	2.2	2.2	0.0	0.0	0.0	0.0	0.0	0.0	0.0	0.0	6.8	0.0	0.0	0.0	0.0	30.0	30.0	12.0	12.0	0.0	0.0	13.0	13.0	13.0	20.0	1.2	1.2	0.0	0.0	20.0
2019-12-19 20:40:00	0.0	0.0	497.0	1.8	0.0	3.2	0.0	0.0	73.5	13.9	0.0	0.0	38.0	39.0	0.0	0.0	0.0002	400.0	400.0	2.2	2.2	0.0	0.0	0.0	0.0	0.0	0.0	0.0	0.0	6.8	0.0	0.0	0.0	0.0	30.0	30.0	12.0	12.0	0.0	0.0	13.0	13.0	13.0	20.0	1.2	1.2	0.0	0.0	20.0
2019-12-19 20:45:00	0.0	0.0	493.0	1.8	0.0	3.2	0.0	0.0	73.3	13.9	0.0	0.0	38.0	39.0	0.0	0.0	0.0002	400.0	400.0	2.2	2.2	0.0	0.0	0.0	0.0	0.0	0.0	0.0	0.0	6.8	0.0	0.0	0.0	0.0	30.0	30.0	12.0	12.0	0.0	0.0	13.0	13.0	13.0	20.0	1.2	1.2	0.0	0.0	20.0
2019-12-19 20:50:00	0.0	0.0	498.0	1.8	0.0	3.2	0.0	0.0	72.9	13.9	0.0	0.0	38.0	39.0	0.0	0.0	0.0002	400.0	400.0	2.2	2.2	0.0	0.0	0.0	0.0	0.0	0.0	0.0	0.0	6.8	0.0	0.0	0.0	0.0	30.0	30.0	12.0	12.0	0.0	0.0	13.0	13.0	13.0	20.0	1.2	1.2	0.0	0.0	20.0
2019-12-19 20:55:00	0.0	0.0	493.0	1.8	0.0	3.3	0.0	0.0	72.7	13.9	0.0	0.0	38.0	39.0	0.0	0.0	0.0002	400.0	400.0	2.2	2.2	0.0	0.0	0.0	0.0	0.0	0.0	0.0	0.0	6.8	0.0	0.0	0.0	0.0	30.0	30.0	12.0	12.0	0.0	0.0	13.0	13.0	13.0	20.0	1.2	1.2	0.0	0.0	20.0
2019-12-19 21:00:00	0.0	0.0	496.0	1.8	0.0	3.2	0.0	0.0	73.0	13.9	0.0	0.0	38.0	39.0	0.0	0.0	0.0002	400.0	400.0	2.2	2.2	0.0	0.0	0.0	0.0	0.0	0.0	0.0	0.0	6.8	0.0	0.0	0.0	0.0	30.0	30.0	12.0	12.0	0.0	0.0	13.0	13.0	13.0	20.0	1.2	1.2	0.0	0.0	20.0
2019-12-19 21:05:00	0.0	0.0	498.0	1.8	0.0	3.2	0.0	0.0	73.5	13.9	0.0	0.0	38.0	39.0	0.0	0.0	0.0002	400.0	400.0	2.2	2.2	0.0	0.0	0.0	0.0	0.0	0.0	0.0	0.0	6.8	0.0	0.0	0.0	0.0	30.0	30.0	12.0	12.0	0.0	0.0	13.0	13.0	13.0	20.0	1.2	1.2	0.0	0.0	20.0
2019-12-19 21:10:00	0.0	0.0	498.0	1.8	0.0	3.1	0.0	0.0	73.8	13.7	0.0	0.0	38.0	39.0	0.0	0.0	0.0002	400.0	400.0	2.2	2.2	0.0	0.0	0.0	0.0	0.0	0.0	0.0	0.0	6.8	0.0	0.0	0.0	0.0	30.0	30.0	12.0	12.0	0.0	0.0	13.0	13.0	13.0	20.0	1.2	1.2	0.0	0.0	20.0
2019-12-19 21:15:00	0.0	0.0	490.0	1.8	0.0	3.1	0.0	0.0	74.0	13.7	0.0	0.0	38.0	39.0	0.0	0.0	0.0002	400.0	400.0	2.2	2.2	0.0	0.0	0.0	0.0	0.0	0.0	0.0	0.0	6.8	0.0	0.0	0.0	0.0	30.0	30.0	12.0	12.0	0.0	0.0	13.0	13.0	13.0	20.0	1.2	1.2	0.0	0.0	20.0
2019-12-19 21:20:00	0.0	0.0	482.0	1.8	0.0	3.0	0.0	0.0	74.2	13.6	0.0	0.0	38.0	39.0	0.0	0.0	0.0002	400.0	400.0	2.2	2.2	0.0	0.0	0.0	0.0	0.0	0.0	0.0	0.0	6.8	0.0	0.0	0.0	0.0	30.0	30.0	12.0	12.0	0.0	0.0	13.0	13.0	13.0	20.0	1.2	1.2	0.0	0.0	20.0
2019-12-19 21:25:00	0.0	0.0	505.0	1.8	0.0	3.0	0.0	0.0	74.8	13.7	0.0	0.0	38.0	39.0	0.0	0.0	0.0002	400.0	400.0	2.2	2.2	0.0	0.0	0.0	0.0	0.0	0.0	0.0	0.0	6.8	0.0	0.0	0.0	0.0	30.0	30.0	12.0	12.0	0.0	0.0	13.0	13.0	13.0	20.0	1.2	1.2	0.0	0.0	20.0
2019-12-19 21:30:00	0.0	0.0	495.0	1.8	0.0	2.9	0.0	0.0	75.4	13.5	0.0	0.0	30.0	39.0	0.0	0.0	0.0002	400.0	400.0	2.2	2.2	0.0	0.0	0.0	0.0	0.0	0.0	0.0	0.0	6.8	0.0	0.0	0.0	0.0	30.0	30.0	12.0	12.0	0.0	0.0	13.0	13.0	13.0	20.0	1.2	1.2	0.0	0.0	20.0
2019-12-19 21:35:00	0.0	0.0	514.0	1.8	0.0	2.8	0.0	0.0	75.9	13.4	0.0	0.0	30.0	39.0	0.0	0.0	0.0002	400.0	400.0	2.2	2.2	0.0	0.0	0.0	0.0	0.0	0.0	0.0	0.0	6.8	0.0	0.0	0.0	0.0	30.0	30.0	12.0	12.0	0.0	0.0	13.0	13.0	13.0	20.0	1.2	1.2	0.0	0.0	20.0
2019-12-19 21:40:00	0.0	0.0	506.0	1.8	0.0	2.8	0.0	0.0	76.0	13.5	0.0	0.0	24.0	32.0	0.0	0.0	0.0001	400.0	400.0	2.2	2.2	0.0	0.0	0.0	0.0	0.0	0.0	0.0	0.0	6.8	0.0	0.0	0.0	0.0	30.0	30.0	12.0	12.0	0.0	0.0	13.0	13.0	13.0	20.0	1.2	1.2	0.0	0.0	20.0
2019-12-19 21:45:00	0.0	0.0	495.0	1.8	0.0	2.8	0.0	0.0	76.0	13.5	0.0	0.0	24.0	32.0	0.0	0.0	0.0001	400.0	400.0	2.2	2.2	0.0	0.0	0.0	0.0	0.0	0.0	0.0	0.0	6.8	0.0	0.0	0.0	0.0	30.0	30.0	12.0	12.0	0.0	0.0	13.0	13.0	13.0	20.0	1.2	1.2	0.0	0.0	20.0
2019-12-19 21:50:00	0.0	0.0	496.0	1.8	0.0	2.8	0.0	0.0	75.8	13.4	0.0	0.0	24.0	32.0	0.0	0.0	0.0001	400.0	400.0	2.2	2.2	0.0	0.0	0.0	0.0	0.0	0.0	0.0	0.0	6.8	0.0	0.0	0.0	0.0	30.0	30.0	12.0	12.0	0.0	0.0	13.0	13.0	13.0	20.0	1.2	1.2	0.0	0.0	20.0
2019-12-19 21:55:00	0.0	0.0	512.0	1.8	0.0	2.8	0.0	0.0	75.6	13.4	0.0	0.0	22.0	32.0	0.0	0.0	0.0001	400.0	400.0	2.2	2.2	0.0	0.0	0.0	0.0	0.0	0.0	0.0	0.0	6.8	0.0	0.0	0.0	0.0	30.0	30.0	12.0	12.0	0.0	0.0	13.0	13.0	13.0	20.0	1.2	1.2	0.0	0.0	20.0
2019-12-19 22:00:00	0.0	0.0	507.0	1.8	0.0	2.8	0.0	0.0	75.7	13.3	0.0	0.0	22.0	32.0	0.0	0.0	0.0001	400.0	400.0	2.2	2.2	0.0	0.0	0.0	0.0	0.0	0.0	0.0	0.0	6.8	0.0	0.0	0.0	0.0	30.0	30.0	12.0	12.0	0.0	0.0	13.0	13.0	13.0	20.0	1.2	1.2	0.0	0.0	20.0
2019-12-19 22:05:00	0.0	0.0	509.0	1.8	0.0	2.8	0.0	0.0	75.8	13.5	0.0	0.0	22.0	20.0	0.0	0.0	0.0001	400.0	400.0	2.2	2.2	0.0	0.0	0.0	0.0	0.0	0.0	0.0	0.0	6.8	0.0	0.0	0.0	0.0	30.0	30.0	12.0	12.0	0.0	0.0	13.0	13.0	13.0	20.0	1.2	1.2	0.0	0.0	20.0
2019-12-19 22:10:00	0.0	0.0	502.0	1.8	0.0	2.7	0.0	0.0	76.3	13.4	0.0	0.0	17.0	10.0	0.0	0.0	0.0001	400.0	400.0	2.2	2.2	0.0	0.0	0.0	0.0	0.0	0.0	0.0	0.0	6.8	0.0	0.0	0.0	0.0	30.0	30.0	12.0	12.0	0.0	0.0	13.0	13.0	13.0	20.0	1.2	1.2	0.0	0.0	20.0
2019-12-19 22:15:00	0.0	0.0	503.0	1.8	0.0	2.7	0.0	0.0	76.7	13.5	0.0	0.0	15.0	6.0	0.0	0.0	0.0001	400.0	400.0	2.2	2.2	0.0	0.0	0.0	0.0	0.0	0.0	0.0	0.0	6.8	0.0	0.0	0.0	0.0	30.0	30.0	12.0	12.0	0.0	0.0	13.0	13.0	13.0	20.0	1.2	1.2	0.0	0.0	20.0
2019-12-19 22:20:00	0.0	0.0	509.0	1.8	0.0	2.7	0.0	0.0	77.3	13.5	0.0	0.0	16.0	12.0	0.0	0.0	0.0001	400.0	400.0	2.2	2.2	0.0	0.0	0.0	0.0	0.0	0.0	0.0	0.0	6.8	0.0	0.0	0.0	0.0	30.0	30.0	12.0	12.0	0.0	0.0	13.0	13.0	13.0	20.0	1.2	1.2	0.0	0.0	20.0
2019-12-19 22:25:00	0.0	0.0	499.0	1.8	0.0	2.6	0.0	0.0	77.9	13.4	0.0	0.0	23.0	0.0	0.0	0.0	0.0001	400.0	400.0	2.2	2.2	0.0	0.0	0.0	0.0	0.0	0.0	0.0	0.0	6.8	0.0	0.0	0.0	0.0	30.0	30.0	12.0	12.0	0.0	0.0	13.0	13.0	13.0	20.0	1.2	1.2	0.0	0.0	20.0
2019-12-19 22:30:00	0.0	0.0	502.0	1.8	0.0	2.5	0.0	0.0	78.9	13.4	0.0	0.0	17.0	6.0	0.0	0.0	0.0001	400.0	400.0	2.2	2.2	0.0	0.0	0.0	0.0	0.0	0.0	0.0	0.0	6.8	0.0	0.0	0.0	0.0	30.0	30.0	12.0	12.0	0.0	0.0	13.0	13.0	13.0	20.0	1.2	1.2	0.0	0.0	20.0
2019-12-19 22:35:00	0.0	0.0	491.0	1.8	0.0	2.4	0.0	0.0	79.5	13.5	0.0	0.0	18.0	11.0	0.0	0.0	0.0001	400.0	400.0	2.2	2.2	0.0	0.0	0.0	0.0	0.0	0.0	0.0	0.0	6.8	0.0	0.0	0.0	0.0	30.0	30.0	12.0	12.0	0.0	0.0	13.0	13.0	13.0	20.0	1.2	1.2	0.0	0.0	20.0
2019-12-19 22:40:00	0.0	0.0	492.0	1.8	0.0	2.3	0.0	0.0	80.1	13.3	0.0	0.0	18.0	11.0	0.0	0.0	0.0001	400.0	400.0	2.2	2.2	0.0	0.0	0.0	0.0	0.0	0.0	0.0	0.0	6.8	0.0	0.0	0.0	0.0	30.0	30.0	12.0	12.0	0.0	0.0	13.0	13.0	13.0	20.0	1.2	1.2	0.0	0.0	20.0
2019-12-19 22:45:00	0.0	0.0	497.0	1.8	0.0	2.2	0.0	0.0	80.8	13.2	0.0	0.0	6.0	3.0	0.0	0.0	0.0001	400.0	400.0	2.2	2.2	0.0	0.0	0.0	0.0	0.0	0.0	0.0	0.0	6.8	0.0	0.0	0.0	0.0	30.0	30.0	12.0	12.0	0.0	0.0	13.0	13.0	13.0	20.0	1.2	1.2	0.0	0.0	20.0
2019-12-19 22:50:00	0.0	0.0	504.0	1.8	0.0	2.2	0.0	0.0	81.2	13.3	0.0	0.0	15.0	11.0	0.0	0.0	0.0001	400.0	400.0	2.2	2.2	0.0	0.0	0.0	0.0	0.0	0.0	0.0	0.0	6.8	0.0	0.0	0.0	0.0	30.0	30.0	12.0	12.0	0.0	0.0	13.0	13.0	13.0	20.0	1.2	1.2	0.0	0.0	20.0
2019-12-19 22:55:00	0.0	0.0	493.0	1.8	0.0	2.1	0.0	0.0	81.6	13.3	0.0	0.0	7.0	3.0	0.0	0.0	0.0001	400.0	400.0	2.2	2.2	0.0	0.0	0.0	0.0	0.0	0.0	0.0	0.0	6.8	0.0	0.0	0.0	0.0	30.0	30.0	12.0	12.0	0.0	0.0	13.0	13.0	13.0	20.0	1.2	1.2	0.0	0.0	20.0
2019-12-19 23:00:00	0.0	0.0	504.0	1.8	0.0	2.1	0.0	0.0	81.8	13.2	0.0	0.0	12.0	8.0	0.0	0.0	0.0001	400.0	400.0	2.2	2.2	0.0	0.0	0.0	0.0	0.0	0.0	0.0	0.0	6.8	0.0	0.0	0.0	0.0	30.0	30.0	12.0	12.0	0.0	0.0	13.0	13.0	13.0	20.0	1.2	1.2	0.0	0.0	20.0
2019-12-19 23:05:00	0.0	0.0	490.0	1.8	0.0	2.0	0.0	0.0	82.2	13.1	0.0	0.0	13.0	7.0	0.0	0.0	0.0001	400.0	400.0	2.2	2.2	0.0	0.0	0.0	0.0	0.0	0.0	0.0	0.0	6.8	0.0	0.0	0.0	0.0	30.0	30.0	12.0	12.0	0.0	0.0	13.0	13.0	13.0	20.0	1.2	1.2	0.0	0.0	20.0
2019-12-19 23:10:00	0.0	0.0	496.0	1.8	0.0	2.0	0.0	0.0	82.3	13.2	0.0	0.0	13.0	7.0	0.0	0.0	0.0001	400.0	400.0	2.2	2.2	0.0	0.0	0.0	0.0	0.0	0.0	0.0	0.0	6.8	0.0	0.0	0.0	0.0	30.0	30.0	12.0	12.0	0.0	0.0	13.0	13.0	13.0	20.0	1.2	1.2	0.0	0.0	20.0
2019-12-19 23:15:00	0.0	0.0	502.0	1.8	0.0	2.0	0.0	0.0	82.4	13.3	0.0	0.0	13.0	6.0	0.0	0.0	0.0001	400.0	400.0	2.2	2.2	0.0	0.0	0.0	0.0	0.0	0.0	0.0	0.0	6.8	0.0	0.0	0.0	0.0	30.0	30.0	12.0	12.0	0.0	0.0	13.0	13.0	13.0	20.0	1.2	1.2	0.0	0.0	20.0
2019-12-19 23:20:00	0.0	0.0	505.0	1.8	0.0	2.0	0.0	0.0	82.7	13.2	0.0	0.0	13.0	6.0	0.0	0.0	0.0001	400.0	400.0	2.2	2.2	0.0	0.0	0.0	0.0	0.0	0.0	0.0	0.0	6.8	0.0	0.0	0.0	0.0	30.0	30.0	12.0	12.0	0.0	0.0	13.0	13.0	13.0	20.0	1.2	1.2	0.0	0.0	20.0
2019-12-19 23:25:00	0.0	0.0	498.0	1.8	0.0	2.0	0.0	0.0	82.7	13.1	0.0	0.0	9.0	8.0	0.0	0.0	0.0001	400.0	400.0	2.2	2.2	0.0	0.0	0.0	0.0	0.0	0.0	0.0	0.0	6.8	0.0	0.0	0.0	0.0	30.0	30.0	12.0	12.0	0.0	0.0	13.0	13.0	13.0	20.0	1.2	1.2	0.0	0.0	20.0
2019-12-19 23:30:00	0.0	0.0	497.0	1.8	0.0	2.0	0.0	0.0	82.7	13.2	0.0	0.0	9.0	8.0	0.0	0.0	0.0001	400.0	400.0	2.2	2.2	0.0	0.0	0.0	0.0	0.0	0.0	0.0	0.0	6.8	0.0	0.0	0.0	0.0	30.0	30.0	12.0	12.0	0.0	0.0	13.0	13.0	13.0	20.0	1.2	1.2	0.0	0.0	20.0
2019-12-19 23:35:00	0.0	0.0	495.0	1.8	0.0	2.0	0.0	0.0	82.7	13.1	0.0	0.0	13.0	8.0	0.0	0.0	0.0001	400.0	400.0	2.2	2.2	0.0	0.0	0.0	0.0	0.0	0.0	0.0	0.0	6.8	0.0	0.0	0.0	0.0	30.0	30.0	12.0	12.0	0.0	0.0	13.0	13.0	13.0	20.0	1.2	1.2	0.0	0.0	20.0
2019-12-19 23:40:00	0.0	0.0	498.0	1.8	0.0	2.0	0.0	0.0	82.6	13.2	0.0	0.0	13.0	8.0	0.0	0.0	0.0001	400.0	400.0	2.2	2.2	0.0	0.0	0.0	0.0	0.0	0.0	0.0	0.0	6.8	0.0	0.0	0.0	0.0	30.0	30.0	12.0	12.0	0.0	0.0	13.0	13.0	13.0	20.0	1.2	1.2	0.0	0.0	20.0
2019-12-19 23:45:00	0.0	0.0	496.0	1.8	0.0	1.9	0.0	0.0	82.7	12.9	0.0	0.0	10.0	5.0	0.0	0.0	0.0001	400.0	400.0	2.2	2.2	0.0	0.0	0.0	0.0	0.0	0.0	0.0	0.0	6.8	0.0	0.0	0.0	0.0	30.0	30.0	12.0	12.0	0.0	0.0	13.0	13.0	13.0	20.0	1.2	1.2	0.0	0.0	20.0
2019-12-19 23:50:00	0.0	0.0	501.0	1.8	0.0	2.0	0.0	0.0	82.6	13.3	0.0	0.0	10.0	5.0	0.0	0.0	0.0022	400.0	400.0	2.2	2.2	0.0	0.0	0.0	0.0	0.0	0.0	0.0	0.0	6.8	25.0	0.0	0.0	0.0	30.0	30.0	12.0	12.0	0.0	0.0	13.0	13.0	13.0	20.0	1.2	1.2	0.0	0.0	20.0
2019-12-19 23:55:00	0.0	0.0	503.0	1.8	0.0	2.0	0.0	0.0	82.5	13.2	0.0	0.0	10.0	5.0	0.0	0.0	0.0043	400.0	400.0	2.2	2.2	0.0	0.0	0.0	0.0	0.0	0.0	0.0	0.0	6.8	25.0	0.0	0.0	0.0	30.0	30.0	12.0	12.0	0.0	0.0	13.0	13.0	13.0	20.0	1.2	1.2	0.0	0.0	20.0
2019-12-20 00:00:00	0.0	25.0	487.0	1.8	0.0	2.0	0.0	0.0	82.6	13.2	0.0	0.0	10.0	5.0	0.0	0.0	0.0064	400.0	400.0	2.2	2.2	0.0	0.0	0.0	0.0	0.0	0.0	0.0	0.0	6.8	25.0	25.0	0.0	0.0	30.0	30.0	12.0	12.0	0.0	0.0	13.0	13.0	13.0	20.0	1.2	1.2	0.0	0.0	20.0
2019-12-20 00:05:00	0.0	75.0	575.0	1.8	0.0	2.0	0.0	0.0	82.8	13.5	0.0	0.0	10.0	5.0	100.0	0.0	0.0071	600.0	400.0	2.2	2.2	0.0	0.0	0.0	0.0	0.0	0.0	0.0	0.0	6.8	95.0	25.0	0.0	0.0	30.0	30.0	12.1	12.0	0.0	0.0	13.1	13.0	13.0	20.0	1.2	1.2	0.0	0.0	20.0
2019-12-20 00:10:00	0.0	95.0	688.0	1.8	0.0	2.1	0.0	0.0	82.4	13.8	0.0	0.0	17.0	12.0	100.0	0.0	0.0078	600.0	400.0	2.2	2.2	0.0	0.0	0.0	0.0	0.0	0.0	0.0	0.0	6.8	95.0	25.0	0.0	0.0	30.0	30.0	12.2	12.0	0.0	0.0	13.2	13.0	13.0	20.0	1.2	1.2	0.0	0.0	20.0
2019-12-20 00:15:00	100.0	95.0	685.0	1.8	0.0	2.1	0.0	0.0	82.2	13.8	100.0	100.0	18.0	14.0	100.0	100.0	0.0085	600.0	600.0	2.2	2.2	0.0	0.0	0.0	0.0	0.0	0.0	0.0	0.0	6.8	95.0	95.0	0.0	0.0	30.0	30.0	12.4	12.1	0.0	0.0	13.4	13.1	13.1	20.0	1.2	1.2	0.0	0.0	20.0
2019-12-20 00:20:00	100.0	95.0	683.0	1.8	0.0	2.1	0.0	0.0	82.2	13.9	100.0	100.0	18.0	14.0	100.0	100.0	0.0057	600.0	600.0	2.2	2.2	0.0	0.0	0.0	0.0	0.0	0.0	0.0	0.0	6.8	95.0	95.0	0.0	0.0	30.0	30.0	12.4	12.2	0.0	0.0	13.4	13.2	13.2	20.0	1.2	1.2	0.0	0.0	20.0
2019-12-20 00:25:00	100.0	95.0	673.0	1.8	0.0	2.2	0.0	0.0	81.7	14.3	100.0	100.0	20.0	16.0	100.0	100.0	0.0028	600.0	600.0	2.2	2.2	0.0	0.0	0.0	0.0	0.0	0.0	0.0	0.0	6.8	95.0	95.0	0.0	0.0	30.0	30.0	12.5	12.4	0.0	0.0	13.5	13.4	13.4	20.0	1.2	1.2	0.0	0.0	20.0
2019-12-20 00:30:00	100.0	95.0	664.0	1.8	0.0	2.6	0.0	0.0	79.6	14.8	100.0	100.0	26.0	22.0	100.0	100.0	0.0	600.0	600.0	2.2	2.2	0.0	0.0	0.0	0.0	0.0	0.0	0.0	0.0	6.8	95.0	95.0	0.0	0.0	30.0	30.0	12.6	12.4	0.0	0.0	13.6	13.4	13.4	20.0	1.2	1.2	0.0	0.0	20.0
2019-12-20 00:35:00	100.0	95.0	657.0	1.8	0.0	2.8	0.0	0.0	78.1	15.3	100.0	100.0	33.0	38.0	100.0	100.0	0.0	600.0	600.0	2.2	2.2	0.0	0.0	0.0	0.0	0.0	0.0	0.0	0.0	6.8	95.0	95.0	0.0	0.0	30.0	30.0	12.6	12.5	0.0	0.0	13.6	13.5	13.5	20.0	1.2	1.2	0.0	0.0	20.0
2019-12-20 00:40:00	100.0	95.0	633.0	1.8	0.0	3.0	0.0	0.0	77.0	15.5	100.0	100.0	33.0	38.0	100.0	100.0	0.0	600.0	600.0	2.2	2.2	0.0	0.0	0.0	0.0	0.0	0.0	0.0	0.0	6.8	95.0	95.0	0.0	0.0	30.0	30.0	12.8	12.6	0.0	0.0	13.8	13.6	13.6	20.0	1.2	1.2	0.0	0.0	20.0
2019-12-20 00:45:00	100.0	95.0	621.0	1.8	0.0	3.2	0.0	0.0	76.5	15.8	100.0	100.0	33.0	32.0	100.0	100.0	0.0	600.0	600.0	2.2	2.2	0.0	0.0	0.0	0.0	0.0	0.0	0.0	0.0	6.8	95.0	95.0	0.0	0.0	30.0	30.0	12.8	12.6	0.0	0.0	13.8	13.6	13.6	20.0	1.2	1.2	0.0	0.0	20.0
2019-12-20 00:50:00	100.0	95.0	605.0	1.8	0.0	3.3	0.0	0.0	75.5	16.0	100.0	100.0	40.0	38.0	100.0	100.0	0.0023	600.0	600.0	2.2	2.2	0.0	0.0	0.0	0.0	0.0	0.0	0.0	0.0	6.8	95.0	95.0	0.0	0.0	30.0	30.0	12.9	12.8	0.0	0.0	14.1	13.8	13.8	20.0	1.2	1.2	0.0	0.0	20.0
2019-12-20 00:55:00	100.0	95.0	591.0	1.8	0.0	3.5	0.0	0.0	74.7	16.1	100.0	100.0	40.0	38.0	100.0	100.0	0.0046	600.0	600.0	2.2	2.2	0.0	0.0	0.0	0.0	0.0	0.0	0.0	0.0	6.8	95.0	95.0	0.0	0.0	30.0	30.0	13.1	12.9	0.0	0.0	14.1	13.9	13.9	20.0	1.2	1.2	0.0	0.0	20.0
2019-12-20 01:00:00	100.0	95.0	652.0	1.8	0.0	3.4	0.0	0.0	75.1	16.1	100.0	100.0	40.0	38.0	100.0	100.0	0.0068	600.0	600.0	2.2	2.2	0.0	0.0	0.0	0.0	0.0	0.0	0.0	0.0	6.8	95.0	95.0	0.0	0.0	30.0	30.0	13.2	12.9	0.0	0.0	14.2	14.1	14.1	20.0	1.2	1.2	0.0	0.0	20.0
2019-12-20 01:05:00	100.0	95.0	968.0	1.8	0.0	3.3	0.0	0.0	76.2	16.5	100.0	100.0	40.0	38.0	100.0	100.0	0.0052	600.0	600.0	2.2	2.2	0.0	0.0	0.0	0.0	0.0	0.0	0.0	0.0	6.8	95.0	95.0	0.0	0.0	30.0	30.0	13.3	13.1	0.0	0.0	14.3	14.1	14.1	20.0	1.2	1.2	0.0	0.0	20.0
2019-12-20 01:10:00	100.0	95.0	761.0	1.8	0.0	3.1	0.0	0.0	77.8	16.4	100.0	100.0	40.0	38.0	100.0	100.0	0.0035	600.0	600.0	2.2	2.2	0.0	0.0	0.0	0.0	0.0	0.0	0.0	0.0	6.8	95.0	95.0	0.0	0.0	30.0	30.0	13.3	13.2	0.0	0.0	14.5	14.2	14.2	20.0	1.2	1.2	0.0	0.0	20.0
2019-12-20 01:15:00	100.0	95.0	679.0	1.8	0.0	3.1	0.0	0.0	77.7	16.5	100.0	100.0	40.0	38.0	100.0	100.0	0.0018	600.0	600.0	2.2	2.2	0.0	0.0	0.0	0.0	0.0	0.0	0.0	0.0	6.8	95.0	95.0	0.0	0.0	30.0	30.0	13.5	13.3	0.0	0.0	14.5	14.3	14.3	20.0	1.2	1.2	0.0	0.0	20.0
2019-12-20 01:20:00	100.0	95.0	680.0	1.8	0.0	3.2	0.0	0.0	77.3	16.8	100.0	100.0	40.0	38.0	100.0	100.0	0.0018	600.0	600.0	2.2	2.2	0.0	0.0	0.0	0.0	0.0	0.0	0.0	0.0	6.8	95.0	95.0	0.0	0.0	30.0	30.0	13.6	13.3	0.0	0.0	14.6	14.3	14.3	20.0	1.2	1.2	0.0	0.0	20.0
2019-12-20 01:25:00	100.0	95.0	692.0	1.8	0.0	3.2	0.0	0.0	77.6	16.9	100.0	100.0	40.0	38.0	100.0	100.0	0.0017	600.0	600.0	2.2	2.2	0.0	0.0	0.0	0.0	0.0	0.0	0.0	0.0	6.8	95.0	95.0	0.0	0.0	30.0	30.0	13.8	13.5	0.0	0.0	14.8	14.5	14.5	20.0	1.2	1.2	0.0	0.0	20.0
2019-12-20 01:30:00	100.0	95.0	687.0	1.8	0.0	3.2	0.0	0.0	78.0	17.0	100.0	100.0	40.0	46.0	100.0	100.0	0.0016	600.0	600.0	2.2	2.2	0.0	0.0	0.0	0.0	0.0	0.0	0.0	0.0	6.8	95.0	95.0	0.0	0.0	30.0	30.0	13.8	13.6	0.0	0.0	14.8	14.6	14.6	20.0	1.2	1.2	0.0	0.0	20.0
2019-12-20 01:35:00	100.0	95.0	669.0	1.8	0.0	3.1	0.0	0.0	78.0	16.8	100.0	100.0	40.0	46.0	100.0	100.0	0.0012	600.0	600.0	2.2	2.2	0.0	0.0	0.0	0.0	0.0	0.0	0.0	0.0	6.8	95.0	95.0	0.0	0.0	30.0	30.0	13.9	13.8	0.0	0.0	14.9	14.8	14.8	20.0	1.2	1.2	0.0	0.0	20.0
2019-12-20 01:40:00	100.0	95.0	664.0	1.8	0.0	3.3	0.0	0.0	77.3	17.1	100.0	100.0	40.0	46.0	100.0	100.0	0.0009	600.0	600.0	2.2	2.2	0.0	0.0	0.0	0.0	0.0	0.0	0.0	0.0	6.8	95.0	95.0	0.0	0.0	30.0	30.0	14.0	13.8	0.0	0.0	14.9	14.9	14.9	20.0	1.2	1.2	0.0	0.0	20.0
2019-12-20 01:45:00	100.0	95.0	652.0	1.8	0.0	3.4	0.0	0.0	76.7	17.1	100.0	100.0	40.0	46.0	100.0	100.0	0.0005	600.0	600.0	2.2	2.2	0.0	0.0	0.0	0.0	0.0	0.0	0.0	0.0	6.8	95.0	95.0	0.0	0.0	30.0	30.0	14.0	13.9	0.0	0.0	15.0	14.9	14.9	20.0	1.2	1.2	0.0	0.0	20.0
2019-12-20 01:50:00	100.0	95.0	635.0	1.8	0.0	3.3	0.0	0.0	77.0	17.1	100.0	100.0	40.0	46.0	100.0	100.0	0.0004	600.0	600.0	2.2	2.2	0.0	0.0	0.0	0.0	0.0	0.0	0.0	0.0	6.8	95.0	95.0	0.0	0.0	30.0	30.0	14.2	14.0	0.0	0.0	15.2	14.9	14.9	20.0	1.2	1.2	0.0	0.0	20.0
2019-12-20 01:55:00	100.0	95.0	625.0	1.8	0.0	3.5	0.0	0.0	76.3	17.3	100.0	100.0	40.0	46.0	100.0	100.0	0.0004	600.0	600.0	2.2	2.2	0.0	0.0	0.0	0.0	0.0	0.0	0.0	0.0	6.8	95.0	95.0	0.0	0.0	30.0	30.0	14.3	14.0	0.0	0.0	15.3	15.0	15.0	20.0	1.2	1.2	0.0	0.0	20.0
2019-12-20 02:00:00	100.0	95.0	603.0	1.8	0.0	3.4	0.0	0.0	76.8	17.3	100.0	100.0	40.0	46.0	100.0	100.0	0.0003	600.0	600.0	2.2	2.2	0.0	0.0	0.0	0.0	0.0	0.0	0.0	0.0	6.8	95.0	95.0	0.0	0.0	30.0	30.0	14.3	14.2	0.0	0.0	15.5	15.2	15.2	20.0	1.2	1.2	0.0	0.0	20.0
2019-12-20 02:05:00	100.0	95.0	606.0	1.8	0.0	3.5	0.0	0.0	76.4	17.5	100.0	100.0	40.0	46.0	100.0	100.0	0.0007	600.0	600.0	2.2	2.2	0.0	0.0	0.0	0.0	0.0	0.0	0.0	0.0	6.8	95.0	95.0	0.0	0.0	30.0	30.0	14.5	14.3	0.0	0.0	15.5	15.3	15.3	20.0	1.2	1.2	0.0	0.0	20.0
2019-12-20 02:10:00	100.0	95.0	603.0	1.8	0.0	3.4	0.0	0.0	76.9	17.5	100.0	100.0	40.0	46.0	100.0	100.0	0.001	600.0	600.0	2.2	2.2	0.0	0.0	0.0	0.0	0.0	0.0	0.0	0.0	6.8	95.0	95.0	0.0	0.0	30.0	30.0	14.6	14.3	0.0	0.0	15.6	15.5	15.5	20.0	1.2	1.2	0.0	0.0	20.0
2019-12-20 02:15:00	100.0	95.0	597.0	1.8	0.0	3.5	0.0	0.0	76.4	17.5	100.0	100.0	40.0	46.0	100.0	100.0	0.0014	600.0	600.0	2.2	2.2	0.0	0.0	0.0	0.0	0.0	0.0	0.0	0.0	6.8	95.0	95.0	0.0	0.0	30.0	30.0	14.7	14.5	0.0	0.0	15.7	15.5	15.5	20.0	1.2	1.2	0.0	0.0	20.0
2019-12-20 02:20:00	100.0	95.0	606.0	1.8	0.0	3.5	0.0	0.0	76.7	17.4	100.0	100.0	40.0	46.0	100.0	100.0	0.0021	600.0	600.0	2.2	2.2	0.0	0.0	0.0	0.0	0.0	0.0	0.0	0.0	6.8	95.0	95.0	0.0	0.0	30.0	30.0	14.7	14.6	0.0	0.0	15.7	15.6	15.6	20.0	1.2	1.2	0.0	0.0	20.0
2019-12-20 02:25:00	100.0	95.0	612.0	1.8	0.0	3.5	0.0	0.0	76.4	17.5	100.0	100.0	40.0	46.0	100.0	100.0	0.0029	600.0	600.0	2.2	2.2	0.0	0.0	0.0	0.0	0.0	0.0	0.0	0.0	6.8	95.0	95.0	0.0	0.0	30.0	30.0	14.9	14.7	0.0	0.0	15.9	15.7	15.7	20.0	1.2	1.2	0.0	0.0	20.0
2019-12-20 02:30:00	100.0	95.0	657.0	1.8	0.0	3.6	0.0	0.0	76.0	17.6	100.0	100.0	40.0	46.0	100.0	100.0	0.0037	600.0	600.0	2.2	2.2	0.0	0.0	0.0	0.0	0.0	0.0	0.0	0.0	6.8	95.0	95.0	0.0	0.0	30.0	30.0	15.0	14.7	0.0	0.0	16.0	15.7	15.7	20.0	1.2	1.2	0.0	0.0	20.0
2019-12-20 02:35:00	100.0	95.0	680.0	1.8	0.0	3.5	0.0	0.0	76.6	17.8	100.0	100.0	40.0	46.0	100.0	100.0	0.0033	600.0	600.0	2.2	2.2	0.0	0.0	0.0	0.0	0.0	0.0	0.0	0.0	6.8	95.0	95.0	0.0	0.0	30.0	30.0	15.2	14.9	0.0	0.0	16.2	15.9	15.9	20.0	1.2	1.2	0.0	0.0	20.0
2019-12-20 02:40:00	100.0	95.0	673.0	1.8	0.0	3.7	0.0	0.0	75.8	17.8	100.0	100.0	40.0	46.0	100.0	100.0	0.003	600.0	600.0	2.2	2.2	0.0	0.0	0.0	0.0	0.0	0.0	0.0	0.0	6.8	95.0	95.0	0.0	0.0	30.0	30.0	15.2	15.0	0.0	0.0	16.2	16.0	16.0	20.0	1.2	1.2	0.0	0.0	20.0
2019-12-20 02:45:00	100.0	95.0	663.0	1.8	0.0	3.6	0.0	0.0	76.0	17.8	100.0	100.0	40.0	46.0	100.0	100.0	0.0026	600.0	600.0	2.2	2.2	0.0	0.0	0.0	0.0	0.0	0.0	0.0	0.0	6.8	95.0	95.0	0.0	0.0	30.0	30.0	15.3	15.2	0.0	0.0	16.3	16.2	16.2	20.0	1.2	1.2	0.0	0.0	20.0
2019-12-20 02:50:00	100.0	95.0	652.0	1.8	0.0	3.6	0.0	0.0	76.3	17.9	100.0	100.0	40.0	46.0	100.0	100.0	0.0021	600.0	600.0	2.2	2.2	0.0	0.0	0.0	0.0	0.0	0.0	0.0	0.0	6.8	95.0	95.0	0.0	0.0	30.0	30.0	15.4	15.2	0.0	0.0	16.4	16.2	16.2	20.0	1.2	1.2	0.0	0.0	20.0
2019-12-20 02:55:00	100.0	95.0	645.0	1.8	0.0	3.6	0.0	0.0	76.7	17.9	100.0	100.0	40.0	46.0	100.0	100.0	0.0016	600.0	600.0	2.2	2.2	0.0	0.0	0.0	0.0	0.0	0.0	0.0	0.0	6.8	95.0	95.0	0.0	0.0	30.0	30.0	15.4	15.3	0.0	0.0	16.4	16.3	16.3	20.0	1.2	1.2	0.0	0.0	20.0
2019-12-20 03:00:00	100.0	95.0	648.0	1.8	0.0	3.6	0.0	0.0	76.3	17.8	100.0	100.0	40.0	46.0	100.0	100.0	0.0012	600.0	600.0	2.2	2.2	0.0	0.0	0.0	0.0	0.0	0.0	0.0	0.0	6.8	95.0	95.0	0.0	0.0	30.0	30.0	15.6	15.4	0.0	0.0	16.6	16.4	16.4	20.0	1.2	1.2	0.0	0.0	20.0
2019-12-20 03:05:00	100.0	95.0	635.0	1.8	0.0	3.6	0.0	0.0	76.1	17.9	100.0	100.0	40.0	46.0	100.0	100.0	0.0009	600.0	600.0	2.2	2.2	0.0	0.0	0.0	0.0	0.0	0.0	0.0	0.0	6.8	95.0	95.0	0.0	0.0	30.0	30.0	15.6	15.4	0.0	0.0	16.6	16.4	16.4	20.0	1.2	1.2	0.0	0.0	20.0
2019-12-20 03:10:00	100.0	95.0	626.0	1.8	0.0	3.7	0.0	0.0	75.7	18.0	100.0	100.0	40.0	46.0	100.0	100.0	0.0007	600.0	600.0	2.2	2.2	0.0	0.0	0.0	0.0	0.0	0.0	0.0	0.0	6.8	95.0	95.0	0.0	0.0	30.0	30.0	15.6	15.6	0.0	0.0	16.9	16.6	16.6	20.0	1.2	1.2	0.0	0.0	20.0
2019-12-20 03:15:00	100.0	95.0	611.0	1.8	0.0	3.6	0.0	0.0	76.5	18.0	100.0	100.0	30.0	31.0	100.0	100.0	0.0005	600.0	600.0	2.2	2.2	0.0	0.0	0.0	0.0	0.0	0.0	0.0	0.0	6.8	95.0	95.0	0.0	0.0	30.0	30.0	15.6	15.6	0.0	0.0	16.9	16.6	16.6	20.0	1.2	1.2	0.0	0.0	20.0
2019-12-20 03:20:00	100.0	95.0	616.0	1.8	0.0	3.5	0.0	0.0	76.6	17.8	100.0	100.0	30.0	31.0	100.0	100.0	0.0005	600.0	600.0	2.2	2.2	0.0	0.0	0.0	0.0	0.0	0.0	0.0	0.0	6.8	95.0	95.0	0.0	0.0	30.0	30.0	16.0	15.6	0.0	0.0	17.0	16.9	16.9	20.0	1.2	1.2	0.0	0.0	20.0
2019-12-20 03:25:00	100.0	95.0	595.0	1.8	0.0	3.7	0.0	0.0	75.7	18.1	100.0	100.0	30.0	31.0	100.0	100.0	0.0005	600.0	600.0	2.2	2.2	0.0	0.0	0.0	0.0	0.0	0.0	0.0	0.0	6.8	95.0	95.0	0.0	0.0	30.0	30.0	16.1	15.9	0.0	0.0	17.1	16.9	16.9	20.0	1.2	1.2	0.0	0.0	20.0
2019-12-20 03:30:00	100.0	95.0	594.0	1.8	0.0	3.7	0.0	0.0	75.3	17.8	100.0	100.0	25.0	31.0	100.0	100.0	0.0006	600.0	600.0	2.2	2.2	0.0	0.0	0.0	0.0	0.0	0.0	0.0	0.0	6.8	95.0	95.0	0.0	0.0	30.0	30.0	16.1	16.0	0.0	0.0	17.1	17.0	17.0	20.0	1.2	1.2	0.0	0.0	20.0
2019-12-20 03:35:00	100.0	95.0	618.0	1.8	0.0	3.7	0.0	0.0	75.5	18.0	100.0	100.0	25.0	31.0	100.0	100.0	0.0042	600.0	600.0	2.2	2.2	0.0	0.0	0.0	0.0	0.0	0.0	0.0	0.0	6.8	95.0	95.0	0.0	0.0	30.0	30.0	16.3	16.1	0.0	0.0	17.3	17.1	17.1	20.0	1.2	1.2	0.0	0.0	20.0
2019-12-20 03:40:00	100.0	95.0	827.0	1.8	0.0	3.7	0.0	0.0	75.8	18.0	100.0	100.0	25.0	31.0	100.0	100.0	0.0079	600.0	600.0	2.2	2.2	0.0	0.0	0.0	0.0	0.0	0.0	0.0	0.0	6.8	95.0	95.0	0.0	0.0	30.0	30.0	16.3	16.1	0.0	0.0	17.3	17.1	17.1	20.0	1.2	1.2	0.0	0.0	20.0
2019-12-20 03:45:00	100.0	95.0	777.0	1.8	0.0	3.7	0.0	0.0	75.9	18.0	100.0	100.0	23.0	25.0	100.0	100.0	0.0116	600.0	600.0	2.2	2.2	0.0	0.0	0.0	0.0	0.0	0.0	0.0	0.0	6.8	95.0	95.0	0.0	0.0	30.0	30.0	16.4	16.3	0.0	0.0	17.4	17.3	17.3	20.0	1.2	1.2	0.0	0.0	20.0
2019-12-20 03:50:00	100.0	95.0	868.0	1.8	0.0	3.4	0.0	0.0	77.7	18.0	100.0	100.0	23.0	25.0	100.0	100.0	0.0077	600.0	600.0	2.2	2.2	0.0	0.0	0.0	0.0	0.0	0.0	0.0	0.0	6.8	95.0	95.0	0.0	0.0	30.0	30.0	16.6	16.4	0.0	0.0	17.6	17.4	17.4	20.0	1.2	1.2	0.0	0.0	20.0
2019-12-20 03:55:00	100.0	95.0	793.0	1.8	0.0	3.3	0.0	0.0	78.3	18.0	100.0	100.0	20.0	21.0	100.0	100.0	0.0039	600.0	600.0	2.2	2.2	0.0	0.0	0.0	0.0	0.0	0.0	0.0	0.0	6.8	95.0	95.0	0.0	0.0	30.0	30.0	16.7	16.4	0.0	0.0	17.7	17.4	17.4	20.0	1.2	1.2	0.0	0.0	20.0
2019-12-20 04:00:00	100.0	95.0	793.0	1.8	0.0	3.4	0.0	0.0	78.2	18.1	100.0	100.0	14.0	16.0	100.0	100.0	0.0001	600.0	600.0	2.2	2.2	0.0	0.0	0.0	0.0	0.0	0.0	0.0	0.0	6.8	95.0	95.0	0.0	0.0	30.0	30.0	16.8	16.6	0.0	0.0	17.8	17.6	17.6	20.0	1.2	1.2	0.0	0.0	20.0
2019-12-20 04:05:00	100.0	95.0	762.0	1.8	0.0	3.5	0.0	0.0	77.3	18.0	100.0	100.0	14.0	15.0	100.0	100.0	0.0001	600.0	600.0	2.2	2.2	0.0	0.0	0.0	0.0	0.0	0.0	0.0	0.0	6.8	95.0	95.0	0.0	0.0	30.0	30.0	16.8	16.7	0.0	0.0	17.8	17.7	17.7	20.0	1.2	1.2	0.0	0.0	20.0
2019-12-20 04:10:00	100.0	95.0	763.0	1.8	0.0	3.5	0.0	0.0	77.3	18.1	100.0	100.0	8.0	10.0	100.0	100.0	0.0	600.0	600.0	2.2	2.2	0.0	0.0	0.0	0.0	0.0	0.0	0.0	0.0	6.8	95.0	95.0	0.0	0.0	30.0	30.0	17.0	16.8	0.0	0.0	18.0	17.8	17.8	20.0	1.2	1.2	0.0	0.0	20.0
2019-12-20 04:15:00	100.0	95.0	754.0	1.8	0.0	3.4	0.0	0.0	78.0	18.2	100.0	100.0	8.0	9.0	100.0	100.0	0.0	600.0	600.0	2.2	2.2	0.0	0.0	0.0	0.0	0.0	0.0	0.0	0.0	6.8	95.0	95.0	0.0	0.0	30.0	30.0	17.1	16.8	0.0	0.0	18.1	17.8	17.8	20.0	1.2	1.2	0.0	0.0	20.0
2019-12-20 04:20:00	100.0	95.0	731.0	1.8	0.0	3.4	0.0	0.0	78.0	18.2	100.0	100.0	8.0	9.0	100.0	100.0	0.0	600.0	600.0	2.2	2.2	0.0	0.0	0.0	0.0	0.0	0.0	0.0	0.0	6.8	95.0	95.0	0.0	0.0	30.0	30.0	17.1	17.0	0.0	0.0	18.3	18.0	18.0	20.0	1.2	1.2	0.0	0.0	20.0
2019-12-20 04:25:00	100.0	95.0	710.0	1.8	0.0	3.5	0.0	0.0	77.1	18.2	100.0	100.0	2.0	1.0	100.0	100.0	0.0	600.0	600.0	2.2	2.2	0.0	0.0	0.0	0.0	0.0	0.0	0.0	0.0	6.8	95.0	95.0	0.0	0.0	30.0	30.0	17.3	17.1	0.0	0.0	18.3	18.1	18.1	20.0	1.2	1.2	0.0	0.0	20.0
2019-12-20 04:30:00	100.0	95.0	716.0	1.8	0.0	3.5	0.0	0.0	77.7	18.2	100.0	100.0	2.0	1.0	100.0	100.0	0.0	600.0	600.0	2.2	2.2	0.0	0.0	0.0	0.0	0.0	0.0	0.0	0.0	6.8	95.0	95.0	0.0	0.0	30.0	30.0	17.4	17.1	0.0	0.0	18.4	18.3	18.3	20.0	1.2	1.2	0.0	0.0	20.0
2019-12-20 04:35:00	100.0	95.0	687.0	1.8	0.0	3.3	0.0	0.0	78.7	18.2	100.0	100.0	2.0	0.0	100.0	100.0	0.0	600.0	600.0	2.2	2.2	0.0	0.0	0.0	0.0	0.0	0.0	0.0	0.0	6.8	95.0	95.0	0.0	0.0	30.0	30.0	17.5	17.3	0.0	0.0	18.5	18.3	18.3	20.0	1.2	1.2	0.0	0.0	20.0
2019-12-20 04:40:00	100.0	95.0	677.0	1.8	0.0	3.2	0.0	0.0	79.1	18.2	100.0	100.0	2.0	0.0	100.0	100.0	0.0	600.0	600.0	2.2	2.2	0.0	0.0	0.0	0.0	0.0	0.0	0.0	0.0	6.8	95.0	95.0	0.0	0.0	30.0	30.0	17.5	17.4	0.0	0.0	18.5	18.4	18.4	20.0	1.2	1.2	0.0	0.0	20.0
2019-12-20 04:45:00	100.0	95.0	671.0	1.8	0.0	3.2	0.0	0.0	79.2	18.1	100.0	100.0	3.0	0.0	100.0	100.0	0.0	600.0	600.0	2.2	2.2	0.0	0.0	0.0	0.0	0.0	0.0	0.0	0.0	6.8	95.0	95.0	0.0	0.0	30.0	30.0	17.7	17.5	0.0	0.0	18.7	18.5	18.5	20.0	1.2	1.2	0.0	0.0	20.0
2019-12-20 04:50:00	100.0	95.0	682.0	1.8	0.0	3.1	0.0	0.0	79.9	18.1	100.0	100.0	3.0	0.0	100.0	100.0	0.0	600.0	600.0	2.2	2.2	0.0	0.0	0.0	0.0	0.0	0.0	0.0	0.0	6.8	95.0	95.0	0.0	0.0	30.0	30.0	17.8	17.5	0.0	0.0	18.8	18.5	18.5	20.0	1.2	1.2	0.0	0.0	20.0
2019-12-20 04:55:00	100.0	95.0	663.0	1.8	0.0	3.1	0.0	0.0	80.2	18.3	100.0	100.0	4.0	0.0	100.0	100.0	0.0	600.0	600.0	2.2	2.2	0.0	0.0	0.0	0.0	0.0	0.0	0.0	0.0	6.8	95.0	95.0	0.0	0.0	30.0	30.0	17.8	17.7	0.0	0.0	18.8	18.7	18.7	20.0	1.2	1.2	0.0	0.0	20.0
2019-12-20 05:00:00	100.0	95.0	651.0	1.8	0.0	3.1	0.0	0.0	80.2	18.3	100.0	100.0	4.0	0.0	100.0	100.0	0.0	600.0	600.0	2.2	2.2	0.0	0.0	0.0	0.0	0.0	0.0	0.0	0.0	6.8	95.0	95.0	0.0	0.0	30.0	30.0	18.0	17.8	0.0	0.0	19.0	18.8	18.8	20.0	1.2	1.2	0.0	0.0	20.0
2019-12-20 05:05:00	100.0	95.0	647.0	1.8	0.0	3.0	0.0	0.0	80.8	18.3	100.0	100.0	0.0	0.0	100.0	100.0	0.0	600.0	600.0	2.2	2.2	0.0	0.0	0.0	0.0	0.0	0.0	0.0	0.0	6.8	95.0	95.0	0.0	0.0	30.0	30.0	18.0	17.8	0.0	0.0	19.0	18.8	18.8	20.0	1.2	1.2	0.0	0.0	20.0
2019-12-20 05:10:00	100.0	95.0	648.0	1.8	0.0	3.0	0.0	0.0	81.0	18.3	100.0	100.0	5.0	0.0	100.0	100.0	0.0	600.0	600.0	2.2	2.2	0.0	0.0	0.0	0.0	0.0	0.0	0.0	0.0	6.8	95.0	95.0	0.0	0.0	30.0	30.0	18.0	18.0	0.0	0.0	19.0	19.0	19.0	20.0	1.2	1.2	0.0	0.0	20.0
2019-12-20 05:15:00	100.0	95.0	641.0	1.8	0.0	2.9	0.0	0.0	81.6	18.2	100.0	100.0	6.0	0.0	100.0	100.0	0.0	600.0	600.0	2.2	2.2	0.0	0.0	0.0	0.0	0.0	0.0	0.0	0.0	6.8	95.0	95.0	0.0	0.0	30.0	30.0	18.0	18.0	0.0	0.0	19.0	19.0	19.0	20.0	1.2	1.2	0.0	0.0	20.0
2019-12-20 05:20:00	100.0	95.0	616.0	1.8	0.0	2.8	0.0	0.0	82.1	18.3	100.0	100.0	6.0	0.0	100.0	100.0	0.0	600.0	600.0	2.2	2.2	0.0	0.0	0.0	0.0	0.0	0.0	0.0	0.0	6.8	95.0	95.0	0.0	0.0	30.0	30.0	18.0	18.0	0.0	0.0	19.0	19.0	19.0	20.0	1.2	1.2	0.0	0.0	20.0
2019-12-20 05:25:00	100.0	95.0	622.0	1.8	0.0	2.9	0.0	0.0	81.8	18.4	100.0	100.0	8.0	1.0	100.0	100.0	0.0	600.0	600.0	2.2	2.2	0.0	0.0	0.0	0.0	0.0	0.0	0.0	0.0	6.8	95.0	95.0	0.0	0.0	30.0	30.0	18.0	18.0	0.0	0.0	19.0	19.0	19.0	20.0	1.2	1.2	0.0	0.0	20.0
2019-12-20 05:30:00	100.0	95.0	620.0	1.8	0.0	2.9	0.0	0.0	81.7	18.3	100.0	100.0	8.0	1.0	100.0	100.0	0.0	600.0	600.0	2.2	2.2	0.0	0.0	0.0	0.0	0.0	0.0	0.0	0.0	6.8	95.0	95.0	0.0	0.0	30.0	30.0	18.0	18.0	0.0	0.0	19.0	19.0	19.0	20.0	1.2	1.2	0.0	0.0	20.0
2019-12-20 05:35:00	100.0	95.0	611.0	1.8	0.0	2.7	0.0	0.0	82.7	18.4	100.0	100.0	8.0	2.0	100.0	100.0	0.0	600.0	600.0	2.2	2.2	0.0	0.0	0.0	0.0	0.0	0.0	0.0	0.0	6.8	95.0	95.0	0.0	0.0	30.0	30.0	18.0	18.0	0.0	0.0	19.0	19.0	19.0	20.0	1.2	1.2	0.0	0.0	20.0
2019-12-20 05:40:00	100.0	95.0	614.0	1.8	0.0	2.8	0.0	0.0	82.2	18.4	100.0	100.0	8.0	2.0	100.0	100.0	0.0	600.0	600.0	2.2	2.2	0.0	0.0	0.0	0.0	0.0	0.0	0.0	0.0	6.8	95.0	95.0	0.0	0.0	30.0	30.0	18.0	18.0	0.0	0.0	19.0	19.0	19.0	20.0	1.2	1.2	0.0	0.0	20.0
2019-12-20 05:45:00	100.0	95.0	600.0	1.8	0.0	2.7	0.0	0.0	82.8	18.3	100.0	100.0	8.0	2.0	100.0	100.0	0.0	600.0	600.0	2.2	2.2	0.0	0.0	0.0	0.0	0.0	0.0	0.0	0.0	6.8	95.0	95.0	0.0	0.0	30.0	30.0	18.0	18.0	0.0	0.0	19.0	19.0	19.0	20.0	1.2	1.2	0.0	0.0	20.0
2019-12-20 05:50:00	100.0	95.0	610.0	1.8	0.0	2.7	0.0	0.0	82.9	18.5	100.0	100.0	8.0	2.0	100.0	100.0	0.0008	600.0	600.0	2.2	2.2	0.0	0.0	0.0	0.0	0.0	0.0	0.0	0.0	6.8	95.0	95.0	0.0	0.0	30.0	30.0	18.0	18.0	0.0	0.0	19.0	19.0	19.0	20.0	1.2	1.2	0.0	0.0	20.0
2019-12-20 05:55:00	100.0	95.0	595.0	1.8	0.0	2.7	0.0	0.0	82.8	18.4	100.0	100.0	8.0	2.0	100.0	100.0	0.0016	600.0	600.0	2.2	2.2	0.0	0.0	0.0	0.0	0.0	0.0	0.0	0.0	6.8	95.0	95.0	0.0	0.0	30.0	30.0	18.0	18.0	0.0	0.0	19.0	19.0	19.0	20.0	1.2	1.2	0.0	0.0	20.0
2019-12-20 06:00:00	100.0	95.0	746.0	1.8	0.0	2.8	0.0	0.0	82.2	18.4	100.0	100.0	8.0	2.0	100.0	100.0	0.0024	600.0	600.0	2.2	2.2	0.0	0.0	0.0	0.0	0.0	0.0	0.0	0.0	6.8	95.0	95.0	0.0	0.0	30.0	30.0	18.0	18.0	0.0	0.0	19.0	19.0	19.0	20.0	1.2	1.2	0.0	0.0	20.0
2019-12-20 06:05:00	100.0	95.0	874.0	1.8	0.0	2.8	0.0	0.0	82.2	18.2	100.0	100.0	8.0	2.0	100.0	100.0	0.0034	600.0	600.0	2.2	2.2	0.0	0.0	0.0	0.0	0.0	0.0	0.0	0.0	6.8	95.0	95.0	0.0	0.0	30.0	30.0	18.0	18.0	0.0	0.0	19.0	19.0	19.0	20.0	1.2	1.2	0.0	0.0	20.0
2019-12-20 06:10:00	100.0	95.0	843.0	1.8	0.0	2.7	0.0	0.0	83.0	18.5	100.0	100.0	8.0	2.0	100.0	100.0	0.0043	600.0	600.0	2.2	2.2	0.0	0.0	0.0	0.0	0.0	0.0	0.0	0.0	6.8	95.0	95.0	0.0	0.0	30.0	30.0	18.0	18.0	0.0	0.0	19.0	19.0	19.0	20.0	1.2	1.2	0.0	0.0	20.0
2019-12-20 06:15:00	100.0	95.0	849.0	1.8	0.0	2.6	0.0	0.0	83.1	18.3	100.0	100.0	8.0	2.0	100.0	100.0	0.0053	600.0	600.0	2.2	2.2	0.0	0.0	0.0	0.0	0.0	0.0	0.0	0.0	6.8	95.0	95.0	0.0	0.0	30.0	30.0	18.0	18.0	0.0	0.0	19.0	19.0	19.0	20.0	1.2	1.2	0.0	0.0	20.0
2019-12-20 06:20:00	100.0	95.0	775.0	1.8	0.0	2.6	0.0	0.0	83.6	18.4	100.0	100.0	8.0	2.0	100.0	100.0	0.0035	600.0	600.0	2.2	2.2	0.0	0.0	0.0	0.0	0.0	0.0	0.0	0.0	6.8	95.0	95.0	0.0	0.0	30.0	30.0	18.0	18.0	0.0	0.0	19.0	19.0	19.0	20.0	1.2	1.2	0.0	0.0	20.0
2019-12-20 06:25:00	100.0	95.0	754.0	1.8	0.0	2.7	0.0	0.0	83.0	18.5	100.0	100.0	8.0	2.0	100.0	100.0	0.0018	600.0	600.0	2.2	2.2	0.0	0.0	0.0	0.0	0.0	0.0	0.0	0.0	6.8	95.0	95.0	0.0	0.0	30.0	30.0	18.0	18.0	0.0	0.0	19.0	19.0	19.0	20.0	1.2	1.2	0.0	0.0	20.0
2019-12-20 06:30:00	100.0	95.0	747.0	1.8	0.0	2.7	0.0	0.0	82.9	18.5	100.0	100.0	8.0	2.0	100.0	100.0	0.0	600.0	600.0	2.2	2.2	0.0	0.0	0.0	0.0	0.0	0.0	0.0	0.0	6.8	95.0	95.0	0.0	0.0	30.0	30.0	18.0	18.0	0.0	0.0	19.0	19.0	19.0	20.0	1.2	1.2	0.0	0.0	20.0
2019-12-20 06:35:00	100.0	95.0	716.0	1.8	0.0	2.6	0.0	0.0	83.4	18.4	100.0	100.0	8.0	2.0	100.0	100.0	0.0	600.0	600.0	2.2	2.2	0.0	0.0	0.0	0.0	0.0	0.0	0.0	0.0	6.8	95.0	95.0	0.0	0.0	30.0	30.0	18.0	18.0	0.0	0.0	19.0	19.0	19.0	20.0	1.2	1.2	0.0	0.0	20.0
2019-12-20 06:40:00	100.0	95.0	701.0	1.8	0.0	2.6	0.0	0.0	83.4	18.6	100.0	100.0	8.0	2.0	100.0	100.0	0.0	600.0	600.0	2.2	2.2	0.0	0.0	0.0	0.0	0.0	0.0	0.0	0.0	6.8	95.0	95.0	0.0	0.0	30.0	30.0	18.0	18.0	0.0	0.0	19.0	19.0	19.0	20.0	1.2	1.2	0.0	0.0	20.0
2019-12-20 06:45:00	100.0	95.0	701.0	1.8	0.0	2.6	0.0	0.0	83.1	18.4	100.0	100.0	8.0	2.0	100.0	100.0	0.0	600.0	600.0	2.2	2.2	0.0	0.0	0.0	0.0	0.0	0.0	0.0	0.0	6.8	95.0	95.0	0.0	0.0	30.0	30.0	18.0	18.0	0.0	0.0	19.0	19.0	19.0	20.0	1.2	1.2	0.0	0.0	20.0
2019-12-20 06:50:00	100.0	95.0	685.0	1.8	0.0	2.7	0.0	0.0	83.2	18.5	100.0	100.0	8.0	2.0	100.0	100.0	0.0	600.0	600.0	2.2	2.2	0.0	0.0	0.0	0.0	0.0	0.0	0.0	0.0	6.8	95.0	95.0	0.0	0.0	30.0	30.0	18.0	18.0	0.0	0.0	19.0	19.0	19.0	20.0	1.2	1.2	0.0	0.0	20.0
2019-12-20 06:55:00	100.0	95.0	682.0	1.8	0.0	2.7	0.0	0.0	83.0	18.6	100.0	100.0	8.0	2.0	100.0	100.0	0.0	600.0	600.0	2.2	2.2	0.0	0.0	0.0	0.0	0.0	0.0	0.0	0.0	6.8	95.0	95.0	0.0	0.0	30.0	30.0	18.0	18.0	0.0	0.0	19.0	19.0	19.0	20.0	1.2	1.2	0.0	0.0	20.0
2019-12-20 07:00:00	100.0	95.0	695.0	1.8	0.0	2.7	0.0	0.0	82.8	18.5	100.0	100.0	8.0	2.0	100.0	100.0	0.0	600.0	600.0	2.2	2.2	0.0	0.0	0.0	0.0	0.0	0.0	0.0	0.0	6.8	95.0	95.0	0.0	0.0	30.0	30.0	18.0	18.0	0.0	0.0	19.0	19.0	19.0	20.0	1.2	1.2	0.0	0.0	20.0
2019-12-20 07:05:00	100.0	95.0	648.0	1.8	0.0	2.7	0.0	0.0	83.1	18.6	100.0	100.0	8.0	2.0	100.0	100.0	0.0	600.0	600.0	2.2	2.2	0.0	0.0	0.0	0.0	0.0	0.0	0.0	0.0	6.8	95.0	95.0	0.0	0.0	30.0	30.0	18.0	18.0	0.0	0.0	19.0	19.0	19.0	20.0	1.2	1.2	0.0	0.0	20.0
2019-12-20 07:10:00	100.0	95.0	648.0	1.8	0.0	2.7	0.0	0.0	83.0	18.5	100.0	100.0	8.0	2.0	100.0	100.0	0.0	600.0	600.0	2.2	2.2	0.0	0.0	0.0	0.0	0.0	0.0	0.0	0.0	6.8	95.0	95.0	0.0	0.0	30.0	30.0	18.0	18.0	0.0	0.0	19.0	19.0	19.0	20.0	1.2	1.2	0.0	0.0	20.0
2019-12-20 07:15:00	100.0	95.0	640.0	1.8	0.0	2.6	0.0	0.0	83.5	18.5	100.0	100.0	8.0	2.0	100.0	100.0	0.0	600.0	600.0	2.2	2.2	0.0	0.0	0.0	0.0	0.0	0.0	0.0	0.0	6.8	95.0	95.0	0.0	0.0	30.0	30.0	18.0	18.0	0.0	0.0	19.0	19.0	19.0	20.0	1.2	1.2	0.0	0.0	20.0
2019-12-20 07:20:00	100.0	95.0	637.0	1.8	0.0	2.7	0.0	0.0	82.8	18.5	100.0	100.0	8.0	2.0	100.0	100.0	0.0	600.0	600.0	2.2	2.2	0.0	0.0	0.0	0.0	0.0	0.0	0.0	0.0	6.8	95.0	95.0	0.0	0.0	30.0	30.0	18.0	18.0	0.0	0.0	19.0	19.0	19.0	20.0	1.2	1.2	0.0	0.0	20.0
2019-12-20 07:25:00	100.0	95.0	633.0	1.8	0.0	2.7	0.0	0.0	82.8	18.6	100.0	100.0	8.0	2.0	100.0	100.0	0.0	600.0	600.0	2.2	2.2	0.0	0.0	0.0	0.0	0.0	0.0	0.0	0.0	6.8	95.0	95.0	0.0	0.0	30.0	30.0	18.0	18.0	0.0	0.0	19.0	19.0	19.0	20.0	1.2	1.2	0.0	0.0	20.0
2019-12-20 07:30:00	100.0	95.0	619.0	1.8	0.0	2.6	0.0	0.0	83.9	18.6	100.0	100.0	8.0	2.0	100.0	100.0	0.0	600.0	600.0	2.2	2.2	0.0	0.0	0.0	0.0	0.0	0.0	0.0	0.0	6.8	95.0	95.0	0.0	0.0	30.0	30.0	18.0	18.0	0.0	0.0	19.0	19.0	19.0	20.0	1.2	1.2	0.0	0.0	20.0
2019-12-20 07:35:00	100.0	95.0	606.0	1.8	0.0	2.6	0.0	0.0	83.8	18.5	100.0	100.0	8.0	2.0	100.0	100.0	0.0	600.0	600.0	2.2	2.2	0.0	0.0	0.0	0.0	0.0	0.0	0.0	0.0	6.8	95.0	95.0	0.0	0.0	30.0	30.0	18.0	18.0	0.0	0.0	19.0	19.0	19.0	20.0	1.2	1.2	0.0	0.0	20.0
2019-12-20 07:40:00	100.0	95.0	606.0	1.8	0.0	2.6	0.0	0.0	83.8	18.5	100.0	100.0	8.0	2.0	100.0	100.0	0.0	600.0	600.0	2.2	2.2	0.0	0.0	0.0	0.0	0.0	0.0	0.0	0.0	6.8	95.0	95.0	0.0	0.0	30.0	30.0	18.0	18.0	0.0	0.0	19.0	19.0	19.0	20.0	1.2	1.2	0.0	0.0	20.0
2019-12-20 07:45:00	100.0	95.0	591.0	1.8	0.0	2.5	0.0	0.0	84.5	18.8	100.0	100.0	8.0	2.0	100.0	100.0	0.0	600.0	600.0	2.2	2.2	0.0	0.0	0.0	0.0	0.0	0.0	0.0	0.0	6.8	95.0	95.0	0.0	0.0	30.0	30.0	18.0	18.0	0.0	0.0	19.0	19.0	19.0	20.0	1.2	1.2	0.0	0.0	20.0
2019-12-20 07:50:00	100.0	95.0	600.0	1.8	0.0	2.5	0.0	0.0	84.2	18.6	100.0	100.0	8.0	2.0	100.0	100.0	0.0	600.0	600.0	2.2	2.2	0.0	0.0	0.0	0.0	0.0	0.0	0.0	0.0	6.8	95.0	95.0	0.0	0.0	30.0	30.0	18.0	18.0	0.0	0.0	19.0	19.0	19.0	20.0	1.2	1.2	0.0	0.0	20.0
2019-12-20 07:55:00	100.0	95.0	636.0	1.8	0.0	2.6	0.0	0.0	83.8	18.7	100.0	100.0	8.0	2.0	100.0	100.0	0.0	600.0	600.0	2.2	2.2	0.0	0.0	0.0	0.0	0.0	0.0	0.0	0.0	6.8	95.0	95.0	0.0	0.0	30.0	30.0	18.0	18.0	0.0	0.0	19.0	19.0	19.0	20.0	1.2	1.2	0.0	0.0	20.0
2019-12-20 08:00:00	100.0	95.0	637.0	1.8	0.0	2.6	0.0	0.0	83.7	18.5	100.0	100.0	8.0	2.0	100.0	100.0	0.0	600.0	600.0	2.2	2.2	0.0	0.0	0.0	0.0	0.0	0.0	0.0	0.0	6.8	95.0	95.0	0.0	0.0	30.0	30.0	18.0	18.0	0.0	0.0	19.0	19.0	19.0	20.0	1.2	1.2	0.0	0.0	20.0
2019-12-20 08:05:00	100.0	95.0	664.0	1.8	0.0	2.5	0.0	0.0	84.3	18.6	100.0	100.0	8.0	2.0	100.0	100.0	0.0	600.0	600.0	2.2	2.2	0.0	0.0	0.0	0.0	0.0	0.0	0.0	0.0	6.8	95.0	95.0	0.0	0.0	30.0	30.0	18.0	18.0	0.0	0.0	19.0	19.0	19.0	20.0	1.2	1.2	0.0	0.0	20.0
2019-12-20 08:10:00	100.0	95.0	655.0	1.8	0.0	2.5	0.0	0.0	84.1	18.5	100.0	100.0	8.0	2.0	100.0	100.0	0.0	600.0	600.0	2.2	2.2	0.0	0.0	0.0	0.0	0.0	0.0	0.0	0.0	6.8	95.0	95.0	0.0	0.0	30.0	30.0	18.0	18.0	0.0	0.0	18.5	19.0	19.0	20.0	1.2	1.2	0.0	0.0	20.0
2019-12-20 08:15:00	100.0	95.0	640.0	1.8	0.0	2.6	0.0	0.0	83.4	18.7	100.0	100.0	8.0	2.0	100.0	100.0	0.0	600.0	600.0	2.2	2.2	0.0	0.0	0.0	0.0	0.0	0.0	0.0	0.0	6.8	95.0	95.0	0.0	0.0	30.0	30.0	18.0	18.0	0.0	0.0	18.5	19.0	19.0	20.0	1.2	1.2	0.0	0.0	20.0
2019-12-20 08:20:00	100.0	95.0	617.0	1.8	0.0	2.6	0.0	0.0	83.9	18.6	132.0	132.0	8.0	2.0	100.0	100.0	0.0	1000.0	600.0	2.5	2.2	1000.0	333.0	0.0	0.0	1000.0	333.0	1000.0	333.0	6.8	98.0	95.0	100.0	0.0	40.0	30.0	18.5	18.0	40.0	0.0	18.5	19.0	19.0	960.0	5.0	1.2	0.0	0.0	20.0
2019-12-20 08:25:00	100.0	95.0	606.0	1.8	0.0	2.5	0.0	0.0	84.0	18.5	197.0	197.0	8.0	2.0	100.0	100.0	0.0	1000.0	600.0	2.5	2.2	1000.0	1000.0	0.0	0.0	1000.0	1000.0	1000.0	1000.0	6.8	98.0	95.0	100.0	0.0	40.0	30.0	18.6	18.0	40.0	0.0	18.5	19.0	19.0	960.0	5.0	1.2	0.0	0.0	20.0
2019-12-20 08:30:00	100.0	95.0	611.0	1.8	0.0	2.7	0.0	0.0	82.8	18.6	197.0	197.0	8.0	2.0	100.0	100.0	0.0	1000.0	600.0	2.5	2.2	1000.0	1000.0	0.0	0.0	1000.0	1000.0	1000.0	1000.0	6.8	98.0	95.0	100.0	0.0	40.0	30.0	18.7	18.0	40.0	0.0	18.5	19.0	19.0	960.0	8.0	1.2	0.0	0.0	20.0
2019-12-20 08:35:00	100.0	95.0	614.0	1.8	0.0	3.1	0.0	0.0	81.2	19.0	197.0	197.0	8.0	2.0	100.0	100.0	0.0	1000.0	600.0	2.5	2.2	1000.0	1000.0	0.0	0.0	1000.0	1000.0	1000.0	1000.0	6.8	98.0	95.0	100.0	0.0	40.0	30.0	19.0	18.0	40.0	0.0	18.5	19.0	19.0	960.0	11.0	1.2	0.0	0.0	20.0
2019-12-20 08:40:00	100.0	95.0	605.0	1.8	0.0	3.1	0.0	0.0	81.3	19.1	197.0	197.0	8.0	6.0	100.0	100.0	0.0	1000.0	600.0	2.5	2.2	1000.0	1000.0	0.0	0.0	1000.0	1000.0	1000.0	1000.0	6.8	98.0	95.0	100.0	0.0	40.0	30.0	19.0	18.0	40.0	0.0	18.5	19.0	19.0	960.0	5.0	1.2	0.0	0.0	20.0
2019-12-20 08:45:00	100.0	95.0	609.0	1.8	0.0	3.0	0.0	0.0	82.1	19.4	197.0	197.0	9.0	6.0	100.0	100.0	0.0	1000.0	600.0	2.5	2.2	1000.0	1000.0	0.0	0.0	1000.0	1000.0	1000.0	1000.0	6.8	98.0	95.0	100.0	0.0	40.0	30.0	19.2	18.0	40.0	0.0	19.0	19.0	19.0	960.0	11.0	1.2	0.0	0.0	20.0
2019-12-20 08:50:00	100.0	95.0	606.0	1.8	0.0	3.0	0.0	0.0	82.1	19.4	197.0	197.0	9.0	6.0	100.0	100.0	0.0	1000.0	600.0	2.5	2.2	1000.0	1000.0	0.0	0.0	1000.0	1000.0	1000.0	1000.0	6.8	98.0	95.0	100.0	0.0	40.0	30.0	19.5	18.0	40.0	0.0	19.0	19.0	19.0	960.0	5.0	1.2	0.0	0.0	20.0
2019-12-20 08:55:00	100.0	95.0	596.0	1.8	0.0	3.0	0.0	0.0	81.9	19.6	197.0	197.0	11.0	7.0	100.0	100.0	0.0	1000.0	600.0	2.5	2.2	1000.0	1000.0	0.0	0.0	1000.0	1000.0	1000.0	1000.0	6.8	95.0	95.0	100.0	0.0	40.0	30.0	19.5	18.0	40.0	0.0	19.0	19.0	19.0	60.0	8.0	1.2	0.0	0.0	20.0
2019-12-20 09:00:00	100.0	92.0	607.0	1.8	0.0	4.1	0.0	0.0	75.9	19.8	197.0	197.0	24.0	0.0	100.0	100.0	0.0	1000.0	600.0	2.8	2.2	1000.0	1000.0	0.0	0.0	1000.0	1000.0	1000.0	1000.0	6.8	92.0	95.0	100.0	0.0	40.0	40.0	19.7	18.0	40.0	0.0	18.5	18.5	18.5	60.0	11.0	1.2	0.0	0.0	20.0
2019-12-20 09:05:00	100.0	89.0	618.0	1.8	0.0	5.0	0.0	0.0	70.6	19.7	197.0	197.0	24.0	0.0	100.0	100.0	0.0002	1000.0	600.0	3.0	2.2	1000.0	1000.0	0.0	0.0	1000.0	1000.0	1000.0	1000.0	6.8	89.0	95.0	100.0	0.0	40.0	40.0	19.9	18.0	40.0	0.0	18.5	18.5	18.5	60.0	11.0	1.2	0.0	0.0	20.0
2019-12-20 09:10:00	100.0	86.0	783.0	1.8	0.0	4.2	0.0	0.0	73.9	19.0	197.0	197.0	19.0	0.0	100.0	100.0	0.0004	1000.0	600.0	3.3	2.2	1000.0	1000.0	0.0	0.0	1000.0	1000.0	1000.0	1000.0	6.8	49.0	95.0	100.0	0.0	40.0	40.0	20.1	18.0	40.0	0.0	18.5	18.5	18.5	60.0	11.0	1.2	0.0	0.0	20.0
2019-12-20 09:15:00	100.0	46.0	626.0	1.8	0.0	4.4	0.0	0.0	72.1	18.6	199.0	197.0	6.0	0.0	100.0	100.0	0.0006	1000.0	600.0	3.5	2.2	1000.0	1000.0	0.0	0.0	1000.0	1000.0	1000.0	1000.0	6.8	0.0	95.0	100.0	0.0	40.0	40.0	20.3	18.0	40.0	0.0	18.5	18.5	18.5	60.0	5.0	1.2	0.0	0.0	20.0
2019-12-20 09:20:00	100.0	0.0	612.0	1.8	0.0	4.0	0.0	34.0	74.1	18.3	200.0	197.0	5.0	0.0	100.0	100.0	0.0004	1000.0	1000.0	3.6	3.6	1000.0	1000.0	0.0	0.0	1000.0	1000.0	1000.0	1000.0	6.8	0.0	0.0	100.0	100.0	40.0	40.0	20.4	20.4	40.0	40.0	18.5	18.5	18.5	60.0	5.0	5.0	0.0	0.0	60.0
2019-12-20 09:25:00	100.0	0.0	606.0	1.8	0.0	4.5	0.0	46.0	72.3	18.8	203.0	197.0	5.0	0.0	100.0	100.0	0.0002	1000.0	1000.0	3.8	3.6	1000.0	1000.0	0.0	0.0	1000.0	1000.0	1000.0	1000.0	6.8	0.0	0.0	100.0	100.0	40.0	40.0	20.6	20.4	40.0	40.0	18.5	18.5	18.5	60.0	5.0	5.0	0.0	0.0	60.0
2019-12-20 09:30:00	100.0	0.0	653.0	1.8	0.0	5.1	0.0	46.0	69.4	19.4	204.0	197.0	17.0	0.0	100.0	100.0	0.0	1000.0	1000.0	4.0	4.0	1000.0	1000.0	0.0	0.0	1000.0	1000.0	1000.0	1000.0	6.8	0.0	0.0	100.0	100.0	40.0	40.0	20.8	20.8	40.0	40.0	18.5	18.5	18.5	60.0	5.0	5.0	0.0	0.0	60.0
2019-12-20 09:35:00	100.0	0.0	625.0	1.8	0.0	5.5	0.0	44.3	67.4	19.6	205.0	197.0	25.0	0.0	100.0	100.0	0.0	1000.0	1000.0	4.2	4.0	1000.0	1000.0	0.0	0.0	1000.0	1000.0	1000.0	1000.0	6.8	0.0	0.0	100.0	100.0	40.0	40.0	21.0	20.8	40.0	40.0	18.5	18.5	18.5	960.0	5.0	5.0	0.0	0.0	60.0
2019-12-20 09:40:00	100.0	0.0	594.0	1.8	0.0	5.7	0.0	44.1	65.8	19.3	208.0	197.0	25.0	0.0	100.0	100.0	0.0	1000.0	1000.0	4.4	4.4	1000.0	1000.0	0.0	0.0	1000.0	1000.0	1000.0	1000.0	6.8	0.0	0.0	100.0	100.0	40.0	40.0	21.1	21.1	40.0	40.0	18.5	18.5	18.5	960.0	5.0	5.0	0.0	0.0	960.0
2019-12-20 09:45:00	100.0	0.0	638.0	1.8	0.0	5.9	0.0	52.3	64.9	19.6	211.0	197.0	25.0	0.0	100.0	100.0	0.0	1000.0	1000.0	4.6	4.4	1000.0	1000.0	0.0	0.0	1000.0	1000.0	1000.0	1000.0	6.8	0.0	0.0	100.0	100.0	40.0	40.0	21.3	21.1	40.0	40.0	18.5	18.5	18.5	960.0	5.0	5.0	0.0	0.0	960.0
2019-12-20 09:50:00	100.0	0.0	600.0	1.8	0.0	6.1	0.0	52.4	63.8	19.6	212.0	197.0	25.0	0.0	100.0	100.0	0.0006	1000.0	1000.0	4.8	4.8	1000.0	1000.0	0.0	0.0	1000.0	1000.0	1000.0	1000.0	6.8	0.0	0.0	100.0	100.0	40.0	40.0	21.5	21.5	40.0	40.0	18.5	18.5	18.5	960.0	0.0	0.0	0.0	0.0	960.0
2019-12-20 09:55:00	100.0	0.0	584.0	1.8	0.0	6.5	0.0	55.0	62.8	20.1	215.0	197.0	0.0	0.0	100.0	100.0	0.0013	1000.0	1000.0	5.0	4.8	1000.0	1000.0	0.0	0.0	1000.0	1000.0	1000.0	1000.0	6.8	0.0	0.0	100.0	100.0	40.0	40.0	21.7	21.5	40.0	40.0	30.0	30.0	30.0	960.0	0.0	0.0	0.0	0.0	960.0
2019-12-20 10:00:00	100.0	0.0	689.0	1.8	0.0	7.0	0.0	52.2	61.6	21.0	219.0	197.0	0.0	0.0	100.0	100.0	0.0019	1000.0	1000.0	5.0	5.0	1000.0	1000.0	0.0	0.0	1000.0	1000.0	1000.0	1000.0	6.8	0.0	0.0	100.0	100.0	40.0	40.0	21.9	21.9	40.0	40.0	30.0	30.0	30.0	960.0	0.0	0.0	0.0	0.0	960.0
2019-12-20 10:05:00	100.0	0.0	694.0	1.8	0.0	7.3	0.0	52.0	60.9	21.3	223.0	197.0	0.0	0.0	100.0	100.0	0.0018	1000.0	1000.0	4.9	5.0	1000.0	1000.0	0.0	0.0	1000.0	1000.0	1000.0	1000.0	6.8	0.0	0.0	100.0	100.0	40.0	40.0	22.1	21.9	40.0	40.0	30.0	30.0	30.0	960.0	0.0	0.0	0.0	0.0	960.0
2019-12-20 10:10:00	100.0	0.0	674.0	1.8	0.0	7.2	0.0	54.5	61.2	21.3	229.0	197.0	0.0	0.0	100.0	100.0	0.0018	1000.0	1000.0	4.9	4.9	1000.0	1000.0	0.0	0.0	1000.0	1000.0	1000.0	1000.0	6.8	0.0	0.0	100.0	100.0	40.0	40.0	22.4	22.3	40.0	40.0	30.0	30.0	30.0	960.0	0.0	0.0	0.0	0.0	960.0
2019-12-20 10:15:00	100.0	0.0	679.0	1.8	0.0	7.4	0.0	56.4	61.2	21.7	234.0	197.0	0.0	0.0	100.0	100.0	0.0017	1000.0	1000.0	4.9	4.9	1000.0	1000.0	0.0	0.0	1000.0	1000.0	1000.0	1000.0	6.8	0.0	0.0	100.0	100.0	40.0	40.0	22.5	22.3	40.0	40.0	30.0	30.0	30.0	960.0	0.0	0.0	0.0	0.0	960.0
2019-12-20 10:20:00	100.0	0.0	666.0	1.8	0.0	7.4	0.0	55.7	61.2	21.8	236.0	197.0	0.0	0.0	100.0	100.0	0.0011	1000.0	1000.0	4.9	4.9	1000.0	1000.0	0.0	500.0	1000.0	1000.0	1000.0	1000.0	6.8	0.0	0.0	100.0	100.0	40.0	40.0	22.7	22.7	40.0	40.0	30.0	30.0	30.0	960.0	0.0	0.0	0.0	0.0	960.0
2019-12-20 10:25:00	100.0	0.0	656.0	1.8	0.0	7.7	0.0	55.0	60.9	22.2	229.0	197.0	0.0	0.0	100.0	100.0	0.0006	1000.0	1000.0	4.9	4.9	1000.0	1000.0	0.0	0.0	1000.0	1000.0	1000.0	1000.0	6.8	0.0	0.0	100.0	100.0	40.0	40.0	22.9	22.7	40.0	40.0	30.0	30.0	30.0	960.0	0.0	0.0	0.0	0.0	960.0
2019-12-20 10:30:00	100.0	0.0	648.0	1.8	0.0	7.7	0.0	54.7	61.0	22.3	227.0	197.0	0.0	0.0	100.0	100.0	0.0001	1000.0	1000.0	4.9	4.9	1000.0	1000.0	0.0	0.0	1000.0	1000.0	1000.0	1000.0	6.8	0.0	0.0	100.0	100.0	40.0	40.0	22.9	22.9	40.0	40.0	30.0	30.0	30.0	960.0	0.0	0.0	0.0	0.0	960.0
2019-12-20 10:35:00	100.0	0.0	639.0	1.8	0.0	7.9	0.0	54.3	61.0	22.8	230.0	197.0	0.0	0.0	100.0	100.0	0.0001	1000.0	1000.0	4.9	4.9	1000.0	1000.0	0.0	0.0	1000.0	1000.0	1000.0	1000.0	6.8	0.0	0.0	100.0	100.0	40.0	40.0	22.9	22.9	40.0	40.0	30.0	30.0	30.0	960.0	0.0	0.0	0.0	0.0	960.0
2019-12-20 10:40:00	100.0	0.0	630.0	1.8	0.0	7.9	0.0	54.3	61.1	22.7	231.0	197.0	0.0	0.0	100.0	100.0	0.0001	1000.0	1000.0	4.9	4.9	1000.0	1000.0	0.0	0.0	1000.0	1000.0	1000.0	1000.0	6.8	0.0	0.0	100.0	100.0	40.0	40.0	22.9	22.9	40.0	40.0	30.0	30.0	30.0	960.0	0.0	0.0	0.0	0.0	960.0
2019-12-20 10:45:00	100.0	0.0	628.0	1.8	0.0	7.8	0.0	54.2	61.3	22.8	238.0	197.0	0.0	0.0	100.0	100.0	0.0001	1000.0	1000.0	0.0	4.9	1000.0	1000.0	0.0	0.0	1000.0	1000.0	1000.0	1000.0	6.8	0.0	0.0	100.0	100.0	40.0	40.0	22.9	22.9	40.0	40.0	30.0	30.0	30.0	960.0	0.0	0.0	0.0	0.0	960.0
2019-12-20 10:50:00	100.0	0.0	620.0	1.8	0.0	7.9	0.0	54.2	61.2	22.9	233.0	197.0	0.0	0.0	100.0	100.0	0.0002	1000.0	1000.0	0.0	0.0	1000.0	1000.0	0.0	0.0	1000.0	1000.0	1000.0	1000.0	6.8	0.0	0.0	100.0	100.0	40.0	40.0	22.9	22.9	40.0	40.0	30.0	30.0	30.0	960.0	0.0	0.0	0.0	0.0	960.0
2019-12-20 10:55:00	100.0	0.0	614.0	1.8	0.0	8.0	0.0	53.8	61.1	23.1	231.0	197.0	0.0	0.0	100.0	100.0	0.0003	1000.0	1000.0	0.0	0.0	1000.0	1000.0	0.0	0.0	1000.0	1000.0	1000.0	1000.0	6.8	0.0	0.0	100.0	100.0	40.0	40.0	22.9	22.9	40.0	40.0	30.0	30.0	30.0	960.0	0.0	0.0	0.0	0.0	960.0
2019-12-20 11:00:00	100.0	0.0	609.0	1.8	0.0	8.0	0.0	53.8	61.1	23.1	218.0	197.0	0.0	0.0	100.0	100.0	0.0004	1000.0	1000.0	4.9	0.0	1000.0	1000.0	0.0	0.0	1000.0	1000.0	1000.0	1000.0	6.8	0.0	0.0	100.0	100.0	40.0	40.0	22.9	22.9	40.0	40.0	30.0	30.0	30.0	960.0	0.0	0.0	0.0	0.0	960.0
2019-12-20 11:05:00	100.0	0.0	609.0	1.8	0.0	8.1	0.0	54.0	61.0	23.3	233.0	197.0	0.0	0.0	100.0	100.0	0.0007	1000.0	1000.0	4.9	0.0	1000.0	1000.0	0.0	0.0	1000.0	1000.0	1000.0	1000.0	6.8	0.0	0.0	100.0	100.0	40.0	40.0	22.9	22.9	40.0	40.0	30.0	30.0	30.0	960.0	0.0	0.0	0.0	0.0	960.0
2019-12-20 11:10:00	100.0	0.0	600.0	1.8	0.0	8.2	0.0	54.2	60.7	23.4	229.0	197.0	0.0	0.0	100.0	100.0	0.0011	1000.0	1000.0	4.9	4.9	1000.0	1000.0	0.0	0.0	1000.0	1000.0	1000.0	1000.0	6.8	0.0	0.0	100.0	100.0	40.0	40.0	22.9	22.9	40.0	40.0	30.0	30.0	30.0	960.0	0.0	0.0	0.0	0.0	960.0
2019-12-20 11:15:00	100.0	0.0	612.0	1.8	0.0	8.2	0.0	54.5	60.6	23.2	224.0	197.0	0.0	0.0	100.0	100.0	0.0015	1000.0	1000.0	4.9	4.9	1000.0	1000.0	0.0	0.0	1000.0	1000.0	1000.0	1000.0	6.8	0.0	0.0	100.0	100.0	0.0	40.0	22.9	22.9	0.0	40.0	30.0	30.0	30.0	960.0	0.0	0.0	0.0	0.0	960.0
2019-12-20 11:20:00	100.0	0.0	656.0	1.8	0.0	8.3	0.0	54.5	60.5	23.3	223.0	197.0	0.0	0.0	100.0	100.0	0.0013	1000.0	1000.0	4.9	4.9	1000.0	1000.0	0.0	0.0	1000.0	1000.0	1000.0	1000.0	6.8	0.0	0.0	100.0	100.0	0.0	0.0	22.9	22.9	0.0	0.0	30.0	30.0	30.0	960.0	0.0	0.0	0.0	0.0	960.0
2019-12-20 11:25:00	100.0	0.0	632.0	1.8	0.0	8.3	0.0	53.4	60.3	23.4	218.0	197.0	0.0	0.0	100.0	100.0	0.0012	1000.0	1000.0	4.9	4.9	1000.0	1000.0	0.0	0.0	1000.0	1000.0	1000.0	1000.0	6.8	0.0	0.0	100.0	100.0	28.0	0.0	22.9	22.9	23.0	0.0	30.0	30.0	30.0	960.0	0.0	0.0	0.0	0.0	960.0
2019-12-20 11:30:00	100.0	0.0	626.0	1.8	0.0	8.4	0.0	51.7	60.3	23.5	222.0	197.0	0.0	0.0	100.0	100.0	0.0011	1000.0	1000.0	4.9	4.9	1000.0	1000.0	0.0	0.0	1000.0	1000.0	1000.0	1000.0	6.8	0.0	0.0	97.0	100.0	28.0	28.0	22.9	22.9	23.0	23.0	30.0	30.0	30.0	960.0	0.0	0.0	0.0	0.0	960.0
2019-12-20 11:35:00	100.0	0.0	616.0	1.7	0.0	8.3	0.0	49.8	60.5	23.5	223.0	197.0	0.0	0.0	100.0	100.0	0.001	1000.0	1000.0	4.9	4.9	1000.0	1000.0	0.0	0.0	1000.0	1000.0	1000.0	1000.0	6.9	10.0	10.0	97.0	97.0	28.0	28.0	22.9	22.9	23.0	23.0	30.0	30.0	30.0	960.0	0.0	0.0	0.3	2.0	960.0
2019-12-20 11:40:00	100.0	0.0	620.0	1.7	0.0	8.2	0.0	48.4	60.9	23.4	224.0	197.0	0.0	0.0	100.0	100.0	0.0009	1000.0	1000.0	4.9	4.9	1000.0	1000.0	0.0	0.0	1000.0	1000.0	1000.0	1000.0	6.9	60.0	60.0	94.0	94.0	28.0	28.0	22.9	22.9	23.0	23.0	30.0	30.0	30.0	960.0	0.0	0.0	0.3	2.0	960.0
2019-12-20 11:45:00	100.0	0.0	620.0	1.7	0.0	8.1	0.0	46.7	61.4	23.3	234.0	197.0	0.0	0.0	100.0	100.0	0.0008	998.0	1000.0	4.9	4.9	1000.0	1000.0	0.0	0.0	1000.0	1000.0	1000.0	1000.0	6.9	30.0	100.0	61.0	91.0	28.0	28.0	22.9	22.9	23.0	23.0	30.0	30.0	30.0	960.0	0.0	0.0	0.3	2.0	960.0
2019-12-20 11:50:00	100.0	0.0	612.0	1.7	0.0	8.0	0.0	45.2	61.9	23.3	232.0	197.0	0.0	0.0	100.0	100.0	0.001	1000.0	1000.0	4.9	4.9	1000.0	1000.0	0.0	0.0	1000.0	1000.0	1000.0	1000.0	6.9	50.0	50.0	41.0	41.0	28.0	28.0	22.9	22.9	23.0	23.0	30.0	30.0	30.0	960.0	0.0	0.0	0.3	2.0	960.0
2019-12-20 11:55:00	100.0	0.0	600.0	1.7	0.0	7.8	0.0	43.8	62.6	23.2	235.0	197.0	0.0	0.0	100.0	100.0	0.0012	1000.0	1000.0	4.9	4.9	1000.0	1000.0	0.0	0.0	1000.0	1000.0	1000.0	1000.0	6.9	100.0	100.0	0.0	0.0	28.0	28.0	22.9	22.9	23.0	23.0	30.0	30.0	30.0	960.0	0.0	0.0	0.3	2.0	960.0
2019-12-20 12:00:00	100.0	0.0	633.0	1.7	0.0	7.6	0.0	42.7	63.4	23.2	225.0	197.0	0.0	0.0	100.0	100.0	0.0015	1000.0	1000.0	0.0	0.0	1000.0	1000.0	0.0	0.0	1000.0	1000.0	1000.0	1000.0	6.9	97.0	97.0	0.0	0.0	28.0	28.0	22.5	22.5	23.0	23.0	30.0	30.0	30.0	960.0	0.0	0.0	0.3	2.0	960.0
2019-12-20 12:05:00	100.0	0.0	654.0	1.7	0.0	7.6	0.0	41.5	63.7	23.3	227.0	197.0	0.0	0.0	100.0	100.0	0.0016	1000.0	1000.0	0.0	0.0	1000.0	1000.0	0.0	0.0	1000.0	1000.0	1000.0	1000.0	6.9	91.0	94.0	0.0	0.0	28.0	28.0	22.6	22.5	23.0	23.0	30.0	30.0	30.0	960.0	0.0	0.0	0.3	2.0	960.0
2019-12-20 12:10:00	100.0	0.0	642.0	1.7	0.0	7.4	0.0	40.5	64.0	23.1	246.0	197.0	0.0	0.0	100.0	100.0	0.0017	1000.0	1000.0	0.0	0.0	1000.0	1000.0	0.0	0.0	1000.0	1000.0	1000.0	1000.0	6.9	91.0	91.0	0.0	0.0	28.0	28.0	22.6	22.6	23.0	23.0	30.0	30.0	30.0	960.0	0.0	0.0	0.3	2.0	960.0
2019-12-20 12:15:00	100.0	0.0	656.0	1.7	0.0	7.4	0.0	39.5	64.2	23.1	228.0	197.0	0.0	0.0	100.0	100.0	0.0017	1000.0	1000.0	0.0	0.0	1000.0	1000.0	0.0	0.0	1000.0	1000.0	1000.0	1000.0	6.9	61.0	61.0	0.0	0.0	28.0	28.0	22.9	22.6	23.0	23.0	30.0	30.0	30.0	960.0	0.0	0.0	0.3	2.0	960.0
2019-12-20 12:20:00	100.0	0.0	643.0	1.7	0.0	7.3	0.0	38.5	64.5	23.0	226.0	197.0	0.0	0.0	100.0	100.0	0.0013	1000.0	1000.0	4.9	4.9	1000.0	1000.0	0.0	0.0	1000.0	1000.0	1000.0	1000.0	6.9	0.0	11.0	0.0	0.0	28.0	28.0	23.1	23.0	23.0	23.0	30.0	30.0	30.0	960.0	0.0	0.0	0.3	2.0	960.0
2019-12-20 12:25:00	100.0	0.0	646.0	1.7	0.0	7.2	0.0	37.6	64.7	22.9	235.0	197.0	0.0	0.0	100.0	100.0	0.0008	1000.0	1000.0	4.9	4.9	1000.0	1000.0	0.0	0.0	1000.0	1000.0	1000.0	1000.0	6.9	0.0	11.0	0.0	0.0	28.0	28.0	23.1	23.0	23.0	23.0	30.0	30.0	30.0	960.0	0.0	0.0	0.3	2.0	960.0
2019-12-20 12:30:00	100.0	0.0	623.0	1.7	0.0	7.1	0.0	38.2	65.2	22.9	230.0	197.0	0.0	0.0	100.0	100.0	0.0004	1000.0	1000.0	4.9	4.9	1000.0	1000.0	0.0	0.0	1000.0	1000.0	1000.0	1000.0	6.9	0.0	0.0	0.0	0.0	28.0	28.0	23.3	23.1	23.0	23.0	30.0	30.0	30.0	960.0	0.0	0.0	0.3	2.0	960.0
2019-12-20 12:35:00	100.0	0.0	618.0	1.7	0.0	7.1	0.0	39.7	65.4	22.9	243.0	197.0	0.0	0.0	100.0	100.0	0.0004	1000.0	1000.0	4.9	4.9	1000.0	1000.0	0.0	0.0	1000.0	1000.0	1000.0	1000.0	6.9	0.0	0.0	0.0	0.0	28.0	28.0	23.3	23.3	23.0	23.0	30.0	30.0	30.0	960.0	0.0	0.0	0.3	2.0	960.0
2019-12-20 12:40:00	100.0	0.0	611.0	1.7	0.0	7.1	0.0	40.5	65.5	23.0	227.0	197.0	0.0	0.0	100.0	100.0	0.0005	1000.0	1000.0	4.9	4.9	1000.0	1000.0	0.0	0.0	1000.0	1000.0	1000.0	1000.0	6.9	0.0	0.0	0.0	0.0	28.0	28.0	23.4	23.3	23.0	23.0	30.0	30.0	30.0	960.0	0.0	0.0	0.3	2.0	960.0
2019-12-20 12:45:00	100.0	0.0	600.0	1.7	0.0	7.2	0.0	42.2	65.3	23.2	227.0	197.0	0.0	0.0	100.0	100.0	0.0005	1000.0	1000.0	4.9	4.9	1000.0	1000.0	0.0	0.0	1000.0	1000.0	1000.0	1000.0	6.9	0.0	0.0	0.0	0.0	28.0	28.0	23.4	23.4	23.0	23.0	30.0	30.0	30.0	960.0	0.0	0.0	0.3	2.0	960.0
2019-12-20 12:50:00	100.0	0.0	632.0	1.7	0.0	7.2	0.0	43.9	65.4	23.3	215.0	197.0	0.0	0.0	100.0	100.0	0.0014	999.0	1000.0	4.9	4.9	1000.0	1000.0	0.0	0.0	1000.0	1000.0	1000.0	1000.0	6.9	0.0	0.0	0.0	0.0	28.0	28.0	23.5	23.4	23.0	23.0	30.0	30.0	30.0	960.0	0.0	0.0	0.3	2.0	960.0
2019-12-20 12:55:00	100.0	0.0	680.0	1.7	0.0	7.2	0.0	43.2	65.5	23.2	209.0	197.0	0.0	0.0	100.0	100.0	0.0024	996.0	996.0	4.9	4.9	1000.0	1000.0	0.0	0.0	1000.0	1000.0	1000.0	1000.0	6.9	0.0	0.0	0.0	0.0	28.0	28.0	23.7	23.6	23.0	23.0	30.0	30.0	30.0	960.0	0.0	0.0	0.3	2.0	960.0
2019-12-20 13:00:00	100.0	0.0	680.0	1.7	0.0	7.3	0.0	41.6	65.2	23.4	239.0	197.0	0.0	0.0	100.0	100.0	0.0033	987.0	996.0	5.0	4.9	1000.0	1000.0	0.0	0.0	1000.0	1000.0	1000.0	1000.0	6.9	0.0	0.0	0.0	0.0	28.0	28.0	23.7	23.6	23.0	23.0	30.0	30.0	30.0	960.0	0.0	0.0	0.3	2.0	960.0
2019-12-20 13:05:00	100.0	0.0	664.0	1.7	0.0	7.3	0.0	40.8	64.9	23.2	232.0	197.0	0.0	0.0	100.0	100.0	0.0023	1000.0	1000.0	5.0	5.0	1000.0	1000.0	0.0	0.0	1000.0	1000.0	1000.0	1000.0	6.9	0.0	0.0	0.0	0.0	28.0	28.0	23.8	23.8	23.0	23.0	30.0	30.0	30.0	960.0	0.0	0.0	0.3	2.0	960.0
2019-12-20 13:10:00	100.0	0.0	659.0	1.7	0.0	7.3	0.0	47.2	64.9	23.2	222.0	197.0	0.0	0.0	100.0	100.0	0.0012	1000.0	1000.0	4.9	5.0	1000.0	1000.0	0.0	0.0	1000.0	1000.0	1000.0	1000.0	6.9	0.0	0.0	0.0	0.0	28.0	28.0	23.8	23.8	23.0	23.0	30.0	30.0	30.0	960.0	0.0	0.0	0.3	2.0	960.0
2019-12-20 13:15:00	100.0	0.0	656.0	1.7	0.0	7.4	0.0	48.2	64.7	23.4	248.0	197.0	0.0	0.0	100.0	100.0	0.0002	997.0	997.0	4.9	4.9	1000.0	1000.0	0.0	0.0	1000.0	1000.0	1000.0	1000.0	6.9	0.0	0.0	0.0	0.0	28.0	28.0	23.8	23.8	23.0	23.0	30.0	30.0	30.0	960.0	0.0	0.0	0.3	2.0	960.0
2019-12-20 13:20:00	100.0	0.0	631.0	1.7	0.0	7.7	0.0	46.8	63.8	23.7	248.0	197.0	0.0	0.0	100.0	100.0	0.0001	1000.0	997.0	4.9	4.9	1000.0	1000.0	0.0	0.0	1000.0	1000.0	1000.0	1000.0	6.9	0.0	0.0	0.0	0.0	28.0	28.0	23.8	23.8	23.0	23.0	30.0	30.0	30.0	960.0	0.0	0.0	0.3	2.0	960.0
2019-12-20 13:25:00	100.0	0.0	624.0	1.7	0.0	7.9	0.0	45.6	63.3	23.8	236.0	197.0	0.0	0.0	100.0	100.0	0.0001	1000.0	1000.0	4.9	4.9	1000.0	1000.0	0.0	0.0	1000.0	1000.0	1000.0	1000.0	6.9	0.0	0.0	0.0	0.0	28.0	28.0	23.8	23.8	23.0	23.0	30.0	30.0	30.0	960.0	0.0	0.0	0.3	2.0	960.0
2019-12-20 13:30:00	100.0	0.0	619.0	1.7	0.0	7.9	0.0	44.2	63.3	23.8	220.0	197.0	0.0	0.0	100.0	100.0	0.0001	1000.0	1000.0	4.9	4.9	1000.0	1000.0	0.0	0.0	1000.0	1000.0	1000.0	1000.0	6.9	0.0	0.0	0.0	0.0	28.0	28.0	23.8	23.8	24.0	23.0	30.0	30.0	30.0	960.0	0.0	0.0	0.3	2.0	960.0
2019-12-20 13:35:00	100.0	0.0	622.0	1.7	0.0	7.8	0.0	43.1	63.4	23.6	220.0	197.0	0.0	0.0	100.0	100.0	0.0004	995.0	995.0	4.9	4.9	1000.0	1000.0	0.0	0.0	1000.0	1000.0	1000.0	1000.0	6.9	0.0	0.0	0.0	0.0	28.0	28.0	23.8	23.8	24.0	24.0	30.0	30.0	30.0	960.0	0.0	0.0	0.3	2.0	960.0
2019-12-20 13:40:00	100.0	0.0	618.0	1.7	0.0	7.6	0.0	44.7	63.6	23.2	216.0	197.0	0.0	0.0	100.0	100.0	0.0007	1000.0	995.0	4.9	4.9	1000.0	1000.0	0.0	0.0	1000.0	1000.0	1000.0	1000.0	6.9	0.0	0.0	0.0	0.0	28.0	28.0	23.8	23.8	24.0	24.0	30.0	30.0	30.0	1307.0	0.0	0.0	0.3	2.0	960.0
2019-12-20 13:45:00	100.0	0.0	623.0	1.7	0.0	7.7	0.0	48.5	63.6	23.5	222.0	197.0	0.0	0.0	100.0	100.0	0.0011	996.0	996.0	4.9	4.9	1000.0	1000.0	0.0	0.0	1000.0	1000.0	1000.0	1000.0	6.9	0.0	0.0	0.0	0.0	28.0	28.0	23.8	23.8	24.0	24.0	30.0	30.0	30.0	1653.0	0.0	0.0	0.3	2.0	960.0
2019-12-20 13:50:00	100.0	0.0	626.0	1.7	0.0	7.9	0.0	47.9	63.2	23.8	235.0	197.0	0.0	0.0	100.0	100.0	0.0012	1000.0	996.0	4.9	4.9	1000.0	1000.0	0.0	0.0	1000.0	1000.0	1000.0	1000.0	6.9	0.0	0.0	0.0	0.0	28.0	28.0	23.8	23.8	24.0	24.0	30.0	30.0	30.0	960.0	0.0	0.0	0.3	2.0	960.0
2019-12-20 13:55:00	100.0	0.0	635.0	1.7	0.0	8.0	0.0	46.7	63.0	23.9	248.0	197.0	0.0	0.0	100.0	100.0	0.0013	1000.0	998.0	4.9	4.9	1000.0	1000.0	0.0	0.0	1000.0	1000.0	1000.0	1000.0	6.9	0.0	0.0	0.0	0.0	28.0	28.0	23.8	23.8	24.0	24.0	30.0	30.0	30.0	960.0	0.0	0.0	0.3	2.0	960.0
2019-12-20 14:00:00	100.0	0.0	619.0	1.7	0.0	8.1	0.0	45.4	62.9	24.1	298.0	197.0	0.0	0.0	100.0	100.0	0.0014	1000.0	998.0	4.9	4.9	1000.0	1000.0	0.0	0.0	1000.0	1000.0	1000.0	1000.0	6.9	0.0	0.0	0.0	0.0	28.0	28.0	23.8	23.8	24.0	24.0	30.0	30.0	30.0	2000.0	0.0	0.0	0.3	2.0	2000.0
2019-12-20 14:05:00	100.0	0.0	636.0	1.7	0.0	8.2	0.0	44.0	63.0	24.3	287.0	197.0	0.0	0.0	100.0	100.0	0.0013	1000.0	1000.0	4.9	4.9	1000.0	1000.0	0.0	0.0	1000.0	1000.0	1000.0	1000.0	6.9	0.0	0.0	0.0	0.0	28.0	28.0	23.8	23.8	24.0	24.0	30.0	30.0	30.0	2000.0	0.0	0.0	0.3	2.0	2000.0
2019-12-20 14:10:00	100.0	0.0	625.0	1.7	0.0	8.2	0.0	0.0	63.1	24.5	267.0	197.0	0.0	0.0	100.0	100.0	0.0011	1000.0	1000.0	4.7	4.9	1000.0	1000.0	0.0	0.0	1000.0	1000.0	1000.0	1000.0	6.9	0.0	0.0	0.0	0.0	28.0	28.0	23.8	23.8	24.0	24.0	30.0	30.0	30.0	2000.0	0.0	0.0	0.3	2.0	2000.0
2019-12-20 14:15:00	100.0	0.0	626.0	1.7	0.0	8.3	0.0	41.9	63.2	24.7	236.0	197.0	0.0	0.0	100.0	100.0	0.0009	1000.0	1000.0	4.7	4.7	1000.0	1000.0	0.0	0.0	1000.0	1000.0	1000.0	1000.0	6.9	0.0	0.0	0.0	0.0	28.0	28.0	23.8	23.8	24.0	24.0	30.0	30.0	30.0	2000.0	0.0	0.0	0.3	2.0	2000.0
2019-12-20 14:20:00	100.0	0.0	620.0	1.7	0.0	8.1	0.0	40.8	63.6	24.4	208.0	197.0	0.0	0.0	100.0	100.0	0.0008	1000.0	1000.0	4.8	4.7	1000.0	1000.0	0.0	0.0	1000.0	1000.0	1000.0	1000.0	6.8	0.0	0.0	0.0	0.0	28.0	28.0	23.8	23.8	25.0	24.0	30.0	30.0	30.0	2000.0	0.0	0.0	0.3	2.0	2000.0
2019-12-20 14:25:00	100.0	0.0	623.0	1.7	0.0	7.9	0.0	40.0	63.9	24.2	208.0	197.0	0.0	0.0	100.0	100.0	0.0008	996.0	996.0	5.0	5.0	1000.0	1000.0	0.0	0.0	1000.0	1000.0	1000.0	1000.0	6.8	0.0	0.0	0.0	0.0	28.0	28.0	23.7	23.7	24.0	24.0	30.0	30.0	30.0	2000.0	0.0	0.0	0.3	2.0	2000.0
2019-12-20 14:30:00	100.0	0.0	600.0	1.7	0.0	7.8	0.0	38.9	64.0	23.9	215.0	197.0	0.0	0.0	100.0	100.0	0.0007	987.0	987.0	5.0	5.0	1000.0	1000.0	0.0	0.0	1000.0	1000.0	1000.0	1000.0	6.9	0.0	0.0	0.0	0.0	28.0	28.0	23.7	23.7	24.0	24.0	30.0	30.0	30.0	2000.0	0.0	0.0	0.3	2.0	2000.0
2019-12-20 14:35:00	100.0	0.0	608.0	1.7	0.0	7.7	0.0	37.9	63.9	23.6	212.0	197.0	0.0	0.0	100.0	100.0	0.0013	990.0	990.0	5.0	5.0	1000.0	1000.0	0.0	0.0	1000.0	1000.0	1000.0	1000.0	6.9	0.0	0.0	0.0	0.0	28.0	28.0	23.7	23.7	24.0	24.0	30.0	30.0	30.0	2000.0	0.0	0.0	0.3	2.0	2000.0
2019-12-20 14:40:00	100.0	0.0	581.0	1.7	0.0	7.7	0.0	37.1	63.6	23.6	210.0	197.0	0.0	0.0	100.0	100.0	0.0019	992.0	992.0	4.9	4.9	1000.0	1000.0	0.0	0.0	1000.0	1000.0	1000.0	1000.0	6.9	0.0	0.0	0.0	0.0	28.0	28.0	23.6	23.6	24.0	24.0	30.0	30.0	30.0	2000.0	0.0	0.0	0.3	2.0	2000.0
2019-12-20 14:45:00	100.0	0.0	659.0	1.7	0.0	7.6	0.0	36.3	63.4	23.2	213.0	197.0	0.0	0.0	100.0	100.0	0.0025	991.0	992.0	5.0	4.9	1000.0	1000.0	0.0	0.0	1000.0	1000.0	1000.0	1000.0	6.9	0.0	0.0	0.0	0.0	28.0	28.0	23.5	23.6	24.0	24.0	30.0	30.0	30.0	2000.0	0.0	0.0	0.3	2.0	2000.0
2019-12-20 14:50:00	100.0	0.0	697.0	1.7	0.0	7.6	0.0	35.6	63.5	23.3	226.0	197.0	0.0	0.0	100.0	100.0	0.0057	991.0	991.0	5.0	5.0	1000.0	1000.0	0.0	0.0	1000.0	1000.0	1000.0	1000.0	6.9	0.0	0.0	0.0	0.0	28.0	28.0	23.5	23.5	24.0	24.0	30.0	30.0	30.0	2000.0	0.0	0.0	0.3	2.0	2000.0
2019-12-20 14:55:00	100.0	0.0	830.0	1.7	0.0	7.6	0.0	45.9	63.7	23.3	228.0	197.0	0.0	0.0	100.0	100.0	0.0088	997.0	997.0	5.0	5.0	1000.0	1000.0	0.0	0.0	1000.0	1000.0	1000.0	1000.0	6.9	0.0	0.0	0.0	0.0	28.0	28.0	23.5	23.5	23.0	24.0	30.0	30.0	30.0	2000.0	0.0	0.0	0.3	2.0	2000.0
2019-12-20 15:00:00	100.0	0.0	1010.0	1.7	0.0	7.8	0.0	46.3	63.3	23.6	262.0	197.0	0.0	0.0	100.0	100.0	0.012	1000.0	998.0	4.9	4.9	1000.0	1000.0	0.0	0.0	1000.0	1000.0	1000.0	1000.0	6.9	0.0	0.0	0.0	0.0	28.0	28.0	23.4	23.4	23.0	23.0	30.0	30.0	30.0	2000.0	0.0	0.0	0.3	2.0	2000.0
2019-12-20 15:05:00	100.0	0.0	1135.0	1.7	0.0	8.1	0.0	44.9	62.4	23.9	248.0	197.0	0.0	0.0	100.0	100.0	0.012	1000.0	1000.0	4.8	4.9	1000.0	1000.0	0.0	0.0	1000.0	1000.0	1000.0	1000.0	6.9	0.0	0.0	0.0	0.0	27.0	28.0	23.3	23.4	24.0	23.0	30.0	30.0	30.0	2000.0	0.0	0.0	0.3	2.0	2000.0
2019-12-20 15:10:00	100.0	40.0	1105.0	1.7	40.0	8.3	0.0	43.6	61.8	24.1	222.0	197.0	0.0	0.0	100.0	100.0	0.012	1000.0	1000.0	4.8	4.8	1000.0	1000.0	0.0	0.0	1000.0	1000.0	1000.0	1000.0	6.9	0.0	0.0	0.0	0.0	27.0	27.0	23.3	23.3	24.0	24.0	30.0	30.0	30.0	2000.0	0.0	0.0	0.3	2.0	2000.0
2019-12-20 15:15:00	100.0	90.0	1094.0	1.7	90.0	9.2	0.0	42.7	59.9	24.9	206.0	197.0	0.0	0.0	100.0	100.0	0.012	1000.0	1000.0	4.9	4.8	1000.0	1000.0	0.0	0.0	1000.0	1000.0	1000.0	1000.0	6.8	0.0	0.0	0.0	0.0	25.0	27.0	23.3	23.3	24.0	24.0	30.0	30.0	30.0	2000.0	0.0	0.0	0.3	2.0	2000.0
2019-12-20 15:20:00	100.0	100.0	1061.0	1.7	100.0	9.9	24.4	41.5	58.5	25.7	198.0	197.0	0.0	0.0	100.0	100.0	0.0108	995.0	994.0	4.7	4.9	1000.0	1000.0	0.0	0.0	1000.0	1000.0	1000.0	1000.0	6.8	0.0	0.0	0.0	0.0	18.0	24.0	23.2	23.2	18.0	24.0	30.0	30.0	30.0	2000.0	0.0	0.0	0.3	2.0	2000.0
2019-12-20 15:25:00	100.0	100.0	1036.0	1.7	100.0	10.2	25.0	40.7	57.9	25.9	198.0	197.0	0.0	0.0	100.0	100.0	0.0096	995.0	995.0	4.7	4.7	1000.0	1000.0	0.0	0.0	1000.0	1000.0	1000.0	1000.0	6.8	0.0	0.0	0.0	0.0	18.0	24.0	23.2	23.2	18.0	24.0	30.0	30.0	30.0	2000.0	0.0	0.0	0.3	2.0	2000.0
2019-12-20 15:30:00	100.0	100.0	1017.0	1.7	100.0	10.3	0.0	0.0	57.9	26.1	197.0	197.0	4.0	0.0	100.0	100.0	0.0085	994.0	994.0	4.5	4.5	1000.0	1000.0	0.0	0.0	1000.0	1000.0	1000.0	1000.0	6.9	0.0	0.0	0.0	0.0	17.0	17.0	23.2	23.2	15.0	15.0	30.0	30.0	30.0	2000.0	4.0	4.0	0.3	2.0	2000.0
2019-12-20 15:35:00	100.0	100.0	1107.0	1.7	100.0	10.3	0.0	0.0	58.2	26.2	197.0	197.0	4.0	4.0	100.0	100.0	0.0056	994.0	994.0	4.5	4.5	1000.0	1000.0	0.0	0.0	1000.0	1000.0	1000.0	1000.0	6.9	0.0	0.0	0.0	0.0	16.0	17.0	23.1	23.2	15.0	15.0	30.0	30.0	30.0	2000.0	8.0	4.0	0.3	2.0	2000.0
2019-12-20 15:40:00	100.0	100.0	1074.0	1.7	100.0	10.3	0.0	0.0	58.6	26.4	197.0	197.0	8.0	8.0	100.0	100.0	0.0028	988.0	989.0	4.1	4.3	1000.0	1000.0	0.0	0.0	1000.0	1000.0	1000.0	1000.0	6.9	0.0	0.0	0.0	0.0	16.0	16.0	23.0	23.1	15.0	15.0	30.0	30.0	30.0	2000.0	8.0	8.0	0.3	2.0	2000.0
2019-12-20 15:45:00	100.0	97.0	1037.0	1.7	97.0	10.2	0.0	0.0	58.5	26.2	198.0	197.0	8.0	8.0	100.0	100.0	0.0	988.0	988.0	4.1	4.3	1000.0	1000.0	0.0	0.0	1000.0	1000.0	1000.0	1000.0	6.8	0.0	0.0	0.0	0.0	16.0	16.0	23.0	23.1	15.0	15.0	30.0	30.0	30.0	2000.0	8.0	8.0	0.3	2.0	2000.0
2019-12-20 15:50:00	100.0	94.0	908.0	1.7	94.0	10.5	0.0	0.0	55.5	25.5	198.0	197.0	11.0	8.0	100.0	100.0	0.0	986.0	986.0	3.9	3.9	1000.0	1000.0	0.0	0.0	1000.0	1000.0	1000.0	1000.0	6.8	0.0	0.0	0.0	0.0	16.0	16.0	23.0	23.0	15.0	15.0	30.0	30.0	30.0	2000.0	11.0	11.0	0.3	2.0	2000.0
2019-12-20 15:55:00	100.0	91.0	936.0	1.7	91.0	10.5	0.0	0.0	53.5	24.6	198.0	197.0	11.0	11.0	100.0	100.0	0.0	986.0	986.0	3.7	3.9	1000.0	1000.0	0.0	0.0	1000.0	1000.0	1000.0	1000.0	6.8	0.0	0.0	0.0	0.0	16.0	16.0	22.9	23.0	15.0	15.0	30.0	30.0	30.0	2000.0	10.0	11.0	0.3	2.0	2000.0
2019-12-20 16:00:00	100.0	71.0	972.0	1.7	88.0	10.4	0.0	0.0	51.8	23.8	200.0	197.0	15.0	10.0	100.0	100.0	0.0	986.0	987.0	3.3	3.5	1000.0	1000.0	0.0	0.0	1000.0	1000.0	1000.0	1000.0	6.8	0.0	0.0	0.0	0.0	16.0	16.0	22.9	22.9	17.0	15.0	30.0	30.0	30.0	2000.0	15.0	15.0	0.3	2.0	2000.0
2019-12-20 16:05:00	100.0	21.0	871.0	1.7	85.0	9.9	0.0	36.7	50.6	22.5	207.0	197.0	15.0	15.0	100.0	100.0	0.0	986.0	986.0	3.3	3.5	1000.0	1000.0	0.0	0.0	1000.0	1000.0	1000.0	1000.0	6.8	0.0	0.0	0.0	0.0	16.0	16.0	22.9	22.9	17.0	15.0	30.0	30.0	30.0	2000.0	15.0	15.0	0.3	2.0	2000.0
2019-12-20 16:10:00	100.0	0.0	780.0	1.7	55.0	8.6	35.7	54.7	52.2	20.8	206.0	197.0	15.0	15.0	100.0	100.0	0.0	988.0	988.0	2.9	3.1	1000.0	1000.0	0.0	0.0	1000.0	1000.0	1000.0	1000.0	6.8	0.0	0.0	0.0	0.0	28.0	28.0	22.8	22.8	23.0	13.0	30.0	30.0	30.0	2000.0	21.0	15.0	0.3	2.0	2000.0
2019-12-20 16:15:00	100.0	0.0	708.0	1.7	5.0	8.8	34.1	51.3	50.3	20.4	205.0	197.0	15.0	15.0	100.0	100.0	0.0	989.0	989.0	2.9	3.1	1000.0	1000.0	0.0	0.0	1000.0	1000.0	1000.0	1000.0	6.9	0.0	0.0	0.0	0.0	28.0	28.0	22.8	22.8	23.0	13.0	30.0	30.0	30.0	2000.0	21.0	15.0	0.3	2.0	2000.0
2019-12-20 16:20:00	100.0	0.0	611.0	1.7	0.0	8.5	36.9	53.3	49.0	19.3	200.0	197.0	21.0	21.0	100.0	100.0	0.0	986.0	986.0	2.7	2.7	1000.0	1000.0	0.0	0.0	1000.0	1000.0	1000.0	1000.0	6.9	0.0	0.0	0.0	0.0	28.0	28.0	22.7	22.7	21.0	21.0	30.0	30.0	30.0	2000.0	21.0	21.0	0.3	2.0	2000.0
2019-12-20 16:25:00	100.0	0.0	558.0	1.7	0.0	8.0	50.2	59.7	50.0	18.7	197.0	197.0	21.0	21.0	100.0	100.0	0.0	983.0	983.0	2.5	2.5	1000.0	1000.0	0.0	0.0	1000.0	1000.0	1000.0	1000.0	6.9	0.0	0.0	0.0	0.0	28.0	28.0	22.2	22.7	20.0	21.0	30.0	30.0	30.0	2000.0	31.0	21.0	0.3	2.0	2000.0
2019-12-20 16:30:00	100.0	0.0	573.0	1.7	0.0	7.4	51.6	61.2	53.4	18.5	197.0	197.0	31.0	21.0	100.0	100.0	0.0	983.0	983.0	2.5	2.5	1000.0	1000.0	0.0	0.0	1000.0	1000.0	1000.0	1000.0	6.8	0.0	0.0	0.0	0.0	28.0	28.0	22.1	22.1	20.0	20.0	30.0	30.0	30.0	2000.0	31.0	31.0	0.3	2.0	2000.0
2019-12-20 16:35:00	100.0	0.0	553.0	1.7	0.0	7.5	47.6	58.8	52.6	18.5	197.0	197.0	31.0	31.0	100.0	100.0	0.0	982.0	982.0	2.5	2.5	1000.0	1000.0	0.0	0.0	1000.0	1000.0	1000.0	1000.0	6.9	0.0	0.0	0.0	0.0	28.0	28.0	21.7	22.1	19.0	20.0	30.0	30.0	30.0	2000.0	31.0	31.0	0.3	2.0	2000.0
2019-12-20 16:40:00	100.0	0.0	539.0	1.7	0.0	7.5	0.0	57.3	51.0	18.0	197.0	197.0	5.0	31.0	100.0	100.0	0.0	982.0	982.0	2.5	2.5	1000.0	1000.0	0.0	0.0	1000.0	1000.0	1000.0	1000.0	6.9	0.0	0.0	0.0	0.0	0.0	0.0	16.7	16.7	0.0	0.0	30.0	30.0	30.0	1950.0	5.0	5.0	0.3	2.0	2000.0
2019-12-20 16:45:00	100.0	0.0	612.0	1.7	0.0	8.2	0.0	54.2	50.9	19.5	197.0	197.0	5.0	5.0	100.0	100.0	0.0	982.0	982.0	2.5	2.5	1000.0	1000.0	0.0	0.0	1000.0	1000.0	1000.0	1000.0	6.9	0.0	0.0	0.0	0.0	17.0	0.0	16.5	16.7	18.0	0.0	30.0	30.0	30.0	2000.0	5.0	5.0	0.3	2.0	2000.0
2019-12-20 16:50:00	100.0	0.0	719.0	1.7	0.0	7.7	0.0	0.0	55.2	20.0	197.0	197.0	5.0	5.0	100.0	100.0	0.0019	981.0	981.0	2.5	2.5	1000.0	1000.0	0.0	0.0	1000.0	1000.0	1000.0	1000.0	6.9	0.0	0.0	0.0	0.0	0.0	16.0	16.3	16.4	0.0	18.0	30.0	30.0	30.0	1950.0	21.0	5.0	0.3	2.0	1950.0
2019-12-20 16:55:00	100.0	0.0	785.0	1.7	0.0	8.1	0.0	0.0	55.2	20.7	197.0	197.0	5.0	5.0	100.0	100.0	0.0038	981.0	981.0	2.5	2.5	1000.0	1000.0	0.0	0.0	1000.0	1000.0	1000.0	1000.0	6.9	0.0	0.0	0.0	0.0	0.0	16.0	16.3	16.4	0.0	18.0	30.0	30.0	30.0	30.0	21.0	5.0	0.3	2.0	30.0
2019-12-20 17:00:00	100.0	0.0	698.0	1.7	0.0	7.9	40.6	0.0	53.1	19.7	197.0	197.0	5.0	21.0	100.0	100.0	0.0057	980.0	980.0	2.5	2.5	1000.0	1000.0	0.0	0.0	1000.0	1000.0	1000.0	1000.0	6.9	0.0	0.0	0.0	0.0	28.0	28.0	20.1	20.1	20.0	20.0	30.0	30.0	30.0	30.0	5.0	5.0	0.3	2.0	30.0
2019-12-20 17:05:00	100.0	0.0	708.0	1.7	0.0	7.2	36.8	46.8	56.8	19.5	197.0	197.0	5.0	5.0	100.0	100.0	0.0078	981.0	980.0	2.5	2.5	1000.0	1000.0	0.0	0.0	1000.0	1000.0	1000.0	1000.0	6.9	0.0	0.0	0.0	0.0	27.0	28.0	19.6	20.1	20.0	20.0	30.0	30.0	30.0	30.0	5.0	5.0	0.3	2.0	30.0
2019-12-20 17:10:00	100.0	0.0	768.0	1.7	0.0	8.0	34.8	0.0	54.5	20.3	197.0	197.0	0.0	5.0	100.0	100.0	0.0099	980.0	980.0	2.5	2.5	1000.0	1000.0	0.0	0.0	1000.0	1000.0	1000.0	1000.0	6.9	0.0	0.0	0.0	0.0	25.0	25.0	19.2	19.2	20.0	20.0	30.0	30.0	30.0	30.0	0.0	0.0	0.3	2.0	30.0
2019-12-20 17:15:00	100.0	0.0	902.0	1.7	0.0	7.3	34.3	0.0	59.1	20.5	197.0	197.0	0.0	0.0	100.0	100.0	0.012	980.0	980.0	2.5	2.5	1000.0	1000.0	0.0	0.0	1000.0	1000.0	1000.0	1000.0	6.9	0.0	0.0	0.0	0.0	22.0	25.0	18.7	19.2	0.0	20.0	30.0	30.0	30.0	30.0	5.0	0.0	0.3	2.0	30.0
2019-12-20 17:20:00	100.0	0.0	1013.0	1.7	0.0	7.8	0.0	0.0	58.2	21.4	197.0	197.0	10.0	5.0	100.0	100.0	0.01	980.0	980.0	2.5	2.5	1000.0	1000.0	0.0	0.0	1000.0	1000.0	1000.0	1000.0	6.9	0.0	0.0	0.0	0.0	0.0	0.0	18.2	18.2	0.0	0.0	30.0	30.0	30.0	30.0	10.0	10.0	0.3	2.0	30.0
2019-12-20 17:25:00	100.0	0.0	835.0	1.7	0.0	6.6	0.0	0.0	61.1	19.8	197.0	197.0	10.0	10.0	100.0	100.0	0.0081	980.0	980.0	2.5	2.5	1000.0	1000.0	0.0	0.0	1000.0	1000.0	1000.0	1000.0	6.9	0.0	0.0	0.0	0.0	0.0	0.0	17.4	18.2	0.0	0.0	30.0	30.0	30.0	30.0	15.0	10.0	0.3	2.0	30.0
2019-12-20 17:30:00	100.0	0.0	739.0	1.7	0.0	7.5	0.0	0.0	55.2	19.5	197.0	197.0	15.0	15.0	100.0	100.0	0.0061	980.0	980.0	2.5	2.5	1000.0	1000.0	0.0	0.0	1000.0	1000.0	1000.0	1000.0	6.9	0.0	0.0	0.0	0.0	0.0	0.0	16.9	17.3	0.0	0.0	30.0	30.0	30.0	2000.0	15.0	15.0	0.3	2.0	2000.0
2019-12-20 17:35:00	100.0	0.0	664.0	1.7	0.0	6.9	0.0	0.0	55.3	18.2	197.0	197.0	15.0	15.0	100.0	100.0	0.0052	981.0	981.0	2.5	2.5	1000.0	1000.0	0.0	0.0	1000.0	1000.0	1000.0	1000.0	6.9	0.0	0.0	0.0	0.0	0.0	0.0	16.8	17.3	0.0	0.0	30.0	30.0	30.0	2000.0	15.0	15.0	0.3	2.0	2000.0
2019-12-20 17:40:00	100.0	0.0	625.0	1.7	0.0	7.3	0.0	0.0	52.4	18.0	197.0	197.0	15.0	15.0	100.0	100.0	0.0044	980.0	980.0	2.5	2.5	1000.0	1000.0	0.0	0.0	1000.0	1000.0	1000.0	1000.0	6.9	0.0	0.0	0.0	0.0	0.0	0.0	16.3	16.3	0.0	0.0	30.0	30.0	30.0	2000.0	15.0	15.0	0.3	2.0	2000.0
2019-12-20 17:45:00	100.0	0.0	648.0	1.7	0.0	7.3	0.0	0.0	52.1	17.9	197.0	197.0	15.0	15.0	100.0	100.0	0.0036	981.0	980.0	2.5	2.5	1000.0	1000.0	0.0	0.0	1000.0	1000.0	1000.0	1000.0	6.9	0.0	0.0	0.0	0.0	0.0	0.0	15.9	16.3	0.0	0.0	30.0	30.0	30.0	2000.0	14.0	15.0	0.3	2.0	2000.0
2019-12-20 17:50:00	100.0	0.0	646.0	1.7	0.0	7.3	0.0	0.0	52.1	17.9	197.0	197.0	14.0	14.0	100.0	100.0	0.0042	981.0	981.0	2.5	2.5	1000.0	1000.0	0.0	0.0	1000.0	1000.0	1000.0	1000.0	6.9	0.0	0.0	0.0	0.0	0.0	0.0	15.4	15.4	0.0	0.0	30.0	30.0	30.0	2000.0	14.0	14.0	0.3	2.0	2000.0
2019-12-20 17:55:00	100.0	0.0	614.0	1.7	0.0	7.3	0.0	0.0	50.8	17.5	197.0	197.0	14.0	14.0	100.0	100.0	0.0049	981.0	981.0	2.5	2.5	1000.0	1000.0	0.0	0.0	1000.0	1000.0	1000.0	1000.0	6.9	0.0	0.0	0.0	0.0	0.0	0.0	15.0	15.4	0.0	0.0	30.0	30.0	30.0	40.0	15.0	14.0	0.3	2.0	2000.0
2019-12-20 18:00:00	100.0	0.0	612.0	1.7	0.0	7.4	0.0	0.0	50.4	17.5	197.0	197.0	15.0	15.0	100.0	100.0	0.0056	981.0	981.0	2.5	2.5	1000.0	1000.0	0.0	0.0	1000.0	1000.0	1000.0	1000.0	6.9	0.0	0.0	0.0	0.0	0.0	0.0	15.0	15.0	0.0	0.0	30.0	30.0	30.0	1950.0	15.0	15.0	0.3	2.0	1950.0
2019-12-20 18:05:00	100.0	0.0	616.0	1.7	0.0	7.2	0.0	0.0	50.7	17.1	197.0	197.0	15.0	15.0	100.0	100.0	0.0068	981.0	981.0	2.5	2.5	1000.0	1000.0	0.0	0.0	1000.0	1000.0	1000.0	1000.0	6.9	10.0	10.0	0.0	0.0	0.0	0.0	15.0	15.0	0.0	0.0	30.0	30.0	30.0	1950.0	15.0	15.0	0.3	2.0	40.0
2019-12-20 18:10:00	100.0	20.0	611.0	1.7	0.0	7.0	0.0	0.0	51.1	16.9	197.0	197.0	15.0	15.0	100.0	100.0	0.0081	981.0	981.0	2.5	2.5	1000.0	1000.0	0.0	0.0	1000.0	1000.0	1000.0	1000.0	6.9	60.0	60.0	0.0	0.0	0.0	0.0	15.0	15.0	0.0	0.0	30.0	30.0	30.0	1950.0	15.0	15.0	0.3	2.0	1950.0
2019-12-20 18:15:00	100.0	60.0	633.0	1.7	0.0	7.0	0.0	0.0	51.5	16.9	197.0	197.0	15.0	15.0	100.0	100.0	0.0094	982.0	981.0	2.5	2.5	1000.0	1000.0	0.0	0.0	1000.0	1000.0	1000.0	1000.0	6.9	100.0	100.0	0.0	0.0	0.0	0.0	15.0	15.0	0.0	0.0	30.0	30.0	30.0	1950.0	15.0	15.0	0.3	2.0	1950.0
2019-12-20 18:20:00	100.0	100.0	749.0	1.7	0.0	7.6	0.0	0.0	50.4	18.1	197.0	197.0	15.0	15.0	100.0	100.0	0.0087	984.0	984.0	2.5	2.5	1000.0	1000.0	0.0	0.0	1000.0	1000.0	1000.0	1000.0	6.9	55.0	55.0	0.0	0.0	0.0	0.0	15.0	15.0	0.0	0.0	30.0	30.0	30.0	1950.0	15.0	15.0	0.3	2.0	1950.0
2019-12-20 18:25:00	100.0	55.0	714.0	1.7	0.0	7.9	0.0	0.0	48.1	17.9	197.0	197.0	15.0	15.0	100.0	100.0	0.008	987.0	987.0	2.5	2.5	1000.0	1000.0	0.0	0.0	1000.0	1000.0	1000.0	1000.0	6.9	98.0	98.0	0.0	0.0	16.0	0.0	15.0	15.0	17.0	0.0	30.0	30.0	30.0	1950.0	14.0	15.0	0.3	2.0	1950.0
2019-12-20 18:30:00	100.0	55.0	714.0	1.7	0.0	7.5	0.0	0.0	49.5	17.4	197.0	197.0	15.0	14.0	100.0	100.0	0.0073	986.0	986.0	2.5	2.5	1000.0	1000.0	0.0	0.0	1000.0	1000.0	1000.0	1000.0	6.9	65.0	65.0	0.0	0.0	0.0	0.0	15.0	15.0	0.0	0.0	30.0	30.0	30.0	1950.0	15.0	15.0	0.3	2.0	1950.0
2019-12-20 18:35:00	100.0	64.0	734.0	1.7	0.0	7.3	0.0	0.0	50.1	17.1	197.0	197.0	15.0	15.0	100.0	100.0	0.0088	985.0	985.0	2.5	2.5	1000.0	1000.0	0.0	0.0	1000.0	1000.0	1000.0	1000.0	6.9	98.0	98.0	0.0	0.0	0.0	0.0	15.0	15.0	0.0	0.0	30.0	30.0	30.0	1950.0	15.0	15.0	0.3	2.0	1950.0
2019-12-20 18:40:00	100.0	98.0	758.0	1.7	0.0	7.4	0.0	0.0	50.2	17.5	197.0	197.0	15.0	15.0	100.0	100.0	0.0104	985.0	985.0	2.5	2.5	1000.0	1000.0	0.0	0.0	1000.0	1000.0	1000.0	1000.0	6.9	98.0	98.0	0.0	0.0	16.0	16.0	15.0	15.0	17.0	17.0	30.0	30.0	30.0	1950.0	15.0	15.0	0.3	2.0	1950.0
2019-12-20 18:45:00	100.0	98.0	946.0	1.7	0.0	8.3	0.0	0.0	48.6	18.8	197.0	197.0	15.0	15.0	100.0	100.0	0.012	987.0	986.0	2.5	2.5	1000.0	1000.0	0.0	0.0	1000.0	1000.0	1000.0	1000.0	6.9	98.0	98.0	0.0	0.0	16.0	16.0	15.0	15.0	17.0	17.0	30.0	30.0	30.0	1950.0	15.0	15.0	0.3	2.0	1950.0
2019-12-20 18:50:00	100.0	98.0	998.0	1.7	0.0	8.8	0.0	0.0	47.3	19.4	197.0	197.0	15.0	15.0	100.0	100.0	0.012	988.0	988.0	2.5	2.5	1000.0	1000.0	0.0	0.0	1000.0	1000.0	1000.0	1000.0	6.9	98.0	98.0	0.0	0.0	16.0	16.0	15.0	15.0	17.0	17.0	30.0	30.0	30.0	1950.0	15.0	15.0	0.3	2.0	1950.0
2019-12-20 18:55:00	100.0	98.0	1017.0	1.7	0.0	9.1	0.0	0.0	46.4	19.8	197.0	197.0	15.0	15.0	100.0	100.0	0.012	988.0	988.0	2.5	2.5	1000.0	1000.0	0.0	0.0	1000.0	1000.0	1000.0	1000.0	6.9	98.0	98.0	0.0	0.0	0.0	16.0	15.0	15.0	0.0	17.0	30.0	30.0	30.0	1950.0	15.0	15.0	0.3	2.0	1950.0
2019-12-20 19:00:00	100.0	95.0	990.0	1.7	5.0	9.1	0.0	0.0	46.7	19.8	197.0	197.0	15.0	15.0	100.0	100.0	0.012	988.0	988.0	2.5	2.5	1000.0	1000.0	0.0	0.0	1000.0	1000.0	1000.0	1000.0	6.9	95.0	95.0	5.0	5.0	0.0	0.0	15.0	15.0	0.0	0.0	30.0	30.0	30.0	1950.0	15.0	15.0	0.3	2.0	1950.0
2019-12-20 19:05:00	100.0	95.0	995.0	1.7	5.0	8.9	0.0	0.0	47.2	19.5	0.0	0.0	15.0	15.0	100.0	100.0	0.012	987.0	988.0	2.5	2.5	1000.0	1000.0	0.0	0.0	1000.0	1000.0	1000.0	1000.0	6.9	89.0	92.0	25.0	5.0	0.0	0.0	15.0	15.0	0.0	0.0	30.0	30.0	30.0	1950.0	15.0	15.0	0.3	2.0	1950.0
2019-12-20 19:10:00	100.0	92.0	948.0	1.7	15.0	8.8	0.0	0.0	47.1	19.4	0.0	0.0	15.0	15.0	100.0	100.0	0.012	987.0	987.0	2.5	2.5	0.0	0.0	0.0	0.0	0.0	0.0	0.0	0.0	6.9	89.0	89.0	35.0	35.0	0.0	0.0	15.0	15.0	0.0	0.0	30.0	30.0	30.0	1950.0	15.0	15.0	0.3	2.0	1950.0
2019-12-20 19:15:00	0.0	89.0	980.0	1.7	35.0	8.5	0.0	0.0	47.9	19.0	0.0	0.0	15.0	15.0	0.0	0.0	0.012	987.0	987.0	2.5	2.5	0.0	0.0	0.0	0.0	0.0	0.0	0.0	0.0	6.9	39.0	39.0	80.0	80.0	0.0	0.0	15.0	15.0	0.0	0.0	30.0	30.0	30.0	1950.0	15.0	15.0	0.3	2.0	1950.0
2019-12-20 19:20:00	0.0	66.0	1011.0	1.7	65.0	7.9	0.0	0.0	49.2	18.2	0.0	0.0	15.0	15.0	0.0	0.0	0.012	987.0	987.0	2.5	2.5	0.0	0.0	0.0	0.0	0.0	0.0	0.0	0.0	6.9	5.0	0.0	85.0	45.0	0.0	0.0	15.0	15.0	0.0	0.0	30.0	30.0	30.0	1950.0	15.0	15.0	0.3	2.0	1950.0
2019-12-20 19:25:00	0.0	63.0	938.0	1.7	80.0	7.2	0.0	0.0	51.7	17.4	0.0	0.0	15.0	15.0	0.0	0.0	0.012	961.0	987.0	2.5	2.5	0.0	0.0	0.0	0.0	0.0	0.0	0.0	0.0	6.9	0.0	0.0	90.0	90.0	0.0	0.0	15.8	15.0	0.0	0.0	30.0	30.0	30.0	1950.0	15.0	15.0	0.3	2.0	1950.0
2019-12-20 19:30:00	0.0	53.0	968.0	1.7	90.0	6.6	0.0	0.0	53.6	16.8	0.0	0.0	15.0	15.0	0.0	0.0	0.012	300.0	908.0	2.5	2.5	0.0	0.0	0.0	0.0	0.0	0.0	0.0	0.0	6.9	0.0	5.0	90.0	90.0	0.0	0.0	15.0	15.3	0.0	0.0	30.0	30.0	30.0	1950.0	15.0	15.0	0.3	2.0	1950.0
2019-12-20 19:35:00	0.0	20.0	917.0	1.7	90.0	6.4	0.0	0.0	54.8	16.7	0.0	0.0	15.0	15.0	0.0	0.0	0.008	300.0	300.0	2.5	2.5	0.0	0.0	0.0	0.0	0.0	0.0	0.0	0.0	6.9	0.0	0.0	90.0	90.0	17.0	17.0	15.0	15.3	17.0	17.0	30.0	30.0	30.0	1950.0	15.0	15.0	0.3	2.0	1950.0
2019-12-20 19:40:00	0.0	17.0	786.0	1.7	90.0	6.1	0.0	0.0	55.7	16.3	0.0	0.0	15.0	15.0	0.0	0.0	0.004	300.0	300.0	2.5	2.5	0.0	0.0	0.0	0.0	0.0	0.0	0.0	0.0	6.9	0.0	0.0	90.0	90.0	19.0	19.0	15.0	15.0	17.0	17.0	30.0	30.0	30.0	1950.0	15.0	15.0	0.3	2.0	1950.0
2019-12-20 19:45:00	0.0	14.0	728.0	1.7	90.0	5.9	0.0	0.0	56.6	16.0	0.0	0.0	15.0	15.0	0.0	0.0	0.0	300.0	300.0	2.5	2.5	0.0	0.0	0.0	0.0	0.0	0.0	0.0	0.0	6.9	0.0	0.0	99.0	94.0	23.0	19.0	15.9	15.0	16.0	17.0	30.0	30.0	30.0	1950.0	7.0	15.0	0.3	2.0	1950.0
2019-12-20 19:50:00	0.0	0.0	675.0	1.7	94.0	5.8	22.3	25.2	57.3	16.0	0.0	0.0	0.0	13.0	0.0	0.0	0.0	300.0	300.0	2.5	2.5	0.0	0.0	0.0	0.0	0.0	0.0	0.0	0.0	6.9	0.0	0.0	99.0	99.0	26.0	26.0	15.9	15.9	16.0	16.0	30.0	30.0	30.0	1950.0	0.0	0.0	0.3	2.0	1950.0
2019-12-20 19:55:00	0.0	0.0	666.0	1.7	99.0	6.0	26.4	0.0	57.6	16.5	0.0	0.0	0.0	0.0	0.0	0.0	0.0	300.0	300.0	2.5	2.5	0.0	0.0	0.0	0.0	0.0	0.0	0.0	0.0	6.9	0.0	0.0	100.0	100.0	28.0	26.0	15.9	15.9	16.0	16.0	30.0	30.0	30.0	1950.0	0.0	0.0	0.3	2.0	1950.0
2019-12-20 20:00:00	0.0	0.0	656.0	1.7	100.0	6.2	29.3	0.0	57.1	16.9	0.0	0.0	0.0	0.0	0.0	0.0	0.0	300.0	300.0	2.5	2.5	0.0	0.0	0.0	0.0	0.0	0.0	0.0	0.0	6.9	0.0	0.0	100.0	100.0	28.0	28.0	15.9	15.9	17.0	17.0	30.0	30.0	30.0	1950.0	0.0	0.0	0.3	2.0	1950.0
2019-12-20 20:05:00	0.0	0.0	645.0	1.7	100.0	6.3	28.4	0.0	56.9	17.2	0.0	0.0	0.0	0.0	0.0	0.0	0.0	0.0	300.0	2.5	2.5	0.0	0.0	0.0	0.0	0.0	0.0	0.0	0.0	6.9	0.0	0.0	100.0	100.0	28.0	28.0	15.9	15.9	17.0	17.0	30.0	30.0	30.0	1950.0	5.0	0.0	0.3	2.0	1950.0
2019-12-20 20:10:00	0.0	0.0	647.0	1.7	100.0	6.3	27.4	0.0	57.1	17.4	0.0	0.0	5.0	3.0	0.0	0.0	0.0	0.0	0.0	2.5	2.5	0.0	0.0	0.0	0.0	0.0	0.0	0.0	0.0	6.9	0.0	0.0	100.0	100.0	28.0	28.0	15.9	15.9	17.0	17.0	30.0	30.0	30.0	1950.0	5.0	5.0	0.3	2.0	1950.0
2019-12-20 20:15:00	0.0	0.0	642.0	1.7	100.0	6.3	27.6	0.0	57.7	17.4	0.0	0.0	5.0	5.0	0.0	0.0	0.0	0.0	0.0	2.5	2.5	0.0	0.0	0.0	0.0	0.0	0.0	0.0	0.0	6.9	0.0	0.0	100.0	100.0	28.0	28.0	15.9	15.9	17.0	17.0	30.0	30.0	30.0	1950.0	5.0	5.0	0.3	2.0	1950.0
2019-12-20 20:20:00	0.0	0.0	620.0	1.7	97.0	6.2	27.9	0.0	58.4	17.4	0.0	0.0	5.0	5.0	0.0	0.0	0.0	0.0	0.0	2.5	2.5	0.0	0.0	0.0	0.0	0.0	0.0	0.0	0.0	6.9	0.0	0.0	97.0	97.0	28.0	28.0	15.9	15.9	17.0	17.0	30.0	30.0	30.0	1950.0	5.0	5.0	0.3	2.0	1950.0
2019-12-20 20:25:00	0.0	0.0	604.0	1.7	97.0	5.9	28.0	0.0	59.0	16.9	0.0	0.0	5.0	5.0	0.0	0.0	0.0	0.0	0.0	2.5	2.5	0.0	0.0	0.0	0.0	0.0	0.0	0.0	0.0	6.9	0.0	0.0	97.0	97.0	28.0	28.0	15.9	15.9	17.0	17.0	30.0	30.0	30.0	1950.0	5.0	5.0	0.3	2.0	1950.0
2019-12-20 20:30:00	0.0	0.0	587.0	1.7	97.0	5.7	28.2	0.0	59.6	16.6	0.0	0.0	5.0	5.0	0.0	0.0	0.0	0.0	0.0	2.5	2.5	0.0	0.0	0.0	0.0	0.0	0.0	0.0	0.0	6.9	0.0	0.0	97.0	97.0	28.0	28.0	16.0	16.0	17.0	17.0	30.0	30.0	30.0	1950.0	5.0	5.0	0.3	2.0	1950.0
2019-12-20 20:35:00	0.0	0.0	566.0	1.7	97.0	5.6	28.2	0.0	59.9	16.4	0.0	0.0	5.0	5.0	0.0	0.0	0.0	0.0	0.0	2.5	2.5	0.0	0.0	0.0	0.0	0.0	0.0	0.0	0.0	6.9	0.0	0.0	100.0	98.0	28.0	28.0	16.1	16.0	17.0	17.0	30.0	30.0	30.0	1950.0	0.0	5.0	0.3	2.0	1950.0
2019-12-20 20:40:00	0.0	0.0	556.0	1.7	100.0	5.7	28.4	0.0	59.9	16.6	0.0	0.0	0.0	5.0	0.0	0.0	0.0	0.0	0.0	2.5	2.5	0.0	0.0	0.0	0.0	0.0	0.0	0.0	0.0	6.9	0.0	0.0	100.0	100.0	28.0	28.0	16.2	16.2	17.0	17.0	30.0	30.0	30.0	1950.0	0.0	0.0	0.3	2.0	1950.0
2019-12-20 20:45:00	0.0	0.0	543.0	1.7	100.0	5.7	28.6	0.0	59.8	16.8	0.0	0.0	0.0	0.0	0.0	0.0	0.0	0.0	0.0	2.5	2.5	0.0	0.0	0.0	0.0	0.0	0.0	0.0	0.0	6.9	0.0	0.0	100.0	100.0	28.0	28.0	16.3	16.2	16.0	16.0	30.0	30.0	30.0	1950.0	0.0	0.0	0.3	2.0	1950.0
2019-12-20 20:50:00	0.0	0.0	550.0	1.7	100.0	5.8	28.0	0.0	59.9	17.1	0.0	0.0	0.0	0.0	0.0	0.0	0.0	0.0	0.0	2.5	2.5	0.0	0.0	0.0	0.0	0.0	0.0	0.0	0.0	6.9	0.0	0.0	100.0	100.0	28.0	28.0	16.4	16.3	17.0	16.0	30.0	30.0	30.0	1950.0	0.0	0.0	0.3	2.0	1950.0
2019-12-20 20:55:00	0.0	0.0	548.0	1.7	100.0	5.8	27.4	0.0	60.1	17.1	0.0	0.0	0.0	0.0	0.0	0.0	0.0	0.0	0.0	2.5	2.5	0.0	0.0	0.0	0.0	0.0	0.0	0.0	0.0	6.9	0.0	0.0	100.0	100.0	28.0	28.0	16.4	16.4	17.0	17.0	30.0	30.0	30.0	1950.0	0.0	0.0	0.3	2.0	1950.0
2019-12-20 21:00:00	0.0	0.0	542.0	1.7	100.0	5.7	27.9	0.0	60.9	17.2	0.0	0.0	0.0	0.0	0.0	0.0	0.0	0.0	0.0	2.5	2.5	0.0	0.0	0.0	0.0	0.0	0.0	0.0	0.0	6.9	0.0	0.0	100.0	100.0	28.0	28.0	16.5	16.4	17.0	17.0	30.0	30.0	30.0	1950.0	5.0	0.0	0.3	2.0	1950.0
2019-12-20 21:05:00	0.0	0.0	549.0	1.7	100.0	5.6	28.0	0.0	61.6	17.3	0.0	0.0	3.0	5.0	0.0	0.0	0.0	0.0	0.0	2.5	2.5	0.0	0.0	0.0	0.0	0.0	0.0	0.0	0.0	6.9	0.0	0.0	100.0	100.0	28.0	28.0	16.6	16.6	17.0	17.0	30.0	30.0	30.0	1950.0	3.0	3.0	0.3	2.0	1950.0
2019-12-20 21:10:00	0.0	0.0	532.0	1.7	100.0	5.5	28.2	21.2	62.2	17.2	0.0	0.0	3.0	3.0	0.0	0.0	0.0	0.0	0.0	2.5	2.5	0.0	0.0	0.0	0.0	0.0	0.0	0.0	0.0	6.9	0.0	0.0	100.0	100.0	28.0	28.0	16.8	16.8	17.0	17.0	30.0	30.0	30.0	1950.0	3.0	3.0	0.3	2.0	1950.0
2019-12-20 21:15:00	0.0	0.0	531.0	1.7	100.0	5.4	28.4	29.5	62.6	17.1	0.0	0.0	3.0	3.0	0.0	0.0	0.0	0.0	0.0	2.5	2.5	0.0	0.0	0.0	0.0	0.0	0.0	0.0	0.0	6.9	0.0	0.0	100.0	100.0	28.0	28.0	16.9	16.8	17.0	17.0	30.0	30.0	30.0	1950.0	3.0	3.0	0.3	2.0	1950.0
2019-12-20 21:20:00	0.0	0.0	532.0	1.7	100.0	5.5	27.8	28.7	62.6	17.3	0.0	0.0	0.0	3.0	0.0	0.0	0.0	0.0	0.0	2.5	2.5	0.0	0.0	0.0	0.0	0.0	0.0	0.0	0.0	6.9	0.0	0.0	100.0	100.0	28.0	28.0	16.9	16.9	17.0	17.0	30.0	30.0	30.0	1950.0	0.0	0.0	0.3	2.0	1950.0
2019-12-20 21:25:00	0.0	0.0	537.0	1.7	100.0	5.6	27.5	29.0	62.2	17.5	0.0	0.0	0.0	0.0	0.0	0.0	0.0	0.0	0.0	2.5	2.5	0.0	0.0	0.0	0.0	0.0	0.0	0.0	0.0	6.9	0.0	0.0	100.0	100.0	28.0	28.0	17.0	16.9	17.0	17.0	30.0	30.0	30.0	1950.0	0.0	0.0	0.3	2.0	1950.0
2019-12-20 21:30:00	0.0	0.0	540.0	1.7	100.0	5.7	27.6	0.0	62.1	17.7	0.0	0.0	0.0	0.0	0.0	0.0	0.0	0.0	0.0	2.5	2.5	0.0	0.0	0.0	0.0	0.0	0.0	0.0	0.0	6.9	0.0	0.0	100.0	100.0	28.0	28.0	17.0	17.0	17.0	17.0	30.0	30.0	30.0	1950.0	0.0	0.0	0.3	2.0	1950.0
2019-12-20 21:35:00	0.0	0.0	531.0	1.7	100.0	5.7	28.2	0.0	62.4	17.7	0.0	0.0	0.0	0.0	0.0	0.0	0.0	0.0	0.0	2.5	2.5	0.0	0.0	0.0	0.0	0.0	0.0	0.0	0.0	6.9	0.0	0.0	100.0	100.0	28.0	28.0	17.0	17.0	18.0	17.0	30.0	30.0	30.0	1950.0	0.0	0.0	0.3	2.0	1950.0
2019-12-20 21:40:00	0.0	0.0	520.0	1.7	100.0	5.6	28.7	0.0	62.8	17.7	0.0	0.0	5.0	0.0	0.0	0.0	0.0	0.0	0.0	2.5	2.5	0.0	0.0	0.0	0.0	0.0	0.0	0.0	0.0	6.9	0.0	0.0	100.0	100.0	28.0	28.0	17.0	17.0	18.0	18.0	30.0	30.0	30.0	1950.0	5.0	5.0	0.3	2.0	1950.0
2019-12-20 21:45:00	0.0	0.0	530.0	1.7	100.0	5.6	28.0	0.0	63.0	17.9	0.0	0.0	5.0	5.0	0.0	0.0	0.0	0.0	0.0	2.5	2.5	0.0	0.0	0.0	0.0	0.0	0.0	0.0	0.0	6.9	0.0	0.0	100.0	100.0	28.0	28.0	17.0	17.0	18.0	18.0	30.0	30.0	30.0	1950.0	5.0	5.0	0.3	2.0	1950.0
2019-12-20 21:50:00	0.0	0.0	523.0	1.7	100.0	5.5	27.3	0.0	63.3	17.7	0.0	0.0	5.0	5.0	0.0	0.0	0.0	0.0	0.0	2.5	2.5	0.0	0.0	0.0	0.0	0.0	0.0	0.0	0.0	6.9	0.0	0.0	100.0	100.0	28.0	28.0	17.0	17.0	18.0	18.0	30.0	30.0	30.0	1950.0	5.0	5.0	0.3	2.0	1950.0
2019-12-20 21:55:00	0.0	0.0	517.0	1.7	100.0	5.5	28.0	0.0	63.3	17.7	0.0	0.0	5.0	5.0	0.0	0.0	0.0	0.0	0.0	2.5	2.5	0.0	0.0	0.0	0.0	0.0	0.0	0.0	0.0	6.9	0.0	0.0	100.0	100.0	28.0	28.0	17.0	17.0	18.0	18.0	30.0	30.0	30.0	1950.0	5.0	5.0	0.3	2.0	1950.0
2019-12-20 22:00:00	0.0	0.0	511.0	1.7	100.0	5.5	28.2	0.0	63.3	17.5	0.0	0.0	5.0	5.0	0.0	0.0	0.0	0.0	0.0	2.5	2.5	0.0	0.0	0.0	0.0	0.0	0.0	0.0	0.0	6.9	0.0	0.0	100.0	100.0	28.0	28.0	17.0	17.0	18.0	18.0	30.0	30.0	30.0	1950.0	5.0	5.0	0.3	2.0	1950.0
2019-12-20 22:05:00	0.0	0.0	512.0	1.7	100.0	5.5	28.5	0.0	63.2	17.5	0.0	0.0	5.0	5.0	0.0	0.0	0.0	0.0	0.0	2.5	2.5	0.0	0.0	0.0	0.0	0.0	0.0	0.0	0.0	6.9	0.0	0.0	100.0	100.0	28.0	28.0	17.0	17.0	18.0	18.0	30.0	30.0	30.0	1950.0	5.0	5.0	0.3	2.0	1950.0
2019-12-20 22:10:00	0.0	0.0	505.0	1.7	100.0	5.5	28.6	25.4	63.0	17.4	0.0	0.0	0.0	5.0	0.0	0.0	0.0	0.0	0.0	2.5	2.5	0.0	0.0	0.0	0.0	0.0	0.0	0.0	0.0	6.9	0.0	0.0	100.0	100.0	28.0	28.0	17.0	17.0	18.0	18.0	30.0	30.0	30.0	1950.0	0.0	0.0	0.3	2.0	1950.0
2019-12-20 22:15:00	0.0	0.0	507.0	1.7	100.0	5.5	27.9	25.6	63.0	17.5	0.0	0.0	0.0	0.0	0.0	0.0	0.0	0.0	0.0	2.5	2.5	0.0	0.0	0.0	0.0	0.0	0.0	0.0	0.0	6.9	0.0	0.0	100.0	100.0	28.0	28.0	17.0	17.0	18.0	18.0	30.0	30.0	30.0	1950.0	0.0	0.0	0.3	2.0	1950.0
2019-12-20 22:20:00	0.0	0.0	499.0	1.7	100.0	5.5	27.6	25.8	63.2	17.6	0.0	0.0	0.0	0.0	0.0	0.0	0.0	0.0	0.0	2.5	2.5	0.0	0.0	0.0	0.0	0.0	0.0	0.0	0.0	6.9	0.0	0.0	100.0	100.0	28.0	28.0	17.0	17.0	18.0	18.0	30.0	30.0	30.0	1950.0	0.0	0.0	0.3	2.0	1950.0
2019-12-20 22:25:00	0.0	0.0	509.0	1.7	100.0	5.5	28.0	0.0	63.4	17.7	0.0	0.0	0.0	0.0	0.0	0.0	0.0	0.0	0.0	2.5	2.5	0.0	0.0	0.0	0.0	0.0	0.0	0.0	0.0	6.9	0.0	0.0	100.0	100.0	28.0	28.0	17.0	17.0	18.0	18.0	30.0	30.0	30.0	1950.0	0.0	0.0	0.3	2.0	1950.0
2019-12-20 22:30:00	0.0	0.0	511.0	1.7	100.0	5.4	28.4	0.0	64.0	17.6	0.0	0.0	0.0	0.0	0.0	0.0	0.0	0.0	0.0	2.5	2.5	0.0	0.0	0.0	0.0	0.0	0.0	0.0	0.0	6.9	0.0	0.0	100.0	100.0	28.0	28.0	17.0	17.0	18.0	18.0	30.0	30.0	30.0	1950.0	0.0	0.0	0.3	2.0	1950.0
2019-12-20 22:35:00	0.0	0.0	514.0	1.7	100.0	5.4	28.0	0.0	64.4	17.8	0.0	0.0	3.0	0.0	0.0	0.0	0.0	0.0	0.0	2.5	2.5	0.0	0.0	0.0	0.0	0.0	0.0	0.0	0.0	6.9	0.0	0.0	100.0	100.0	28.0	28.0	17.0	17.0	18.0	18.0	30.0	30.0	30.0	1950.0	3.0	3.0	0.3	2.0	1950.0
2019-12-20 22:40:00	0.0	0.0	509.0	1.7	100.0	5.3	27.4	0.0	64.9	17.7	0.0	0.0	3.0	3.0	0.0	0.0	0.0	0.0	0.0	2.5	2.5	0.0	0.0	0.0	0.0	0.0	0.0	0.0	0.0	6.9	0.0	0.0	100.0	100.0	28.0	28.0	17.0	17.0	18.0	18.0	30.0	30.0	30.0	1950.0	3.0	3.0	0.3	2.0	1950.0
2019-12-20 22:45:00	0.0	0.0	509.0	1.7	100.0	5.2	27.6	0.0	65.5	17.6	0.0	0.0	5.0	3.0	0.0	0.0	0.0	0.0	0.0	2.5	2.5	0.0	0.0	0.0	0.0	0.0	0.0	0.0	0.0	6.9	0.0	0.0	100.0	100.0	28.0	28.0	17.0	17.0	18.0	18.0	30.0	30.0	30.0	1950.0	5.0	5.0	0.3	2.0	1950.0
2019-12-20 22:50:00	0.0	0.0	506.0	1.7	100.0	5.1	28.0	13.4	65.6	17.4	0.0	0.0	5.0	4.0	0.0	0.0	0.0	0.0	0.0	2.5	2.5	0.0	0.0	0.0	0.0	0.0	0.0	0.0	0.0	6.9	0.0	0.0	100.0	100.0	28.0	28.0	17.0	17.0	18.0	18.0	30.0	30.0	30.0	1950.0	5.0	5.0	0.3	2.0	1950.0
2019-12-20 22:55:00	0.0	0.0	503.0	1.7	100.0	5.0	28.4	26.9	65.8	17.2	0.0	0.0	5.0	5.0	0.0	0.0	0.0	0.0	0.0	2.5	2.5	0.0	0.0	0.0	0.0	0.0	0.0	0.0	0.0	6.9	0.0	0.0	100.0	100.0	28.0	28.0	17.0	17.0	18.0	18.0	30.0	30.0	30.0	1950.0	3.0	5.0	0.3	2.0	1950.0
2019-12-20 23:00:00	0.0	0.0	505.0	1.7	100.0	5.1	28.6	28.2	65.4	17.2	0.0	0.0	5.0	5.0	0.0	0.0	0.0	0.0	0.0	2.5	2.5	0.0	0.0	0.0	0.0	0.0	0.0	0.0	0.0	6.9	0.0	0.0	100.0	100.0	28.0	28.0	17.0	17.0	18.0	18.0	30.0	30.0	30.0	1950.0	3.0	5.0	0.3	2.0	1950.0
2019-12-20 23:05:00	0.0	0.0	491.0	1.7	100.0	5.2	27.6	27.7	65.0	17.4	0.0	0.0	0.0	3.0	0.0	0.0	0.0	0.0	0.0	2.5	2.5	0.0	0.0	0.0	0.0	0.0	0.0	0.0	0.0	6.9	0.0	0.0	100.0	100.0	28.0	28.0	17.0	17.0	17.0	17.0	30.0	30.0	30.0	1950.0	0.0	0.0	0.6	5.0	1950.0
2019-12-20 23:10:00	0.0	0.0	498.0	1.7	100.0	5.2	27.6	27.2	64.6	17.3	0.0	0.0	0.0	0.0	0.0	0.0	0.0	0.0	0.0	2.5	2.5	0.0	0.0	0.0	0.0	0.0	0.0	0.0	0.0	6.9	0.0	0.0	100.0	100.0	28.0	28.0	17.0	17.0	17.0	17.0	30.0	30.0	30.0	1950.0	0.0	0.0	0.7	5.0	1950.0
2019-12-20 23:15:00	0.0	0.0	495.0	1.7	100.0	5.3	27.8	0.0	64.5	17.5	0.0	0.0	0.0	0.0	0.0	0.0	0.0	0.0	0.0	2.5	2.5	0.0	0.0	0.0	0.0	0.0	0.0	0.0	0.0	6.9	0.0	0.0	100.0	100.0	28.0	28.0	17.0	17.0	17.0	17.0	30.0	30.0	30.0	1950.0	0.0	0.0	0.7	5.0	1950.0
2019-12-20 23:20:00	0.0	0.0	492.0	1.7	100.0	5.3	28.0	0.0	64.8	17.6	0.0	0.0	0.0	0.0	0.0	0.0	0.0	0.0	0.0	2.5	2.5	0.0	0.0	0.0	0.0	0.0	0.0	0.0	0.0	6.9	0.0	0.0	100.0	100.0	28.0	28.0	17.0	17.0	17.0	17.0	30.0	30.0	30.0	1950.0	0.0	0.0	0.7	5.0	1950.0
2019-12-20 23:25:00	0.0	0.0	499.0	1.7	100.0	5.3	28.2	0.0	65.2	17.8	0.0	0.0	0.0	0.0	0.0	0.0	0.0	0.0	0.0	2.5	2.5	0.0	0.0	0.0	0.0	0.0	0.0	0.0	0.0	6.9	0.0	0.0	100.0	100.0	28.0	28.0	17.0	17.0	18.0	18.0	30.0	30.0	30.0	1950.0	0.0	0.0	0.7	5.0	1950.0
2019-12-20 23:30:00	0.0	0.0	502.0	1.7	100.0	5.2	28.4	0.0	65.7	17.8	0.0	0.0	5.0	0.0	0.0	0.0	0.0	0.0	0.0	2.5	2.5	0.0	0.0	0.0	0.0	0.0	0.0	0.0	0.0	6.9	10.0	0.0	96.0	100.0	28.0	28.0	16.0	15.9	18.0	18.0	30.0	30.0	30.0	1950.0	7.0	5.0	0.7	5.0	1950.0
2019-12-20 23:35:00	0.0	0.0	501.0	1.7	100.0	5.1	28.6	0.0	66.1	17.5	0.0	0.0	5.0	5.0	0.0	0.0	0.0	0.0	0.0	2.5	2.5	0.0	0.0	0.0	0.0	0.0	0.0	0.0	0.0	6.9	20.0	20.0	96.0	96.0	28.0	28.0	16.1	15.9	18.0	18.0	30.0	30.0	30.0	1950.0	7.0	5.0	0.7	5.0	1950.0
2019-12-20 23:40:00	0.0	30.0	493.0	1.7	95.0	4.9	28.6	0.0	65.9	17.0	0.0	0.0	7.0	7.0	0.0	0.0	0.0	0.0	0.0	2.5	2.5	0.0	0.0	0.0	0.0	0.0	0.0	0.0	0.0	6.9	70.0	70.0	94.0	94.0	28.0	28.0	16.2	16.2	18.0	18.0	30.0	30.0	30.0	1950.0	7.0	7.0	0.7	5.0	1950.0
2019-12-20 23:45:00	0.0	70.0	483.0	1.7	94.0	4.9	28.0	0.0	65.7	16.8	0.0	0.0	7.0	7.0	0.0	0.0	0.0	0.0	0.0	2.5	2.5	0.0	0.0	0.0	0.0	0.0	0.0	0.0	0.0	6.9	47.0	98.0	100.0	97.0	28.0	28.0	16.5	16.2	17.0	18.0	30.0	30.0	30.0	1950.0	0.0	7.0	0.7	5.0	1950.0
2019-12-20 23:50:00	0.0	60.0	479.0	1.7	100.0	5.0	27.7	0.0	64.5	16.5	0.0	0.0	0.0	9.0	0.0	0.0	0.0	0.0	0.0	2.5	2.5	0.0	0.0	0.0	0.0	0.0	0.0	0.0	0.0	6.9	56.0	57.0	100.0	100.0	28.0	28.0	16.6	16.6	17.0	17.0	30.0	30.0	30.0	1950.0	0.0	0.0	0.7	5.0	1950.0
2019-12-20 23:55:00	0.0	57.0	493.0	1.7	100.0	5.1	27.8	0.0	63.7	16.5	0.0	0.0	0.0	0.0	0.0	0.0	0.0	0.0	0.0	2.5	2.5	0.0	0.0	0.0	0.0	0.0	0.0	0.0	0.0	6.9	98.0	98.0	100.0	100.0	28.0	28.0	15.7	16.6	17.0	17.0	30.0	30.0	30.0	1950.0	2.0	0.0	0.7	5.0	1950.0
2019-12-21 00:00:00	0.0	97.0	482.0	1.7	100.0	5.3	27.8	0.0	63.4	17.0	0.0	0.0	0.0	2.0	100.0	0.0	0.0	300.0	0.0	2.5	2.5	1000.0	1000.0	0.0	0.0	1000.0	1000.0	1000.0	1000.0	6.9	98.0	98.0	100.0	100.0	28.0	28.0	16.0	15.9	17.0	17.0	30.0	30.0	30.0	1950.0	0.0	0.0	0.7	5.0	1950.0
2019-12-21 00:05:00	100.0	98.0	496.0	1.7	100.0	5.4	28.0	0.0	63.4	17.3	197.0	197.0	0.0	0.0	100.0	100.0	0.0004	300.0	300.0	2.5	2.5	1000.0	1000.0	0.0	0.0	1000.0	1000.0	1000.0	1000.0	6.9	96.0	96.0	100.0	100.0	28.0	28.0	16.1	15.9	17.0	17.0	30.0	30.0	30.0	1950.0	0.0	0.0	0.7	5.0	1950.0
2019-12-21 00:10:00	100.0	96.0	493.0	1.7	100.0	5.4	28.2	0.0	63.4	17.5	197.0	197.0	0.0	0.0	100.0	100.0	0.0009	300.0	300.0	2.5	2.5	1000.0	1000.0	0.0	0.0	1000.0	1000.0	1000.0	1000.0	6.9	59.0	59.0	100.0	100.0	28.0	28.0	17.2	17.2	17.0	17.0	30.0	30.0	30.0	1950.0	0.0	0.0	0.7	5.0	1950.0
2019-12-21 00:15:00	100.0	66.0	492.0	1.7	100.0	5.7	28.4	0.0	62.6	17.9	197.0	197.0	0.0	0.0	100.0	100.0	0.0013	924.0	924.0	2.5	2.5	1000.0	1000.0	0.0	0.0	1000.0	1000.0	1000.0	1000.0	6.9	10.0	10.0	100.0	100.0	28.0	28.0	17.5	17.2	17.0	17.0	30.0	30.0	30.0	1950.0	2.0	0.0	0.7	5.0	1950.0
2019-12-21 00:20:00	100.0	59.0	492.0	1.7	100.0	6.3	28.0	0.0	61.0	18.8	197.0	197.0	0.0	2.0	100.0	100.0	0.0032	978.0	978.0	2.5	2.5	1000.0	1000.0	0.0	0.0	1000.0	1000.0	1000.0	1000.0	6.9	60.0	60.0	100.0	100.0	28.0	28.0	17.6	17.6	18.0	18.0	30.0	30.0	30.0	1950.0	0.0	0.0	0.7	5.0	1950.0
2019-12-21 00:25:00	100.0	60.0	488.0	1.7	100.0	6.5	27.6	0.0	60.4	19.2	197.0	197.0	0.0	0.0	100.0	100.0	0.005	984.0	978.0	2.5	2.5	1000.0	1000.0	0.0	0.0	1000.0	1000.0	1000.0	1000.0	6.9	96.0	96.0	100.0	100.0	28.0	28.0	16.9	17.6	18.0	18.0	30.0	30.0	30.0	1950.0	2.0	0.0	0.7	5.0	1950.0
2019-12-21 00:30:00	100.0	90.0	545.0	1.7	93.0	6.7	27.8	0.0	60.5	19.6	197.0	197.0	2.0	2.0	100.0	100.0	0.0069	985.0	985.0	2.5	2.5	1000.0	1000.0	0.0	0.0	1000.0	1000.0	1000.0	1000.0	6.9	22.0	22.0	93.0	93.0	28.0	28.0	17.9	17.9	19.0	19.0	30.0	30.0	30.0	1950.0	2.0	2.0	0.7	5.0	1950.0
2019-12-21 00:35:00	100.0	96.0	703.0	1.7	93.0	6.8	28.0	0.0	60.1	19.9	197.0	197.0	2.0	2.0	100.0	100.0	0.0086	985.0	985.0	2.5	2.5	1000.0	1000.0	0.0	0.0	1000.0	1000.0	1000.0	1000.0	6.9	71.0	71.0	100.0	100.0	28.0	28.0	18.1	17.9	19.0	19.0	30.0	30.0	30.0	1950.0	2.0	2.0	0.7	5.0	1950.0
2019-12-21 00:40:00	100.0	72.0	749.0	1.7	93.0	7.1	28.4	0.0	59.0	20.0	197.0	197.0	7.0	2.0	100.0	100.0	0.0103	987.0	987.0	2.5	2.5	1000.0	1000.0	0.0	0.0	1000.0	1000.0	1000.0	1000.0	6.9	10.0	10.0	93.0	93.0	28.0	28.0	18.2	18.2	19.0	19.0	30.0	30.0	30.0	1950.0	7.0	7.0	0.7	5.0	1950.0
2019-12-21 00:45:00	100.0	62.0	897.0	1.7	93.0	6.8	28.2	0.0	59.6	19.5	197.0	197.0	7.0	7.0	100.0	100.0	0.012	987.0	987.0	2.5	2.5	1000.0	1000.0	0.0	0.0	1000.0	1000.0	1000.0	1000.0	6.9	60.0	60.0	93.0	93.0	28.0	28.0	18.4	18.2	20.0	19.0	30.0	30.0	30.0	1950.0	7.0	7.0	0.7	5.0	1950.0
2019-12-21 00:50:00	100.0	12.0	947.0	1.7	97.0	6.8	27.5	0.0	58.3	19.1	197.0	197.0	9.0	7.0	100.0	100.0	0.012	986.0	986.0	2.5	2.5	1000.0	1000.0	0.0	0.0	1000.0	1000.0	1000.0	1000.0	6.9	100.0	100.0	97.0	97.0	28.0	28.0	17.8	17.8	20.0	20.0	30.0	30.0	30.0	1950.0	9.0	9.0	0.7	5.0	1950.0
2019-12-21 00:55:00	100.0	50.0	1060.0	1.7	97.0	6.8	27.5	0.0	58.6	19.1	197.0	197.0	9.0	9.0	100.0	100.0	0.012	985.0	986.0	2.5	2.5	1000.0	1000.0	0.0	0.0	1000.0	1000.0	1000.0	1000.0	6.9	10.0	10.0	92.0	92.0	28.0	28.0	18.7	17.8	19.0	20.0	30.0	30.0	30.0	1950.0	2.0	9.0	0.7	5.0	1950.0
2019-12-21 01:00:00	100.0	100.0	1013.0	1.7	100.0	7.1	28.2	0.0	57.7	19.5	197.0	197.0	0.0	2.0	100.0	100.0	0.012	986.0	984.0	2.5	2.5	1000.0	1000.0	0.0	0.0	1000.0	1000.0	1000.0	1000.0	6.9	85.0	51.0	100.0	100.0	28.0	28.0	18.9	18.8	19.0	19.0	30.0	30.0	30.0	1950.0	0.0	0.0	0.7	5.0	1950.0
2019-12-21 01:05:00	100.0	60.0	994.0	1.7	100.0	7.7	28.4	0.0	55.8	20.1	197.0	197.0	0.0	0.0	100.0	100.0	0.012	987.0	987.0	2.5	2.5	1000.0	1000.0	0.0	0.0	1000.0	1000.0	1000.0	1000.0	6.9	93.0	93.0	100.0	100.0	28.0	28.0	18.4	18.4	19.0	19.0	30.0	30.0	30.0	1950.0	0.0	0.0	0.7	5.0	1950.0
2019-12-21 01:10:00	100.0	51.0	1119.0	1.7	100.0	6.5	28.2	0.0	61.2	19.5	197.0	197.0	0.0	0.0	100.0	100.0	0.012	987.0	987.0	2.5	2.5	1000.0	1000.0	0.0	0.0	1000.0	1000.0	1000.0	1000.0	6.9	25.0	25.0	100.0	100.0	28.0	28.0	19.1	18.4	20.0	19.0	30.0	30.0	30.0	1950.0	2.0	0.0	0.7	5.0	1950.0
2019-12-21 01:15:00	100.0	25.0	1092.0	1.7	100.0	7.1	27.8	0.0	60.0	20.4	197.0	197.0	2.0	2.0	100.0	100.0	0.012	985.0	986.0	2.5	2.5	1000.0	1000.0	0.0	0.0	1000.0	1000.0	1000.0	1000.0	6.9	100.0	67.0	100.0	100.0	28.0	28.0	19.0	19.3	20.0	20.0	30.0	30.0	30.0	1950.0	0.0	2.0	0.7	5.0	1950.0
2019-12-21 01:20:00	100.0	35.0	1042.0	1.7	100.0	7.6	27.8	0.0	57.8	20.7	197.0	197.0	2.0	2.0	100.0	100.0	0.008	985.0	986.0	2.5	2.5	1000.0	1000.0	0.0	0.0	1000.0	1000.0	1000.0	1000.0	6.9	100.0	100.0	100.0	100.0	28.0	28.0	19.0	19.3	20.0	20.0	30.0	30.0	30.0	1950.0	0.0	2.0	0.7	5.0	1950.0
2019-12-21 01:25:00	100.0	67.0	1042.0	1.7	100.0	6.4	28.0	0.0	63.4	20.2	197.0	197.0	2.0	0.0	100.0	100.0	0.004	985.0	985.0	2.5	2.5	1000.0	1000.0	0.0	0.0	1000.0	1000.0	1000.0	1000.0	6.9	25.0	25.0	100.0	100.0	28.0	28.0	19.6	19.6	20.0	20.0	30.0	30.0	30.0	1950.0	2.0	2.0	0.7	5.0	1950.0
2019-12-21 01:30:00	100.0	57.0	1007.0	1.7	100.0	6.8	28.4	0.0	62.5	20.8	197.0	197.0	2.0	2.0	100.0	100.0	0.0	985.0	985.0	2.5	2.5	1000.0	1000.0	0.0	0.0	1000.0	1000.0	1000.0	1000.0	6.9	67.0	67.0	100.0	100.0	28.0	28.0	19.7	19.6	20.0	20.0	30.0	30.0	30.0	1950.0	1.0	2.0	0.7	5.0	1950.0
2019-12-21 01:35:00	100.0	25.0	971.0	1.7	100.0	7.2	28.2	0.0	60.8	21.0	197.0	197.0	2.0	1.0	100.0	100.0	0.0022	985.0	985.0	2.5	2.5	1000.0	1000.0	0.0	0.0	1000.0	1000.0	1000.0	1000.0	6.9	43.0	10.0	100.0	100.0	28.0	28.0	19.8	19.8	21.0	20.0	30.0	30.0	30.0	1950.0	2.0	2.0	0.7	5.0	1950.0
2019-12-21 01:40:00	100.0	15.0	1086.0	1.7	100.0	7.6	27.6	0.0	59.3	21.3	197.0	197.0	2.0	2.0	100.0	100.0	0.0045	985.0	985.0	2.5	2.5	1000.0	1000.0	0.0	0.0	1000.0	1000.0	1000.0	1000.0	6.9	51.0	51.0	100.0	100.0	28.0	28.0	19.8	19.8	21.0	20.0	30.0	30.0	30.0	1950.0	2.0	2.0	0.7	5.0	1950.0
2019-12-21 01:45:00	100.0	10.0	1236.0	1.7	100.0	6.3	27.7	0.0	64.9	20.6	197.0	197.0	2.0	2.0	100.0	100.0	0.0067	984.0	984.0	2.5	2.5	1000.0	1000.0	0.0	0.0	1000.0	1000.0	1000.0	1000.0	6.9	93.0	93.0	100.0	100.0	28.0	28.0	19.5	19.5	21.0	21.0	30.0	30.0	30.0	1950.0	2.0	2.0	0.7	5.0	1950.0
2019-12-21 01:50:00	100.0	50.0	1149.0	1.7	100.0	6.7	28.2	0.0	63.6	21.2	197.0	197.0	2.0	2.0	100.0	100.0	0.0045	983.0	983.0	2.5	2.5	1000.0	1000.0	0.0	0.0	1000.0	1000.0	1000.0	1000.0	6.9	35.0	35.0	99.0	99.0	28.0	28.0	19.8	19.5	21.0	21.0	30.0	30.0	30.0	1950.0	6.0	2.0	0.7	5.0	1950.0
2019-12-21 01:55:00	100.0	93.0	1088.0	1.7	100.0	7.1	28.7	0.0	62.3	21.4	197.0	197.0	1.0	6.0	100.0	100.0	0.0022	984.0	984.0	2.5	2.5	1000.0	1000.0	0.0	0.0	1000.0	1000.0	1000.0	1000.0	6.9	77.0	77.0	100.0	100.0	28.0	28.0	19.8	19.8	21.0	21.0	30.0	30.0	30.0	1950.0	1.0	1.0	0.7	5.0	1950.0
2019-12-21 02:00:00	100.0	93.0	1081.0	1.7	100.0	7.3	28.1	0.0	61.4	21.6	197.0	197.0	1.0	1.0	100.0	100.0	0.0	986.0	986.0	2.5	2.5	1000.0	1000.0	0.0	0.0	1000.0	1000.0	1000.0	1000.0	6.9	95.0	95.0	97.0	97.0	28.0	28.0	19.5	19.8	21.0	21.0	30.0	30.0	30.0	1950.0	5.0	1.0	0.6	5.0	1950.0
2019-12-21 02:05:00	100.0	95.0	1026.0	1.7	97.0	6.7	27.6	0.0	63.8	21.2	197.0	197.0	9.0	5.0	100.0	100.0	0.0005	986.0	986.0	2.5	2.5	1000.0	1000.0	0.0	0.0	1000.0	1000.0	1000.0	1000.0	6.9	95.0	95.0	97.0	97.0	28.0	28.0	19.5	19.5	0.0	0.0	30.0	30.0	30.0	1950.0	9.0	9.0	0.0	0.0	1950.0
2019-12-21 02:10:00	100.0	95.0	984.0	1.7	97.0	6.8	27.6	0.0	63.3	21.3	197.0	197.0	9.0	9.0	100.0	100.0	0.001	986.0	986.0	2.5	2.5	1000.0	1000.0	0.0	0.0	1000.0	1000.0	1000.0	1000.0	6.9	95.0	95.0	93.0	93.0	28.0	28.0	19.5	19.5	0.0	0.0	30.0	30.0	30.0	1950.0	9.0	9.0	0.0	0.0	1950.0
2019-12-21 02:15:00	100.0	95.0	985.0	1.7	93.0	7.3	28.1	0.0	60.5	21.2	197.0	197.0	10.0	9.0	100.0	100.0	0.0015	987.0	987.0	2.5	2.5	1000.0	1000.0	0.0	0.0	1000.0	1000.0	1000.0	1000.0	6.9	95.0	95.0	97.0	97.0	28.0	28.0	19.5	19.5	21.0	21.0	30.0	30.0	30.0	1950.0	10.0	10.0	0.0	0.0	1950.0
2019-12-21 02:20:00	100.0	95.0	1266.0	1.7	97.0	6.7	28.3	0.0	62.5	20.7	197.0	197.0	10.0	10.0	100.0	100.0	0.0015	987.0	987.0	2.5	2.5	1000.0	1000.0	0.0	0.0	1000.0	1000.0	1000.0	1000.0	6.9	95.0	95.0	96.0	97.0	28.0	28.0	19.5	19.5	21.0	21.0	30.0	30.0	30.0	1950.0	10.0	10.0	0.0	0.0	1950.0
2019-12-21 02:25:00	100.0	95.0	1023.0	1.7	96.0	7.0	28.7	0.0	61.2	20.7	197.0	197.0	10.0	10.0	100.0	100.0	0.0016	987.0	987.0	2.5	2.5	1000.0	1000.0	0.0	0.0	1000.0	1000.0	1000.0	1000.0	6.9	95.0	95.0	100.0	96.0	28.0	28.0	19.5	19.5	21.0	21.0	30.0	30.0	30.0	1950.0	5.0	10.0	0.0	0.0	1950.0
2019-12-21 02:30:00	100.0	95.0	1008.0	1.7	96.0	7.2	28.0	0.0	59.9	20.8	197.0	197.0	10.0	10.0	100.0	100.0	0.0016	987.0	987.0	2.5	2.5	1000.0	1000.0	0.0	0.0	1000.0	1000.0	1000.0	1000.0	6.9	95.0	95.0	100.0	100.0	28.0	28.0	19.5	19.5	21.0	21.0	30.0	30.0	30.0	1950.0	5.0	10.0	0.0	0.0	120.0
2019-12-21 02:35:00	100.0	95.0	1191.0	1.7	100.0	7.2	27.5	0.0	60.2	20.9	197.0	197.0	3.0	5.0	100.0	100.0	0.0011	987.0	987.0	2.5	2.5	1000.0	1000.0	0.0	0.0	1000.0	1000.0	1000.0	1000.0	6.9	95.0	95.0	100.0	100.0	28.0	28.0	19.5	19.5	21.0	21.0	30.0	30.0	30.0	1950.0	3.0	3.0	0.0	0.0	1950.0
2019-12-21 02:40:00	100.0	95.0	962.0	1.7	100.0	7.6	27.6	0.0	58.9	21.1	197.0	197.0	3.0	3.0	100.0	100.0	0.0006	987.0	987.0	2.5	2.5	1000.0	1000.0	0.0	0.0	1000.0	1000.0	1000.0	1000.0	6.9	95.0	95.0	100.0	100.0	28.0	28.0	19.5	19.5	21.0	21.0	30.0	30.0	30.0	1950.0	3.0	3.0	0.0	0.0	1950.0
2019-12-21 02:45:00	100.0	95.0	1149.0	1.7	100.0	6.3	28.0	0.0	64.5	20.5	197.0	197.0	4.0	3.0	100.0	100.0	0.0001	987.0	987.0	2.5	2.5	1000.0	1000.0	0.0	0.0	1000.0	1000.0	1000.0	1000.0	6.9	95.0	95.0	99.0	100.0	28.0	28.0	19.5	19.5	21.0	21.0	30.0	30.0	30.0	1950.0	4.0	4.0	0.0	0.0	1950.0
2019-12-21 02:50:00	100.0	95.0	1023.0	1.7	100.0	6.7	28.3	0.0	64.0	21.2	197.0	197.0	4.0	4.0	100.0	100.0	0.0012	987.0	987.0	2.5	2.5	1000.0	1000.0	0.0	0.0	1000.0	1000.0	1000.0	1000.0	6.9	95.0	95.0	99.0	99.0	28.0	28.0	19.5	19.5	21.0	21.0	30.0	30.0	30.0	1950.0	4.0	4.0	0.0	0.0	1950.0
2019-12-21 02:55:00	100.0	95.0	993.0	1.7	100.0	7.6	28.2	0.0	60.1	21.6	197.0	197.0	2.0	4.0	100.0	100.0	0.0022	987.0	987.0	2.5	2.5	1000.0	1000.0	0.0	0.0	1000.0	1000.0	1000.0	1000.0	6.9	95.0	95.0	100.0	100.0	28.0	28.0	19.5	19.5	21.0	21.0	30.0	30.0	30.0	1950.0	2.0	2.0	0.0	0.0	1950.0
2019-12-21 03:00:00	100.0	95.0	1208.0	1.7	100.0	6.1	27.8	0.0	66.1	20.8	197.0	197.0	2.0	2.0	100.0	100.0	0.0033	987.0	987.0	2.5	2.5	1000.0	1000.0	0.0	0.0	1000.0	1000.0	1000.0	1000.0	6.9	95.0	95.0	100.0	100.0	28.0	28.0	19.5	19.5	0.0	21.0	30.0	30.0	30.0	1950.0	13.0	2.0	0.0	0.0	1950.0
2019-12-21 03:05:00	100.0	95.0	1126.0	1.7	94.0	5.8	27.6	0.0	68.7	21.1	197.0	197.0	13.0	13.0	100.0	100.0	0.0024	987.0	987.0	2.5	2.5	1000.0	1000.0	0.0	0.0	1000.0	1000.0	1000.0	1000.0	6.9	95.0	95.0	94.0	94.0	28.0	28.0	19.5	19.5	21.0	0.0	30.0	30.0	30.0	1950.0	7.0	13.0	0.0	0.0	1950.0
2019-12-21 03:10:00	100.0	95.0	1000.0	1.7	94.0	6.9	27.8	0.0	62.9	21.3	197.0	197.0	13.0	13.0	100.0	100.0	0.0015	987.0	987.0	2.5	2.5	1000.0	1000.0	0.0	0.0	1000.0	1000.0	1000.0	1000.0	6.9	95.0	95.0	100.0	100.0	28.0	28.0	19.5	19.5	21.0	0.0	30.0	30.0	30.0	1950.0	7.0	13.0	0.0	0.0	1950.0
2019-12-21 03:15:00	100.0	95.0	1036.0	1.7	100.0	6.6	28.4	0.0	63.7	21.0	197.0	197.0	9.0	7.0	100.0	100.0	0.0006	987.0	987.0	2.5	2.5	1000.0	1000.0	0.0	0.0	1000.0	1000.0	1000.0	1000.0	6.9	95.0	95.0	100.0	100.0	28.0	28.0	19.5	19.5	21.0	21.0	30.0	30.0	30.0	1950.0	9.0	9.0	0.0	0.0	1950.0
2019-12-21 03:20:00	100.0	95.0	1125.0	1.7	96.0	7.0	28.2	0.0	62.1	21.2	197.0	197.0	9.0	9.0	100.0	100.0	0.0016	987.0	987.0	2.5	2.5	1000.0	1000.0	0.0	0.0	1000.0	1000.0	1000.0	1000.0	6.9	95.0	95.0	96.0	96.0	28.0	28.0	19.5	19.5	21.0	21.0	30.0	30.0	30.0	1950.0	9.0	9.0	0.0	0.0	1950.0
2019-12-21 03:25:00	100.0	95.0	1078.0	1.7	100.0	7.2	27.8	0.0	60.4	21.0	197.0	197.0	9.0	9.0	100.0	100.0	0.0025	987.0	987.0	2.5	2.5	1000.0	1000.0	0.0	0.0	1000.0	1000.0	1000.0	1000.0	6.9	95.0	95.0	100.0	100.0	28.0	28.0	19.5	19.5	21.0	21.0	30.0	30.0	30.0	1950.0	9.0	9.0	0.0	0.0	1950.0
2019-12-21 03:30:00	100.0	95.0	1175.0	1.7	100.0	6.8	27.3	0.0	62.8	20.9	197.0	197.0	9.0	9.0	100.0	100.0	0.0035	987.0	987.0	2.5	2.5	1000.0	1000.0	0.0	0.0	1000.0	1000.0	1000.0	1000.0	6.9	95.0	95.0	98.0	100.0	28.0	28.0	19.5	19.5	21.0	21.0	30.0	30.0	30.0	1950.0	8.0	9.0	0.0	0.0	1950.0
2019-12-21 03:35:00	100.0	95.0	1023.0	1.7	98.0	7.1	28.2	0.0	61.4	21.1	197.0	197.0	8.0	9.0	100.0	100.0	0.0027	987.0	987.0	2.5	2.5	1000.0	1000.0	0.0	0.0	1000.0	1000.0	1000.0	1000.0	6.9	95.0	95.0	100.0	98.0	28.0	28.0	19.5	19.5	21.0	21.0	30.0	30.0	30.0	1950.0	8.0	8.0	0.0	0.0	1950.0
2019-12-21 03:40:00	100.0	95.0	1066.0	1.7	98.0	7.1	28.7	0.0	60.8	20.9	197.0	197.0	8.0	8.0	100.0	100.0	0.0019	987.0	987.0	2.5	2.5	1000.0	1000.0	0.0	0.0	1000.0	1000.0	1000.0	1000.0	6.9	95.0	95.0	100.0	100.0	28.0	28.0	19.5	19.5	21.0	21.0	30.0	30.0	30.0	1950.0	8.0	8.0	0.0	0.0	1950.0
2019-12-21 03:45:00	100.0	95.0	1166.0	1.7	99.0	6.3	27.8	0.0	65.1	20.7	197.0	197.0	7.0	8.0	100.0	100.0	0.0011	987.0	987.0	2.5	2.5	1000.0	1000.0	0.0	0.0	1000.0	1000.0	1000.0	1000.0	6.9	95.0	95.0	99.0	99.0	28.0	28.0	19.5	19.5	21.0	21.0	30.0	30.0	30.0	1950.0	7.0	7.0	0.0	0.0	1950.0
2019-12-21 03:50:00	100.0	95.0	951.0	1.7	99.0	7.2	27.5	0.0	61.0	21.1	197.0	197.0	7.0	7.0	100.0	100.0	0.0019	987.0	987.0	2.5	2.5	1000.0	1000.0	0.0	0.0	1000.0	1000.0	1000.0	1000.0	6.9	95.0	95.0	99.0	99.0	28.0	28.0	19.5	19.5	21.0	21.0	30.0	30.0	30.0	1950.0	4.0	7.0	0.0	0.0	1950.0
2019-12-21 03:55:00	100.0	95.0	1184.0	1.7	100.0	7.2	27.8	0.0	60.2	20.9	197.0	197.0	4.0	4.0	100.0	100.0	0.0028	987.0	987.0	2.5	2.5	1000.0	1000.0	0.0	0.0	1000.0	1000.0	1000.0	1000.0	6.9	95.0	95.0	100.0	100.0	28.0	28.0	19.5	19.5	21.0	21.0	30.0	30.0	30.0	1950.0	7.0	4.0	0.0	0.0	1950.0
2019-12-21 04:00:00	100.0	95.0	1114.0	1.7	100.0	5.9	28.3	0.0	67.0	20.6	197.0	197.0	4.0	4.0	100.0	100.0	0.0036	987.0	987.0	2.5	2.5	1000.0	1000.0	0.0	0.0	1000.0	1000.0	1000.0	1000.0	6.9	95.0	95.0	99.0	99.0	28.0	28.0	19.5	19.5	21.0	21.0	30.0	30.0	30.0	1950.0	7.0	4.0	0.0	0.0	1950.0
2019-12-21 04:05:00	100.0	95.0	990.0	1.7	99.0	6.8	28.2	0.0	63.2	21.1	197.0	197.0	7.0	7.0	100.0	100.0	0.0024	987.0	987.0	2.5	2.5	1000.0	1000.0	0.0	0.0	1000.0	1000.0	1000.0	1000.0	6.9	95.0	95.0	99.0	99.0	28.0	28.0	19.5	19.5	21.0	21.0	30.0	30.0	30.0	1950.0	7.0	7.0	0.0	0.0	1950.0
2019-12-21 04:10:00	100.0	95.0	1028.0	1.7	99.0	7.4	28.0	0.0	60.2	21.3	197.0	197.0	7.0	7.0	100.0	100.0	0.0012	987.0	987.0	2.5	2.5	1000.0	1000.0	0.0	0.0	1000.0	1000.0	1000.0	1000.0	6.9	95.0	95.0	100.0	100.0	28.0	28.0	19.5	19.5	0.0	21.0	30.0	30.0	30.0	1950.0	7.0	7.0	0.0	0.0	1950.0
2019-12-21 04:15:00	100.0	95.0	1051.0	1.7	99.0	6.8	27.4	0.0	63.1	21.1	197.0	197.0	7.0	7.0	100.0	100.0	0.0	987.0	987.0	2.5	2.5	1000.0	1000.0	0.0	0.0	1000.0	1000.0	1000.0	1000.0	6.9	95.0	95.0	96.0	99.0	28.0	28.0	19.5	19.5	0.0	0.0	30.0	30.0	30.0	1950.0	7.0	7.0	0.0	0.0	1950.0
2019-12-21 04:20:00	100.0	95.0	970.0	1.7	99.0	7.6	28.0	0.0	59.5	21.5	197.0	197.0	7.0	7.0	100.0	100.0	0.0014	987.0	987.0	2.5	2.5	1000.0	1000.0	0.0	0.0	1000.0	1000.0	1000.0	1000.0	6.9	95.0	95.0	96.0	96.0	28.0	28.0	19.5	19.5	0.0	0.0	30.0	30.0	30.0	1950.0	7.0	7.0	0.0	0.0	1950.0
2019-12-21 04:25:00	100.0	95.0	1150.0	1.7	96.0	5.8	28.6	0.0	67.5	20.6	197.0	197.0	9.0	7.0	100.0	100.0	0.0028	987.0	987.0	2.5	2.5	1000.0	1000.0	0.0	0.0	1000.0	1000.0	1000.0	1000.0	6.9	95.0	95.0	96.0	96.0	28.0	28.0	19.5	19.5	0.0	0.0	30.0	30.0	30.0	1950.0	9.0	9.0	0.0	0.0	1950.0
2019-12-21 04:30:00	100.0	95.0	1043.0	1.7	96.0	6.1	28.0	0.0	66.5	20.8	197.0	197.0	9.0	9.0	100.0	100.0	0.0043	987.0	987.0	2.5	2.5	1000.0	1000.0	0.0	0.0	1000.0	1000.0	1000.0	1000.0	6.9	95.0	95.0	93.0	93.0	28.0	28.0	19.5	19.5	0.0	0.0	30.0	30.0	30.0	1950.0	9.0	9.0	0.0	0.0	1950.0
2019-12-21 04:35:00	100.0	95.0	1021.0	1.7	100.0	6.7	27.5	0.0	63.2	20.9	197.0	197.0	2.0	9.0	100.0	100.0	0.0043	987.0	987.0	2.5	2.5	1000.0	1000.0	0.0	0.0	1000.0	1000.0	1000.0	1000.0	6.9	95.0	95.0	100.0	100.0	28.0	28.0	19.5	19.5	21.0	21.0	30.0	30.0	30.0	1950.0	2.0	2.0	0.0	0.0	1950.0
2019-12-21 04:40:00	100.0	95.0	1179.0	1.7	100.0	6.5	27.6	0.0	64.5	21.1	197.0	197.0	2.0	2.0	100.0	100.0	0.0044	987.0	987.0	2.5	2.5	1000.0	1000.0	0.0	0.0	1000.0	1000.0	1000.0	1000.0	6.9	95.0	95.0	100.0	100.0	28.0	28.0	19.5	19.5	21.0	21.0	30.0	30.0	30.0	1950.0	3.0	2.0	0.0	0.0	1950.0
2019-12-21 04:45:00	100.0	95.0	979.0	1.7	100.0	7.1	28.0	0.0	62.2	21.4	197.0	197.0	3.0	2.0	100.0	100.0	0.0045	987.0	987.0	2.5	2.5	1000.0	1000.0	0.0	0.0	1000.0	1000.0	1000.0	1000.0	6.9	95.0	95.0	99.0	100.0	28.0	28.0	19.5	19.5	0.0	21.0	30.0	30.0	30.0	1950.0	7.0	3.0	0.0	0.0	1950.0
2019-12-21 04:50:00	100.0	95.0	1034.0	1.7	100.0	7.3	28.4	0.0	61.3	21.5	197.0	197.0	3.0	3.0	100.0	100.0	0.0041	987.0	987.0	2.5	2.5	1000.0	1000.0	0.0	0.0	1000.0	1000.0	1000.0	1000.0	6.9	95.0	95.0	99.0	99.0	28.0	28.0	19.5	19.5	0.0	21.0	30.0	30.0	30.0	1950.0	7.0	3.0	0.0	0.0	1950.0
2019-12-21 04:55:00	100.0	95.0	1134.0	1.7	99.0	6.3	28.2	0.0	66.1	21.3	197.0	197.0	10.0	7.0	100.0	100.0	0.0038	987.0	987.0	2.5	2.5	1000.0	1000.0	0.0	0.0	1000.0	1000.0	1000.0	1000.0	6.9	95.0	95.0	95.0	95.0	28.0	28.0	19.5	19.5	0.0	0.0	30.0	30.0	30.0	1950.0	10.0	10.0	0.0	0.0	1950.0
2019-12-21 05:00:00	100.0	95.0	1029.0	1.7	95.0	7.5	28.0	0.0	60.6	21.6	197.0	197.0	10.0	10.0	100.0	100.0	0.0035	986.0	987.0	2.5	2.5	1000.0	1000.0	0.0	0.0	1000.0	1000.0	1000.0	1000.0	6.9	95.0	95.0	95.0	95.0	28.0	28.0	19.5	19.5	0.0	0.0	30.0	30.0	30.0	1950.0	10.0	10.0	0.0	0.0	1950.0
2019-12-21 05:05:00	100.0	95.0	1055.0	1.7	96.0	6.0	27.6	0.0	67.0	20.8	197.0	197.0	0.0	0.0	100.0	100.0	0.0037	987.0	987.0	2.5	2.5	1000.0	1000.0	0.0	0.0	1000.0	1000.0	1000.0	1000.0	6.9	95.0	95.0	94.0	96.0	28.0	28.0	19.5	19.5	0.0	0.0	30.0	30.0	30.0	1950.0	10.0	10.0	0.0	0.0	1950.0
2019-12-21 05:10:00	100.0	95.0	986.0	1.7	97.0	6.0	27.6	0.0	67.0	21.0	197.0	197.0	10.0	10.0	100.0	100.0	0.004	987.0	987.0	2.5	2.5	1000.0	1000.0	0.0	0.0	1000.0	1000.0	1000.0	1000.0	6.9	95.0	95.0	94.0	94.0	28.0	28.0	19.5	19.5	0.0	0.0	30.0	30.0	30.0	1950.0	10.0	10.0	0.0	0.0	1950.0
2019-12-21 05:15:00	100.0	95.0	1188.0	1.7	94.0	6.6	28.0	0.0	63.7	21.0	197.0	197.0	7.0	10.0	100.0	100.0	0.0043	987.0	987.0	2.5	2.5	1000.0	1000.0	0.0	0.0	1000.0	1000.0	1000.0	1000.0	6.9	95.0	95.0	94.0	94.0	28.0	28.0	19.5	19.5	21.0	21.0	30.0	30.0	30.0	1950.0	7.0	7.0	0.0	0.0	1950.0
2019-12-21 05:20:00	100.0	95.0	1045.0	1.7	94.0	6.7	28.3	0.0	63.6	21.0	197.0	197.0	7.0	7.0	100.0	100.0	0.003	987.0	987.0	2.5	2.5	1000.0	1000.0	0.0	0.0	1000.0	1000.0	1000.0	1000.0	6.9	95.0	95.0	100.0	100.0	28.0	28.0	19.5	19.5	0.0	21.0	30.0	30.0	30.0	1950.0	7.0	7.0	0.0	0.0	1950.0
2019-12-21 05:25:00	100.0	95.0	1045.0	1.7	100.0	6.6	28.6	0.0	64.0	21.1	197.0	197.0	6.0	7.0	100.0	100.0	0.0017	987.0	987.0	2.5	2.5	1000.0	1000.0	0.0	0.0	1000.0	1000.0	1000.0	1000.0	6.9	95.0	95.0	100.0	100.0	28.0	28.0	19.5	19.5	0.0	0.0	30.0	30.0	30.0	1950.0	6.0	6.0	0.0	0.0	1950.0
2019-12-21 05:30:00	100.0	95.0	1022.0	1.7	100.0	7.1	28.2	0.0	62.0	21.3	197.0	197.0	6.0	6.0	100.0	100.0	0.0004	987.0	987.0	2.5	2.5	1000.0	1000.0	0.0	0.0	1000.0	1000.0	1000.0	1000.0	6.9	95.0	95.0	100.0	100.0	28.0	28.0	19.5	19.5	0.0	0.0	30.0	30.0	30.0	1950.0	6.0	6.0	0.0	0.0	1950.0
2019-12-21 05:35:00	100.0	95.0	959.0	1.7	100.0	7.5	27.8	0.0	60.3	21.5	197.0	197.0	9.0	6.0	100.0	100.0	0.0018	987.0	987.0	2.5	2.5	1000.0	1000.0	0.0	0.0	1000.0	1000.0	1000.0	1000.0	6.9	95.0	95.0	100.0	100.0	28.0	28.0	19.5	19.5	0.0	0.0	30.0	30.0	30.0	1950.0	9.0	9.0	0.0	0.0	1950.0
2019-12-21 05:40:00	100.0	95.0	1265.0	1.7	100.0	6.6	27.7	0.0	64.1	21.0	197.0	197.0	9.0	9.0	100.0	100.0	0.0031	987.0	987.0	2.5	2.5	1000.0	1000.0	0.0	0.0	1000.0	1000.0	1000.0	1000.0	6.9	95.0	95.0	94.0	97.0	28.0	28.0	19.5	19.5	0.0	0.0	30.0	30.0	30.0	1950.0	11.0	9.0	0.0	0.0	1950.0
2019-12-21 05:45:00	100.0	95.0	1001.0	1.7	97.0	7.0	28.2	0.0	62.2	21.1	197.0	197.0	11.0	9.0	100.0	100.0	0.0045	987.0	987.0	2.5	2.5	1000.0	1000.0	0.0	0.0	1000.0	1000.0	1000.0	1000.0	6.9	95.0	95.0	94.0	94.0	28.0	28.0	19.5	19.5	0.0	0.0	30.0	30.0	30.0	1950.0	11.0	11.0	0.0	0.0	1950.0
2019-12-21 05:50:00	100.0	95.0	1027.0	1.7	94.0	7.2	28.0	0.0	60.7	21.0	197.0	197.0	11.0	11.0	100.0	100.0	0.0046	987.0	987.0	2.5	2.5	1000.0	1000.0	0.0	0.0	1000.0	1000.0	1000.0	1000.0	6.9	95.0	95.0	94.0	94.0	28.0	28.0	19.5	19.5	0.0	0.0	30.0	30.0	30.0	1950.0	11.0	11.0	0.0	0.0	1950.0
2019-12-21 05:55:00	100.0	95.0	987.0	1.7	94.0	6.8	27.7	0.0	62.1	20.7	197.0	197.0	11.0	11.0	100.0	100.0	0.0047	987.0	987.0	2.5	2.5	1000.0	1000.0	0.0	0.0	1000.0	1000.0	1000.0	1000.0	6.9	95.0	95.0	100.0	100.0	28.0	28.0	19.5	19.5	21.0	0.0	30.0	30.0	30.0	1950.0	10.0	11.0	0.0	0.0	1950.0
2019-12-21 06:00:00	100.0	95.0	1130.0	1.7	100.0	6.7	27.7	0.0	62.7	20.6	197.0	197.0	10.0	10.0	100.0	100.0	0.0048	987.0	987.0	2.5	2.5	1000.0	1000.0	0.0	0.0	1000.0	1000.0	1000.0	1000.0	6.9	95.0	95.0	100.0	100.0	28.0	28.0	19.5	19.5	21.0	21.0	30.0	30.0	30.0	1950.0	5.0	10.0	0.0	0.0	1950.0
2019-12-21 06:05:00	100.0	95.0	1218.0	1.7	100.0	6.7	27.9	0.0	63.0	20.9	197.0	197.0	10.0	10.0	100.0	100.0	0.0032	987.0	987.0	2.5	2.5	1000.0	1000.0	0.0	0.0	1000.0	1000.0	1000.0	1000.0	6.9	95.0	95.0	100.0	100.0	28.0	28.0	19.5	19.5	21.0	21.0	30.0	30.0	30.0	1950.0	5.0	10.0	0.0	0.0	1950.0
2019-12-21 06:10:00	100.0	95.0	1004.0	1.7	100.0	6.9	28.1	0.0	62.4	21.1	197.0	197.0	5.0	5.0	100.0	100.0	0.0016	987.0	987.0	2.5	2.5	1000.0	1000.0	0.0	0.0	1000.0	1000.0	1000.0	1000.0	6.9	95.0	95.0	100.0	100.0	28.0	28.0	19.5	19.5	21.0	21.0	30.0	30.0	30.0	1950.0	5.0	5.0	0.0	0.0	1950.0
2019-12-21 06:15:00	100.0	95.0	993.0	1.7	100.0	7.2	28.4	0.0	61.3	21.2	197.0	197.0	5.0	5.0	100.0	100.0	0.0	987.0	987.0	2.5	2.5	1000.0	1000.0	0.0	0.0	1000.0	1000.0	1000.0	1000.0	6.9	95.0	95.0	100.0	100.0	28.0	28.0	19.5	19.5	21.0	21.0	30.0	30.0	30.0	1950.0	4.0	5.0	0.0	0.0	1950.0
2019-12-21 06:20:00	100.0	95.0	1068.0	1.7	100.0	7.5	28.2	0.0	60.0	21.5	197.0	197.0	7.0	4.0	100.0	100.0	0.0	987.0	987.0	2.5	2.5	1000.0	1000.0	0.0	0.0	1000.0	1000.0	1000.0	1000.0	6.9	95.0	95.0	100.0	100.0	28.0	28.0	19.5	19.5	0.0	0.0	30.0	30.0	30.0	1950.0	7.0	7.0	0.0	0.0	1950.0
2019-12-21 06:25:00	100.0	95.0	1031.0	1.7	100.0	6.0	27.9	0.0	66.7	20.8	197.0	197.0	7.0	7.0	100.0	100.0	0.0	987.0	987.0	2.5	2.5	1000.0	1000.0	0.0	0.0	1000.0	1000.0	1000.0	1000.0	6.9	95.0	95.0	100.0	100.0	28.0	28.0	19.5	19.5	0.0	0.0	30.0	30.0	30.0	1950.0	7.0	7.0	0.0	0.0	1950.0
2019-12-21 06:30:00	100.0	95.0	1015.0	1.7	99.0	6.1	27.7	0.0	66.6	21.1	197.0	197.0	7.0	7.0	100.0	100.0	0.0	987.0	987.0	2.5	2.5	1000.0	1000.0	0.0	0.0	1000.0	1000.0	1000.0	1000.0	6.9	95.0	95.0	100.0	99.0	28.0	28.0	19.5	19.5	21.0	21.0	30.0	30.0	30.0	1950.0	6.0	7.0	0.0	0.0	1950.0
2019-12-21 06:35:00	100.0	95.0	960.0	1.7	99.0	7.1	27.5	0.0	61.5	21.2	197.0	197.0	7.0	7.0	100.0	100.0	0.0014	987.0	987.0	2.5	2.5	1000.0	1000.0	0.0	0.0	1000.0	1000.0	1000.0	1000.0	6.9	95.0	95.0	100.0	100.0	28.0	28.0	19.5	19.5	21.0	21.0	30.0	30.0	30.0	1950.0	6.0	7.0	0.0	0.0	1950.0
2019-12-21 06:40:00	100.0	95.0	1182.0	1.7	100.0	6.8	27.6	0.0	63.2	21.2	197.0	197.0	6.0	6.0	100.0	100.0	0.0029	987.0	987.0	2.5	2.5	1000.0	1000.0	0.0	0.0	1000.0	1000.0	1000.0	1000.0	6.9	95.0	95.0	100.0	100.0	28.0	28.0	19.5	19.5	0.0	0.0	30.0	30.0	30.0	1950.0	6.0	6.0	0.0	0.0	1950.0
2019-12-21 06:45:00	100.0	95.0	1062.0	1.7	100.0	6.8	28.0	0.0	63.2	21.3	197.0	197.0	6.0	6.0	100.0	100.0	0.0043	987.0	987.0	2.5	2.5	1000.0	1000.0	0.0	0.0	1000.0	1000.0	1000.0	1000.0	6.9	95.0	95.0	99.0	100.0	28.0	28.0	19.5	19.5	0.0	0.0	30.0	30.0	30.0	1950.0	7.0	6.0	0.0	0.0	1950.0
2019-12-21 06:50:00	100.0	95.0	991.0	1.7	99.0	7.3	28.4	0.0	61.7	21.6	197.0	197.0	7.0	7.0	100.0	100.0	0.0041	987.0	987.0	2.5	2.5	1000.0	1000.0	0.0	0.0	1000.0	1000.0	1000.0	1000.0	6.9	95.0	95.0	98.0	99.0	28.0	28.0	19.5	19.5	0.0	0.0	30.0	30.0	30.0	1950.0	9.0	7.0	0.0	0.0	1950.0
2019-12-21 06:55:00	100.0	95.0	1094.0	1.7	99.0	6.8	28.1	0.0	63.0	21.0	197.0	197.0	7.0	7.0	100.0	100.0	0.0039	987.0	987.0	2.5	2.5	1000.0	1000.0	0.0	0.0	1000.0	1000.0	1000.0	1000.0	6.9	95.0	95.0	98.0	98.0	28.0	28.0	19.5	19.5	0.0	0.0	30.0	30.0	30.0	1950.0	9.0	7.0	0.0	0.0	1950.0
2019-12-21 07:00:00	100.0	95.0	1045.0	1.7	98.0	5.1	28.0	0.0	71.2	20.5	197.0	197.0	10.0	9.0	100.0	100.0	0.0037	987.0	987.0	2.5	2.5	1000.0	1000.0	0.0	0.0	1000.0	1000.0	1000.0	1000.0	6.9	95.0	95.0	98.0	98.0	28.0	28.0	19.5	19.5	0.0	0.0	30.0	30.0	30.0	1950.0	10.0	10.0	0.0	0.0	1950.0
2019-12-21 07:05:00	100.0	95.0	1078.0	1.7	98.0	6.0	27.5	0.0	66.5	20.7	197.0	197.0	10.0	10.0	100.0	100.0	0.0051	987.0	987.0	2.5	2.5	1000.0	1000.0	0.0	0.0	1000.0	1000.0	1000.0	1000.0	6.9	95.0	95.0	100.0	95.0	28.0	28.0	19.5	19.5	21.0	0.0	30.0	30.0	30.0	1950.0	6.0	10.0	0.0	0.0	1950.0
2019-12-21 07:10:00	100.0	95.0	962.0	1.7	100.0	6.3	27.4	0.0	64.4	20.5	197.0	197.0	10.0	10.0	100.0	100.0	0.0065	987.0	987.0	2.5	2.5	1000.0	1000.0	0.0	0.0	1000.0	1000.0	1000.0	1000.0	6.9	95.0	95.0	100.0	100.0	28.0	28.0	19.5	19.5	21.0	21.0	30.0	30.0	30.0	1950.0	10.0	10.0	0.0	0.0	1950.0
2019-12-21 07:15:00	100.0	95.0	1357.0	1.7	100.0	6.0	27.7	0.0	66.3	20.6	197.0	197.0	10.0	10.0	100.0	100.0	0.0079	987.0	987.0	2.5	2.5	1000.0	1000.0	0.0	0.0	1000.0	1000.0	1000.0	1000.0	6.9	95.0	95.0	100.0	100.0	28.0	28.0	19.5	19.5	21.0	21.0	30.0	30.0	30.0	1950.0	10.0	10.0	0.0	0.0	1950.0
2019-12-21 07:20:00	100.0	95.0	1078.0	1.7	100.0	6.3	28.0	0.0	65.7	21.0	197.0	197.0	10.0	10.0	100.0	100.0	0.0055	987.0	987.0	2.5	2.5	1000.0	1000.0	0.0	0.0	1000.0	1000.0	1000.0	1000.0	6.9	95.0	95.0	100.0	100.0	28.0	28.0	19.5	19.5	21.0	21.0	30.0	30.0	30.0	1950.0	10.0	10.0	0.0	0.0	1950.0
2019-12-21 07:25:00	100.0	95.0	978.0	1.7	100.0	6.5	28.4	0.0	64.7	21.1	197.0	197.0	10.0	10.0	100.0	100.0	0.0031	987.0	987.0	2.5	2.5	1000.0	1000.0	0.0	0.0	1000.0	1000.0	1000.0	1000.0	6.9	95.0	95.0	100.0	100.0	20.0	28.0	19.5	19.5	1.0	21.0	30.0	30.0	30.0	1950.0	10.0	10.0	0.0	0.0	1950.0
2019-12-21 07:30:00	100.0	95.0	1224.0	1.7	100.0	6.8	0.0	0.0	62.8	21.1	197.0	197.0	10.0	10.0	100.0	100.0	0.0007	987.0	987.0	2.5	2.5	1000.0	1000.0	0.0	0.0	1000.0	1000.0	1000.0	1000.0	6.9	95.0	95.0	100.0	100.0	20.0	20.0	19.5	19.5	1.0	1.0	30.0	30.0	30.0	1950.0	10.0	10.0	0.0	0.0	1950.0
2019-12-21 07:35:00	100.0	95.0	1084.0	1.7	100.0	6.8	0.0	0.0	63.5	21.2	197.0	197.0	10.0	10.0	100.0	100.0	0.0005	987.0	987.0	2.5	2.5	1000.0	1000.0	0.0	0.0	1000.0	1000.0	1000.0	1000.0	6.9	95.0	95.0	100.0	100.0	20.0	20.0	19.5	19.5	1.0	1.0	30.0	30.0	30.0	1950.0	10.0	10.0	0.0	0.0	1950.0
2019-12-21 07:40:00	100.0	95.0	990.0	1.7	100.0	6.8	0.0	0.0	63.6	21.3	197.0	197.0	10.0	10.0	100.0	100.0	0.0002	987.0	987.0	2.5	2.5	1000.0	1000.0	0.0	0.0	1000.0	1000.0	1000.0	1000.0	6.9	95.0	95.0	100.0	100.0	20.0	20.0	19.5	19.5	1.0	1.0	30.0	30.0	30.0	1950.0	10.0	10.0	0.0	0.0	1950.0
2019-12-21 07:45:00	100.0	95.0	1165.0	1.7	100.0	6.6	0.0	0.0	63.9	21.1	197.0	197.0	10.0	10.0	100.0	100.0	0.0	987.0	987.0	2.5	2.5	1000.0	1000.0	0.0	0.0	1000.0	1000.0	1000.0	1000.0	6.9	95.0	95.0	99.0	99.0	20.0	20.0	19.5	19.5	1.0	1.0	30.0	30.0	30.0	1950.0	10.0	10.0	0.0	0.0	1950.0
2019-12-21 07:50:00	100.0	95.0	964.0	1.7	99.0	7.0	28.8	0.0	61.9	21.1	197.0	197.0	10.0	10.0	100.0	100.0	0.0011	987.0	987.0	2.5	2.5	1000.0	1000.0	0.0	0.0	1000.0	1000.0	1000.0	1000.0	6.9	95.0	95.0	99.0	99.0	27.0	27.0	19.5	19.5	1.0	1.0	30.0	30.0	30.0	1950.0	10.0	10.0	0.0	0.0	1950.0
2019-12-21 07:55:00	100.0	95.0	1164.0	1.7	99.0	7.3	26.5	0.0	60.3	21.0	197.0	197.0	10.0	10.0	100.0	100.0	0.0022	987.0	987.0	2.5	2.5	1000.0	1000.0	0.0	0.0	1000.0	1000.0	1000.0	1000.0	6.9	95.0	95.0	100.0	99.0	27.0	27.0	19.5	19.5	27.0	1.0	30.0	30.0	30.0	1950.0	10.0	10.0	0.0	0.0	1950.0
2019-12-21 08:00:00	100.0	95.0	980.0	1.7	100.0	6.8	26.2	24.7	62.4	20.8	197.0	197.0	10.0	10.0	100.0	100.0	0.0033	987.0	987.0	2.5	2.5	1000.0	1000.0	0.0	0.0	1000.0	1000.0	1000.0	1000.0	6.9	95.0	95.0	100.0	100.0	27.0	27.0	19.5	19.5	27.0	27.0	30.0	30.0	30.0	1950.0	10.0	10.0	0.0	0.0	1950.0
2019-12-21 08:05:00	100.0	95.0	1071.0	1.7	100.0	6.6	26.8	29.9	64.1	21.0	197.0	197.0	10.0	10.0	100.0	100.0	0.0032	987.0	987.0	2.5	2.5	1000.0	1000.0	0.0	0.0	1000.0	1000.0	1000.0	1000.0	6.9	95.0	95.0	100.0	100.0	28.0	27.0	19.5	19.5	28.0	27.0	30.0	30.0	30.0	1950.0	10.0	10.0	0.0	0.0	1950.0
2019-12-21 08:10:00	100.0	95.0	1057.0	1.7	100.0	7.1	27.7	29.5	61.8	21.3	197.0	197.0	10.0	10.0	100.0	100.0	0.0031	987.0	987.0	2.5	2.5	1000.0	1000.0	0.0	0.0	1000.0	1000.0	1000.0	1000.0	6.9	95.0	95.0	100.0	100.0	29.0	29.0	19.5	19.5	29.0	29.0	30.0	30.0	30.0	1950.0	10.0	10.0	0.0	0.0	1950.0
2019-12-21 08:15:00	100.0	95.0	1035.0	1.7	100.0	7.2	29.7	29.2	61.7	21.5	197.0	197.0	10.0	10.0	100.0	100.0	0.003	987.0	987.0	2.5	2.5	1000.0	1000.0	0.0	0.0	1000.0	1000.0	1000.0	1000.0	6.9	95.0	95.0	100.0	100.0	28.0	29.0	19.5	19.5	28.0	29.0	30.0	30.0	30.0	1950.0	10.0	10.0	0.0	0.0	1950.0
2019-12-21 08:20:00	100.0	95.0	1035.0	1.7	97.0	7.0	29.3	28.9	62.7	21.5	197.0	197.0	10.0	10.0	100.0	100.0	0.003	987.0	987.0	2.5	2.5	1000.0	1000.0	0.0	0.0	1000.0	1000.0	1000.0	1000.0	6.9	95.0	95.0	97.0	97.0	28.0	28.0	19.5	19.5	28.0	28.0	30.0	30.0	30.0	1950.0	10.0	10.0	0.0	0.0	1950.0
2019-12-21 08:25:00	100.0	95.0	983.0	1.7	97.0	7.4	28.5	28.4	60.6	21.5	197.0	197.0	10.0	10.0	100.0	100.0	0.0031	987.0	987.0	2.5	2.5	1000.0	1000.0	0.0	0.0	1000.0	1000.0	1000.0	1000.0	6.9	95.0	95.0	95.0	95.0	27.0	28.0	19.5	19.5	27.0	28.0	30.0	30.0	30.0	1950.0	10.0	10.0	0.0	0.0	1950.0
2019-12-21 08:30:00	100.0	95.0	976.0	1.7	95.0	7.3	28.0	28.2	60.1	21.1	197.0	197.0	10.0	10.0	100.0	100.0	0.0031	987.0	987.0	2.5	2.5	1000.0	1000.0	0.0	0.0	1000.0	1000.0	1000.0	1000.0	6.9	95.0	95.0	96.0	95.0	28.0	28.0	19.7	19.6	28.0	28.0	30.0	30.0	30.0	1950.0	10.0	10.0	0.0	0.0	1950.0
2019-12-21 08:35:00	100.0	95.0	1012.0	1.7	95.0	7.0	27.7	27.6	61.3	20.9	197.0	197.0	10.0	10.0	100.0	100.0	0.0041	987.0	987.0	2.5	2.5	1000.0	1000.0	0.0	0.0	1000.0	1000.0	1000.0	1000.0	6.9	95.0	95.0	96.0	96.0	28.0	28.0	19.7	19.6	28.0	28.0	30.0	30.0	30.0	1950.0	10.0	10.0	0.0	0.0	1950.0
[truncated: 46,265 more rows]
