# Supplementary material for: Enhancing autonomous agriculture control systems in greenhouses for sustainable resource usage using deep learning techniques
Source: PLoS One. 2026 Mar 26;21(3):e0344946. doi: 10.1371/journal.pone.0344946 (PMC13020848; doi:10.1371/journal.pone.0344946)
Supplement: S1 File — (Supporting Information.ZIP) [file pone.0344946.s001.zip › Supporting Information/data/minimal_dataset/weather_fill_missing_values.csv]

%time	AbsHumOut	Iglob	PARout	Pyrgeo	RadSum	Rain	Rhout	Tout	Winddir	Windsp
2019-12-16 00:00:00	6.22095442	0.0	0.0	-72.0	215.0	0.0	80.6	6.9	32.0	4.7
2019-12-16 00:05:00	6.220954419	0.0	0.0	-73.0000002	0.0	0.0	80.59999999	6.9	32.0	4.7
2019-12-16 00:10:00	6.205564502	0.0	0.0	-75.9999996	0.0	0.0	80.40000003	6.9	32.0	4.7
2019-12-16 00:15:00	6.190173002	0.0	0.0	-76.9999999	0.0	0.0	80.20000002	6.9	32.0	4.7
2019-12-16 00:20:00	6.162624001	0.0	0.0	-75.00000007	0.0	0.0	80.89999998	6.700000007	32.0	4.7
2019-12-16 00:25:00	6.200598241	0.0	0.0	-72.99999993	0.0	0.0	81.40000001	6.7	32.0	4.699999966
2019-12-16 00:30:00	6.230976584	0.0	0.0	-70.9999997	0.0	0.0	81.8	6.70000001	31.99999839	3.7
2019-12-16 00:35:00	6.272015994	0.0	0.0	-68.0000004	0.0	0.0	81.8	6.799999987	16.00000215	3.7
2019-12-16 00:40:00	6.264371001	0.0	0.0	-68.99999993	0.0	0.0	81.70000001	6.8	16.0	3.7
2019-12-16 00:45:00	6.25672674	0.0	0.0	-70.0	0.0	0.0	81.6	6.8	16.0	3.7
2019-12-16 00:50:00	6.238571001	0.0	0.0	-69.0000002	0.0	0.0	81.90000001	6.7	16.0	3.2
2019-12-16 00:55:00	6.253759998	0.0	0.0	-71.9999996	0.0	0.0	82.09999997	6.7	16.0	3.2
2019-12-16 01:00:00	6.220353003	0.0	0.0	-76.9999995	0.0	0.0	82.19999999	6.60000001	16.0	3.2
2019-12-16 01:05:00	6.202076001	0.0	0.0	-77.99999997	0.0	0.0	82.49999999	6.500000003	16.0	3.2
2019-12-16 01:10:00	6.206077001	0.0	0.0	-78.0000001	0.0	0.0	83.10000001	6.4	16.0	3.2
2019-12-16 01:15:00	6.23586035	0.0	0.0	-81.0	0.0	0.0	83.50000005	6.39999999	16.0	3.2
2019-12-16 01:20:00	6.231917381	0.0	0.0	-81.0	0.0	0.0	83.99999993	6.300000013	16.0	3.2
2019-12-16 01:25:00	6.254107479	0.0	0.0	-80.00000007	0.0	0.0	84.29999998	6.3	16.0	2.700000034
2019-12-16 01:30:00	6.24976969	0.0	0.0	-79.0	0.0	0.0	84.8	6.2	16.0	2.7
2019-12-16 01:35:00	6.24242163	0.0	0.0	-76.99999993	0.0	0.0	84.70000001	6.2	16.0	2.7
2019-12-16 01:40:00	6.249769689	0.0	0.0	-76.00000013	0.0	0.0	84.79999999	6.2	16.0	2.7
2019-12-16 01:45:00	6.242421631	0.0	0.0	-70.0000006	0.0	0.0	84.70000001	6.2	16.0	2.7
2019-12-16 01:50:00	6.24976969	0.0	0.0	-64.0000002	0.0	0.0	84.8	6.2	16.0	2.7
2019-12-16 01:55:00	6.230588001	0.0	0.0	-62.99999993	0.0	0.0	85.1	6.100000003	16.0	2.7
2019-12-16 02:00:00	6.271813	0.0	0.0	-60.9999998	0.0	0.0	85.1	6.2	16.0	2.7
2019-12-16 02:05:00	6.271813	0.0	0.0	-59.00000027	0.0	0.0	85.1	6.2	16.0	2.7
2019-12-16 02:10:00	6.257117751	0.0	0.0	-59.0	0.0	0.0	84.90000001	6.2	16.0	3.29999996
2019-12-16 02:15:00	6.25711775	0.0	0.0	-59.0	0.0	0.0	84.9	6.2	16.0	3.3
2019-12-16 02:20:00	6.271813	0.0	0.0	-60.00000007	0.0	0.0	85.10000001	6.2	16.0	3.3
2019-12-16 02:25:00	6.279160499	0.0	0.0	-60.99999987	0.0	0.0	85.19999999	6.2	16.0	3.3
2019-12-16 02:30:00	6.252486713	0.0	0.0	-61.9999999	0.0	0.0	85.39999998	6.10000001	16.0	3.3
2019-12-16 02:35:00	6.274384499	0.0	0.0	-62.0	0.0	0.0	85.69999999	6.1	16.0	3.3
2019-12-16 02:40:00	6.303581	0.0	0.0	-57.99999997	0.0	0.0	86.10000001	6.1	16.0	3.3
2019-12-16 02:45:00	6.318179607	0.0	0.0	-56.9999999	0.0	0.0	86.30000001	6.09999999	16.0	3.3
2019-12-16 02:50:00	6.283870005	0.0	0.0	-56.00000013	0.0	0.0	86.39999999	6.000000013	16.0	3.3
2019-12-16 02:55:00	6.361972325	0.0	0.0	-56.0	0.0	0.0	86.89999997	6.099999993	16.0	3.3
2019-12-16 03:00:00	6.38386774	0.0	0.0	-57.0	0.0	0.0	87.2	6.1	16.0	3.3
2019-12-16 03:05:00	6.356378001	0.0	0.0	-58.99999993	0.0	0.0	87.40000002	6.0	16.0	3.3
2019-12-16 03:10:00	6.378129477	0.0	0.0	-58.00000013	0.0	0.0	87.69999996	6.0	16.0	3.3
2019-12-16 03:15:00	6.449552533	0.0	0.0	-55.0000003	0.0	0.0	88.09999996	6.09999999	16.0	3.3
2019-12-16 03:20:00	6.45685	0.0	0.0	-53.00000007	0.0	0.0	88.2	6.1	16.0	3.3
2019-12-16 03:25:00	6.46414852	0.0	0.0	-52.0	0.0	0.0	88.3	6.1	16.0	3.3
2019-12-16 03:30:00	6.471446511	0.0	0.0	-52.0	0.0	0.0	88.40000001	6.1	16.0	3.3
2019-12-16 03:35:00	6.478743999	0.0	0.0	-52.0	0.0	0.0	88.49999999	6.1	16.0	3.3
2019-12-16 03:40:00	6.486042	0.0	0.0	-51.00000007	0.0	0.0	88.59999999	6.1	16.0	3.3
2019-12-16 03:45:00	6.49333954	0.0	0.0	-50.0	0.0	0.0	88.7	6.1	16.0	3.3
2019-12-16 03:50:00	6.493339541	0.0	0.0	-47.99999987	0.0	0.0	88.70000001	6.1	16.0	3.30000002
2019-12-16 03:55:00	6.507934998	0.0	0.0	-46.00000027	0.0	0.0	88.89999997	6.1	16.0	3.59999996
2019-12-16 04:00:00	6.522529999	0.0	0.0	-46.9999999	0.0	0.0	89.09999998	6.1	16.0	3.6
2019-12-16 04:05:00	6.544422629	0.0	0.0	-47.0	0.0	0.0	89.39999999	6.1	16.0	3.6
2019-12-16 04:10:00	6.544422631	0.0	0.0	-48.0000001	0.0	0.0	89.40000001	6.1	16.0	3.6
2019-12-16 04:15:00	6.566313997	0.0	0.0	-51.0000002	0.0	0.0	89.70000002	6.09999999	16.0	3.6
2019-12-16 04:20:00	6.537626274	0.0	0.0	-52.99999973	0.0	0.0	89.89999997	6.000000013	16.0	3.6
2019-12-16 04:25:00	6.53762627	0.0	0.0	-56.99999973	0.0	0.0	89.9	6.0	16.0	3.6
2019-12-16 04:30:00	6.5521245	0.0	0.0	-58.0	0.0	0.0	90.1	6.0	16.0	3.6
2019-12-16 04:35:00	6.559373379	0.0	0.0	-58.0	0.0	0.0	90.20000003	5.999999993	16.0	3.6
2019-12-16 04:40:00	6.545005002	0.0	0.0	-58.0	0.0	0.0	90.59999995	5.900000013	16.0	3.6
2019-12-16 04:45:00	6.610116473	0.0	0.0	-56.0000002	0.0	0.0	90.89999997	5.99999999	16.0	3.6
2019-12-16 04:50:00	6.646359999	0.0	0.0	-54.00000007	0.0	0.0	91.39999998	6.0	16.0	3.699999997
2019-12-16 04:55:00	6.64636	0.0	0.0	-52.99999993	0.0	0.0	91.40000001	6.0	16.0	3.7
2019-12-16 05:00:00	6.660856251	0.0	0.0	-50.9999998	0.0	0.0	91.60000002	6.0	16.0	3.7
2019-12-16 05:05:00	6.675353528	0.0	0.0	-49.00000027	0.0	0.0	91.79999997	6.0	16.0	3.7
2019-12-16 05:10:00	6.689849999	0.0	0.0	-48.00000007	0.0	0.0	91.99999999	6.0	16.0	3.7
2019-12-16 05:15:00	6.704346	0.0	0.0	-50.0	0.0	0.0	92.2	6.0	16.0	3.7
2019-12-16 05:20:00	6.733338361	0.0	0.0	-50.00000027	0.0	0.0	92.60000001	6.0	16.0	3.7
2019-12-16 05:25:00	6.747833998	0.0	0.0	-53.99999946	0.0	0.0	92.79999997	6.0	16.0	3.7
2019-12-16 05:30:00	6.814389993	0.0	0.0	-55.9999998	0.0	0.0	93.09999997	6.09999999	16.0	3.20000005
2019-12-16 05:35:00	6.8289814	0.0	0.0	-62.99999977	0.0	0.0	93.29999999	6.1	16.0	3.2
2019-12-16 05:40:00	6.798567301	0.0	0.0	-59.99999993	0.0	0.0	93.50000001	6.0	16.0	3.2
2019-12-16 05:45:00	6.820309641	0.0	0.0	-58.0000004	0.0	0.0	93.80000002	6.0	16.0	3.2
2019-12-16 05:50:00	6.834803998	0.0	0.0	-61.99999946	0.0	0.0	93.99999997	6.0	16.0	3.2
2019-12-16 05:55:00	6.894636996	0.0	0.0	-66.99999966	0.0	0.0	94.19999999	6.099999993	16.0	3.2
2019-12-16 06:00:00	6.894637	0.0	0.0	-66.0	0.0	0.0	94.2	6.1	16.0	3.2
2019-12-16 06:05:00	6.909227368	0.0	0.0	-68.99999993	0.0	0.0	94.40000001	6.099999993	16.0	3.2
2019-12-16 06:10:00	6.878286364	0.0	0.0	-68.00000013	0.0	0.0	94.59999997	6.000000013	16.0	3.2
2019-12-16 06:15:00	6.938406464	0.0	0.0	-60.0000008	0.0	0.0	94.79999998	6.09999999	16.0	3.2
2019-12-16 06:20:00	6.93840647	0.0	0.0	-51.0000003	0.0	0.0	94.8	6.1	16.0	3.2
2019-12-16 06:25:00	6.94570065	0.0	0.0	-53.0000001	0.0	0.0	94.9	6.1	16.0	3.2
2019-12-16 06:30:00	6.952995305	0.0	0.0	-55.9999997	0.0	0.0	95.00000001	6.10000001	16.0	3.2
2019-12-16 06:35:00	7.006325233	0.0	0.0	-53.0000004	0.0	0.0	95.09999999	6.199999987	16.0	3.2
2019-12-16 06:40:00	7.00632524	0.0	0.0	-52.00000007	0.0	0.0	95.1	6.2	16.0	3.2
2019-12-16 06:45:00	7.00632524	0.0	0.0	-53.0	0.0	0.0	95.1	6.2	16.0	3.2
2019-12-16 06:50:00	7.06741142	0.0	0.0	-51.99999966	0.0	0.0	95.3	6.3	16.0	2.7
2019-12-16 06:55:00	7.06741142	0.0	0.0	-47.00000067	0.0	0.0	95.3	6.3	16.0	2.7
2019-12-16 07:00:00	7.06741142	0.0	0.0	-42.0000005	0.0	0.0	95.3	6.3	16.0	2.7
2019-12-16 07:05:00	7.074802	0.0	0.0	-39.0000001	0.0	0.0	95.4	6.3	16.0	2.200000017
2019-12-16 07:10:00	7.028353002	0.0	0.0	-41.9999998	0.0	0.0	95.40000001	6.200000003	16.0	2.2
2019-12-16 07:15:00	7.096974	0.0	0.0	-35.9999998	0.0	0.0	95.7	6.3	16.0	2.20000005
2019-12-16 07:20:00	7.096974	0.0	0.0	-34.00000027	0.0	0.0	95.7	6.3	16.0	2.699999933
2019-12-16 07:25:00	7.158716996	0.0	0.0	-32.00000013	0.0	0.0	95.89999999	6.399999993	16.0	2.7
2019-12-16 07:30:00	7.151278	0.0	0.0	-37.0	0.0	0.0	95.8	6.4	16.0	2.7
2019-12-16 07:35:00	7.205951998	0.0	0.0	-40.0000002	0.0	0.0	95.89999998	6.5	16.0	2.7
2019-12-16 07:40:00	7.183488003	0.0	0.0	-42.9999996	0.0	0.0	95.60000004	6.5	16.0	2.7
2019-12-16 07:45:00	7.198464388	0.0	0.0	-38.0000005	0.0	0.0	95.79999998	6.5	16.0	2.7
2019-12-16 07:50:00	7.205952	0.0	0.0	-39.99999993	0.0	0.0	95.9	6.5	16.0	2.7
2019-12-16 07:55:00	7.245924	0.0	0.0	-42.0000003	0.0	0.0	95.8	6.6	16.0	3.2
2019-12-16 08:00:00	7.253461359	0.0	0.0	-51.0000005	0.0	0.0	95.89999999	6.6	16.0	3.2
2019-12-16 08:05:00	7.245924001	0.0	0.0	-55.99999933	0.0	0.0	95.80000001	6.6	16.0	3.2
2019-12-16 08:10:00	7.316418995	0.0	0.0	-48.00000054	0.0	0.0	96.09999998	6.699999993	16.0	3.2
2019-12-16 08:15:00	7.3722167	0.0	0.0	-39.0	0.0	0.0	96.2	6.8	16.0	3.2
2019-12-16 08:20:00	7.454005003	0.0	0.0	-40.99999966	0.0	0.0	95.99999999	7.000000007	16.0	3.2
2019-12-16 08:25:00	7.495168994	0.0	0.0	-36.00000067	0.0	0.0	95.90000001	7.099999987	16.0	3.2
2019-12-16 08:30:00	7.520837307	0.0	0.0	-34.0000002	0.0	0.0	95.60000003	7.19999999	16.0	3.2
2019-12-16 08:35:00	7.554372309	0.0	0.0	-43.99999966	0.0	0.0	95.40000001	7.299999997	16.0	3.2
2019-12-16 08:40:00	7.489483004	0.0	0.0	-36.00000007	0.0	0.0	95.20000001	7.200000007	16.0	3.2
2019-12-16 08:45:00	7.603867528	2.01e-07	2.01e-07	-38.0000001	0.0	0.0	95.39999998	7.4	16.0	3.2
2019-12-16 08:50:00	7.587984562	1.999999732	1.999999732	-38.99999987	0.0	0.0	95.20000003	7.4	16.0	3.2
2019-12-16 08:55:00	7.572101591	1.34e-07	4.999999799	-35.00000027	0.0	0.0	95.00000001	7.4	16.0	3.2
2019-12-16 09:00:00	7.629668	1.0	6.0	-35.0	0.0	0.0	95.1	7.5	16.0	3.2
2019-12-16 09:05:00	7.663489001	2.000000134	7.000000067	-28.0	0.0	0.0	94.90000001	7.6	16.0	3.2
2019-12-16 09:10:00	7.671534539	3.999999732	7.999999866	-28.0	0.0	0.0	94.99999999	7.6	16.0	3.2
2019-12-16 09:15:00	7.689288618	7.999999598	16.99999909	-27.0000001	0.0	0.0	94.60000004	7.69999999	16.0	3.2
2019-12-16 09:20:00	7.731361999	13.9999998	27.99999963	-32.9999998	0.0	0.0	94.5	7.799999997	16.0	3.2
2019-12-16 09:25:00	7.715060711	12.00000007	26.00000013	-26.00000007	1.0	0.0	94.29999999	7.800000003	16.0	3.20000001
2019-12-16 09:30:00	7.749006003	14.0000005	30.00000091	-28.0000004	1.000000101	0.0	94.09999997	7.90000001	16.0	3.5
2019-12-16 09:35:00	7.774769997	18.99999933	38.99999879	-31.99999946	1.999999866	0.0	93.80000004	7.999999987	16.0	3.5
2019-12-16 09:40:00	7.825434997	19.0	40.99999987	-32.0	2.0	0.0	93.8	8.099999993	16.0	3.5
2019-12-16 09:45:00	7.73348141	21.0	44.0	-33.0	3.0	0.0	93.3	8.0	16.0	4.0
2019-12-16 09:50:00	7.76725531	23.0000004	46.00000094	-33.0	4.0	0.0	93.1	8.1	16.0	4.0
2019-12-16 09:55:00	7.76725531	28.9999992	59.99999812	-33.0	4.0	0.0	93.1	8.1	16.0	4.0
2019-12-16 10:00:00	7.750632292	31.9999997	64.9999995	-33.9999999	4.999999899	0.0	92.90000002	8.1	16.0	3.50000005
2019-12-16 10:05:00	7.801102638	34.9999999	69.99999983	-34.99999997	5.999999966	0.0	92.9	8.199999997	16.0	3.5
2019-12-16 10:10:00	7.809468001	34.9999999	74.99999977	-33.0	7.000000034	0.0	93.0	8.200000003	16.0	3.5
2019-12-16 10:15:00	7.851862434	32.0000005	68.00000101	-32.9999995	8.000000101	0.0	92.89999999	8.30000001	16.0	3.50000002
2019-12-16 10:20:00	7.894437994	36.99999933	77.99999866	-28.00000067	8.999999866	0.0	92.80000001	8.399999987	16.0	3.699999973
2019-12-16 10:25:00	7.877488611	37.0	77.00000007	-28.0	9.999999933	0.0	92.60000001	8.4	16.0	4.59999994
2019-12-16 10:30:00	7.852065	35.0	77.0	-29.0	11.0	0.0	92.3	8.4	16.0	4.6
2019-12-16 10:35:00	7.835114999	33.00000027	71.00000067	-30.00000013	12.00000013	0.0	92.09999999	8.4	16.0	4.600000007
2019-12-16 10:40:00	7.826640001	36.99999946	80.99999866	-31.99999973	13.99999973	0.0	92.00000001	8.4	16.0	4.699999987
2019-12-16 10:45:00	7.894548413	44.9999992	94.99999859	-32.0	14.9999999	0.0	92.19999998	8.49999999	16.0	4.7
2019-12-16 10:50:00	7.877489001	47.9999999	99.99999983	-34.9999999	15.99999997	0.0	92.00000001	8.5	16.0	4.7
2019-12-16 10:55:00	7.860430001	52.99999993	109.0	-38.99999993	18.00000003	0.0	91.8	8.500000003	16.0	4.699999983
2019-12-16 11:00:00	7.90287352	51.00000091	109.0000018	-37.0000003	19.0000002	0.0	91.7	8.6	16.0	4.2
2019-12-16 11:05:00	7.90287352	59.99999879	126.9999976	-39.9999996	20.99999973	0.0	91.7	8.6	16.0	4.2
2019-12-16 11:10:00	7.90287352	54.0000004	114.0000009	-37.0000002	22.99999987	0.0	91.7	8.6	16.0	4.2
2019-12-16 11:15:00	7.936857	61.0	127.0	-35.0	25.0	0.0	91.5	8.7	16.0	4.2
2019-12-16 11:20:00	7.877117634	63.9999998	134.9999995	-36.0	26.00000013	0.0	91.40000001	8.600000007	32.0	4.2
2019-12-16 11:25:00	7.936856992	61.0000004	128.0000009	-36.0	27.99999973	0.0	91.49999999	8.699999987	32.0	4.2
2019-12-16 11:30:00	7.919575692	62.9999998	131.9999996	-34.0000002	29.9999998	0.0	91.30000002	8.7	32.0	4.2
2019-12-16 11:35:00	7.970910548	63.0	134.9999999	-34.99999997	31.99999993	0.0	91.3	8.799999997	32.0	4.2
2019-12-16 11:40:00	7.962212997	66.0000001	141.0000002	-31.9999999	34.00000007	0.0	91.19999999	8.799999997	32.0	4.2
2019-12-16 11:45:00	7.885011006	69.00000131	147.0000023	-29.0000002	36.0000002	0.0	90.90000001	8.70000001	32.0	4.2
2019-12-16 11:50:00	7.944819992	81.99999826	169.9999969	-30.99999973	37.99999973	0.0	90.99999999	8.799999987	32.0	4.2
2019-12-16 11:55:00	7.996278997	78.00000027	166.0000003	-35.99999966	40.9999998	0.0	91.0	8.899999993	32.0	4.2
2019-12-16 12:00:00	7.996279	62.0	136.0	-37.0	43.0	0.0	91.0	8.9	32.0	4.2
2019-12-16 12:05:00	7.918728348	58.99999966	126.9999994	-36.99999993	44.00000013	0.0	90.70000002	8.799999993	32.0	4.2
2019-12-16 12:10:00	7.893652003	54.00000067	118.0000012	-36.00000013	45.99999973	0.0	90.99999996	8.700000013	32.0	4.2
2019-12-16 12:15:00	7.927425997	54.9999999	118.0	-35.0000001	47.9999998	0.0	90.80000002	8.79999999	32.0	4.2
2019-12-16 12:20:00	7.910934001	49.0000002	106.0000004	-31.00000013	48.99999997	0.0	91.19999999	8.700000003	32.0	4.2
2019-12-16 12:25:00	7.944820001	55.00000044	120.0000007	-30.00000007	51.00000007	0.0	91.00000001	8.8	32.0	4.199999983
2019-12-16 12:30:00	7.962212998	67.9999998	142.0000002	-32.0000001	53.0000002	0.0	91.19999998	8.8	32.0	3.7
2019-12-16 12:35:00	7.944820002	66.00000027	143.9999997	-32.99999987	54.99999973	0.0	91.00000003	8.8	32.0	3.7
2019-12-16 12:40:00	7.94482	59.00000047	131.0000009	-32.00000007	56.99999987	0.0	91.0	8.8	32.0	3.7
2019-12-16 12:45:00	7.927426	53.0	115.0	-33.0	58.0	0.0	90.8	8.8	32.0	3.7
2019-12-16 12:50:00	7.953516479	46.99999993	103.9999999	-30.99999987	60.00000007	0.0	91.09999999	8.8	32.0	3.7
2019-12-16 12:55:00	7.936123002	46.00000013	103.0000001	-29.00000027	60.99999987	0.0	90.90000003	8.8	32.0	3.7
2019-12-16 13:00:00	7.996278994	48.9999997	105.9999997	-28.0000001	61.9999999	0.0	90.99999999	8.89999999	32.0	3.7
2019-12-16 13:05:00	7.927426002	49.99999997	107.9999999	-28.0	63.99999993	0.0	90.80000001	8.800000003	32.0	3.7
2019-12-16 13:10:00	7.910031321	49.00000007	107.0000001	-27.00000003	65.00000007	0.0	90.60000001	8.8	32.0	3.7
2019-12-16 13:15:00	7.936123001	50.99999859	109.9999975	-27.99999909	67.0000001	0.0	90.90000001	8.8	32.0	3.7
2019-12-16 13:20:00	7.944819999	37.00000188	85.00000335	-19.00000121	67.99999987	0.0	90.99999999	8.8	32.0	3.7
2019-12-16 13:25:00	7.918728352	35.00000013	78.00000047	-19.99999993	68.99999993	0.0	90.70000002	8.8	32.0	3.7
2019-12-16 13:30:00	7.927426	33.0	75.0	-22.0	70.0	0.0	90.8	8.8	32.0	3.7
2019-12-16 13:35:00	7.918728351	33.0000006	76.00000121	-25.00000013	71.00000007	0.0	90.70000001	8.8	32.0	3.7
2019-12-16 13:40:00	7.936122998	41.99999879	93.99999759	-26.99999973	71.99999987	0.0	90.89999997	8.8	32.0	3.7
2019-12-16 13:45:00	7.970018997	40.0000002	88.0000006	-27.0	73.9999998	0.0	90.70000002	8.89999999	32.0	3.7
2019-12-16 13:50:00	7.96126556	47.99999973	101.9999995	-28.99999993	74.99999997	0.0	90.6	8.9	32.0	3.7
2019-12-16 13:55:00	7.970019	54.99999977	121.9999994	-29.0	77.00000003	0.0	90.7	8.9	32.0	3.699999983
2019-12-16 14:00:00	7.978772647	47.99999889	102.9999982	-29.0	78.0000001	0.0	90.80000002	8.90000001	32.0	3.2
2019-12-16 14:05:00	8.048030991	37.00000148	85.00000241	-29.0	78.99999987	0.0	90.99999997	8.999999987	32.0	3.2
2019-12-16 14:10:00	7.918728359	36.00000007	79.0000004	-26.0000002	79.99999993	0.0	90.70000002	8.800000013	32.0	3.2
2019-12-16 14:15:00	8.013784	25.0	58.0	-26.0	81.0	0.0	91.2	8.9	32.0	3.2
2019-12-16 14:20:00	8.056840995	23.00000007	52.0000004	-25.99999987	82.00000007	0.0	91.09999998	8.999999993	32.0	3.2
2019-12-16 14:25:00	7.97877265	23.99999987	57.9999992	-24.00000027	82.99999987	0.0	90.80000004	8.900000013	32.0	3.2
2019-12-16 14:30:00	8.048030993	22.0000002	50.0000008	-23.0000001	83.0	0.0	90.99999998	8.99999999	32.0	2.70000005
2019-12-16 14:35:00	8.005032001	22.99999997	53.99999987	-23.0	83.99999997	0.0	91.1	8.900000003	32.0	2.7
2019-12-16 14:40:00	8.118504997	22.00000007	50.0000001	-21.99999987	85.0	0.0	91.80000001	8.999999993	31.99999946	2.7
2019-12-16 14:45:00	8.03178501	24.0	53.0000003	-18.0	85.0000001	0.0	92.00000011	8.8	16.0	2.7
2019-12-16 14:50:00	8.127439487	24.0	55.9999996	-18.0	85.99999987	1.0	93.09999985	8.8	16.0	2.7
2019-12-16 14:55:00	8.092380002	21.0000002	51.00000034	-18.0	86.99999993	0.0	93.29999999	8.700000007	16.0	2.7
2019-12-16 15:00:00	8.057821	15.0	38.0	-18.0	87.0	0.0	92.9	8.7	16.0	2.7
2019-12-16 15:05:00	8.17961	18.00000054	43.00000067	-15.00000007	88.00000007	1.0	93.7	8.8	16.0	2.7
2019-12-16 15:10:00	8.17961	25.99999893	52.99999866	-15.99999987	88.99999987	0.0	93.7	8.8	16.0	2.7
2019-12-16 15:15:00	8.17961	22.0000004	50.0000003	-15.0000001	89.0	0.0	93.7	8.8	16.0	2.20000005
2019-12-16 15:20:00	8.170915	21.00000003	46.00000013	-13.00000007	89.99999997	0.0	93.6	8.8	16.0	2.2
2019-12-16 15:25:00	8.144216001	20.99999993	45.9999999	-13.0	91.0	0.0	93.90000001	8.7	16.0	2.2
2019-12-16 15:30:00	8.178771002	19.0000001	43.0000003	-13.0	91.0000001	0.0	94.30000002	8.7	16.0	2.2
2019-12-16 15:35:00	8.196047998	19.99999987	45.9999996	-13.0	91.99999987	0.0	94.49999997	8.7	16.0	2.2
2019-12-16 15:40:00	8.196048	13.00000047	30.00000107	-14.99999987	92.0	1.0	94.5	8.7	16.0	2.2
2019-12-16 15:45:00	8.221964	14.0	31.0	-16.0	93.0	0.0	94.8	8.7	16.0	2.2
2019-12-16 15:50:00	8.143229999	8.999999799	21.99999966	-14.99999993	93.0	0.0	94.49999999	8.6	16.0	2.2
2019-12-16 15:55:00	8.134647001	6.000000402	17.00000067	-14.00000013	93.0	0.0	94.40000001	8.6	16.0	2.2
2019-12-16 16:00:00	8.151813508	5.000000101	14.0000003	-13.0000001	93.0	0.0	94.59999998	8.6	16.0	2.2
2019-12-16 16:05:00	8.196047999	4.000000034	11.0000001	-13.0	93.0	0.0	94.5	8.699999997	16.0	2.2
2019-12-16 16:10:00	8.143230003	1.999999966	7.0	-13.0	94.0	0.0	94.50000002	8.600000003	16.0	2.2
2019-12-16 16:15:00	8.239240996	0.999999899	6.999999799	-13.0	94.0	0.0	95.00000001	8.69999999	16.0	2.2
2019-12-16 16:20:00	8.194728006	1.34e-07	5.000000268	-13.0	94.0	0.0	95.09999999	8.600000013	16.0	2.2
2019-12-16 16:25:00	8.273791995	0.0	2.000000201	-13.99999993	94.0	0.0	95.39999998	8.699999993	16.0	2.2
2019-12-16 16:30:00	8.194728	0.0	0.0	-16.0	94.0	0.0	95.1	8.6	16.0	2.1
2019-12-16 16:35:00	8.177563001	0.0	0.0	-16.99999993	94.0	0.0	94.90000001	8.6	16.0	2.1
2019-12-16 16:40:00	8.186145999	0.0	0.0	-16.00000013	94.0	0.0	94.99999999	8.6	16.0	2.1
2019-12-16 16:45:00	8.168980002	0.0	0.0	-15.0000001	94.0	0.0	94.80000002	8.6	16.0	2.1
2019-12-16 16:50:00	8.16898	0.0	0.0	-15.99999997	94.0	0.0	94.8	8.6	16.0	2.1
2019-12-16 16:55:00	8.186146	0.0	0.0	-18.00000007	94.0	0.0	95.0	8.6	16.0	2.1
2019-12-16 17:00:00	8.194727992	0.0	0.0	-20.0	94.0	0.0	95.09999997	8.59999999	16.0	2.09999996
2019-12-16 17:05:00	8.116297011	0.0	0.0	-20.0	94.0	0.0	94.80000004	8.500000013	16.0	1.700000054
2019-12-16 17:10:00	8.055439004	0.0	0.0	-20.0	94.0	0.0	94.70000001	8.400000007	16.0	1.40000002
2019-12-16 17:15:00	8.046966	0.0	0.0	-22.0	94.0	0.0	94.6	8.4	16.0	1.3
2019-12-16 17:20:00	8.063911999	0.0	0.0	-19.99999987	94.0	0.0	94.79999999	8.4	16.0	1.3
2019-12-16 17:25:00	8.046966002	0.0	0.0	-18.00000027	94.0	0.0	94.60000003	8.4	16.0	1.3
2019-12-16 17:30:00	8.099239995	0.0	0.0	-17.0000001	94.0	0.0	94.6	8.49999999	16.0	1.79999995
2019-12-16 17:35:00	8.046966002	0.0	0.0	-17.99999997	94.0	0.0	94.6	8.400000003	16.0	1.8
2019-12-16 17:40:00	8.046966002	0.0	0.0	-16.99999993	94.0	0.0	94.60000001	8.400000003	16.0	1.8
2019-12-16 17:45:00	8.116297003	0.0	0.0	-15.0	94.0	0.0	94.80000003	8.5	16.0	1.8
2019-12-16 17:50:00	8.141878997	0.0	0.0	-15.0	94.0	0.0	95.09999996	8.5	16.0	1.8
2019-12-16 17:55:00	8.150406999	0.0	0.0	-14.00000007	94.0	1.0	95.19999999	8.5	16.0	1.8
2019-12-16 18:00:00	8.10627651	0.0	0.0	-13.0	94.0	0.0	95.3	8.4	16.0	1.8
2019-12-16 18:05:00	8.167461998	0.0	0.0	-14.00000007	94.0	0.0	95.40000002	8.499999993	16.0	1.8
2019-12-16 18:10:00	8.140166004	0.0	0.0	-14.99999987	94.0	1.0	95.69999996	8.400000013	16.0	1.8
2019-12-16 18:15:00	8.157110998	0.0	0.0	-12.0000003	94.0	1.0	95.89999998	8.4	16.0	1.8
2019-12-16 18:20:00	8.182527999	0.0	0.0	-10.00000007	94.0	0.0	96.19999999	8.4	16.0	1.8
2019-12-16 18:25:00	8.112843511	0.0	0.0	-8.999999966	94.0	0.0	96.00000001	8.3	16.0	1.8
2019-12-16 18:30:00	8.129679002	0.0	0.0	-8.0	94.0	1.0	96.20000002	8.3	16.0	1.8
2019-12-16 18:35:00	8.146513998	0.0	0.0	-8.0	94.0	1.0	96.39999997	8.3	16.0	1.8
2019-12-16 18:40:00	8.085494004	0.0	0.0	-9.999999866	94.0	0.0	96.30000001	8.200000007	16.0	1.8
2019-12-16 18:45:00	8.093858	0.0	0.0	-10.0	94.0	0.0	96.4	8.2	16.0	1.6
2019-12-16 18:50:00	8.17176499	0.0	0.0	-8.000000067	94.0	0.0	96.69999997	8.299999987	16.0	1.299999973
2019-12-16 18:55:00	8.02488102	0.0	0.0	-8.999999866	94.0	0.0	96.20000007	8.100000027	16.0	0.900000054
2019-12-16 19:00:00	8.110582991	0.0	0.0	-8.000000101	94.0	0.0	96.59999996	8.19999999	16.0	0.60000003
2019-12-16 19:05:00	8.024881003	0.0	0.0	-8.0	94.0	0.0	96.20000001	8.100000003	16.0	0.200000013
2019-12-16 19:10:00	8.024880999	0.0	0.0	-7.0	94.0	0.0	96.19999999	8.1	16.0	0.0
2019-12-16 19:15:00	8.008262995	0.0	0.0	-6.999999899	94.0	1.0	96.0	8.09999999	16.0	1.01e-07
2019-12-16 19:20:00	7.956418517	0.0	0.0	-6.000000134	94.0	1.0	96.0	8.000000013	16.0	0.999999866
2019-12-16 19:25:00	8.008262997	0.0	0.0	-6.0	94.0	0.0	96.0	8.099999993	16.0	1.0
2019-12-16 19:30:00	8.008263	0.0	0.0	-4.0	94.0	0.0	96.0	8.1	16.0	1.0
2019-12-16 19:35:00	8.016571994	0.0	0.0	-4.999999933	94.0	0.0	96.09999997	8.099999993	16.0	1.0
2019-12-16 19:40:00	7.931649691	0.0	0.0	-4.000000134	94.0	0.0	95.70000005	8.000000013	16.0	1.0
2019-12-16 19:45:00	7.964674467	0.0	0.0	-4.0	94.0	0.0	96.09999996	8.0	16.0	1.0
2019-12-16 19:50:00	7.929478651	0.0	0.0	-4.999999966	94.0	0.0	96.29999999	7.900000003	16.0	1.0
2019-12-16 19:55:00	8.074737999	0.0	0.999999966	-3.000000034	94.0	1.0	96.8	8.099999997	16.0	0.899999983
2019-12-16 20:00:00	8.030720995	0.0	0.0	-3.999999899	94.0	1.0	96.9	7.99999999	16.0	0.39999996
2019-12-16 20:05:00	7.978693007	0.0	0.0	-3.000000134	94.0	1.0	96.9	7.900000013	16.0	5.36e-08
2019-12-16 20:10:00	7.951409342	0.0	0.0	-3.0	94.0	1.0	97.19999998	7.800000007	8.000000536	0.0
2019-12-16 20:15:00	7.90791273	0.0	0.0	-4.0	94.0	1.0	97.3	7.7	8.0	0.0
2019-12-16 20:20:00	7.948393342	0.0	0.0	-3.0	94.0	1.0	97.80000003	7.7	8.0	0.0
2019-12-16 20:25:00	7.980776306	0.0	0.0	-3.0	94.0	1.0	98.19999995	7.7	8.0	0.0
2019-12-16 20:30:00	7.98077631	0.0	0.0	-2.000000101	94.0	0.0	98.2	7.7	8.0	0.0
2019-12-16 20:35:00	7.912867552	0.0	0.0	-1.000000034	94.0	0.0	98.00000001	7.600000003	8.0	0.0
2019-12-16 20:40:00	7.961127761	0.0	0.0	-2.000000034	94.0	1.0	98.60000002	7.6	8.0	0.0
2019-12-16 20:45:00	8.001342992	0.0	0.0	-3.0	94.0	1.0	99.09999997	7.59999999	8.0	0.0
2019-12-16 20:50:00	7.92537643	0.0	0.0	-3.0	94.0	0.0	98.80000004	7.500000013	8.0	0.0
2019-12-16 20:55:00	7.881774433	0.0	0.0	-2.000000067	94.0	1.0	98.89999999	7.400000007	8.0	0.0
2019-12-16 21:00:00	7.88971329	0.0	0.0	-2.0	94.0	1.0	99.0	7.4	8.0	0.0
2019-12-16 21:05:00	7.87780237	0.0	0.0	-2.0	94.0	1.0	99.5	7.3	7.999999732	0.0
2019-12-16 21:10:00	7.87780237	0.0	0.0	-2.0	94.0	1.0	99.5	7.3	4.000000536	0.0
2019-12-16 21:15:00	7.87780237	0.0	0.0	-1.000000101	94.0	1.0	99.5	7.3	4.0	0.0
2019-12-16 21:20:00	7.826492002	0.0	0.0	-1.0	94.0	1.0	99.5	7.200000003	4.0	0.0
2019-12-16 21:25:00	7.826492	0.0	3.35e-08	-3.0	94.0	1.0	99.5	7.2	4.0	0.0
2019-12-16 21:30:00	7.826492	0.0	0.999999899	-2.999999899	94.0	1.0	99.5	7.2	4.0	0.0
2019-12-16 21:35:00	7.826492	0.0	1.34e-07	-2.000000134	94.0	1.0	99.5	7.2	4.0	0.0
2019-12-16 21:40:00	7.826492	0.0	0.0	-2.999999933	94.0	1.0	99.5	7.2	4.0	0.0
2019-12-16 21:45:00	7.77547646	0.0	0.0	-2.0	94.0	1.0	99.5	7.1	4.0	0.0
2019-12-16 21:50:00	7.826492	0.0	0.0	-1.999999933	94.0	1.0	99.5	7.2	4.0	0.0
2019-12-16 21:55:00	7.826492	0.0	0.0	-1.000000134	94.0	1.0	99.5	7.2	4.0	0.0
2019-12-16 22:00:00	7.775476465	0.0	0.0	-1.0	94.0	1.0	99.5	7.10000001	4.0	0.0
2019-12-16 22:05:00	7.77547646	0.0	0.0	-1.999999966	94.0	1.0	99.5	7.1	4.0	0.0
2019-12-16 22:10:00	7.77547646	0.0	0.0	-1.999999966	94.0	1.0	99.5	7.1	4.0	0.0
2019-12-16 22:15:00	7.77547646	0.0	0.0	-1.000000201	94.0	1.0	99.5	7.1	4.0	0.0
2019-12-16 22:20:00	7.77547646	0.0	0.0	-2.999999732	94.0	1.0	99.5	7.1	4.0	0.0
2019-12-16 22:25:00	7.724754003	0.0	0.0	-3.0	94.0	1.0	99.5	7.000000007	4.0	0.0
2019-12-16 22:30:00	7.724754	0.0	0.0	-2.0	94.0	1.0	99.5	7.0	2.0	0.0
2019-12-16 22:35:00	7.724754	0.0	0.0	-1.000000134	94.0	1.0	99.5	7.0	2.0	0.0
2019-12-16 22:40:00	7.724754	0.0	0.0	-2.999999732	94.0	1.0	99.5	7.0	2.0	0.0
2019-12-16 22:45:00	7.674322615	0.0	0.0	-1.000000201	94.0	1.0	99.5	6.90000001	2.0	0.0
2019-12-16 22:50:00	7.67432261	0.0	0.0	-1.999999966	94.0	1.0	99.5	6.9	2.0	0.499999983
2019-12-16 22:55:00	7.624181752	0.0	0.0	-2.0	94.0	1.0	99.5	6.800000003	2.0	1.0
2019-12-16 23:00:00	7.674322605	0.0	0.0	-1.999999899	94.0	1.0	99.5	6.89999999	2.0	1.0
2019-12-16 23:05:00	7.624181757	0.0	0.0	-1.000000134	94.0	1.0	99.5	6.800000013	2.0	1.0
2019-12-16 23:10:00	7.62418175	0.0	0.0	-2.999999866	94.0	1.0	99.5	6.8	2.0	1.499999966
2019-12-16 23:15:00	7.62418175	0.0	0.0	-2.0	94.0	1.0	99.5	6.8	2.0	1.5
2019-12-16 23:20:00	7.62418175	0.0	0.0	-2.0	94.0	0.0	99.5	6.8	2.0	1.5
2019-12-16 23:25:00	7.62418175	0.0	0.0	-2.0	94.0	0.0	99.5	6.8	2.0	1.5
2019-12-16 23:30:00	7.62418175	0.0	0.0	-2.999999899	94.0	0.0	99.5	6.8	2.0	1.5
2019-12-16 23:35:00	7.62418175	0.0	0.0	-2.000000034	94.0	0.0	99.5	6.8	2.0	1.5
2019-12-16 23:40:00	7.624181752	0.0	0.0	-1.999999966	94.0	0.0	99.5	6.800000003	2.0	1.5
2019-12-16 23:45:00	7.67432261	0.0	0.0	-1.000000101	94.0	0.0	99.5	6.9	2.0	1.5
2019-12-16 23:50:00	7.67432261	0.0	0.0	-1.999999866	94.0	0.0	99.5	6.9	2.0	1.5
2019-12-16 23:55:00	7.67432261	0.0	0.0	-1.000000067	94.0	0.0	99.5	6.9	2.0	1.5
2019-12-17 00:00:00	7.67432261	0.0	0.0	-2.0	94.0	0.0	99.5	6.9	4.0	1.5
2019-12-17 00:05:00	7.724753997	0.0	0.0	-2.999999866	0.0	0.0	99.5	6.999999993	4.0	2.0
2019-12-17 00:10:00	7.674322617	0.0	0.0	-1.000000268	0.0	0.0	99.5	6.900000013	4.0	2.0
2019-12-17 00:15:00	7.724753995	0.0	0.0	-1.0	0.0	0.0	99.5	6.99999999	4.0	2.0
2019-12-17 00:20:00	7.724754	0.0	0.0	-2.999999933	0.0	0.0	99.5	7.0	4.0	2.0
2019-12-17 00:25:00	7.724754	0.0	0.0	-1.0	0.0	0.0	99.5	7.0	4.0	2.5
2019-12-17 00:30:00	7.724754005	0.0	0.0	-1.0	0.0	0.0	99.5	7.00000001	4.0	2.5
2019-12-17 00:35:00	7.775476453	0.0	0.0	-1.0	0.0	0.0	99.5	7.099999987	4.0	2.5
2019-12-17 00:40:00	7.77547646	0.0	0.0	-1.999999933	0.0	0.0	99.5	7.1	4.0	2.5
2019-12-17 00:45:00	7.77547646	0.0	0.0	-2.0	0.0	0.0	99.5	7.1	4.0	2.5
2019-12-17 00:50:00	7.77547646	0.0	0.0	-3.0	0.0	0.0	99.5	7.1	4.0	2.5
2019-12-17 00:55:00	7.77547646	0.0	0.0	-3.0	0.0	0.0	99.5	7.1	4.0	2.5
2019-12-17 01:00:00	7.724754005	0.0	0.0	-2.000000101	0.0	0.0	99.5	7.00000001	4.0	2.5
2019-12-17 01:05:00	7.724754	0.0	0.0	-2.999999966	0.0	0.0	99.5	7.0	4.0	2.5
2019-12-17 01:10:00	7.724754002	0.0	0.0	-3.0	0.0	0.0	99.5	7.000000003	4.0	2.5
2019-12-17 01:15:00	7.775476455	0.0	0.0	-2.999999899	0.0	0.0	99.5	7.09999999	4.0	2.5
2019-12-17 01:20:00	7.724754007	0.0	0.0	-2.000000134	0.0	0.0	99.5	7.000000013	4.0	2.5
2019-12-17 01:25:00	7.826491993	0.0	0.0	-2.0	0.0	0.0	99.5	7.199999987	4.0	1.800000047
2019-12-17 01:30:00	7.77547646	0.0	0.0	-3.0	0.0	0.0	99.5	7.1	4.0	1.3
2019-12-17 01:35:00	7.775476457	0.0	0.0	-3.0	0.0	0.0	99.5	7.099999993	4.0	0.799999973
2019-12-17 01:40:00	7.724754007	0.0	0.0	-3.0	0.0	0.0	99.5	7.000000013	4.0	0.400000054
2019-12-17 01:45:00	7.674322615	0.0	0.0	-2.000000101	0.0	0.0	99.5	6.90000001	4.0	4.02e-08
2019-12-17 01:50:00	7.624181752	0.0	0.0	-2.999999966	0.0	0.0	99.5	6.800000003	4.0	0.0
2019-12-17 01:55:00	7.574328998	0.0	0.0	-3.0	0.0	0.0	99.5	6.699999997	3.999999933	0.0
2019-12-17 02:00:00	7.524764	0.0	0.0	-3.0	0.0	0.0	99.5	6.6	2.0	0.0
2019-12-17 02:05:00	7.524764	0.0	0.0	-3.0	0.0	0.0	99.5	6.6	2.0	0.0
2019-12-17 02:10:00	7.482970003	0.0	0.0	-3.0	0.0	0.0	99.59999999	6.500000007	3.999999866	0.0
2019-12-17 02:15:00	7.47548437	0.0	0.0	-3.0	0.0	0.0	99.5	6.5	4.0	0.0
2019-12-17 02:20:00	7.42648935	0.0	0.0	-3.0	0.0	0.0	99.5	6.4	4.0	0.0
2019-12-17 02:25:00	7.42648935	0.0	0.0	-3.0	0.0	0.0	99.5	6.4	4.0	0.0
2019-12-17 02:30:00	7.377777005	0.0	0.0	-2.000000101	0.0	0.0	99.5	6.30000001	4.0	0.0
2019-12-17 02:35:00	7.377777	0.0	0.0	-2.0	0.0	0.0	99.5	6.3	4.0	0.0
2019-12-17 02:40:00	7.329345998	0.0	0.0	-2.999999966	0.0	0.0	99.5	6.199999997	4.0	1.01e-08
2019-12-17 02:45:00	7.28119601	0.0	0.0	-2.000000101	0.0	0.0	99.5	6.10000002	4.0	0.29999997
2019-12-17 02:50:00	7.377776987	0.0	0.0	-2.999999866	0.0	0.0	99.5	6.299999973	4.0	4.02e-08
2019-12-17 02:55:00	7.377777	0.0	0.0	-3.0	0.0	0.0	99.5	6.3	4.0	0.499999966
2019-12-17 03:00:00	7.377777	0.0	0.0	-3.0	0.0	0.0	99.5	6.3	4.0	1.0
2019-12-17 03:05:00	7.377776997	0.0	0.0	-3.0	0.0	0.0	99.5	6.299999993	4.0	1.0
2019-12-17 03:10:00	7.329346006	0.0	0.0	-3.0	0.0	0.0	99.5	6.200000013	4.0	1.0
2019-12-17 03:15:00	7.475484355	0.0	0.0	-3.0	0.0	0.0	99.5	6.49999997	4.0	1.0
2019-12-17 03:20:00	7.524763998	0.0	0.0	-3.0	0.0	0.0	99.5	6.599999997	4.0	1.0
2019-12-17 03:25:00	7.524764	0.0	0.0	-2.000000034	0.0	0.0	99.5	6.6	4.0	1.0
2019-12-17 03:30:00	7.524764	0.0	0.0	-3.0	0.0	0.0	99.5	6.6	4.0	1.0
2019-12-17 03:35:00	7.524764	0.0	0.0	-3.0	0.0	0.0	99.5	6.6	4.0	1.0
2019-12-17 03:40:00	7.524764	0.0	0.0	-3.0	0.0	0.0	99.5	6.6	4.0	1.0
2019-12-17 03:45:00	7.47548437	0.0	0.0	-2.0	0.0	0.0	99.5	6.5	4.0	1.0
2019-12-17 03:50:00	7.47548437	0.0	0.0	-3.0	0.0	0.0	99.5	6.5	4.0	1.0
2019-12-17 03:55:00	7.47548437	0.0	0.0	-3.0	0.0	0.0	99.5	6.5	4.0	1.0
2019-12-17 04:00:00	7.426489355	0.0	0.0	-3.0	0.0	0.0	99.5	6.40000001	7.999999598	1.0
2019-12-17 04:05:00	7.42648935	0.0	0.0	-2.000000034	0.0	0.0	99.5	6.4	8.0	1.0
2019-12-17 04:10:00	7.42648935	0.0	0.0	-1.999999966	0.0	0.0	99.5	6.4	8.0	1.000000017
2019-12-17 04:15:00	7.42648935	0.0	0.0	-1.0	0.0	0.0	99.5	6.4	8.0	1.5
2019-12-17 04:20:00	7.42648935	0.0	0.0	-1.0	0.0	0.0	99.5	6.4	8.0	1.5
2019-12-17 04:25:00	7.42648935	0.0	0.0	-1.999999933	0.0	0.0	99.5	6.4	8.0	1.5
2019-12-17 04:30:00	7.42648935	0.0	0.0	-2.0	0.0	0.0	99.5	6.4	8.0	1.5
2019-12-17 04:35:00	7.475484373	0.0	0.0	-2.0	0.0	0.0	99.5	6.500000007	8.0	1.399999966
2019-12-17 04:40:00	7.524763993	0.0	0.0	-2.0	0.0	0.0	99.5	6.599999987	8.0	0.900000067
2019-12-17 04:45:00	7.524764	0.0	0.0	-2.0	0.0	0.0	99.5	6.6	8.0	0.50000004
2019-12-17 04:50:00	7.524764	0.0	0.0	-2.999999966	0.0	0.0	99.5	6.6	8.0	0.79999999
2019-12-17 04:55:00	7.574328998	0.0	0.0	-1.999999966	0.0	0.0	99.5	6.699999997	8.0	0.7
2019-12-17 05:00:00	7.524764	0.0	0.0	-1.000000101	0.0	0.0	99.5	6.6	8.0	0.7
2019-12-17 05:05:00	7.524764	0.0	0.0	-1.999999866	0.0	0.0	99.5	6.6	8.0	0.7
2019-12-17 05:10:00	7.574328997	0.0	0.0	-2.0	0.0	0.0	99.5	6.699999993	8.0	1.199999966
2019-12-17 05:15:00	7.524764	0.0	0.0	-1.0	0.0	0.0	99.5	6.6	8.0	1.0
2019-12-17 05:20:00	7.524764003	0.0	0.0	-2.999999933	0.0	0.0	99.5	6.600000007	8.0	0.499999973
2019-12-17 05:25:00	7.574328993	0.0	0.0	-2.000000134	0.0	0.0	99.5	6.699999987	8.0	0.100000054
2019-12-17 05:30:00	7.624181745	0.0	0.0	-2.999999899	0.0	0.0	99.5	6.79999999	8.0	1.01e-08
2019-12-17 05:35:00	7.674322608	0.0	0.0	-3.0	0.0	0.0	99.5	6.899999997	8.0	0.0
2019-12-17 05:40:00	7.67432261	0.0	0.0	-1.999999966	0.0	0.0	99.5	6.9	8.0	1.0
2019-12-17 05:45:00	7.674322615	0.0	0.0	-1.000000101	0.0	1.0	99.5	6.90000001	8.0	0.99999998
2019-12-17 05:50:00	7.724753993	0.0	0.0	-1.999999866	0.0	0.0	99.5	6.999999987	8.0	0.800000027
2019-12-17 05:55:00	7.674322613	0.0	0.0	-2.999999933	0.0	0.0	99.5	6.900000007	8.0	0.400000027
2019-12-17 06:00:00	7.62418175	0.0	0.0	-3.0	0.0	0.0	99.5	6.8	8.0	0.0
2019-12-17 06:05:00	7.62418175	0.0	0.0	-3.0	0.0	0.0	99.5	6.8	8.0	0.0
2019-12-17 06:10:00	7.62418175	0.0	0.0	-3.0	0.0	0.0	99.5	6.8	8.0	0.0
2019-12-17 06:15:00	7.666638366	0.0	0.0	-2.000000101	0.0	0.0	99.40000001	6.89999999	8.0	0.0
2019-12-17 06:20:00	7.624181751	0.0	0.0	-2.999999966	0.0	0.0	99.5	6.800000003	8.0	0.0
2019-12-17 06:25:00	7.67432261	0.0	0.0	-2.999999966	0.0	0.0	99.5	6.9	4.0	0.0
2019-12-17 06:30:00	7.67432262	0.0	0.0	-2.000000101	0.0	0.0	99.5	6.90000002	4.0	0.0
2019-12-17 06:35:00	7.775476446	0.0	0.0	-2.999999866	0.0	0.0	99.5	7.099999973	4.0	0.0
2019-12-17 06:40:00	7.826491997	0.0	0.0	-2.000000067	0.0	0.0	99.5	7.199999993	7.999999732	0.0
2019-12-17 06:45:00	7.87780237	0.0	0.0	-2.0	0.0	0.0	99.5	7.3	8.0	0.0
2019-12-17 06:50:00	8.033513	0.0	0.0	-3.0	0.0	0.0	99.5	7.6	8.0	3.35e-08
2019-12-17 06:55:00	8.033513	0.0	0.0	-3.0	0.0	0.0	99.5	7.6	8.0	0.499999933
2019-12-17 07:00:00	8.086015995	0.0	0.0	-3.0	0.0	0.0	99.5	7.69999999	8.0	5.03e-08
2019-12-17 07:05:00	8.138819998	0.0	0.0	-3.0	0.0	0.0	99.5	7.799999997	8.0	0.29999999
2019-12-17 07:10:00	8.245339002	0.0	0.0	-1.000000067	0.0	0.0	99.5	8.000000003	8.0	0.0
2019-12-17 07:15:00	8.299059005	0.0	0.0	-3.0	0.0	0.0	99.5	8.10000001	8.0	0.0
2019-12-17 07:20:00	8.353084993	0.0	0.0	-3.0	0.0	0.0	99.5	8.199999987	8.0	0.0
2019-12-17 07:25:00	8.311278003	0.0	0.0	-2.000000067	0.0	0.0	99.00000003	8.2	8.0	0.0
2019-12-17 07:30:00	8.33168	0.0	0.0	-2.0	0.0	0.0	98.6	8.3	8.0	0.0
2019-12-17 07:35:00	8.306433	0.0	0.0	-2.000000067	0.0	0.0	98.3	8.3	8.0	0.0
2019-12-17 07:40:00	8.306433	0.0	0.0	-2.999999866	0.0	0.0	98.3	8.3	8.0	0.0
2019-12-17 07:45:00	8.40620099	0.0	0.0	-3.0	0.0	0.0	98.20000001	8.49999998	8.0	0.0
2019-12-17 07:50:00	8.397676	0.0	0.0	-3.0	0.0	0.0	98.1	8.5	8.0	0.0
2019-12-17 07:55:00	8.372100003	0.0	0.0	-3.0	0.0	0.0	97.79999999	8.500000007	8.0	0.0
2019-12-17 08:00:00	8.463809988	0.0	0.0	-3.0	0.0	0.0	97.59999993	8.69999999	8.0	0.0
2019-12-17 08:05:00	8.349206015	0.0	0.0	-3.0	0.0	0.0	96.90000009	8.600000013	8.0	0.0
2019-12-17 08:10:00	8.216415009	0.0	0.0	-3.0	0.0	0.0	96.60000002	8.400000013	8.0	0.0
2019-12-17 08:15:00	8.185848	0.0	0.0	-3.0	0.0	0.0	97.5	8.2	8.0	0.0
2019-12-17 08:20:00	8.236022005	0.0	0.0	-3.0	0.0	0.0	98.10000001	8.200000007	8.0	0.0
2019-12-17 08:25:00	8.306432991	0.0	0.0	-3.0	0.0	0.0	98.29999997	8.299999987	8.0	0.0
2019-12-17 08:30:00	8.532898977	0.0	0.0	-3.0	0.0	0.0	98.39999999	8.69999996	8.0	0.0
2019-12-17 08:35:00	8.565067999	0.0	0.0	-3.0	0.0	0.0	97.50000003	8.899999993	8.0	0.0
2019-12-17 08:40:00	8.734782003	0.0	3.35e-08	-3.000000034	0.0	0.0	96.89999997	9.30000001	8.0	1.68e-08
2019-12-17 08:45:00	8.813268002	0.0	1.0	-3.999999899	0.0	0.0	95.8999999	9.60000002	8.0	0.50000004
2019-12-17 08:50:00	8.834342997	0.0	1.0	-3.000000134	0.0	0.0	94.90000013	9.799999973	8.0	0.899999946
2019-12-17 08:55:00	8.797825002	0.999999933	5.999999665	-3.0	0.0	0.0	93.90000007	9.899999993	8.0	1.399999966
2019-12-17 09:00:00	8.797986	2.0	8.0	-3.0	0.0	0.0	93.3	10.0	8.0	1.4
2019-12-17 09:05:00	8.797743001	4.000000134	11.0000004	-3.0	0.0	0.0	92.69999997	10.10000001	16.0	1.4
2019-12-17 09:10:00	8.806602479	5.999999732	16.9999992	-3.0	0.0	0.0	92.20000007	10.19999999	16.0	1.4
2019-12-17 09:15:00	8.8056	7.999999799	19.9999997	-3.999999899	0.0	0.0	91.60000006	10.29999999	16.0	1.4
2019-12-17 09:20:00	8.767312001	11.99999987	30.99999963	-4.0	0.0	0.0	91.20000001	10.3	16.0	1.4
2019-12-17 09:25:00	8.804179999	16.00000003	37.00000013	-5.0	1.0	0.0	90.99999999	10.4	16.0	1.4
2019-12-17 09:30:00	8.775279998	16.9999999	40.9999999	-5.0	1.000000101	0.0	90.69999998	10.4	16.0	1.4
2019-12-17 09:35:00	8.756013003	16.00000013	40.00000013	-5.0	1.999999866	0.0	90.50000003	10.4	16.0	1.4
2019-12-17 09:40:00	8.746379001	17.99999987	44.99999966	-5.999999933	2.0	0.0	90.40000001	10.4	16.0	1.4
2019-12-17 09:45:00	8.77325249	19.0	50.0	-4.0	3.0	0.0	90.1	10.5	16.0	1.4
2019-12-17 09:50:00	8.761041005	16.99999953	42.99999879	-3.0	3.000000067	0.0	89.39999997	10.60000001	16.0	2.2
2019-12-17 09:55:00	8.83376799	10.00000094	25.00000241	-3.0	3.999999866	0.0	89.00000005	10.79999997	16.0	2.2
2019-12-17 10:00:00	8.840389999	10.0	24.0000001	-3.999999899	4.0	0.0	88.50000005	10.89999999	16.0	2.2
2019-12-17 10:05:00	8.806656001	9.000000034	21.0000001	-2.000000067	4.0	0.0	87.60000003	11.0	16.0	2.2
2019-12-17 10:10:00	8.888753002	11.99999993	27.99999997	-3.0	5.0	0.0	87.29999998	11.20000001	16.0	2.2
2019-12-17 10:15:00	8.940540006	10.0000007	27.00000121	-3.0	5.0	0.0	86.70000006	11.4	16.0	2.2
2019-12-17 10:20:00	9.002139992	16.99999906	38.99999839	-3.0	5.0	0.0	87.29999992	11.4	16.0	2.2
2019-12-17 10:25:00	8.930273005	28.9999992	62.99999839	-3.0	5.999999933	0.0	86.60000005	11.4	16.0	2.2
2019-12-17 10:30:00	8.924995	41.0	90.0	-5.0	7.0	0.0	86.0	11.5	16.0	2.7
2019-12-17 10:35:00	8.950442999	41.0000008	93.00000121	-3.000000067	9.000000067	0.0	85.69999999	11.6	16.0	2.7
2019-12-17 10:40:00	8.929646493	52.99999839	110.9999976	-3.999999866	9.999999866	0.0	85.50000003	11.6	16.0	2.7
2019-12-17 10:45:00	9.002432993	62.99999899	134.9999976	-3.000000101	11.9999998	0.0	86.19999993	11.6	16.0	2.7
2019-12-17 10:50:00	8.924995003	70.99999973	151.9999994	-3.0	13.99999993	0.0	86.00000001	11.5	16.0	2.7
2019-12-17 10:55:00	8.893997003	53.00000007	123.0	-3.0	16.00000003	0.0	85.70000001	11.5	16.0	2.7
2019-12-17 11:00:00	8.97123899	55.0000003	123.0000006	-3.0	17.0000002	0.0	85.89999996	11.59999999	16.0	2.7
2019-12-17 11:05:00	8.873332013	57.9999996	128.9999992	-3.0	18.99999973	0.0	85.50000005	11.50000001	16.0	2.7
2019-12-17 11:10:00	8.898450998	35.00000154	82.00000315	-3.999999933	19.99999993	0.0	85.20000002	11.59999999	16.0	2.7
2019-12-17 11:15:00	8.856856	27.0	62.0	-3.0	21.0	0.0	84.8	11.6	16.0	2.7
2019-12-17 11:20:00	8.829303999	41.00000107	88.00000275	-5.000000067	22.00000013	0.0	83.99999992	11.70000001	16.0	2.7
2019-12-17 11:25:00	8.814343002	56.99999785	128.9999945	-5.999999866	23.99999973	0.0	82.80000016	11.89999997	16.0	2.7
2019-12-17 11:30:00	8.803743001	45.00000121	102.0000027	-5.000000101	24.9999999	0.0	82.70000001	11.9	16.0	2.7
2019-12-17 11:35:00	8.750745002	29.00000054	68.00000114	-5.0	25.99999997	0.0	82.20000002	11.9	16.0	2.7
2019-12-17 11:40:00	8.740145001	20.0	48.9999999	-5.000000034	27.00000003	0.0	82.09999999	11.9	16.0	2.7
2019-12-17 11:45:00	8.763456992	20.00000151	46.00000312	-5.999999899	28.0000001	0.0	81.79999993	12.0	16.0	2.7
2019-12-17 11:50:00	8.68878301	34.99999799	76.99999584	-5.000000134	28.99999987	0.0	81.10000009	12.0	16.0	2.7
2019-12-17 11:55:00	8.667447001	23.0000008	52.00000168	-6.999999866	29.0	0.0	80.90000001	12.0	16.0	2.7
2019-12-17 12:00:00	8.755776	20.0	50.0	-5.0	30.0	0.0	80.7	12.2	16.0	2.7
2019-12-17 12:05:00	8.734169998	21.99999973	49.99999933	-5.000000201	31.0	0.0	80.50000001	12.19999999	16.0	2.7
2019-12-17 12:10:00	8.700791004	18.00000054	40.00000134	-7.999999598	31.0	0.0	80.69999997	12.10000001	16.0	2.7
2019-12-17 12:15:00	8.679320002	29.99999879	65.99999738	-6.000000201	31.9999999	0.0	80.50000002	12.1	16.0	2.7
2019-12-17 12:20:00	8.690056	53.9999992	114.9999984	-6.999999966	32.99999997	0.0	80.6	12.1	16.0	2.7
2019-12-17 12:25:00	8.811068997	53.00000037	114.0000006	-7.000000034	35.00000007	0.0	80.69999999	12.3	16.0	2.7
2019-12-17 12:30:00	8.734170003	64.0000005	133.000002	-8.000000101	37.0000002	0.0	80.49999998	12.20000001	16.0	2.7
2019-12-17 12:35:00	8.767583996	68.99999933	152.9999973	-8.999999866	38.99999973	0.0	80.30000003	12.29999999	16.0	2.7
2019-12-17 12:40:00	8.801028998	57.0000008	113.0000027	-9.0	39.99999993	0.0	80.10000001	12.39999999	16.0	2.7
2019-12-17 12:45:00	8.757442	104.0	284.0	-13.0	43.0	0.0	79.2	12.5	16.0	2.7
2019-12-17 12:50:00	8.767776002	154.0000021	318.0000044	-14.0000008	48.00000034	0.0	78.29999999	12.70000001	16.0	2.7
2019-12-17 12:55:00	8.800505996	184.9999958	382.9999913	-25.99999839	52.99999933	0.0	78.10000003	12.79999999	16.0	2.7
2019-12-17 13:00:00	8.921702988	167.0000018	350.0000033	-42.99999829	58.9999994	0.0	77.70000004	13.09999997	16.0	2.7
2019-12-17 13:05:00	8.830245003	156.0000004	322.0000009	-47.99999983	63.99999983	0.0	76.90000003	13.1	16.0	2.7
2019-12-17 13:10:00	8.795946	105.9999985	166.9999987	-25.0	67.00000003	0.0	76.59999998	13.1	16.0	3.700000017
2019-12-17 13:15:00	8.782103002	60.00000251	127.0000056	-24.9999998	68.0000003	0.0	75.99999997	13.20000001	16.0	4.20000005
2019-12-17 13:20:00	8.802431997	84.99999665	182.9999925	-23.00000027	70.9999996	0.0	75.70000004	13.29999999	16.0	4.699999933
2019-12-17 13:25:00	8.909816993	131.9999968	291.9999927	-27.99999966	74.99999973	0.0	75.20000003	13.59999998	31.99999893	4.7
2019-12-17 13:30:00	8.834945	173.0	417.0	-36.0	80.0	0.0	74.1	13.7	32.0	5.3
2019-12-17 13:35:00	8.861502993	186.9999979	399.9999897	-80.99999973	86.00000027	0.0	73.40000001	13.89999999	32.0	5.300000034
2019-12-17 13:40:00	8.763716013	155.0000043	247.0000205	-77.00000054	89.99999946	0.0	73.49999999	13.70000003	32.0	5.799999933
2019-12-17 13:45:00	8.813420995	204.999995	496.9999749	-62.00000151	96.9999993	0.0	73.00000005	13.89999998	32.0	6.29999995
2019-12-17 13:50:00	8.747445002	195.0000003	439.0000019	-60.00000007	102.9999998	0.0	72.00000003	14.0	32.0	6.3
2019-12-17 13:55:00	8.710952004	182.9999983	349.9999954	-80.99999842	108.0000001	0.0	72.60000003	13.8	32.0	6.300000023
2019-12-17 14:00:00	8.818469014	133.000003	212.0000151	-34.0000004	111.0000006	0.0	73.50000002	13.80000002	32.0	7.0
2019-12-17 14:05:00	8.953068982	162.999996	361.9999799	-37.99999946	116.9999992	0.0	73.69999997	13.99999997	32.0	7.0
2019-12-17 14:10:00	8.899352004	212.9999966	435.999995	-42.99999966	123.9999995	0.0	72.80000006	14.09999999	32.0	7.0
2019-12-17 14:15:00	8.832119	163.0	228.0	-47.0	127.0	0.0	72.7	14.0	32.0	7.0
2019-12-17 14:20:00	8.909582004	112.9999992	193.0000005	-31.00000034	130.0000002	0.0	73.8	13.90000001	32.0	7.0
2019-12-17 14:25:00	8.965163993	101.0000016	199.9999991	-35.99999933	132.9999996	0.0	73.8	13.99999999	32.0	7.0
2019-12-17 14:30:00	8.989350998	73.00000282	165.0000035	-42.9999993	134.9999998	0.0	73.99999998	14.0	32.0	7.0
2019-12-17 14:35:00	8.945640001	38.00000117	94.00000238	-20.00000077	136.9999999	0.0	74.1	13.9	32.0	7.799999973
2019-12-17 14:40:00	8.993715	22.00000013	52.00000013	-18.0	138.0	0.0	74.50000001	13.9	32.0	7.8
2019-12-17 14:45:00	8.985695001	25.9999996	55.9999996	-18.0000001	138.0000001	0.0	74.90000001	13.8	32.0	7.8
2019-12-17 14:50:00	8.997638998	22.00000054	52.00000054	-18.99999987	138.9999999	0.0	74.99999999	13.8	32.0	7.8
2019-12-17 14:55:00	9.012994999	20.00000013	51.00000007	-19.0	139.9999999	0.0	75.59999996	13.70000001	32.0	6.800000067
2019-12-17 15:00:00	9.021525	7.0	22.0	-17.0	140.0	0.0	75.2	13.8	32.0	5.8
2019-12-17 15:05:00	9.012995005	10.0	24.99999987	-17.00000007	140.0000001	0.0	75.60000001	13.70000001	32.0	5.8
2019-12-17 15:10:00	9.081239991	10.0	23.00000027	-17.99999987	140.9999999	0.0	75.69999999	13.79999999	32.0	5.8
2019-12-17 15:15:00	9.012995007	12.9999997	26.9999996	-18.9999999	141.0	0.0	75.60000001	13.70000001	32.0	5.8
2019-12-17 15:20:00	9.060469998	22.99999966	50.9999992	-21.9999999	142.0	0.0	75.99999999	13.7	32.0	5.8
2019-12-17 15:25:00	9.081239999	26.00000023	56.0000004	-27.00000044	142.0	0.0	75.70000001	13.8	32.0	5.80000002
2019-12-17 15:30:00	9.048601004	32.9999996	67.9999994	-39.9999997	143.0000001	0.0	75.90000003	13.7	32.0	6.40000005
2019-12-17 15:35:00	9.084205995	29.00000054	62.0000008	-37.0000004	143.9999999	0.0	76.19999996	13.7	32.0	6.899999933
2019-12-17 15:40:00	9.051361002	28.00000007	56.0000004	-36.00000007	144.9999999	0.0	76.39999999	13.60000001	32.0	6.9
2019-12-17 15:45:00	9.084206	40.0	73.0	-37.0	146.0	0.0	76.2	13.7	32.0	6.4
2019-12-17 15:50:00	9.074949002	26.99999933	55.99999886	-54.99999973	147.0000001	0.0	76.60000002	13.6	32.0	5.899999966
2019-12-17 15:55:00	9.110331995	17.00000134	39.00000228	-51.00000054	147.9999999	0.0	76.89999996	13.6	32.0	5.400000067
2019-12-17 16:00:00	8.999233011	10.0000007	25.00000141	-51.0	148.0	0.0	77.39999995	13.30000003	32.0	4.90000005
2019-12-17 16:05:00	9.045533998	6.000000134	18.00000023	-35.00000054	148.0	0.0	77.79999999	13.3	32.0	4.400000017
2019-12-17 16:10:00	9.068683	5.999999899	12.99999983	-27.0	149.0	0.0	78.0	13.3	32.0	4.4
2019-12-17 16:15:00	9.068683002	2.999999799	7.999999698	-27.0000002	149.0	0.0	78.00000002	13.3	32.0	4.4
2019-12-17 16:20:00	9.091830997	1.000000268	5.000000402	-28.99999973	149.0	0.0	78.19999997	13.3	32.0	4.4
2019-12-17 16:25:00	9.103405999	6.71e-08	5.0	-34.9999996	149.0	0.0	78.29999999	13.3	32.0	4.4
2019-12-17 16:30:00	9.148786	0.0	3.0	-28.0	149.0	0.0	78.2	13.4	32.0	4.9
2019-12-17 16:35:00	9.114981	0.0	0.0	-24.00000013	149.0	0.0	78.4	13.3	32.0	4.9
2019-12-17 16:40:00	9.114981	0.0	0.0	-25.99999973	149.0	0.0	78.4	13.3	32.0	4.9
2019-12-17 16:45:00	9.137137998	0.0	0.0	-18.0000008	149.0	0.0	78.10000003	13.39999999	32.0	4.99999999
2019-12-17 16:50:00	9.148786	0.0	0.0	-17.00000003	149.0	0.0	78.2	13.4	32.0	5.0
2019-12-17 16:55:00	9.149701	0.0	0.0	-16.0	149.0	0.0	78.7	13.3	32.0	5.0
2019-12-17 17:00:00	9.161275999	0.0	0.0	-16.0	149.0	0.0	78.80000019	13.29999996	32.0	5.000000101
2019-12-17 17:05:00	9.149329002	0.0	0.0	-16.0	149.0	0.0	80.69999975	12.90000005	32.0	5.999999866
2019-12-17 17:10:00	9.043221007	0.0	0.0	-16.0	149.0	0.0	85.49999968	11.80000007	32.0	6.59999996
2019-12-17 17:15:00	9.28313	0.0	0.0	-14.0	149.0	0.0	88.9	11.6	64.0	8.4
2019-12-17 17:20:00	9.381923002	0.0	0.0	-12.99999987	149.0	0.0	91.0000001	11.39999999	64.0	8.9
2019-12-17 17:25:00	9.415771475	0.0	0.0	-11.00000027	149.0	0.0	92.4999998	11.20000003	64.0	8.9
2019-12-17 17:30:00	9.466981995	0.0	0.0	-9.000000201	149.0	1.0	93.59999989	11.10000001	64.0	8.9
2019-12-17 17:35:00	9.446916001	0.0	0.0	-7.000000067	149.0	0.0	94.59999997	10.90000001	64.0	7.900000034
2019-12-17 17:40:00	9.33733749	0.0	0.0	-6.999999966	149.0	0.0	94.70000002	10.7	64.0	7.4
2019-12-17 17:45:00	9.326841996	0.0	0.0	-6.000000101	149.0	0.0	95.20000002	10.59999999	64.0	7.39999995
2019-12-17 17:50:00	9.286988005	0.0	0.0	-6.999999866	149.0	0.0	95.39999997	10.50000001	64.0	6.900000067
2019-12-17 17:55:00	9.227962004	0.0	0.0	-7.999999933	149.0	0.0	95.4	10.40000001	64.0	6.400000034
2019-12-17 18:00:00	9.169266	0.0	0.0	-8.0	149.0	0.0	95.4	10.3	64.0	6.4
2019-12-17 18:05:00	9.111853995	0.0	0.0	-8.000000134	149.0	0.0	94.79999999	10.29999999	64.0	6.4
2019-12-17 18:10:00	9.044341009	0.0	0.0	-9.999999732	149.0	0.0	94.70000001	10.20000001	64.0	6.4
2019-12-17 18:15:00	9.005620004	0.0	0.0	-10.0	149.0	1.0	94.89999998	10.10000001	64.0	6.4
2019-12-17 18:20:00	9.043410999	0.0	0.0	-12.9999999	149.0	1.0	95.29999999	10.1	64.0	6.4
2019-12-17 18:25:00	9.023305997	0.0	0.0	-10.99999997	149.0	0.0	95.70000001	9.999999993	64.0	6.399999966
2019-12-17 18:30:00	8.927030003	0.0	0.0	-9.999999799	149.0	0.0	95.90000003	9.8	64.0	5.39999995
2019-12-17 18:35:00	8.954832996	0.0	0.0	-8.000000268	149.0	0.0	96.19999996	9.8	64.0	4.900000067
2019-12-17 18:40:00	8.934450001	0.0	0.0	-8.999999933	149.0	0.0	96.59999997	9.700000007	64.0	4.9
2019-12-17 18:45:00	8.895621	0.0	1.0	-7.0	149.0	1.0	96.8	9.6	64.0	4.9
2019-12-17 18:50:00	8.884153004	0.0	0.0	-4.999999933	149.0	1.0	97.30000005	9.5	64.0	5.2
2019-12-17 18:55:00	8.947788991	0.0	0.0	-4.000000134	149.0	1.0	97.99999991	9.5	64.0	5.2
2019-12-17 19:00:00	8.944684	0.0	0.0	-3.000000101	149.0	1.0	98.59999994	9.40000001	64.0	5.2
2019-12-17 19:05:00	8.923261001	0.0	0.0	-3.0	149.0	1.0	98.99999999	9.300000003	64.0	5.2
2019-12-17 19:10:00	9.025970996	0.0	0.0	-3.999999966	149.0	1.0	99.5	9.399999993	64.0	4.699999983
2019-12-17 19:15:00	8.910617	0.0	0.0	-3.0	149.0	1.0	99.5	9.2	64.0	4.19999995
2019-12-17 19:20:00	8.910617	0.0	0.0	-3.0	149.0	1.0	99.5	9.2	64.0	3.700000067
2019-12-17 19:25:00	8.910617	0.0	0.0	-3.0	149.0	0.0	99.5	9.2	32.00000215	3.7
2019-12-17 19:30:00	8.910617	0.0	0.0	-3.0	149.0	0.0	99.5	9.2	32.0	3.7
2019-12-17 19:35:00	8.910617	0.0	6.71e-08	-3.0	149.0	0.0	99.5	9.2	32.0	3.7
2019-12-17 19:40:00	8.910617	0.0	0.999999866	-3.0	149.0	0.0	99.5	9.2	32.0	3.7
2019-12-17 19:45:00	8.910617	0.0	1.01e-07	-2.000000101	149.0	0.0	99.5	9.2	32.0	3.7
2019-12-17 19:50:00	8.910617	0.0	0.0	-2.999999966	149.0	0.0	99.5	9.2	32.0	4.199999983
2019-12-17 19:55:00	8.910616998	0.0	0.0	-3.0	149.0	0.0	99.5	9.199999997	64.0	4.2
2019-12-17 20:00:00	8.853428	0.0	1.01e-07	-2.999999899	149.0	0.0	99.5	9.1	64.0	4.2
2019-12-17 20:05:00	8.853428	0.0	0.999999866	-2.000000134	149.0	0.0	99.5	9.1	64.0	4.2
2019-12-17 20:10:00	8.796561004	0.0	6.71e-08	-2.0	149.0	0.0	99.5	9.000000007	64.0	4.2
2019-12-17 20:15:00	8.683793	0.0	0.0	-2.0	149.0	0.0	99.5	8.8	64.0	4.2
2019-12-17 20:20:00	8.584711989	0.0	0.0	-2.000000067	149.0	0.0	99.0	8.69999998	64.0	4.2
2019-12-17 20:25:00	8.419718022	0.0	0.0	-2.999999866	149.0	0.0	99.0	8.40000004	64.0	4.2
2019-12-17 20:30:00	8.353085007	0.0	0.0	-3.0	149.0	0.0	99.49999995	8.20000002	64.0	5.199999899
2019-12-17 20:35:00	8.191928005	0.0	0.0	-3.999999966	149.0	0.0	99.5	7.90000001	64.0	5.699999983
2019-12-17 20:40:00	8.045541001	0.0	0.0	-3.999999966	149.0	0.0	99.00000002	7.7	64.0	5.7
2019-12-17 20:45:00	8.086015995	0.0	1.01e-07	-2.999999899	149.0	0.0	99.5	7.69999999	64.0	5.699999899
2019-12-17 20:50:00	8.033513007	0.0	0.999999866	-2.000000134	149.0	0.0	99.5	7.600000013	64.0	4.700000134
2019-12-17 20:55:00	7.981311324	0.0	6.71e-08	-2.999999933	149.0	0.0	99.5	7.500000007	64.0	4.7
2019-12-17 21:00:00	7.87780237	0.0	1.0	-4.0	149.0	0.0	99.5	7.3	64.0	5.2
2019-12-17 21:05:00	7.787310606	0.0	0.0	-5.0	149.0	0.0	99.00000003	7.200000007	64.0	6.100000034
2019-12-17 21:10:00	7.877802358	0.0	0.0	-5.0	149.0	0.0	99.49999993	7.299999987	64.0	6.599999933
2019-12-17 21:15:00	7.736549394	0.0	0.0	-5.0	149.0	0.0	99.00000005	7.10000002	64.0	6.10000005
2019-12-17 21:20:00	7.728764	0.0	0.0	-3.000000067	149.0	0.0	98.9	7.1	64.0	5.100000034
2019-12-17 21:25:00	7.724754	0.0	0.0	-4.999999966	149.0	0.0	99.5	7.0	64.0	5.099999983
2019-12-17 21:30:00	7.724754	0.0	0.0	-4.0	149.0	0.0	99.5	7.0	64.0	4.59999995
2019-12-17 21:35:00	7.724754	0.0	0.0	-4.0	149.0	0.0	99.5	7.0	64.0	4.100000067
2019-12-17 21:40:00	7.724754	0.0	0.0	-4.999999933	149.0	0.0	99.5	7.0	64.0	4.1
2019-12-17 21:45:00	7.724754	0.0	0.0	-3.0	149.0	1.0	99.5	7.0	64.0	4.1
2019-12-17 21:50:00	7.775476456	0.0	0.0	-3.000000067	149.0	0.0	99.49999995	7.1	64.0	4.1
2019-12-17 21:55:00	7.720978267	0.0	0.0	-3.999999866	149.0	0.0	98.80000009	7.1	64.0	4.1
2019-12-17 22:00:00	7.71678	0.0	0.0	-4.0	149.0	0.0	98.10000007	7.19999999	64.0	4.1
2019-12-17 22:05:00	7.580826285	0.0	0.0	-3.000000034	149.0	0.0	97.00000004	7.100000003	64.0	4.1
2019-12-17 22:10:00	7.567866999	0.0	0.0	-3.999999966	149.0	0.0	96.19999998	7.2	64.0	4.1
2019-12-17 22:15:00	7.528675558	0.0	0.0	-3.000000101	149.0	0.0	95.69999998	7.2	64.0	4.1
2019-12-17 22:20:00	7.512998582	0.0	0.0	-3.999999866	149.0	0.0	95.50000003	7.2	64.0	4.1
2019-12-17 22:25:00	7.471806533	0.0	0.0	-4.999999933	149.0	0.0	95.59999999	7.100000007	64.0	3.600000034
2019-12-17 22:30:00	7.495169	0.0	0.0	-7.0	149.0	0.0	95.9	7.1	64.0	3.1
2019-12-17 22:35:00	7.446268002	0.0	0.0	-6.999999933	149.0	0.0	95.90000002	7.0	64.0	2.1
2019-12-17 22:40:00	7.469477647	0.0	0.0	-6.000000134	149.0	0.0	96.19999996	7.0	64.0	2.1
2019-12-17 22:45:00	7.482195379	0.0	0.0	-6.999999899	149.0	0.0	96.99999992	6.90000001	64.0	2.1
2019-12-17 22:50:00	7.505252999	0.0	0.0	-7.0	149.0	0.0	97.29999999	6.9	64.0	2.1
2019-12-17 22:55:00	7.471483001	0.0	0.0	-6.0	149.0	0.0	97.50000001	6.8	63.99999893	2.1
2019-12-17 23:00:00	7.486753466	0.0	0.0	-6.0	149.0	0.0	97.70000001	6.80000001	32.0	2.1
2019-12-17 23:05:00	7.543679992	0.0	0.0	-6.0	149.0	0.0	97.79999999	6.899999987	32.0	2.1
2019-12-17 23:10:00	7.631933684	0.0	0.0	-6.999999933	149.0	0.0	98.29999997	6.999999993	32.0	2.1
2019-12-17 23:15:00	7.54368	0.0	0.0	-6.0	149.0	0.0	97.8	6.9	32.0	2.1
2019-12-17 23:20:00	7.463847643	0.0	0.0	-6.999999933	149.0	0.0	97.4	6.800000007	64.0	2.1
2019-12-17 23:25:00	7.512937993	0.0	0.0	-6.000000134	149.0	0.0	97.4	6.899999987	64.0	2.1
2019-12-17 23:30:00	7.456212006	0.0	0.0	-6.0	149.0	0.0	97.30000001	6.80000001	64.0	2.1
2019-12-17 23:35:00	7.456212	0.0	0.0	-6.0	149.0	0.0	97.3	6.8	64.0	2.1
2019-12-17 23:40:00	7.456212	0.0	0.0	-5.999999966	149.0	0.0	97.29999997	6.800000003	63.99999893	2.1
2019-12-17 23:45:00	7.443765649	0.0	0.0	-5.000000101	149.0	0.0	96.50000005	6.90000001	32.0	2.1
2019-12-17 23:50:00	7.531368718	0.0	0.0	-5.999999866	149.0	0.0	96.99999993	6.999999987	32.0	2.1
2019-12-17 23:55:00	7.440940386	0.0	0.0	-6.0	149.0	0.0	97.09999999	6.800000013	32.0	2.1
2019-12-18 00:00:00	7.52062368	0.0	0.0	-7.0	149.0	0.0	97.5	6.9	32.0	2.1
2019-12-18 00:05:00	7.535994535	0.0	0.0	-6.999999933	0.0	0.0	97.70000003	6.900000007	32.0	2.1
2019-12-18 00:10:00	7.616462699	0.0	0.0	-6.000000134	0.0	0.0	98.09999995	6.999999987	32.0	2.1
2019-12-18 00:15:00	7.61646271	0.0	0.0	-6.0	0.0	0.0	98.1	7.0	32.0	2.59999995
2019-12-18 00:20:00	7.582106001	0.0	0.0	-6.999999966	0.0	0.0	98.29999999	6.900000003	32.0	2.6
2019-12-18 00:25:00	7.582106001	0.0	0.0	-7.0	0.0	0.0	98.29999999	6.900000003	32.0	3.1
2019-12-18 00:30:00	7.616462704	0.0	0.0	-7.0	0.0	0.0	98.09999999	6.99999999	32.0	3.1
2019-12-18 00:35:00	7.559050568	0.0	0.0	-7.0	0.0	0.0	98.00000001	6.900000013	32.0	3.1
2019-12-18 00:40:00	7.543680001	0.0	0.0	-7.999999933	0.0	0.0	97.80000001	6.9	32.0	3.1
2019-12-18 00:45:00	7.471483	0.0	0.0	-9.0	0.0	0.0	97.5	6.8	32.0	3.1
2019-12-18 00:50:00	7.528308996	0.0	0.0	-7.0	0.0	0.0	97.59999999	6.899999993	32.0	3.1
2019-12-18 00:55:00	7.463847649	0.0	0.0	-7.0	0.0	0.0	97.40000003	6.800000013	32.0	3.1
2019-12-18 01:00:00	7.479118348	0.0	0.0	-5.000000201	0.0	0.0	97.59999998	6.8	32.0	3.1
2019-12-18 01:05:00	7.551365378	0.0	0.0	-4.000000034	0.0	0.0	97.89999999	6.899999997	32.0	3.1
2019-12-18 01:10:00	7.61646271	0.0	0.0	-4.999999933	0.0	0.0	98.09999998	7.000000003	32.0	3.1
2019-12-18 01:15:00	7.619759561	0.0	0.0	-3.000000101	0.0	0.0	97.49999995	7.10000001	32.0	3.1
2019-12-18 01:20:00	7.630569999	0.0	0.0	-3.999999866	0.0	0.0	97.00000007	7.199999987	32.0	3.1
2019-12-18 01:25:00	7.62537766	0.0	0.0	-3.000000067	0.0	0.0	96.30000005	7.299999993	32.0	3.1
2019-12-18 01:30:00	7.585931	0.0	0.0	-3.0	0.0	0.0	95.8	7.3	32.0	3.1
2019-12-18 01:35:00	7.595926279	0.0	0.0	-3.000000134	0.0	0.0	95.29999999	7.4	32.0	3.6
2019-12-18 01:40:00	7.580043322	0.0	0.0	-4.999999732	0.0	0.0	95.10000003	7.4	32.0	3.6
2019-12-18 01:45:00	7.58004332	0.0	0.0	-5.0	0.0	0.0	95.1	7.4	32.0	3.6
2019-12-18 01:50:00	7.595926279	0.0	0.0	-5.0	0.0	0.0	95.29999999	7.4	32.0	3.6
2019-12-18 01:55:00	7.603867529	0.0	0.0	-6.000000067	0.0	0.0	95.40000001	7.399999997	32.0	3.6
2019-12-18 02:00:00	7.570151332	0.0	0.0	-7.999999899	0.0	0.0	95.60000002	7.3	32.0	3.6
2019-12-18 02:05:00	7.585930998	0.0	0.0	-7.000000134	0.0	0.0	95.79999997	7.3	32.0	3.6
2019-12-18 02:10:00	7.578040601	0.0	0.0	-7.0	0.0	0.0	95.70000001	7.3	32.0	3.6
2019-12-18 02:15:00	7.52867556	0.0	0.0	-5.0	0.0	0.0	95.7	7.2	32.0	3.1
2019-12-18 02:20:00	7.520837312	0.0	0.0	-4.000000067	0.0	0.0	95.59999999	7.200000007	32.0	3.099999966
2019-12-18 02:25:00	7.554372306	0.0	0.0	-4.999999866	0.0	0.0	95.40000003	7.299999987	32.0	2.600000067
2019-12-18 02:30:00	7.473805438	0.0	0.0	-6.999999799	0.0	0.0	95.00000004	7.20000001	32.0	2.6
2019-12-18 02:35:00	7.491251469	0.0	0.0	-7.0	0.0	0.0	94.60000001	7.299999997	32.0	2.6
2019-12-18 02:40:00	7.418932441	0.0	0.0	-5.000000034	0.0	0.0	94.30000001	7.2	32.0	2.6
2019-12-18 02:45:00	7.450288299	0.0	0.0	-6.000000101	0.0	0.0	94.70000005	7.19999999	32.0	2.6
2019-12-18 02:50:00	7.440655711	0.0	0.0	-6.999999866	0.0	0.0	95.19999993	7.100000013	32.0	2.6
2019-12-18 02:55:00	7.423057001	0.0	0.0	-8.999999866	0.0	0.0	95.59999997	7.000000007	32.0	2.6
2019-12-18 03:00:00	7.4385314	0.0	0.0	-11.0	0.0	0.0	95.8	7.0	32.0	2.6
2019-12-18 03:05:00	7.420706755	0.0	0.0	-7.999999933	0.0	0.0	96.20000002	6.900000007	32.0	2.6
2019-12-18 03:10:00	7.49268699	0.0	0.0	-7.000000134	0.0	0.0	96.49999996	6.999999987	32.0	2.6
2019-12-18 03:15:00	7.420706757	0.0	0.0	-9.999999698	0.0	0.0	96.20000003	6.90000001	32.0	2.6
2019-12-18 03:20:00	7.364580632	0.0	0.0	-10.0	0.0	0.0	96.1	6.800000003	32.0	2.6
2019-12-18 03:25:00	7.346765002	0.0	0.0	-8.999999966	0.0	0.0	96.50000001	6.700000003	32.0	2.6
2019-12-18 03:30:00	7.418033595	0.0	0.0	-7.999999899	0.0	0.0	96.8	6.79999999	32.0	2.6
2019-12-18 03:35:00	7.369523537	0.0	0.0	-7.000000134	0.0	0.0	96.8	6.700000013	32.0	2.6
2019-12-18 03:40:00	7.433304996	0.0	0.0	-5.000000134	0.0	0.0	96.99999999	6.799999993	32.0	2.6
2019-12-18 03:45:00	7.515897	0.0	0.0	-4.0	0.0	0.0	96.8	7.0	32.0	2.6
2019-12-18 03:50:00	7.469477649	0.0	0.0	-4.999999933	0.0	0.0	96.19999999	7.0	32.0	2.600000034
2019-12-18 03:55:00	7.454005002	0.0	0.0	-4.000000134	0.0	0.0	96.00000003	7.0	32.0	3.099999933
2019-12-18 04:00:00	7.487381997	0.0	0.0	-4.999999899	0.0	0.0	95.80000002	7.09999999	32.0	3.1
2019-12-18 04:05:00	7.47959375	0.0	0.0	-5.0	0.0	0.0	95.7	7.1	32.0	3.1
2019-12-18 04:10:00	7.456231589	0.0	0.0	-4.000000034	0.0	0.0	95.39999999	7.1	32.0	3.1
2019-12-18 04:15:00	7.432868002	0.0	0.0	-5.0	0.0	0.0	95.09999996	7.10000001	32.0	3.1
2019-12-18 04:20:00	7.450288298	0.0	0.0	-5.0	0.0	0.0	94.70000005	7.199999987	32.0	3.1
2019-12-18 04:25:00	7.426771642	0.0	0.0	-4.000000067	0.0	0.0	94.40000002	7.2	32.0	3.1
2019-12-18 04:30:00	7.39541435	0.0	0.0	-5.0	0.0	0.0	94.0	7.2	32.0	3.1
2019-12-18 04:35:00	7.403253562	0.0	0.0	-5.000000067	0.0	0.0	94.10000003	7.2	32.0	3.1
2019-12-18 04:40:00	7.434610996	0.0	0.0	-5.999999866	0.0	0.0	94.49999995	7.2	32.0	3.1
2019-12-18 04:45:00	7.465966697	0.0	0.0	-6.999999899	0.0	0.0	94.89999996	7.2	32.0	3.1
2019-12-18 04:50:00	7.497321999	0.0	0.0	-6.000000034	0.0	0.0	95.29999999	7.2	32.0	3.1
2019-12-18 04:55:00	7.567867002	0.0	0.0	-5.999999966	0.0	0.0	96.20000002	7.2	32.0	3.100000007
2019-12-18 05:00:00	7.614895003	0.0	0.0	-5.000000201	0.0	0.0	96.80000004	7.2	32.0	3.30000005
2019-12-18 05:05:00	7.646244526	0.0	0.0	-6.999999732	0.0	0.0	97.19999995	7.2	32.0	3.799999933
2019-12-18 05:10:00	7.661919999	0.0	0.0	-7.0	0.0	0.0	97.39999999	7.2	32.0	3.8
2019-12-18 05:15:00	7.66975737	0.0	0.0	-4.0	0.0	0.0	97.5	7.2	32.0	3.8
2019-12-18 05:20:00	7.669757373	0.0	0.0	-3.999999933	0.0	0.0	97.5	7.200000007	32.0	3.8
2019-12-18 05:25:00	7.720043993	0.0	0.0	-3.000000134	0.0	0.0	97.5	7.299999987	32.0	3.8
2019-12-18 05:30:00	7.669757375	0.0	0.0	-4.999999799	0.0	0.0	97.5	7.20000001	32.0	3.8
2019-12-18 05:35:00	7.66975737	0.0	0.0	-3.000000067	0.0	0.0	97.5	7.2	32.0	3.8
2019-12-18 05:40:00	7.66192	0.0	0.0	-5.0	0.0	0.0	97.4	7.2	32.0	3.8
2019-12-18 05:45:00	7.654082998	0.0	0.0	-5.0	0.0	0.0	97.29999998	7.2	32.0	3.8
2019-12-18 05:50:00	7.638407002	0.0	0.0	-5.0	0.0	0.0	97.10000003	7.2	32.0	3.8
2019-12-18 05:55:00	7.646244529	0.0	0.0	-4.000000067	0.0	0.0	97.19999999	7.2	32.0	3.8
2019-12-18 06:00:00	7.68060064	0.0	0.0	-4.0	0.0	0.0	97.0	7.3	32.0	3.8
2019-12-18 06:05:00	7.641155718	0.0	0.0	-7.000000268	0.0	0.0	96.49999997	7.3	32.0	3.8
2019-12-18 06:10:00	7.609598644	0.0	0.0	-10.99999946	0.0	0.0	96.10000005	7.3	32.0	3.8
2019-12-18 06:15:00	7.585931002	0.0	0.0	-11.0	0.0	0.0	95.80000003	7.3	32.0	4.29999995
2019-12-18 06:20:00	7.520837312	0.0	0.0	-13.9999999	0.0	0.0	95.60000001	7.200000003	32.0	4.3
2019-12-18 06:25:00	7.440655711	0.0	0.0	-15.0	0.0	0.0	95.20000001	7.1	32.0	4.3
2019-12-18 06:30:00	7.456231593	0.0	0.0	-15.0	0.0	0.0	95.40000004	7.1	32.0	4.3
2019-12-18 06:35:00	7.487381996	0.0	0.0	-15.0	0.0	0.0	95.79999995	7.1	32.0	4.3
2019-12-18 06:40:00	7.446268003	0.0	0.0	-15.99999993	0.0	0.0	95.89999999	7.000000007	32.0	4.3
2019-12-18 06:45:00	7.42070675	0.0	0.0	-15.0	0.0	0.0	96.2	6.9	32.0	4.3
2019-12-18 06:50:00	7.428393364	0.0	0.0	-13.9999996	0.0	0.0	96.30000001	6.900000007	32.0	4.3
2019-12-18 06:55:00	7.492686991	0.0	0.0	-8.000000805	0.0	0.0	96.49999997	6.999999987	32.0	4.3
2019-12-18 07:00:00	7.518530367	0.0	0.0	-7.000000101	0.0	0.0	96.20000003	7.09999999	32.0	4.3
2019-12-18 07:05:00	7.552190999	0.0	0.0	-3.000000134	0.0	0.0	96.00000001	7.199999997	32.0	4.499999993
2019-12-18 07:10:00	7.536514278	0.0	0.0	-6.000000067	0.0	0.0	95.8	7.199999997	32.0	4.5
2019-12-18 07:15:00	7.487381999	0.0	0.0	-8.000000101	0.0	0.0	95.79999999	7.1	32.0	4.5
2019-12-18 07:20:00	7.479593751	0.0	0.0	-8.999999866	0.0	0.0	95.70000001	7.1	32.0	4.5
2019-12-18 07:25:00	7.430794243	0.0	0.0	-14.9999996	0.0	0.0	95.7	7.000000007	32.0	4.5
2019-12-18 07:30:00	7.39764833	0.0	0.0	-17.0	0.0	0.0	95.9	6.9	32.0	4.5
2019-12-18 07:35:00	7.308832648	0.0	0.0	-16.0	0.0	0.0	96.00000001	6.699999993	32.0	4.499999966
2019-12-18 07:40:00	7.276072004	0.0	0.0	-16.0	0.0	0.0	96.19999997	6.600000013	32.0	4.000000067
2019-12-18 07:45:00	7.220927726	0.0	0.0	-16.0	0.0	0.0	96.10000001	6.50000001	32.0	3.50000005
2019-12-18 07:50:00	7.188473001	0.0	0.0	-16.0	0.0	0.0	96.29999999	6.400000003	32.0	3.000000017
2019-12-18 07:55:00	7.188473003	0.0	0.0	-16.0	0.0	0.0	96.3	6.400000007	32.0	2.999999983
2019-12-18 08:00:00	7.291146271	0.0	0.0	-15.9999999	0.0	0.0	96.39999994	6.59999999	32.0	2.49999995
2019-12-18 08:05:00	7.198464402	0.0	0.0	-15.00000013	0.0	0.0	95.80000008	6.500000013	32.0	2.000000067
2019-12-18 08:10:00	7.151278003	0.0	0.0	-15.0	0.0	0.0	95.8	6.400000007	32.0	1.500000034
2019-12-18 08:15:00	7.106642	0.0	0.0	-16.0	0.0	0.0	95.2	6.4	32.0	1.5
2019-12-18 08:20:00	6.96028948	0.0	0.0	-16.0	0.0	0.0	95.10000004	6.099999993	32.0	1.5
2019-12-18 08:25:00	6.957999	0.0	0.0	-16.0	0.0	0.0	95.69999992	6.000000013	32.0	1.5
2019-12-18 08:30:00	6.979737998	0.0	0.0	-15.0000001	0.0	0.0	95.99999997	6.0	32.0	1.5
2019-12-18 08:35:00	7.008722999	0.0	0.0	-8.000000235	0.0	0.0	96.39999999	6.0	32.0	1.5
2019-12-18 08:40:00	7.145824	0.0	3.35e-08	-12.00000007	0.0	0.0	96.99999999	6.2	32.0	1.5
2019-12-18 08:45:00	7.131140993	0.0	1.000000503	-14.0000002	0.0	0.0	96.79999997	6.19999999	32.0	1.49999996
2019-12-18 08:50:00	7.062407009	0.0	5.999999329	-15.99999973	0.0	0.0	96.50000004	6.100000013	32.0	1.100000054
2019-12-18 08:55:00	7.047819611	1.999999866	11.9999996	-16.0	0.0	0.0	96.30000001	6.1	32.0	0.80000002
2019-12-18 09:00:00	7.062407	5.0	19.0	-16.0	0.0	0.0	96.5	6.1	32.0	0.8
2019-12-18 09:05:00	7.218227993	10.00000027	24.00000054	-15.00000007	6.71e-08	0.0	96.69999995	6.399999993	32.0	0.8
2019-12-18 09:10:00	7.111755014	13.99999946	31.99999893	-15.99999987	0.999999866	0.0	95.90000011	6.300000013	32.0	0.8
2019-12-18 09:15:00	7.111755	18.9999995	41.99999899	-16.0	1.0	0.0	95.9	6.3	32.0	0.8
2019-12-18 09:20:00	7.291146274	19.99999997	46.99999983	-16.0	1.999999966	0.0	96.39999998	6.59999999	32.0	0.8
2019-12-18 09:25:00	7.114081999	26.00000023	56.00000027	-16.99999997	2.000000034	0.0	95.3	6.399999997	32.0	0.8
2019-12-18 09:30:00	7.074802002	33.00000091	64.00000111	-16.0000002	3.000000101	0.0	95.40000003	6.3	32.0	0.80000005
2019-12-18 09:35:00	7.096973997	41.99999879	74.99999852	-17.99999973	3.999999866	0.0	95.69999996	6.3	32.0	1.299999933
2019-12-18 09:40:00	7.143838407	48.99999953	82.99999946	-17.00000007	5.999999866	0.0	95.7	6.399999993	16.00000107	1.3
2019-12-18 09:45:00	7.13639927	60.0	100.0	-18.0	7.0	0.0	95.6	6.4	16.0	1.3
2019-12-18 09:50:00	7.190975669	57.00000087	105.0000015	-19.00000007	9.000000134	0.0	95.69999999	6.5	16.0	1.300000034
2019-12-18 09:55:00	7.175999642	69.99999826	126.999997	-19.99999987	10.99999973	0.0	95.50000003	6.5	16.0	1.799999933
2019-12-18 10:00:00	7.153534412	72.9999997	138.9999988	-20.9999999	12.9999998	0.0	95.20000003	6.5	16.0	1.8
2019-12-18 10:05:00	7.185624599	81.9999997	159.9999993	-21.99999997	15.9999999	0.0	95.00000001	6.599999997	16.0	1.8
2019-12-18 10:10:00	7.155473001	84.99999977	166.0000001	-21.00000003	18.0000001	0.0	94.6	6.600000003	16.0	2.3
2019-12-18 10:15:00	7.195027348	78.00000101	170.0000021	-22.0000001	21.0000002	0.0	94.49999998	6.7	16.0	2.3
2019-12-18 10:20:00	7.179853002	87.99999866	190.9999972	-22.99999987	22.99999973	0.0	94.30000003	6.7	16.0	2.3
2019-12-18 10:25:00	7.164677001	107.9999987	216.9999983	-23.99999993	25.9999998	0.0	94.10000001	6.7	16.0	2.3
2019-12-18 10:30:00	7.219481	116.0	218.0	-24.0	30.0	0.0	94.2	6.8	16.0	2.8
2019-12-18 10:35:00	7.141914379	121.0000006	243.0000006	-25.0000002	33.00000027	0.0	93.79999999	6.70000002	16.0	2.8
2019-12-18 10:40:00	7.276044982	129.9999988	251.9999988	-27.9999996	36.99999946	0.0	93.70000001	6.99999996	16.0	2.8
2019-12-18 10:45:00	7.221877575	136.9999993	269.9999982	-29.9999998	40.9999996	0.0	93.00000007	7.0	31.99999839	2.8
2019-12-18 10:50:00	7.214139	138.9999999	278.9999997	-32.9999999	44.99999987	0.0	92.9	7.0	32.0	2.8
2019-12-18 10:55:00	7.198661998	144.0000002	294.9999993	-35.0	49.00000017	0.0	92.69999998	7.0	32.0	2.8
2019-12-18 11:00:00	7.152229016	151.0000006	273.0000029	-35.0000001	54.0000004	0.0	92.10000002	7.00000003	32.0	2.8
2019-12-18 11:05:00	7.309759979	156.9999992	301.9999961	-35.99999987	57.99999946	0.0	92.29999997	7.29999996	32.0	2.8
2019-12-18 11:10:00	7.191570008	163.9999995	332.9999979	-39.99999973	62.99999966	0.0	91.40000006	7.200000007	32.0	2.8
2019-12-18 11:15:00	7.325886	169.0	345.0	-43.0	68.0	0.0	91.9	7.4	32.0	2.8
2019-12-18 11:20:00	7.341620999	166.000001	337.9999992	-43.00000013	73.0000004	0.0	90.89999995	7.600000007	32.0	2.8
2019-12-18 11:25:00	7.324813372	180.999998	326.0000016	-44.99999973	78.9999992	0.0	90.10000011	7.699999987	32.0	2.8
2019-12-18 11:30:00	7.096663503	165.0000016	306.000002	-49.9999995	82.9999996	0.0	89.60000005	7.30000004	32.0	2.8
2019-12-18 11:35:00	7.151914998	174.9999997	377.9999976	-50.0	87.99999983	0.0	90.29999998	7.3	32.0	2.8
2019-12-18 11:40:00	7.222615718	205.0000001	389.000001	-58.00000013	95.0000002	0.0	90.59999997	7.4	32.0	2.800000017
2019-12-18 11:45:00	7.159061	207.0000005	419.9999994	-62.0000002	101.0000006	0.0	89.8	7.4	32.0	3.3
2019-12-18 11:50:00	7.159061	211.9999993	414.0000008	-63.99999973	106.9999992	0.0	89.8	7.4	32.0	3.3
2019-12-18 11:55:00	7.293331991	211.0000001	414.9999999	-67.99999973	112.9999996	0.0	90.29999997	7.599999987	32.0	3.3
2019-12-18 12:00:00	7.212846	197.0	343.0	-71.0	119.0	0.0	89.3	7.6	32.0	3.3
2019-12-18 12:05:00	7.220894336	201.0000005	416.9999983	-74.0000002	125.0000003	0.0	89.39999999	7.599999993	32.0	3.3
2019-12-18 12:10:00	7.157959468	207.9999991	391.0000035	-76.9999996	129.9999993	0.0	89.20000003	7.500000013	32.0	3.3
2019-12-18 12:15:00	7.348204591	209.9999998	420.999997	-80.9999996	136.9999993	0.0	89.79999994	7.79999997	32.0	3.39999999
2019-12-18 12:20:00	7.260004523	203.0000002	388.0000011	-88.99999973	142.9999998	0.0	89.30000002	7.700000003	32.0	3.899999983
2019-12-18 12:25:00	7.268105507	172.9999997	318.0000004	-90.0	148.0000001	0.0	89.39999998	7.699999997	32.0	3.9
2019-12-18 12:30:00	7.180649289	164.0000017	329.0000087	-90.0000001	152.0000006	0.0	88.89999999	7.60000002	32.0	3.9
2019-12-18 12:35:00	7.266663538	180.9999977	414.9999885	-90.99999987	157.9999992	0.0	88.80000001	7.799999973	32.0	3.9
2019-12-18 12:40:00	7.276755999	210.999998	424.9999993	-93.9999998	164.9999995	0.0	87.20000011	8.09999998	32.0	3.9
2019-12-18 12:45:00	7.171795	218.0	452.0	-94.0	171.0	0.0	86.5	8.0	32.0	3.9
2019-12-18 12:50:00	7.235176988	187.0000017	385.0000034	-94.0	177.0000004	0.0	86.69999986	8.1	16.0	3.899999966
2019-12-18 12:55:00	7.060529023	212.9999965	435.9999932	-94.0	182.9999992	0.0	84.60000028	8.1	16.0	3.400000067
2019-12-18 13:00:00	7.215342984	208.0000005	451.9999984	-94.0	188.9999994	0.0	85.89999987	8.19999999	16.0	2.90000005
2019-12-18 13:05:00	7.305832997	213.9999998	437.0000005	-94.99999997	195.9999998	0.0	85.30000002	8.49999999	16.0	2.9
2019-12-18 13:10:00	7.288763002	221.9999994	467.9999992	-94.00000007	202.0000002	0.0	85.09999997	8.50000001	16.0	2.9
2019-12-18 13:15:00	7.353257649	202.999999	443.999996	-95.9999999	208.0000006	0.0	84.19999998	8.79999998	16.0	2.9
2019-12-18 13:20:00	7.241602015	193.0000013	404.0000054	-95.00000013	213.9999992	0.0	84.00000003	8.600000027	16.0	2.9
2019-12-18 13:25:00	7.211948002	203.9999993	432.9999981	-93.00000013	218.9999997	0.0	84.19999999	8.500000007	16.0	2.9
2019-12-18 13:30:00	7.211948	180.0	368.0	-92.0	225.0	0.0	84.2	8.5	16.0	2.9
2019-12-18 13:35:00	7.21582937	204.9999987	461.9999932	-91.00000007	231.0000004	0.0	83.69999997	8.600000007	16.0	2.9
2019-12-18 13:40:00	7.219421	186.0000025	360.0000137	-91.99999987	236.9999992	0.0	83.20000007	8.699999987	16.0	2.9
2019-12-18 13:45:00	7.190057003	173.0000013	284.0000076	-91.0000001	241.9999995	0.0	83.39999998	8.60000001	16.0	2.9
2019-12-18 13:50:00	7.114495753	123.0000017	218.0000022	-88.0000001	244.9999999	0.0	83.59999999	8.400000007	16.0	2.9
2019-12-18 13:55:00	7.16927052	101.0000003	218.0000003	-87.00000003	248.0000001	0.0	83.7	8.5	16.0	2.9
2019-12-18 14:00:00	7.160734649	110.9999997	227.9999999	-88.0000001	251.0000004	0.0	83.59999999	8.5	16.0	2.9
2019-12-18 14:05:00	7.152199271	108.0000004	227.0000001	-88.99999987	254.9999995	0.0	83.50000001	8.5	16.0	2.9
2019-12-18 14:10:00	7.293144691	74.00000228	162.0000044	-89.0	256.9999999	0.0	84.59999993	8.599999993	16.0	2.9
2019-12-18 14:15:00	7.318016	78.0	165.0	-86.0	259.0	0.0	86.0	8.4	16.0	2.4
2019-12-18 14:20:00	7.292577735	84.00000087	173.0000017	-84.9999998	262.0000002	0.0	85.69999998	8.399999993	16.0	2.4
2019-12-18 14:25:00	7.22018148	96.99999826	197.9999966	-82.0000004	264.9999996	0.0	85.40000004	8.300000013	16.0	2.4
2019-12-18 14:30:00	7.267139995	124.9999972	256.9999941	-78.0000004	267.9999997	0.0	85.4	8.39999999	16.0	2.4
2019-12-18 14:35:00	7.404812995	129.9999998	258.9999999	-75.0000001	271.9999999	0.0	85.89999998	8.599999993	16.0	2.4
2019-12-18 14:40:00	7.365573	113.9999993	230.9999987	-77.9999999	276.0000001	0.0	86.00000004	8.499999993	16.0	2.4
2019-12-18 14:45:00	7.380244267	91.9999999	191.9999994	-74.9999997	279.0000003	0.0	87.30000003	8.30000001	16.0	2.4
2019-12-18 14:50:00	7.45367335	91.00000013	186.0000008	-72.0000004	281.9999996	0.0	87.59999996	8.399999987	16.0	2.4
2019-12-18 14:55:00	7.428239352	120.999998	233.9999968	-72.99999993	284.9999998	0.0	87.30000002	8.4	16.0	2.4
2019-12-18 15:00:00	7.452859	137.0	272.0	-77.0	289.0	0.0	85.9	8.7	16.0	2.4
2019-12-18 15:05:00	7.323177995	88.0000008	179.0000015	-84.00000034	292.0000002	0.0	84.39999998	8.699999993	16.0	2.4
2019-12-18 15:10:00	7.25019265	99.99999839	201.9999969	-88.99999933	294.9999996	0.0	84.10000004	8.600000013	16.0	2.4
2019-12-18 15:15:00	7.288593286	84.00000161	166.0000036	-91.9999997	296.9999998	0.0	84.00000001	8.69999999	16.0	2.4
2019-12-18 15:20:00	7.164283004	67.00000057	142.0000008	-92.0	299.9999999	0.0	83.10000003	8.600000003	16.0	2.4
2019-12-18 15:25:00	7.198647504	57.9999999	121.9999997	-87.99999993	301.0000001	0.0	83.50000002	8.600000003	16.0	2.4
2019-12-18 15:30:00	7.305885306	55.0000003	113.9999995	-85.9999997	303.0000002	0.0	84.20000006	8.69999998	16.0	2.4
2019-12-18 15:35:00	7.263159286	57.9999996	109.0000007	-83.0000004	304.9999997	0.0	84.79999992	8.500000027	16.0	2.4
2019-12-18 15:40:00	7.26315928	48.00000067	94.00000101	-85.9999998	305.9999999	0.0	84.8	8.5	16.0	2.4
2019-12-18 15:45:00	7.18234	51.0	94.0	-87.0	308.0	0.0	84.4	8.4	16.0	2.4
2019-12-18 15:50:00	7.186480522	36.9999994	70.99999893	-88.0	309.0000001	0.0	85.00000007	8.299999993	15.99999946	2.4
2019-12-18 15:55:00	7.223712995	28.00000121	55.00000215	-88.0	309.9999999	0.0	85.99999987	8.200000013	8.000001073	2.4
2019-12-18 16:00:00	7.22686148	26.0000002	49.0000006	-88.0	310.9999999	0.0	86.59999994	8.10000001	8.0	2.4
2019-12-18 16:05:00	7.22962952	19.00000023	38.00000037	-87.00000003	312.0	0.0	87.19999998	8.000000003	8.0	2.4
2019-12-18 16:10:00	7.240231	11.99999983	27.9999997	-86.0	312.0	0.0	87.90000002	7.899999997	8.0	2.4
2019-12-18 16:15:00	7.242199421	6.999999598	18.9999994	-85.9999999	312.0000001	0.0	88.50000007	7.79999999	8.0	2.4
2019-12-18 16:20:00	7.251902579	3.000000536	13.0000008	-85.00000013	312.9999999	0.0	89.19999991	7.700000013	8.0	2.4
2019-12-18 16:25:00	7.269186499	1.000000134	8.000000335	-84.00000007	313.0	0.0	89.99999995	7.600000007	8.0	2.4
2019-12-18 16:30:00	7.31747627	0.0	3.0	-83.0	313.0	0.0	90.6	7.6	8.0	2.4
2019-12-18 16:35:00	7.293897998	0.0	0.0	-83.99999987	313.0	0.0	90.90000002	7.499999993	8.0	2.4
2019-12-18 16:40:00	7.270280003	0.0	0.0	-82.00000027	313.0	0.0	91.19999996	7.400000013	8.0	2.4
2019-12-18 16:45:00	7.230840684	0.0	0.0	-82.0	313.0	0.0	91.29999999	7.30000001	8.0	2.4
2019-12-18 16:50:00	7.246624999	0.0	0.0	-82.0	313.0	0.0	91.49999999	7.3	8.0	2.4
2019-12-18 16:55:00	7.207251	0.0	0.0	-83.0	313.0	0.0	91.6	7.2	8.0	2.4
2019-12-18 17:00:00	7.20725099	0.0	0.0	-83.0	313.0	0.0	91.59999999	7.19999998	8.0	2.4
2019-12-18 17:05:00	7.105794444	0.0	0.0	-83.0	313.0	0.0	91.50000001	7.000000027	8.0	2.4
2019-12-18 17:10:00	7.066722393	0.0	0.0	-81.00000013	313.0	0.0	92.19999995	6.800000013	8.0	2.4
2019-12-18 17:15:00	7.08121	0.0	0.0	-81.0	313.0	0.0	93.0	6.7	8.0	2.4
2019-12-18 17:20:00	7.033714001	0.0	0.0	-80.0	313.0	0.0	93.60000001	6.5	8.0	2.4
2019-12-18 17:25:00	7.048692698	0.0	0.0	-80.0	313.0	0.0	93.79999997	6.5	8.0	2.4
2019-12-18 17:30:00	7.009925004	0.0	0.0	-79.0000001	313.0	0.0	93.89999999	6.40000001	8.0	2.4
2019-12-18 17:35:00	6.986109261	0.0	0.0	-79.99999997	313.0	0.0	94.19999999	6.300000003	8.0	2.4
2019-12-18 17:40:00	7.000892	0.0	0.0	-81.99999997	313.0	0.0	94.4	6.3	8.0	2.4
2019-12-18 17:45:00	7.008283615	0.0	0.0	-81.0	313.0	0.0	94.5	6.29999999	8.0	2.4
2019-12-18 17:50:00	6.962269316	0.0	0.0	-81.0	313.0	0.0	94.5	6.200000013	8.0	2.4
2019-12-18 17:55:00	6.984297749	0.0	0.0	-79.00000013	313.0	0.0	94.79999998	6.2	8.0	2.4
2019-12-18 18:00:00	6.88553333	0.0	0.0	-79.0	313.0	0.0	94.7	6.0	8.0	2.4
2019-12-18 18:05:00	6.914520264	0.0	0.0	-80.0	313.0	0.0	95.10000001	6.000000007	8.0	2.4
2019-12-18 18:10:00	6.967583653	0.0	0.0	-80.0	313.0	0.0	95.19999999	6.099999987	8.0	2.4
2019-12-18 18:15:00	6.952995301	0.0	0.0	-80.0	313.0	0.0	95.00000002	6.1	8.0	2.4
2019-12-18 18:20:00	6.94570065	0.0	0.0	-78.00000007	313.0	0.0	94.9	6.1	8.0	2.4
2019-12-18 18:25:00	6.9529953	0.0	0.0	-73.99999993	313.0	0.0	95.0	6.1	8.0	2.4
2019-12-18 18:30:00	6.945700644	0.0	0.0	-72.0000002	313.0	0.0	94.89999998	6.09999999	8.0	2.4
2019-12-18 18:35:00	6.885533338	0.0	0.0	-73.99999973	313.0	0.0	94.70000003	6.000000013	8.0	2.4
2019-12-18 18:40:00	6.8927803	0.0	0.0	-74.0	313.0	0.0	94.79999999	6.0	8.0	2.4
2019-12-18 18:45:00	6.90002728	0.0	0.0	-75.0	313.0	0.0	94.9	6.0	8.0	2.4
2019-12-18 18:50:00	6.86181736	0.0	0.0	-71.99999973	313.0	0.0	95.00000001	5.9	8.0	2.4
2019-12-18 18:55:00	6.869015999	0.0	0.0	-68.00000054	313.0	0.0	95.09999999	5.9	8.0	2.4
2019-12-18 19:00:00	6.905010996	0.0	0.0	-66.0000002	313.0	0.0	95.59999995	5.9	8.0	2.4
2019-12-18 19:05:00	6.873838421	0.0	0.0	-62.00000013	313.0	0.0	95.79999999	5.800000003	8.0	2.4
2019-12-18 19:10:00	6.912210001	0.0	0.0	-62.0000001	313.0	0.0	95.69999999	5.900000003	8.0	2.4
2019-12-18 19:15:00	6.936259993	0.0	0.0	-65.0000003	313.0	0.0	95.39999996	5.99999999	8.0	2.4
2019-12-18 19:20:00	6.86181737	0.0	0.0	-67.9999996	313.0	0.0	95.00000005	5.900000013	8.0	2.4
2019-12-18 19:25:00	6.869016	0.0	0.0	-67.00000007	313.0	0.0	95.09999999	5.9	8.0	2.4
2019-12-18 19:30:00	6.869016	0.0	0.0	-68.0	313.0	0.0	95.1	5.9	8.0	2.4
2019-12-18 19:35:00	6.861817357	0.0	0.0	-66.9999998	313.0	0.0	95.0	5.899999993	8.0	2.4
2019-12-18 19:40:00	6.816624006	0.0	0.0	-64.0000004	313.0	0.0	95.0	5.800000013	8.0	2.4
2019-12-18 19:45:00	6.854617996	0.0	0.0	-58.0000006	313.0	0.0	94.90000001	5.89999999	8.0	2.4
2019-12-18 19:50:00	6.86181736	0.0	0.0	-51.00000023	313.0	0.0	95.0	5.9	8.0	2.4
2019-12-18 19:55:00	6.854618001	0.0	3.35e-08	-54.00000017	313.0	0.0	94.89999999	5.900000003	8.0	2.400000017
2019-12-18 20:00:00	6.885533332	0.0	0.999999899	-59.0000003	313.0	0.0	94.69999997	6.00000001	8.0	2.9
2019-12-18 20:05:00	6.909227367	0.0	1.34e-07	-61.9999996	313.0	0.0	94.40000004	6.099999987	8.0	2.9
2019-12-18 20:10:00	6.880048002	0.0	0.0	-63.99999987	313.0	0.0	94.00000003	6.1	8.0	2.9
2019-12-18 20:15:00	6.86545753	0.0	0.0	-64.0	313.0	0.0	93.8	6.1	8.0	2.9
2019-12-18 20:20:00	6.89618158	0.0	0.0	-65.9999998	313.0	0.0	93.59999999	6.2	8.0	3.400000034
2019-12-18 20:25:00	6.888838291	0.0	0.0	-63.0000004	313.0	0.0	93.50000001	6.2	8.0	3.899999933
2019-12-18 20:30:00	6.874151711	0.0	0.0	-61.0000002	313.0	0.0	93.30000002	6.2	8.0	3.9
2019-12-18 20:35:00	6.866808	0.0	0.0	-65.99999983	313.0	0.0	93.2	6.2	8.0	3.9
2019-12-18 20:40:00	6.84477758	0.0	0.0	-66.99999993	313.0	0.0	92.9	6.2	8.0	3.9
2019-12-18 20:45:00	6.837433999	0.0	0.0	-64.9999999	313.0	0.0	92.79999999	6.2	8.0	3.90000005
2019-12-18 20:50:00	6.830089571	0.0	0.0	-64.00000013	313.0	0.0	92.70000001	6.2	8.0	4.399999933
2019-12-18 20:55:00	6.867841237	0.0	0.0	-58.0000004	313.0	0.0	92.60000001	6.299999993	8.0	4.4
2019-12-18 21:00:00	6.8456645	0.0	0.0	-52.0	313.0	0.0	92.3	6.3	8.0	4.4
2019-12-18 21:05:00	6.830878999	0.0	0.0	-48.00000034	313.0	0.0	92.09999998	6.3	8.0	4.4
2019-12-18 21:10:00	6.808702003	0.0	0.0	-52.99999933	313.0	0.0	91.80000004	6.3	8.0	4.4
2019-12-18 21:15:00	6.801309001	0.0	0.0	-58.9999994	313.0	0.0	91.70000001	6.3	8.0	4.4
2019-12-18 21:20:00	6.7939167	0.0	0.0	-62.99999987	313.0	0.0	91.6	6.3	8.0	4.4
2019-12-18 21:25:00	6.771738531	0.0	0.0	-62.99999993	313.0	0.0	91.29999999	6.300000003	8.0	4.4
2019-12-18 21:30:00	6.786696429	0.0	0.0	-60.9999994	313.0	0.0	90.89999998	6.4	8.0	4.4
2019-12-18 21:35:00	6.771812442	0.0	0.0	-55.0000008	313.0	0.0	90.70000003	6.4	8.0	4.4
2019-12-18 21:40:00	6.76437044	0.0	0.0	-50.00000034	313.0	0.0	90.60000001	6.4	8.0	4.4
2019-12-18 21:45:00	6.76437044	0.0	0.0	-52.0	313.0	0.0	90.6	6.4	8.0	4.4
2019-12-18 21:50:00	6.764370437	0.0	0.0	-52.99999987	313.0	0.0	90.6	6.399999993	8.0	4.4
2019-12-18 21:55:00	6.719986446	0.0	0.0	-51.00000027	313.0	0.0	90.6	6.300000013	8.0	4.4
2019-12-18 22:00:00	6.764370436	0.0	0.0	-46.0000005	313.0	0.0	90.6	6.39999999	8.0	4.4
2019-12-18 22:05:00	6.809012409	0.0	0.0	-40.0000002	313.0	0.0	90.6	6.499999997	8.0	4.4
2019-12-18 22:10:00	6.823753002	0.0	0.0	-38.00000013	313.0	0.0	90.19999999	6.600000007	8.0	4.4
2019-12-18 22:15:00	6.883383267	0.0	0.0	-42.0000008	313.0	0.0	89.79999996	6.8	8.0	4.4
2019-12-18 22:20:00	6.852823264	0.0	0.0	-49.99999893	313.0	0.0	89.40000005	6.8	8.0	4.4
2019-12-18 22:25:00	6.874838349	0.0	0.0	-50.99999993	313.0	0.0	89.10000002	6.899999993	8.0	4.4
2019-12-18 22:30:00	6.88252831	0.0	0.0	-50.0	313.0	0.0	89.2	6.9	8.0	4.4
2019-12-18 22:35:00	6.860463002	0.0	0.0	-47.00000013	313.0	0.0	89.50000003	6.8	8.0	4.4
2019-12-18 22:40:00	6.891022676	0.0	0.0	-48.99999973	313.0	0.0	89.89999995	6.8	8.0	4.4
2019-12-18 22:45:00	6.906301998	0.0	0.0	-50.9999998	313.0	0.0	90.09999998	6.8	8.0	4.4
2019-12-18 22:50:00	6.906302	0.0	0.0	-55.99999983	313.0	0.0	90.1	6.8	8.0	4.4
2019-12-18 22:55:00	6.936860559	0.0	0.0	-58.00000003	313.0	0.0	90.5	6.799999997	8.0	4.9
2019-12-18 23:00:00	6.899075518	0.0	0.0	-59.0000002	313.0	0.0	90.60000005	6.70000001	8.0	4.9
2019-12-18 23:05:00	6.982695989	0.0	0.0	-60.99999973	313.0	0.0	91.09999993	6.799999987	8.0	4.9
2019-12-18 23:10:00	7.044011996	0.0	0.0	-63.9999998	313.0	0.0	91.29999999	6.899999993	8.0	4.9
2019-12-18 23:15:00	7.05938959	0.0	0.0	-66.0	313.0	0.0	91.5	6.9	8.0	4.9
2019-12-18 23:20:00	7.136751	0.0	0.0	-68.0	313.0	0.0	91.9	7.0	8.0	4.9
2019-12-18 23:25:00	7.136751	0.0	0.0	-68.0	313.0	0.0	91.9	7.0	8.0	4.9
2019-12-18 23:30:00	7.222574701	0.0	0.0	-68.0	313.0	0.0	92.39999995	7.09999999	8.0	4.40000005
2019-12-18 23:35:00	7.238153459	0.0	0.0	-67.00000003	313.0	0.0	92.59999999	7.1	8.0	4.4
2019-12-18 23:40:00	7.277816299	0.0	0.0	-66.99999993	313.0	0.0	92.49999998	7.2	8.0	3.9
2019-12-18 23:45:00	7.23861401	0.0	1.01e-07	-64.9999999	313.0	0.0	92.00000006	7.20000001	8.0	3.9
2019-12-18 23:50:00	7.333434567	0.0	0.999999866	-64.00000013	313.0	0.0	92.59999992	7.299999987	8.0	3.9
2019-12-18 23:55:00	7.349217409	0.0	1.0	-63.00000007	313.0	0.0	92.79999999	7.3	8.0	3.9
2019-12-19 00:00:00	7.405317	0.0	0.0	-66.0	313.0	0.0	92.9	7.4	8.0	3.9
2019-12-19 00:05:00	7.502567289	0.0	0.0	-66.00000013	0.0	0.0	92.89999999	7.6	8.0	3.9
2019-12-19 00:10:00	7.494521001	0.0	0.0	-67.99999973	0.0	0.0	92.80000001	7.6	8.0	3.9
2019-12-19 00:15:00	7.641699985	0.0	0.0	-68.0	0.0	0.0	93.39999994	7.79999998	8.0	3.9
2019-12-19 00:20:00	7.6417	0.0	0.0	-68.99999997	0.0	0.0	93.4	7.8	8.0	3.9
2019-12-19 00:25:00	7.767255309	0.0	0.0	-68.00000003	0.0	0.0	93.09999999	8.1	8.0	3.9
2019-12-19 00:30:00	7.742320544	0.0	0.0	-68.9999997	0.0	0.0	92.79999999	8.10000001	8.0	3.9
2019-12-19 00:35:00	7.784370994	0.0	0.0	-66.0000004	0.0	0.0	92.70000001	8.199999987	8.0	3.9
2019-12-19 00:40:00	7.784371	0.0	0.0	-66.99999993	0.0	0.0	92.7	8.2	8.0	3.9
2019-12-19 00:45:00	7.73400831	0.0	0.0	-64.0	0.0	0.0	92.7	8.1	8.0	3.9
2019-12-19 00:50:00	7.758944002	0.0	0.999999933	-63.99999993	0.0	0.0	93.00000003	8.1	8.0	3.9
2019-12-19 00:55:00	7.792189996	0.0	1.34e-07	-63.00000013	0.0	0.0	93.39999995	8.1	8.0	3.9
2019-12-19 01:00:00	7.800501349	0.0	0.0	-63.0	0.0	0.0	93.49999999	8.1	8.0	3.9
2019-12-19 01:05:00	7.876390457	0.0	0.0	-61.00000007	0.0	0.0	93.79999999	8.199999997	8.0	3.9
2019-12-19 01:10:00	7.919218541	0.0	0.0	-61.99999993	0.0	0.0	93.69999999	8.300000003	8.0	3.9
2019-12-19 01:15:00	7.945283004	0.0	0.0	-60.0	0.0	0.0	93.39999999	8.40000001	8.0	3.9
2019-12-19 01:20:00	7.988370994	0.0	0.0	-60.0	0.0	0.0	93.30000001	8.499999987	8.0	3.9
2019-12-19 01:25:00	7.996899599	0.0	0.0	-58.00000013	0.0	0.0	93.39999999	8.5	8.0	3.9
2019-12-19 01:30:00	8.048811	0.0	0.0	-59.0	0.0	0.0	93.4	8.6	8.0	3.9
2019-12-19 01:35:00	7.996899608	0.0	0.0	-59.00000007	0.0	0.0	93.40000001	8.500000013	8.0	3.9
2019-12-19 01:40:00	8.118297984	0.0	0.0	-59.99999987	0.0	0.0	93.59999997	8.699999973	8.0	3.9
2019-12-19 01:45:00	8.101019002	0.0	0.0	-60.0	0.0	0.0	93.40000002	8.7	8.0	3.9
2019-12-19 01:50:00	8.136133999	0.0	0.0	-59.00000003	0.0	0.0	93.20000001	8.799999997	8.0	4.399999983
2019-12-19 01:55:00	8.162573001	0.0	0.0	-59.99999997	0.0	0.0	92.89999999	8.900000003	8.0	4.400000017
2019-12-19 02:00:00	8.197781006	0.0	0.0	-59.0000001	0.0	0.0	92.70000001	9.00000001	8.0	4.9
2019-12-19 02:05:00	8.259657992	0.0	0.0	-59.99999987	0.0	0.0	92.79999999	9.099999987	8.0	4.9
2019-12-19 02:10:00	8.286261998	0.0	0.0	-60.99999993	0.0	0.0	92.50000002	9.199999993	8.0	4.9
2019-12-19 02:15:00	8.375494	0.0	0.0	-62.0	0.0	0.0	92.3	9.4	8.0	4.9
2019-12-19 02:20:00	8.339345002	0.0	0.0	-61.0	0.0	0.0	91.89999999	9.400000007	8.0	4.9
2019-12-19 02:25:00	8.374915995	0.0	0.0	-61.0	0.0	0.0	91.70000003	9.499999987	8.0	4.9
2019-12-19 02:30:00	8.258945012	0.0	0.0	-61.9999999	0.0	0.0	91.60000001	9.30000002	8.0	4.40000005
2019-12-19 02:35:00	8.267925	0.0	0.0	-62.0	0.0	0.0	91.7	9.3	8.0	4.4
2019-12-19 02:40:00	8.330307002	0.0	0.0	-61.00000003	0.0	0.0	91.8	9.400000003	8.0	3.9
2019-12-19 02:45:00	8.393106993	0.0	0.0	-61.9999998	0.0	0.0	91.89999998	9.49999999	8.0	3.9
2019-12-19 02:50:00	8.32126901	0.0	0.0	-60.00000027	0.0	0.0	91.70000003	9.400000013	8.0	3.9
2019-12-19 02:55:00	8.384011996	0.0	0.0	-60.99999993	0.0	0.0	91.79999999	9.499999993	8.0	3.9
2019-12-19 03:00:00	8.267925	0.0	0.0	-61.0	0.0	0.0	91.7	9.3	8.0	3.9
2019-12-19 03:05:00	8.294865998	0.0	0.0	-60.0	0.0	0.0	92.00000001	9.299999993	8.0	3.9
2019-12-19 03:10:00	8.259495005	0.0	0.0	-60.0	0.0	0.0	92.19999997	9.200000013	8.0	3.9
2019-12-19 03:15:00	8.321804994	0.0	0.0	-61.9999998	0.0	0.0	92.29999999	9.29999999	8.0	3.9
2019-12-19 03:20:00	8.268417002	0.0	0.0	-62.0	0.0	0.0	92.3	9.200000003	8.0	3.9
2019-12-19 03:25:00	8.348742489	0.0	3.35e-08	-60.0	0.0	0.0	92.6	9.299999997	8.0	3.9
2019-12-19 03:30:00	8.304106002	0.0	0.999999899	-59.9999999	0.0	0.0	92.70000002	9.2	8.0	3.9
2019-12-19 03:35:00	8.321949998	0.0	1.34e-07	-59.00000013	0.0	0.0	92.89999997	9.2	8.0	3.9
2019-12-19 03:40:00	8.330870999	0.0	0.0	-61.9999998	0.0	0.0	92.99999999	9.2	8.0	3.9
2019-12-19 03:45:00	8.348714	0.0	0.0	-64.0	0.0	0.0	93.2	9.2	8.0	3.9
2019-12-19 03:50:00	8.295116001	0.0	0.0	-64.00000007	0.0	0.0	93.20000001	9.1	8.0	3.9
2019-12-19 03:55:00	8.312844998	0.0	0.0	-64.99999987	0.0	0.0	93.39999997	9.1	8.0	3.9
2019-12-19 04:00:00	8.312845	0.0	0.0	-64.0000001	0.0	0.0	93.4	9.1	8.0	3.9
2019-12-19 04:05:00	8.32171	0.0	0.0	-65.99999993	0.0	0.0	93.5	9.1	8.0	3.9
2019-12-19 04:10:00	8.348301998	0.0	0.0	-64.0	0.0	0.0	93.79999999	9.099999997	8.0	3.9
2019-12-19 04:15:00	8.277051002	0.0	0.0	-64.0	0.0	0.0	93.60000002	9.0	8.0	3.9
2019-12-19 04:20:00	8.294665998	0.0	0.0	-64.0	0.0	0.0	93.79999997	9.0	8.0	3.9
2019-12-19 04:25:00	8.312280999	0.0	0.0	-64.99999993	0.0	0.0	93.99999999	9.0	8.0	3.9
2019-12-19 04:30:00	8.312281	0.0	0.0	-66.0	0.0	0.0	94.0	9.0	8.0	3.9
2019-12-19 04:35:00	8.205694998	0.0	0.0	-66.0	0.0	0.0	94.00000002	8.799999993	8.0	3.9
2019-12-19 04:40:00	8.178771004	0.0	0.0	-66.0	0.0	0.0	94.29999996	8.700000013	8.0	3.9
2019-12-19 04:45:00	8.107768007	0.0	0.0	-66.0	0.0	0.0	94.69999996	8.50000002	8.0	3.9
2019-12-19 04:50:00	8.203310997	0.0	0.0	-66.0	0.0	0.0	95.19999998	8.599999997	8.0	3.9
2019-12-19 04:55:00	8.282431006	0.0	0.0	-64.99999997	0.0	0.0	95.49999998	8.700000013	8.0	3.9
2019-12-19 05:00:00	8.454665002	0.0	0.0	-64.0000001	0.0	0.0	94.9999999	9.10000002	8.0	3.9
2019-12-19 05:05:00	8.474445997	0.0	0.0	-64.99999987	0.0	0.0	94.00000013	9.299999973	8.0	3.9
2019-12-19 05:10:00	8.483934999	0.0	0.0	-65.99999993	0.0	0.0	93.50000003	9.399999993	8.0	3.9
2019-12-19 05:15:00	8.456826	0.0	0.0	-68.0	0.0	0.0	93.2	9.4	8.0	3.9
2019-12-19 05:20:00	8.484058999	0.0	0.0	-67.00000007	0.0	0.0	92.89999999	9.5	8.0	3.9
2019-12-19 05:25:00	8.465870002	0.0	0.0	-67.99999987	0.0	0.0	92.70000003	9.5	8.0	3.9
2019-12-19 05:30:00	8.429489004	0.0	0.0	-68.0	0.0	0.0	92.30000004	9.5	8.0	3.9
2019-12-19 05:35:00	8.456328999	0.0	0.0	-68.0	0.0	0.0	92.00000001	9.599999997	8.0	3.9
2019-12-19 05:40:00	8.501550002	0.0	0.0	-67.00000003	0.0	0.0	91.9	9.700000003	8.0	3.9
2019-12-19 05:45:00	8.546961007	0.0	0.0	-67.9999999	0.0	0.0	91.79999996	9.80000002	8.0	3.9
2019-12-19 05:50:00	8.61957299	0.0	0.0	-67.00000013	0.0	0.0	91.40000005	9.999999973	8.0	3.9
2019-12-19 05:55:00	8.536573006	0.0	0.0	-67.99999993	0.0	0.0	91.10000002	9.900000007	8.0	3.9
2019-12-19 06:00:00	8.553833	0.0	0.0	-70.0	0.0	0.0	90.7	10.0	8.0	3.9
2019-12-19 06:05:00	8.572616999	0.0	0.999999933	-69.99999993	0.0	0.0	90.89999999	10.0	8.0	4.4
2019-12-19 06:10:00	8.553833003	0.0	1.34e-07	-69.00000013	0.0	0.0	90.70000003	10.0	8.0	4.4
2019-12-19 06:15:00	8.499246005	0.0	0.0	-67.0000002	0.0	0.0	90.7	9.90000001	8.0	4.4
2019-12-19 06:20:00	8.463511001	0.0	0.0	-67.99999997	0.0	0.0	90.89999999	9.800000003	8.0	4.4
2019-12-19 06:25:00	8.499246	0.0	0.0	-70.00000003	0.0	0.0	90.7	9.9	8.0	4.4
2019-12-19 06:30:00	8.489914	0.0	0.0	-71.0	0.0	0.0	90.6	9.9	8.0	4.4
2019-12-19 06:35:00	8.489914	0.0	0.0	-71.0	0.0	0.0	90.6	9.9	8.0	4.4
2019-12-19 06:40:00	8.489914	0.0	0.0	-71.99999993	0.0	0.0	90.6	9.9	8.0	4.4
2019-12-19 06:45:00	8.525658	0.0	0.0	-71.0	0.0	0.0	90.4	10.0	8.0	4.4
2019-12-19 06:50:00	8.535049001	0.0	0.0	-71.99999987	0.0	0.0	90.50000001	10.0	8.0	4.4
2019-12-19 06:55:00	8.544440999	0.0	0.0	-70.00000027	0.0	0.0	90.59999999	10.0	8.0	4.4
2019-12-19 07:00:00	8.544441	0.0	0.0	-69.0000001	0.0	0.0	90.6	10.0	8.0	4.4
2019-12-19 07:05:00	8.561468999	0.0	0.0	-69.99999997	0.0	0.0	90.20000001	10.1	8.0	4.4
2019-12-19 07:10:00	8.533113	0.0	0.0	-69.0	0.0	0.0	89.9	10.1	8.0	4.4
2019-12-19 07:15:00	8.533113006	0.0	0.0	-69.0	0.0	0.0	89.90000001	10.10000001	8.0	4.4
2019-12-19 07:20:00	8.597346991	0.0	0.0	-69.0	0.0	0.0	89.99999999	10.19999999	8.0	4.4
2019-12-19 07:25:00	8.614145999	0.0	0.0	-69.99999993	0.0	0.0	89.60000003	10.29999999	8.0	4.4
2019-12-19 07:30:00	8.540271	0.0	0.0	-70.0	0.0	0.0	89.4	10.2	8.0	4.4
2019-12-19 07:35:00	8.585424998	0.0	0.0	-70.99999993	0.0	0.0	89.29999998	10.3	8.0	4.4
2019-12-19 07:40:00	8.556703004	0.0	0.0	-70.00000013	0.0	0.0	89.00000004	10.3	8.0	4.4
2019-12-19 07:45:00	8.537555002	0.0	0.0	-70.0	0.0	0.0	88.80000002	10.3	8.0	4.4
2019-12-19 07:50:00	8.553681999	0.0	0.0	-70.0	0.0	0.0	88.40000001	10.4	8.0	4.4
2019-12-19 07:55:00	8.544046002	0.0	0.0	-70.0	0.0	0.0	88.3	10.4	8.0	4.9
2019-12-19 08:00:00	8.608414999	0.0	0.0	-70.0000001	0.0	0.0	88.39999999	10.5	8.0	4.9
2019-12-19 08:05:00	8.598718001	0.0	0.0	-70.99999987	0.0	0.0	88.30000001	10.5	8.0	4.9
2019-12-19 08:10:00	8.559928003	0.0	0.0	-72.99999987	0.0	0.0	87.90000003	10.5	8.0	4.9
2019-12-19 08:15:00	8.559928	0.0	0.0	-74.0	0.0	0.0	87.9	10.5	8.0	4.9
2019-12-19 08:20:00	8.614660998	0.0	0.0	-74.0	0.0	0.0	87.89999998	10.6	8.0	4.9
2019-12-19 08:25:00	8.585382004	0.0	0.0	-74.0	0.0	0.0	87.60000004	10.6	8.0	4.9
2019-12-19 08:30:00	8.565864002	0.0	0.0	-73.0000001	0.0	0.0	87.40000002	10.6	8.0	4.9
2019-12-19 08:35:00	8.575623	0.0	0.0	-73.0	0.0	0.0	87.5	10.6	8.0	4.9
2019-12-19 08:40:00	8.556104003	1.000000034	1.000000134	-73.0	0.0	0.0	87.29999999	10.60000001	8.0	4.9
2019-12-19 08:45:00	8.636092997	2.0	5.000000302	-73.0000002	0.0	0.0	86.99999997	10.8	8.0	4.9
2019-12-19 08:50:00	8.606439004	2.0	7.999999598	-74.99999973	0.0	0.0	86.70000004	10.8	8.0	4.9
2019-12-19 08:55:00	8.626207999	4.999999799	12.99999966	-74.00000007	0.0	0.0	86.89999999	10.8	8.0	4.9
2019-12-19 09:00:00	8.551837	9.0	19.0	-74.0	0.0	0.0	86.7	10.7	8.0	4.9
2019-12-19 09:05:00	8.586668999	14.00000034	27.0000004	-73.00000007	6.71e-08	0.0	86.49999999	10.8	8.0	4.9
2019-12-19 09:10:00	8.566898003	18.99999933	32.9999992	-73.99999987	0.999999866	0.0	86.30000003	10.8	8.0	4.9
2019-12-19 09:15:00	8.611605996	20.9999998	38.9999994	-74.0	1.999999899	0.0	86.20000001	10.89999999	8.0	4.9
2019-12-19 09:20:00	8.626461	23.9999999	46.99999973	-74.0	2.0	0.0	85.80000001	11.0	8.0	4.9
2019-12-19 09:25:00	8.620961999	29.00000027	58.00000037	-75.0	3.000000034	0.0	85.19999999	11.1	8.0	4.9
2019-12-19 09:30:00	8.580658007	37.00000091	69.00000151	-75.0	4.000000101	0.0	84.79999996	11.10000002	8.0	4.9
2019-12-19 09:35:00	8.649393991	45.99999879	83.99999799	-75.0	4.999999866	0.0	84.40000005	11.29999997	8.0	4.9
2019-12-19 09:40:00	8.700856997	54.9999994	99.99999893	-71.00000027	6.999999866	0.0	83.30000007	11.59999998	8.0	4.9
2019-12-19 09:45:00	8.672308	57.0	107.0	-58.0	9.0	0.0	82.5	11.7	8.0	4.9
2019-12-19 09:50:00	8.664070997	57.99999966	115.9999991	-47.00000007	11.00000007	0.0	81.90000001	11.79999999	8.0	4.9
2019-12-19 09:55:00	8.619970006	53.00000067	103.0000017	-47.99999987	11.99999987	0.0	81.99999999	11.70000001	8.0	4.9
2019-12-19 10:00:00	8.71894499	56.9999996	113.9999989	-61.99999859	13.9999998	0.0	81.90000001	11.89999998	8.0	4.9
2019-12-19 10:05:00	8.676542001	51.0000002	110.0000001	-72.99999963	14.99999997	0.0	81.50000001	11.9	8.0	4.9
2019-12-19 10:10:00	8.588566002	50.0000003	109.0000005	-69.99999896	17.00000007	0.0	81.7	11.7	8.0	4.9
2019-12-19 10:15:00	8.643002515	59.0	122.9999997	-38.9999998	19.0000001	0.0	81.69999994	11.80000002	8.0	4.9
2019-12-19 10:20:00	8.688782994	59.0	120.0000004	-37.00000027	19.99999987	0.0	81.10000008	11.99999997	8.0	4.9
2019-12-19 10:25:00	8.710118999	64.9999996	133.9999991	-29.00000054	21.99999987	0.0	81.29999999	12.0	8.0	4.9
2019-12-19 10:30:00	8.64611	65.0	134.0	-46.0	24.0	0.0	80.7	12.0	8.0	4.9
2019-12-19 10:35:00	8.723366997	73.0000008	148.0000017	-43.00000101	26.0000002	0.0	80.39999997	12.2	8.0	4.9
2019-12-19 10:40:00	8.680152006	84.99999839	172.9999966	-57.99999799	28.9999996	0.0	80.00000005	12.2	8.0	4.9
2019-12-19 10:45:00	8.702351998	86.9999998	177.9999995	-63.9999994	30.9999998	0.0	79.70000003	12.29999999	8.0	4.9
2019-12-19 10:50:00	8.69148	99.99999956	198.9999993	-51.00000044	33.9999999	0.0	79.6	12.3	8.0	4.9
2019-12-19 10:55:00	8.691623	144.9999993	281.9999989	-48.0	38.00000013	0.0	79.09999998	12.4	8.0	4.9
2019-12-19 11:00:00	8.691380999	122.9999976	247.9999954	-47.9999998	42.0000003	0.0	78.59999999	12.5	8.0	4.9
2019-12-19 11:05:00	8.680371001	99.00000322	202.0000062	-46.00000027	44.9999996	0.0	78.50000001	12.5	8.0	4.9
2019-12-19 11:10:00	8.690750999	92.00000047	191.0000007	-52.99999953	47.9999998	0.0	78.10000003	12.59999999	8.0	4.9
2019-12-19 11:15:00	8.723177	110.0	227.0	-62.0	51.0	0.0	77.9	12.7	8.0	4.9
2019-12-19 11:20:00	8.712028002	103.0	213.9999999	-59.9999996	55.0000002	0.0	77.79999999	12.70000001	8.0	4.4
2019-12-19 11:25:00	8.744406996	103.0	212.0000003	-54.0000008	57.9999996	0.0	77.60000003	12.79999999	8.0	4.4
2019-12-19 11:30:00	8.710747003	106.9999996	220.9999991	-50.0000004	60.9999997	0.0	77.30000003	12.8	8.0	4.4
2019-12-19 11:35:00	8.741060999	102.0000002	212.0000003	-45.00000017	63.9999999	0.0	76.60000002	12.99999999	8.0	4.4
2019-12-19 11:40:00	8.761646001	94.0000002	193.0000004	-45.0000001	67.0000001	0.0	76.29999999	13.1	8.0	4.4
2019-12-19 11:45:00	8.782102997	100.0000003	204.000001	-48.0000001	70.0000003	0.0	75.99999997	13.2	8.0	4.4
2019-12-19 11:50:00	8.747585005	102.9999996	213.9999987	-48.99999987	72.9999996	0.0	75.70000004	13.2	8.0	4.4
2019-12-19 11:55:00	8.724574002	100.0000002	205.0000006	-45.00000027	75.9999998	0.0	75.50000001	13.2	8.0	4.4
2019-12-19 12:00:00	8.73608	101.0	210.0	-33.0	79.0	0.0	75.6	13.2	8.0	4.4
2019-12-19 12:05:00	8.764379497	106.0000009	217.0000017	-33.9999998	82.0000002	0.0	74.89999994	13.40000001	8.0	4.4
2019-12-19 12:10:00	8.713736007	118.9999983	241.9999966	-31.0000004	84.9999996	0.0	74.00000012	13.49999999	8.0	4.4
2019-12-19 12:15:00	8.780051993	145.9999973	294.9999947	-36.9999994	89.9999995	0.0	74.09999999	13.59999999	8.0	5.299999909
2019-12-19 12:20:00	8.807926999	195.9999983	487.9999935	-43.99999977	95.9999998	0.0	72.50000005	13.99999999	8.0	5.3
2019-12-19 12:25:00	8.723252	185.9999996	366.9999994	-57.00000023	102.0000002	0.0	71.8	14.0	8.0	4.8
2019-12-19 12:30:00	8.711154	172.9999979	349.999993	-64.0000006	107.0000005	0.0	71.70000009	13.99999998	8.0	4.8
2019-12-19 12:35:00	8.710952	152.0000028	280.0000094	-69.9999992	111.9999993	0.0	72.59999988	13.80000003	8.0	4.8
2019-12-19 12:40:00	8.806522994	121.0000021	256.0000016	-63.00000047	115.9999997	0.0	73.39999995	13.8	8.0	4.8
2019-12-19 12:45:00	8.704355	158.0	342.0	-57.0	120.0	0.0	73.0	13.7	8.0	4.8
2019-12-19 12:50:00	8.775588	146.9999981	305.999997	-56.9999996	125.0000003	0.0	73.60000006	13.69999999	8.0	4.9
2019-12-19 12:55:00	8.772357	119.0000038	262.0000059	-51.0000008	128.9999995	0.0	74.49999988	13.50000003	8.0	4.9
2019-12-19 13:00:00	8.839627993	107.0000012	228.0000034	-49.0000002	131.9999997	0.0	76.4999998	13.20000003	8.0	4.9
2019-12-19 13:05:00	8.843317	98.0000003	211.0000006	-49.0	134.9999999	0.0	77.49999997	13.00000001	8.0	4.9
2019-12-19 13:10:00	8.922840998	99.00000013	214.0000003	-45.99999993	138.0000001	0.0	78.19999998	13.0	8.0	4.9
2019-12-19 13:15:00	8.866038002	102.9999999	222.9999995	-44.0	141.0000003	0.0	77.69999997	13.00000001	8.0	4.90000001
2019-12-19 13:20:00	8.887407997	102.0000001	218.0000007	-44.0	143.9999996	0.0	77.40000004	13.09999999	8.0	4.999999987
2019-12-19 13:25:00	8.910271998	106.9999997	227.9999993	-43.00000007	146.9999998	0.0	77.59999999	13.1	8.0	5.0
2019-12-19 13:30:00	8.887408	112.0	241.0	-41.0	151.0	0.0	77.4	13.1	8.0	5.0
2019-12-19 13:35:00	8.897150998	96.99999926	206.9999986	-42.99999987	154.0000001	0.0	76.99999999	13.2	8.0	5.0
2019-12-19 13:40:00	8.874143003	86.00000148	186.0000028	-41.00000027	155.9999997	0.0	76.80000003	13.2	8.0	5.0
2019-12-19 13:45:00	8.839628003	76.00000101	169.0000017	-39.0000002	158.9999997	0.0	76.50000003	13.2	8.0	5.0
2019-12-19 13:50:00	8.816619001	59.00000057	131.0000013	-33.0000002	160.9999999	0.0	76.30000001	13.2	8.0	5.0
2019-12-19 13:55:00	8.887408002	47.99999973	107.9999994	-29.99999997	162.0000001	0.0	77.40000004	13.1	8.0	4.999999983
2019-12-19 14:00:00	8.956921005	39.99999879	90.99999749	-28.9999998	164.0000001	0.0	78.50000004	13.0	8.0	4.49999995
2019-12-19 14:05:00	9.002358994	28.00000161	66.00000335	-27.00000027	164.9999999	0.0	78.89999995	13.0	8.0	4.000000067
2019-12-19 14:10:00	9.115945992	20.00000054	49.00000114	-24.0000002	165.0	0.0	79.89999993	13.0	8.0	4.0
2019-12-19 14:15:00	9.081871	17.0	43.0	-25.0	166.0	0.0	79.6	13.0	8.0	4.0
2019-12-19 14:20:00	9.024584998	16.99999993	43.99999966	-26.0	166.0000001	0.0	78.60000001	13.09999999	8.0	4.0
2019-12-19 14:25:00	8.991000005	16.00000013	39.00000067	-26.0	166.9999999	0.0	78.79999997	13.00000001	8.0	4.0
2019-12-19 14:30:00	9.081870991	16.0	39.9999999	-24.0000002	167.0	0.0	79.59999992	13.0	8.0	4.0
2019-12-19 14:35:00	9.138041998	16.99999997	40.99999997	-21.0000001	168.0	0.0	80.59999997	12.9	8.0	4.0
2019-12-19 14:40:00	9.217046003	15.99999993	39.9999999	-20.00000003	168.0	0.0	81.30000006	12.89999999	8.0	4.0
2019-12-19 14:45:00	9.302805001	13.9999995	36.99999879	-20.9999998	169.0	0.0	83.10000011	12.69999998	8.0	4.0
2019-12-19 14:50:00	9.307782999	9.000000671	25.00000161	-19.00000027	169.0	0.0	84.19999985	12.50000003	8.0	4.0
2019-12-19 14:55:00	9.428818992	8.000000067	22.0000002	-18.00000007	169.0	0.0	85.29999993	12.5	8.0	3.500000034
2019-12-19 15:00:00	9.472827	9.0	25.0	-11.0	170.0	1.0	85.7	12.5	8.0	3.5
2019-12-19 15:05:00	9.439820999	10.0000004	28.0000008	-11.0	170.0	0.0	85.39999999	12.5	8.0	3.5
2019-12-19 15:10:00	9.417815003	15.9999992	39.99999839	-11.0	170.0	0.0	85.20000003	12.5	8.0	3.5
2019-12-19 15:15:00	9.432852998	14.0000002	38.0000002	-11.9999999	170.9999999	0.0	84.80000004	12.59999999	8.0	3.5
2019-12-19 15:20:00	9.384808002	14.0	36.00000007	-12.0	171.0	0.0	84.9	12.5	8.0	3.5
2019-12-19 15:25:00	9.443924999	9.999999832	27.99999956	-11.0	172.0	0.0	84.90000001	12.6	8.0	3.5
2019-12-19 15:30:00	9.406813004	4.999999698	14.9999998	-11.0000001	172.0	1.0	85.10000004	12.5	8.0	3.5
2019-12-19 15:35:00	9.450822994	2.000000402	13.00000027	-11.99999987	172.0	1.0	85.49999995	12.5	8.0	3.5
2019-12-19 15:40:00	9.435355001	2.0	9.000000268	-10.00000013	172.0	0.0	85.89999997	12.40000001	8.0	3.5
2019-12-19 15:45:00	9.49002	0.0	6.0	-10.0	172.0	0.0	86.4	12.4	8.0	3.5
2019-12-19 15:50:00	9.463123005	6.71e-08	6.0	-8.999999933	172.0	1.0	86.70000001	12.30000001	8.0	3.5
2019-12-19 15:55:00	9.533749991	0.999999866	6.0	-8.000000134	172.0	1.0	86.79999999	12.39999999	8.0	3.5
2019-12-19 16:00:00	9.473988006	1.01e-07	5.000000101	-7.000000101	172.0	1.0	86.8	12.30000001	8.0	3.5
2019-12-19 16:05:00	9.468535	0.0	1.68e-07	-7.0	172.0	1.0	87.29999998	12.2	8.0	3.5
2019-12-19 16:10:00	9.424609003	0.0	0.0	-8.000000034	172.0	1.0	88.00000003	12.0	8.0	3.5
2019-12-19 16:15:00	9.520548004	0.0	0.0	-9.0	172.0	1.0	88.89999998	12.00000001	8.0	3.5
2019-12-19 16:20:00	9.559278485	0.0	0.0	-9.0	172.0	0.0	88.70000003	12.09999999	8.0	3.5
2019-12-19 16:25:00	9.467250006	0.0	0.0	-9.0	172.0	0.0	88.40000002	12.00000001	8.0	3.5
2019-12-19 16:30:00	9.488569	0.0	0.0	-9.0	172.0	0.0	88.6	12.0	8.0	3.5
2019-12-19 16:35:00	9.467250001	0.0	0.0	-13.99999993	172.0	0.0	88.40000001	12.0	8.0	4.100000034
2019-12-19 16:40:00	9.488568997	0.0	0.0	-13.00000013	172.0	0.0	88.59999997	12.0	8.0	4.599999933
2019-12-19 16:45:00	9.467250002	0.0	0.0	-14.9999998	172.0	0.0	88.40000002	12.0	8.0	4.6
2019-12-19 16:50:00	9.499228479	0.0	0.0	-15.99999997	172.0	0.0	88.69999999	12.0	8.0	4.6
2019-12-19 16:55:00	9.460697002	0.0	3.35e-08	-14.0	172.0	0.0	88.9	11.9	8.0	4.6
2019-12-19 17:00:00	9.531207	0.0	0.999999899	-13.9999999	172.0	0.0	89.0	12.0	8.0	4.6
2019-12-19 17:05:00	9.531207	0.0	1.34e-07	-13.00000013	172.0	0.0	89.0	12.0	8.0	4.6
2019-12-19 17:10:00	9.505644002	0.0	0.0	-14.99999987	172.0	0.0	88.20000005	12.09999999	8.0	4.6
2019-12-19 17:15:00	9.424609	0.0	0.0	-13.0	172.0	1.0	88.0	12.0	8.0	4.6
2019-12-19 17:20:00	9.418325001	0.0	0.0	-10.99999993	172.0	1.0	88.50000001	11.9	8.0	4.6
2019-12-19 17:25:00	9.439510997	0.0	0.0	-10.00000013	172.0	0.0	88.69999997	11.9	8.0	4.6
2019-12-19 17:30:00	9.445929999	0.0	0.0	-11.9999998	172.0	0.0	88.20000005	11.99999999	8.0	4.6
2019-12-19 17:35:00	9.413949001	0.0	0.0	-13.99999993	172.0	0.0	87.90000001	12.0	8.0	4.6
2019-12-19 17:40:00	9.333577001	0.0	0.0	-14.99999997	172.0	0.0	87.70000001	11.9	8.0	4.6
2019-12-19 17:45:00	9.354766001	0.0	0.0	-14.0000001	172.0	0.0	87.89999995	11.90000001	8.0	4.6
2019-12-19 17:50:00	9.360645999	0.0	0.0	-14.99999987	172.0	0.0	87.40000007	11.99999999	8.0	4.6
2019-12-19 17:55:00	9.333996002	0.0	0.0	-13.00000013	172.0	0.0	86.60000005	12.09999999	8.0	4.100000034
2019-12-19 18:00:00	9.284994	0.0	0.0	-13.0	172.0	0.0	85.6	12.2	8.0	4.1
2019-12-19 18:05:00	9.267550998	0.0	0.0	-14.0	172.0	0.0	84.90000001	12.29999999	8.0	4.1
2019-12-19 18:10:00	9.231005005	0.0	0.0	-14.0	172.0	0.0	85.09999997	12.20000001	8.0	4.1
2019-12-19 18:15:00	9.241801999	0.0	0.0	-13.0000001	172.0	0.0	85.19999999	12.2	8.0	4.1
2019-12-19 18:20:00	9.252602	0.0	0.0	-13.99999997	172.0	0.0	85.3	12.2	8.0	4.599999983
2019-12-19 18:25:00	9.258891001	0.0	0.0	-13.0	172.0	1.0	85.90000001	12.1	8.0	5.1
2019-12-19 18:30:00	9.29107952	0.0	0.0	-13.0000001	172.0	0.0	86.2	12.1	8.0	5.1
2019-12-19 18:35:00	9.29107952	0.0	0.0	-13.99999987	172.0	0.0	86.2	12.1	8.0	5.1
2019-12-19 18:40:00	9.258891002	0.0	0.0	-14.99999993	172.0	0.0	85.90000002	12.1	8.0	5.199999993
2019-12-19 18:45:00	9.209409	0.0	0.0	-16.0	172.0	0.0	84.9	12.2	8.0	5.2
2019-12-19 18:50:00	9.202352995	0.0	0.0	-17.00000047	172.0	0.0	84.29999995	12.3	8.0	5.2
2019-12-19 18:55:00	9.12628101	0.0	0.0	-23.99999906	172.0	0.0	83.60000009	12.3	8.0	5.2
2019-12-19 19:00:00	9.115414001	0.0	0.0	-24.0	172.0	0.0	83.50000001	12.3	8.0	5.2
2019-12-19 19:05:00	9.104546	0.0	0.0	-22.00000007	172.0	0.0	83.4	12.3	8.0	5.2
2019-12-19 19:10:00	9.058221002	0.0	0.0	-20.0000001	172.0	0.0	83.49999998	12.20000001	8.0	5.2
2019-12-19 19:15:00	9.118240994	0.0	0.0	-22.9999999	172.0	0.0	83.0	12.39999999	8.0	5.2
2019-12-19 19:20:00	9.061072008	0.0	0.0	-22.00000013	172.0	0.0	83.0	12.30000001	8.0	5.2
2019-12-19 19:25:00	9.061072	0.0	0.0	-22.0	172.0	0.0	83.0	12.3	8.0	4.700000034
2019-12-19 19:30:00	9.039336	0.0	0.0	-19.0	172.0	0.0	82.8	12.3	8.0	4.2
2019-12-19 19:35:00	9.148016997	0.0	0.0	-19.0	172.0	0.0	83.79999997	12.3	8.0	4.2
2019-12-19 19:40:00	9.104546006	0.0	0.0	-19.0	172.0	0.0	83.40000005	12.3	8.0	4.2
2019-12-19 19:45:00	9.129177998	0.0	0.0	-19.9999999	172.0	0.0	83.10000003	12.39999999	8.0	4.2
2019-12-19 19:50:00	9.052620003	0.0	0.0	-21.99999993	172.0	0.0	82.40000002	12.4	8.0	4.2
2019-12-19 19:55:00	9.054664	0.0	0.0	-22.00000003	172.0	0.0	81.9	12.5	8.0	4.2
2019-12-19 20:00:00	9.043657002	0.0	0.0	-22.9999997	172.0	0.0	81.80000002	12.5	8.0	4.2
2019-12-19 20:05:00	9.065669997	0.0	0.0	-20.0000004	172.0	0.0	81.99999997	12.5	8.0	4.2
2019-12-19 20:10:00	9.085430999	0.0	0.0	-20.0	172.0	0.0	82.69999995	12.40000001	8.0	4.2
2019-12-19 20:15:00	9.076676	0.0	0.0	-20.0	172.0	0.0	82.1	12.5	8.0	4.2
2019-12-19 20:20:00	9.00095	0.0	0.0	-20.00000007	172.0	0.0	80.89999993	12.60000001	8.0	4.2
2019-12-19 20:25:00	9.002437	0.0	0.0	-20.99999987	172.0	0.0	79.90000013	12.79999997	8.0	4.2
2019-12-19 20:30:00	8.968730003	0.0	0.0	-22.9999998	172.0	0.0	79.10000008	12.89999999	8.0	4.2
2019-12-19 20:35:00	8.901476002	0.0	0.0	-23.99999997	172.0	0.0	79.0	12.8	8.0	4.2
2019-12-19 20:40:00	8.879040001	0.0	0.0	-26.99999997	172.0	0.0	78.79999997	12.80000001	8.0	4.2
2019-12-19 20:45:00	8.900120994	0.0	0.0	-26.0000004	172.0	0.0	78.0	12.99999999	8.0	4.2
2019-12-19 20:50:00	8.844550007	0.0	0.0	-29.99999946	172.0	0.0	78.0	12.90000001	8.0	4.2
2019-12-19 20:55:00	8.957441992	0.0	0.0	-26.00000027	172.0	0.0	78.99999993	12.9	8.0	4.2
2019-12-19 21:00:00	8.935131	0.0	0.0	-27.0	172.0	0.0	79.3	12.8	8.0	4.2
2019-12-19 21:05:00	8.856939999	0.0	6.71e-08	-32.00000007	172.0	0.0	79.59999999	12.6	8.0	4.2
2019-12-19 21:10:00	8.845862001	0.0	0.999999866	-32.99999987	172.0	0.0	79.50000001	12.6	8.0	4.2
2019-12-19 21:15:00	8.856939999	0.0	1.01e-07	-35.9999997	172.0	0.0	79.59999999	12.6	8.0	4.2
2019-12-19 21:20:00	8.866668	0.0	0.0	-43.99999973	172.0	0.0	80.69999996	12.40000001	8.0	4.2
2019-12-19 21:25:00	8.831396	0.0	0.0	-56.00000027	172.0	0.0	81.40000003	12.19999999	8.0	4.2
2019-12-19 21:30:00	8.827458003	0.0	0.0	-63.99999809	172.0	0.0	82.39999998	12.00000001	8.0	4.19999995
2019-12-19 21:35:00	8.861812995	0.0	0.0	-45.00000255	172.0	0.0	82.20000003	12.09999999	8.0	3.700000067
2019-12-19 21:40:00	8.851079001	0.0	0.0	-48.99999973	172.0	0.0	82.10000001	12.1	8.0	3.7
2019-12-19 21:45:00	8.851079	0.0	0.0	-20.0	172.0	0.0	82.1	12.1	8.0	3.7
2019-12-19 21:50:00	8.838124	0.0	0.0	-19.00000013	172.0	0.0	82.5	12.0	8.0	3.7
2019-12-19 21:55:00	8.838124	0.0	0.0	-20.99999973	172.0	0.0	82.5	12.0	8.0	3.7
2019-12-19 22:00:00	8.816792002	0.0	0.0	-21.9999999	172.0	0.0	82.30000002	12.0	8.0	3.20000005
2019-12-19 22:05:00	8.814343	0.0	0.999999966	-44.99999923	172.0	0.0	82.79999998	11.9	8.0	3.2
2019-12-19 22:10:00	8.835541	0.0	0.0	-48.99999987	172.0	0.0	83.0	11.9	8.0	3.199999983
2019-12-19 22:15:00	8.835540999	0.0	0.0	-44.9999994	172.0	0.0	83.00000004	11.89999999	8.0	2.7
2019-12-19 22:20:00	8.822068002	0.0	0.0	-39.0000008	172.0	0.0	83.39999995	11.80000001	8.0	2.7
2019-12-19 22:25:00	8.920330993	0.0	0.0	-22.00000114	172.0	1.0	83.79999997	11.89999999	8.0	2.7
2019-12-19 22:30:00	8.794458	0.0	0.0	-31.0	172.0	0.0	84.2	11.6	8.0	2.7
2019-12-19 22:35:00	8.883664998	0.0	0.0	-34.99999933	172.0	0.0	85.60000001	11.49999999	8.0	2.7
2019-12-19 22:40:00	8.848134005	0.0	0.0	-25.00000134	172.0	0.0	85.79999997	11.40000001	8.0	2.7
2019-12-19 22:45:00	8.831999002	0.0	0.0	-17.0000008	172.0	0.0	85.10000007	11.49999999	8.0	2.7
2019-12-19 22:50:00	8.811332001	0.0	0.0	-19.9999999	172.0	0.0	84.90000001	11.5	8.0	3.199999983
2019-12-19 22:55:00	8.867254997	0.0	0.0	-22.0000001	172.0	0.0	84.89999999	11.6	8.0	3.2
2019-12-19 23:00:00	8.780330004	0.0	0.0	-25.0000004	172.0	0.0	84.60000004	11.5	8.0	3.2
2019-12-19 23:05:00	8.821664994	0.0	0.0	-28.99999946	172.0	0.0	84.99999995	11.5	8.0	3.2
2019-12-19 23:10:00	8.745451005	0.0	0.0	-27.00000013	172.0	0.0	84.80000001	11.40000001	8.0	3.299999993
2019-12-19 23:15:00	8.755719	0.0	0.0	-36.0	172.0	0.0	84.9	11.4	8.0	3.3
2019-12-19 23:20:00	8.776257001	0.0	0.0	-25.00000034	172.0	0.0	85.10000001	11.4	8.0	3.3
2019-12-19 23:25:00	8.786524999	0.0	0.0	-29.99999933	172.0	0.0	85.19999999	11.4	8.0	3.3
2019-12-19 23:30:00	8.790664	0.0	0.0	-38.99999909	172.0	0.0	84.70000005	11.49999999	8.0	3.3
2019-12-19 23:35:00	8.78406	0.0	0.0	-33.0000002	172.0	0.0	84.10000002	11.6	8.0	3.3
2019-12-19 23:40:00	8.794457996	0.0	0.0	-30.99999993	172.0	0.0	84.19999994	11.6	8.0	3.3
2019-12-19 23:45:00	8.661840003	0.0	0.0	-28.9999995	172.0	0.0	82.40000003	11.7	8.0	3.30000005
2019-12-19 23:50:00	8.693240996	0.0	0.0	-24.00000067	172.0	0.0	82.69999996	11.7	8.0	3.799999933
2019-12-19 23:55:00	8.703708999	0.0	0.0	-24.99999993	172.0	0.0	82.79999999	11.7	8.0	3.8
2019-12-20 00:00:00	8.703709	0.0	0.0	-22.0	172.0	0.0	82.8	11.7	8.0	3.8
2019-12-20 00:05:00	8.693240999	0.0	0.0	-25.00000094	0.0	0.0	82.69999999	11.7	8.0	3.800000034
2019-12-20 00:10:00	8.672308003	0.0	0.0	-38.99999812	0.0	0.0	82.50000003	11.7	8.0	4.299999933
2019-12-20 00:15:00	8.661840001	0.0	0.0	-52.99999859	0.0	0.0	82.40000001	11.7	8.0	4.3
2019-12-20 00:20:00	8.619970001	0.0	0.0	-51.00000007	0.0	0.0	82.00000001	11.7	8.0	4.3
2019-12-20 00:25:00	8.567629999	0.0	0.0	-49.9999999	0.0	0.0	81.50000001	11.7	8.0	4.3
2019-12-20 00:30:00	8.534432002	0.0	0.0	-46.9999999	0.0	0.0	81.69999997	11.60000001	8.0	4.30000005
2019-12-20 00:35:00	8.557160997	0.0	0.0	-46.00000013	0.0	0.0	81.40000004	11.69999999	8.0	4.799999933
2019-12-20 00:40:00	8.513627003	0.0	0.0	-45.00000007	0.0	0.0	81.49999999	11.60000001	8.0	5.299999966
2019-12-20 00:45:00	8.534432	0.0	0.0	-43.0	0.0	0.0	81.7	11.6	8.0	5.3
2019-12-20 00:50:00	8.513626996	0.0	0.0	-39.9999996	0.0	0.0	81.50000003	11.59999999	8.0	5.3
2019-12-20 00:55:00	8.447609009	0.0	0.0	-34.0000008	0.0	0.0	81.89999995	11.40000003	8.0	5.3
2019-12-20 01:00:00	8.468151998	0.0	0.0	-26.0000008	0.0	0.0	82.09999998	11.4	8.0	4.80000005
2019-12-20 01:05:00	8.437337001	0.0	0.0	-26.0	0.0	0.0	81.80000001	11.4	8.0	4.8
2019-12-20 01:10:00	8.468151999	0.0	0.0	-23.0	0.0	0.0	82.09999999	11.4	8.0	4.799999983
2019-12-20 01:15:00	8.447609	0.0	0.0	-22.9999999	0.0	0.0	81.9	11.4	8.0	4.3
2019-12-20 01:20:00	8.447609	0.0	0.0	-22.00000013	0.0	0.0	81.9	11.4	8.0	4.3
2019-12-20 01:25:00	8.492821997	0.0	0.0	-22.0	0.0	0.0	81.30000004	11.59999999	8.0	4.3
2019-12-20 01:30:00	8.430403	0.0	0.0	-22.0	0.0	0.0	80.7	11.6	8.0	4.3
2019-12-20 01:35:00	8.442001999	0.0	0.0	-21.99999993	0.0	0.0	80.29999999	11.7	8.0	4.3
2019-12-20 01:40:00	8.431533001	0.0	0.0	-21.00000013	0.0	0.0	80.20000001	11.7	8.0	4.3
2019-12-20 01:45:00	8.367980006	0.0	0.0	-24.9999996	0.0	0.0	80.10000001	11.60000001	8.0	4.3
2019-12-20 01:50:00	8.388787999	0.0	0.0	-25.0	0.0	0.0	80.29999999	11.6	8.0	4.3
2019-12-20 01:55:00	8.388788	0.0	0.0	-23.00000007	0.0	0.0	80.3	11.6	8.0	4.3
2019-12-20 02:00:00	8.399191998	0.0	0.0	-25.0	0.0	0.0	80.39999998	11.6	8.0	4.3
2019-12-20 02:05:00	8.378384003	0.0	0.0	-25.0	0.0	0.0	80.20000003	11.6	8.0	4.3
2019-12-20 02:10:00	8.399191999	0.0	0.0	-22.0000002	0.0	0.0	80.39999999	11.6	8.0	4.3
2019-12-20 02:15:00	8.347172	0.0	0.0	-23.0	0.0	0.0	79.9	11.6	8.0	4.3
2019-12-20 02:20:00	8.357576001	0.0	0.0	-24.0	0.0	0.0	80.00000001	11.6	8.0	4.3
2019-12-20 02:25:00	8.367979999	0.0	0.0	-24.0	0.0	0.0	80.09999999	11.6	8.0	4.3
2019-12-20 02:30:00	8.378383999	0.0	0.0	-24.9999999	0.0	0.0	80.19999999	11.6	8.0	3.80000005
2019-12-20 02:35:00	8.399191999	0.0	0.0	-23.00000007	0.0	0.0	80.39999999	11.6	8.0	3.8
2019-12-20 02:40:00	8.32553	0.0	0.0	-28.9999999	0.0	0.0	80.2	11.5	8.0	3.3
2019-12-20 02:45:00	8.325529999	0.0	0.0	-26.0000001	0.0	0.0	80.20000004	11.49999999	8.0	3.3
2019-12-20 02:50:00	8.314065002	0.0	0.0	-26.99999987	0.0	0.0	80.59999995	11.40000001	8.0	3.3
2019-12-20 02:55:00	8.314065	0.0	0.0	-27.99999993	0.0	0.0	80.6	11.4	8.0	3.3
2019-12-20 03:00:00	8.324338	0.0	0.0	-28.0	0.0	0.0	80.7	11.4	8.0	3.3
2019-12-20 03:05:00	8.355157998	0.0	0.0	-26.00000034	0.0	0.0	81.00000001	11.39999999	8.0	3.3
2019-12-20 03:10:00	8.322790004	0.0	0.0	-30.99999933	0.0	0.0	81.19999997	11.30000001	8.0	3.3
2019-12-20 03:15:00	8.280316004	0.0	0.0	-32.9999998	0.0	0.0	81.29999999	11.20000001	8.0	3.3
2019-12-20 03:20:00	8.29046	0.0	0.0	-27.0000002	0.0	0.0	81.4	11.2	8.0	3.3
2019-12-20 03:25:00	8.268245999	0.0	0.0	-28.00000007	0.0	0.0	81.70000001	11.1	8.0	3.3
2019-12-20 03:30:00	8.245942005	0.0	0.0	-30.0	0.0	0.0	82.00000005	11.0	8.0	3.3
2019-12-20 03:35:00	8.296018993	0.0	0.0	-30.0	0.0	0.0	82.49999993	11.0	8.0	3.3
2019-12-20 03:40:00	8.273311002	0.0	0.0	-30.99999993	0.0	0.0	82.79999998	10.90000001	8.0	3.3
2019-12-20 03:45:00	8.250518	0.0	0.0	-21.0	0.0	0.0	83.1	10.8	8.0	3.3
2019-12-20 03:50:00	8.270294002	0.0	0.0	-20.0	0.0	0.0	83.30000002	10.8	8.0	3.3
2019-12-20 03:55:00	8.299957996	0.0	0.0	-20.0	0.0	0.0	83.59999996	10.8	8.0	3.3
2019-12-20 04:00:00	8.299958	0.0	0.0	-20.9999999	0.0	0.0	83.6	10.8	8.0	3.3
2019-12-20 04:05:00	8.299958	0.0	0.0	-22.99999993	0.0	0.0	83.6	10.8	8.0	3.799999983
2019-12-20 04:10:00	8.319735	0.0	0.0	-23.00000013	0.0	0.0	83.8	10.8	8.0	3.8
2019-12-20 04:15:00	8.329621995	0.0	0.0	-27.0000005	0.0	0.0	83.9	10.79999999	8.0	3.8
2019-12-20 04:20:00	8.276770007	0.0	0.0	-31.99999933	0.0	0.0	83.9	10.70000001	8.0	3.8
2019-12-20 04:25:00	8.263265001	0.0	0.0	-31.00000007	0.0	0.0	84.29999997	10.60000001	8.0	3.8
2019-12-20 04:30:00	8.2495575	0.0	0.0	-33.0	0.0	0.0	84.7	10.5	8.0	3.3
2019-12-20 04:35:00	8.278659001	0.0	0.0	-38.9999998	0.0	0.0	85.00000001	10.5	8.0	3.3
2019-12-20 04:40:00	8.298058997	0.0	0.0	-36.0000004	0.0	0.0	85.19999997	10.5	8.0	3.3
2019-12-20 04:45:00	8.245291005	0.0	0.0	-33.0000003	0.0	0.0	85.2	10.40000001	8.0	3.3
2019-12-20 04:50:00	8.307759998	0.0	0.0	-31.00000007	0.0	0.0	85.3	10.5	8.0	3.3
2019-12-20 04:55:00	8.264568	0.0	0.0	-30.00000007	0.0	0.0	85.4	10.4	8.0	3.3
2019-12-20 05:00:00	8.254930508	0.0	0.0	-32.0000001	0.0	0.0	85.30000003	10.40000001	8.0	3.3
2019-12-20 05:05:00	8.336858989	0.0	0.0	-32.99999987	0.0	0.0	85.59999996	10.49999999	8.0	3.3
2019-12-20 05:10:00	8.254930505	0.0	0.0	-33.99999993	0.0	0.0	85.30000002	10.40000001	8.0	3.3
2019-12-20 05:15:00	8.235652	0.0	0.0	-35.0	0.0	0.0	85.1	10.4	8.0	3.3
2019-12-20 05:20:00	8.254930499	0.0	0.0	-37.0	0.0	0.0	85.29999999	10.4	8.0	3.3
2019-12-20 05:25:00	8.245291001	0.0	0.0	-37.0	0.0	0.0	85.20000001	10.4	8.0	3.3
2019-12-20 05:30:00	8.202397004	0.0	0.0	-35.0000002	0.0	0.0	85.29999999	10.30000001	8.0	3.3
2019-12-20 05:35:00	8.202397	0.0	0.0	-34.00000003	0.0	0.0	85.3	10.3	8.0	3.3
2019-12-20 05:40:00	8.231129	0.0	0.0	-32.0	0.0	0.0	85.6	10.3	8.0	3.8
2019-12-20 05:45:00	8.221552003	0.0	0.0	-31.9999994	0.0	0.0	85.49999998	10.30000001	8.0	3.8
2019-12-20 05:50:00	8.254930496	0.0	0.0	-26.0000008	0.0	0.0	85.30000003	10.39999999	8.0	3.8
2019-12-20 05:55:00	8.259259	0.0	0.0	-26.99999993	0.0	0.0	84.80000003	10.49999999	8.0	3.8
2019-12-20 06:00:00	8.239858	0.0	0.0	-28.0	0.0	0.0	84.6	10.5	8.0	3.8
2019-12-20 06:05:00	8.253502	0.0	0.0	-35.00000013	0.0	0.0	84.2	10.6	8.0	3.8
2019-12-20 06:10:00	8.253502	0.0	0.0	-36.99999973	0.0	0.0	84.2	10.6	8.0	3.8
2019-12-20 06:15:00	8.233976002	0.0	0.0	-37.9999999	0.0	0.0	84.00000002	10.6	8.0	3.8
2019-12-20 06:20:00	8.276769999	0.0	0.0	-34.00000013	0.0	0.0	83.9	10.7	8.0	3.8
2019-12-20 06:25:00	8.204686001	0.0	0.0	-16.00000013	0.0	0.0	83.70000001	10.6	8.0	3.8
2019-12-20 06:30:00	8.224214001	0.0	0.0	-20.00000161	0.0	0.0	83.89999996	10.60000001	8.0	3.8
2019-12-20 06:35:00	8.237467998	0.0	0.0	-35.99999785	0.0	0.0	83.50000005	10.69999999	8.0	3.8
2019-12-20 06:40:00	8.171951004	0.0	0.0	-50.99999899	0.0	0.0	83.89999997	10.50000001	8.0	3.8
2019-12-20 06:45:00	8.16817951	0.0	0.0	-48.0	0.0	0.0	84.4	10.4	8.0	3.8
2019-12-20 06:50:00	8.164086001	0.0	0.0	-34.0000004	0.0	0.0	84.90000001	10.3	8.0	3.8
2019-12-20 06:55:00	8.183241997	0.0	0.0	-39.9999992	0.0	0.0	85.09999997	10.3	8.0	3.8
2019-12-20 07:00:00	8.211973997	0.0	0.0	-41.9999998	0.0	0.0	85.39999997	10.3	8.0	3.8
2019-12-20 07:05:00	8.150158002	0.0	0.0	-33.0000003	0.0	0.0	85.3	10.2	8.0	3.8
2019-12-20 07:10:00	8.150157999	0.0	0.0	-22.99999987	0.0	0.0	85.29999999	10.2	8.0	3.8
2019-12-20 07:15:00	8.131124504	0.0	0.0	-19.0000001	0.0	0.0	85.09999999	10.20000001	8.0	3.8
2019-12-20 07:20:00	8.173663994	0.0	0.0	-19.99999987	0.0	0.0	85.00000001	10.29999999	8.0	3.8
2019-12-20 07:25:00	8.144930002	0.0	0.0	-18.00000013	0.0	0.0	84.70000002	10.3	8.0	3.8
2019-12-20 07:30:00	8.135352	0.0	0.0	-22.0	0.0	0.0	84.6	10.3	8.0	3.8
2019-12-20 07:35:00	8.097037999	0.0	0.0	-24.00000007	0.0	0.0	84.19999999	10.3	8.0	3.8
2019-12-20 07:40:00	8.087460521	0.0	0.0	-24.99999987	0.0	0.0	84.10000001	10.3	8.0	3.8
2019-12-20 07:45:00	8.08746052	0.0	0.0	-22.0000003	0.0	0.0	84.1	10.3	8.0	3.89999999
2019-12-20 07:50:00	8.068303001	0.0	0.0	-24.9999999	0.0	0.0	83.90000001	10.3	8.0	3.9
2019-12-20 07:55:00	8.068303	0.0	0.0	-30.00000003	0.0	0.0	83.9	10.3	8.0	3.9
2019-12-20 08:00:00	8.068303002	0.0	0.0	-30.9999994	0.0	0.0	83.89999997	10.30000001	8.0	3.9
2019-12-20 08:05:00	8.091060997	0.0	0.0	-25.0000008	0.0	0.0	83.60000004	10.39999999	8.0	3.9
2019-12-20 08:10:00	8.062140002	0.0	0.0	-22.0000002	0.0	0.0	83.30000002	10.4	8.0	3.9
2019-12-20 08:15:00	8.084636	0.0	0.0	-19.0	0.0	0.0	83.0	10.5	8.0	3.9
2019-12-20 08:20:00	8.107049998	0.0	0.0	-16.99999987	0.0	0.0	82.69999998	10.6	8.0	3.9
2019-12-20 08:25:00	8.077757004	0.0	0.0	-15.00000027	0.0	0.0	82.40000004	10.6	8.0	3.9
2019-12-20 08:30:00	8.121960996	0.0	0.0	-15.0	0.0	0.0	81.80000006	10.79999998	8.0	3.9
2019-12-20 08:35:00	8.141738999	0.0	0.999999966	-15.0	0.0	0.0	81.99999999	10.8	8.0	3.9
2019-12-20 08:40:00	8.17379	0.0	0.0	-16.00000003	0.0	0.0	81.79999998	10.9	8.0	4.4
2019-12-20 08:45:00	8.175832002	0.0	0.0	-16.9999999	0.0	0.0	81.29999992	11.00000002	8.0	4.4
2019-12-20 08:50:00	8.199162997	0.0	0.0	-16.00000013	0.0	0.0	80.50000011	11.19999997	8.0	4.4
2019-12-20 08:55:00	8.34320599	0.0	0.0	-15.00000007	0.0	0.0	81.39999994	11.29999999	8.0	4.4
2019-12-20 09:00:00	8.332998	0.0	0.0	-12.0	0.0	1.0	81.3	11.3	8.0	4.4
2019-12-20 09:05:00	8.404451002	0.0	1.34e-07	-8.0	0.0	1.0	82.00000002	11.3	8.0	4.400000034
2019-12-20 09:10:00	8.435072996	0.0	1.999999732	-8.0	0.0	1.0	82.29999996	11.3	8.0	4.899999933
2019-12-20 09:15:00	8.564298987	0.0	5.999999598	-5.000000302	0.0	1.0	84.09999982	11.20000001	8.0	4.9
2019-12-20 09:20:00	8.649393997	1.999999933	6.999999966	-5.0	0.0	1.0	84.39999999	11.3	8.0	4.9
2019-12-20 09:25:00	8.714643481	3.000000034	11.0000001	-5.0	0.0	1.0	84.50000001	11.4	8.0	4.9
2019-12-20 09:30:00	8.755719006	4.000000201	14.0000003	-4.999999899	0.0	1.0	84.90000011	11.39999999	8.0	4.9
2019-12-20 09:35:00	8.812656992	5.999999732	16.9999996	-4.000000134	0.0	1.0	85.99999985	11.30000001	8.0	4.9
2019-12-20 09:40:00	8.787373002	8.999999799	22.9999996	-4.999999933	0.999999933	1.0	86.29999998	11.20000001	8.0	4.9
2019-12-20 09:45:00	8.848202	11.0	27.0	-6.0	1.0	1.0	86.9	11.2	8.0	4.9
2019-12-20 09:50:00	8.894279003	13.0000002	30.00000047	-6.0	1.000000067	1.0	86.80000003	11.3	8.0	4.9
2019-12-20 09:55:00	8.945288993	15.9999996	36.99999906	-6.0	1.999999866	1.0	87.29999993	11.3	8.0	4.9
2019-12-20 10:00:00	8.873874007	19.9999996	44.9999992	-5.000000101	2.0	0.0	86.60000007	11.3	8.0	5.59999993
2019-12-20 10:05:00	8.914681999	24.99999983	52.99999973	-5.0	2.999999966	0.0	86.99999999	11.3	8.0	5.6
2019-12-20 10:10:00	8.935086001	31.00000013	64.0000003	-13.99999997	4.000000034	0.0	87.19999999	11.3	8.0	6.7
2019-12-20 10:15:00	8.950808006	35.0000002	73.0000005	-12.9999998	5.000000101	0.0	86.8	11.40000001	8.0	6.7
2019-12-20 10:20:00	9.007652992	36.99999973	77.99999933	-11.00000027	5.999999866	0.0	86.8	11.49999999	8.0	6.7
2019-12-20 10:25:00	9.00214	28.0000006	63.00000101	-11.0	6.999999933	0.0	87.29999997	11.40000001	8.0	6.7
2019-12-20 10:30:00	9.079972	27.0	60.0	-10.0	8.0	0.0	87.5	11.5	8.0	6.7
2019-12-20 10:35:00	9.085609998	27.00000027	66.0000002	-9.999999866	9.0	0.0	87.00000002	11.59999999	8.0	6.7
2019-12-20 10:40:00	9.059311004	30.99999946	68.9999996	-8.000000268	9.0	0.0	87.29999996	11.50000001	8.0	6.7
2019-12-20 10:45:00	9.090302997	36.9999994	81.99999869	-10.9999997	9.999999899	0.0	87.59999997	11.5	8.0	6.7
2019-12-20 10:50:00	9.176651997	33.00000013	72.00000034	-10.00000003	10.99999997	0.0	88.99999995	11.4	8.0	6.7
2019-12-20 10:55:00	9.248501005	30.99999963	68.99999906	-6.999999933	12.00000003	0.0	89.70000005	11.4	8.0	6.7
2019-12-20 11:00:00	9.392184006	20.00000131	41.00000322	-5.000000302	13.0000001	1.0	91.10000006	11.4	8.0	6.70000002
2019-12-20 11:05:00	9.453756992	32.99999826	72.99999571	-7.999999598	13.99999987	1.0	91.69999992	11.4	8.0	6.899999973
2019-12-20 11:10:00	9.515326496	28.00000034	63.00000067	-8.0	14.99999993	1.0	92.29999996	11.4	8.0	6.9
2019-12-20 11:15:00	9.586065	24.0	54.0	-7.0	16.0	1.0	92.4	11.5	8.0	6.9
2019-12-20 11:20:00	9.637692002	22.9999996	52.9999992	-6.999999866	16.00000007	1.0	92.89999998	11.50000001	8.0	6.9
2019-12-20 11:25:00	9.667661996	17.0000008	41.00000161	-5.000000268	16.99999987	0.0	92.60000004	11.59999999	8.0	6.9
2019-12-20 11:30:00	9.698833997	22.9999994	49.99999909	-5.0	17.0	0.0	92.89999997	11.6	8.0	6.9
2019-12-20 11:35:00	9.688444	22.00000003	51.99999993	-5.999999966	17.99999997	0.0	92.8	11.6	8.0	6.9
2019-12-20 11:40:00	9.657271002	22.00000044	53.00000074	-6.000000134	19.00000003	0.0	92.5	11.6	8.0	6.9
2019-12-20 11:45:00	9.708034995	34.9999994	74.9999995	-9.999999899	20.0000001	0.0	92.39999995	11.7	8.0	6.9
2019-12-20 11:50:00	9.655751007	29.0000008	70.00000067	-9.000000134	20.99999987	0.0	91.90000007	11.7	8.0	6.9
2019-12-20 11:55:00	9.704296997	32.99999973	76.99999953	-9.0	21.99999993	0.0	91.20000005	11.89999999	8.0	6.999999993
2019-12-20 12:00:00	9.714888	24.0	56.0	-9.0	23.0	0.0	91.3	11.9	8.0	7.0
2019-12-20 12:05:00	9.757246	27.00000114	60.00000255	-7.0	23.00000013	0.0	91.7	11.9	8.0	6.999999966
2019-12-20 12:10:00	9.757246	43.99999772	97.9999949	-7.0	24.99999973	0.0	91.7	11.9	8.0	6.500000067
2019-12-20 12:15:00	9.797650996	24.00000201	62.00000362	-7.0	25.0	0.0	91.50000002	11.99999999	8.0	6.69999998
2019-12-20 12:20:00	9.80596	23.00000003	58.00000013	-7.0	25.99999997	0.0	91.00000002	12.1	8.0	6.7
2019-12-20 12:25:00	9.773787001	30.99999997	75.99999966	-9.999999966	27.00000003	0.0	90.70000001	12.1	8.0	6.7
2019-12-20 12:30:00	9.795235999	30.00000121	66.00000272	-8.999999899	28.0000001	0.0	90.89999999	12.1	8.0	6.7
2019-12-20 12:35:00	9.784512001	41.99999839	92.99999638	-8.000000134	28.99999987	0.0	90.80000001	12.1	8.0	6.7
2019-12-20 12:40:00	9.773787001	27.00000101	60.00000221	-8.0	29.99999993	0.0	90.70000001	12.1	8.0	6.7
2019-12-20 12:45:00	9.872589	27.0	59.0	-10.0	31.0	0.0	89.9	12.4	8.0	6.7
2019-12-20 12:50:00	9.930973997	10.99999993	35.9999992	-9.999999799	32.0	0.0	89.30000001	12.59999999	8.0	6.200000094
2019-12-20 12:55:00	9.890819005	10.00000013	24.00000161	-7.000000402	32.0	0.0	89.49999997	12.50000001	8.0	7.599999812
2019-12-20 13:00:00	9.886706	31.99999779	84.99999386	-8.999999799	32.9999999	0.0	88.90000006	12.59999999	8.0	7.6
2019-12-20 13:05:00	9.930973999	27.00000017	70.0000005	-11.9999999	33.99999997	0.0	89.29999999	12.6	8.0	7.100000017
2019-12-20 13:10:00	9.915513002	23.0000007	50.00000174	-10.99999997	35.00000003	0.0	88.60000003	12.7	8.0	7.099999983
2019-12-20 13:15:00	9.964171997	43.9999999	102.0000001	-9.999999799	36.0000001	0.0	89.60000009	12.59999998	8.0	6.6
2019-12-20 13:20:00	9.938158003	43.00000013	102.9999999	-8.000000268	36.99999987	0.0	90.49999988	12.40000003	8.0	6.6
2019-12-20 13:25:00	10.07132999	32.00000074	77.00000174	-6.000000134	37.99999993	0.0	92.29999988	12.30000001	8.0	6.6
2019-12-20 13:30:00	10.1061859	19.0	45.0	-4.0	39.0	0.0	93.8	12.1	8.0	6.6
2019-12-20 13:35:00	10.21131609	18.99999966	45.99999946	-5.000000134	40.0	0.0	92.99999997	12.39999999	8.000000536	7.9
2019-12-20 13:40:00	10.09304432	14.00000067	38.00000107	-6.999999732	40.0	0.0	92.50000007	12.30000001	15.99999893	7.9
2019-12-20 13:45:00	10.02975001	21.9999992	50.99999869	-7.999999899	40.9999999	0.0	92.5	12.20000001	16.0	7.9
2019-12-20 13:50:00	10.0365038	36.9999995	76.99999913	-9.999999933	41.99999997	0.0	91.40000004	12.39999999	16.0	7.9
2019-12-20 13:55:00	9.905373996	45.00000124	101.0000034	-10.00000017	43.00000007	0.0	90.19999997	12.4	32.0	7.4
2019-12-20 14:00:00	9.796085996	82.0000008	201.9999977	-15.0	45.0000003	0.0	89.19999991	12.40000001	32.0	7.4
2019-12-20 14:05:00	9.758841005	89.99999893	179.0000031	-15.0	47.9999996	0.0	88.30000012	12.49999999	32.0	7.4
2019-12-20 14:10:00	9.588408011	63.00000181	139.0000027	-15.0	49.99999987	0.0	87.30000007	12.40000001	32.0	7.599999987
2019-12-20 14:15:00	9.53375	32.0	78.0	-12.0	51.0	0.0	86.8	12.4	32.0	7.6
2019-12-20 14:20:00	9.544101983	7.000000067	21.00000013	-8.000000067	52.0	0.0	87.99999992	12.19999999	32.0	7.100000007
2019-12-20 14:25:00	9.296679033	7.999999866	22.99999973	-8.999999866	52.0	0.0	86.80000016	12.00000003	32.0	7.199999987
2019-12-20 14:30:00	9.20115949	16.99999909	36.99999859	-10.9999998	52.0	0.0	86.99999998	11.80000002	32.0	7.39999998
2019-12-20 14:35:00	8.749328015	10.00000023	30.00000023	-13.9999999	52.99999997	0.0	84.30000009	11.50000001	32.0	8.699999956
2019-12-20 14:40:00	8.680008	9.000000168	26.0000002	-14.0000001	53.00000003	0.0	84.7	11.3	32.0	9.800000017
2019-12-20 14:45:00	8.669804002	14.00000121	32.00000262	-17.0000006	54.0	0.0	84.59999997	11.30000001	32.0	10.29999995
2019-12-20 14:50:00	8.694104997	25.99999839	57.99999651	-22.9999992	54.0	0.0	84.30000004	11.39999999	32.0	9.800000067
2019-12-20 14:55:00	8.524030011	31.9999996	62.99999966	-19.00000027	54.99999993	0.0	81.60000018	11.59999999	32.0	8.500000087
2019-12-20 15:00:00	8.397899	64.0	130.0	-31.0	57.0	0.0	80.9	11.5	32.0	8.5
2019-12-20 15:05:00	8.191095006	48.00000027	101.9999993	-36.00000013	58.00000013	0.0	78.40000009	11.59999999	32.0	9.000000034
2019-12-20 15:10:00	8.273835989	51.99999946	91.00000148	-37.99999973	59.99999973	0.0	79.69999983	11.50000001	32.0	9.499999933
2019-12-20 15:15:00	8.351318992	98.99999527	201.9999888	-49.99999879	62.9999997	0.0	81.99999977	11.20000003	32.0	9.99999995
2019-12-20 15:20:00	8.366121	89.00000034	125.0000026	-65.99999946	65.9999999	0.0	83.19999996	11.00000001	32.0	10.0
2019-12-20 15:25:00	8.459736	40.9999996	84.99999909	-35.99999936	67.00000003	0.0	83.6	11.1	32.0	8.99999995
2019-12-20 15:30:00	8.459735993	29.0000003	58.0000001	-17.0000002	68.0000001	0.0	83.59999993	11.1	32.0	7.49999995
2019-12-20 15:35:00	8.389191009	31.9999996	58.99999987	-18.99999973	68.99999987	0.0	82.90000009	11.1	32.0	7.000000067
2019-12-20 15:40:00	8.290460007	12.00000134	28.00000208	-17.00000013	69.99999993	0.0	81.4000001	11.19999999	32.0	7.0
2019-12-20 15:45:00	8.178875	17.0	31.0	-20.0	70.0	0.0	80.3	11.2	32.0	7.0
2019-12-20 15:50:00	8.057130999	18.99999966	33.99999973	-19.00000013	71.0	0.0	79.10000003	11.19999999	32.0	7.80000002
2019-12-20 15:55:00	8.046476001	14.00000067	30.00000054	-20.99999973	71.0	0.0	79.49999995	11.10000001	32.0	8.09999996
2019-12-20 16:00:00	8.026693002	14.9999999	25.0000005	-20.0000001	71.0	0.0	78.80000007	11.19999999	32.0	8.59999995
2019-12-20 16:05:00	7.945520403	21.99999977	30.9999998	-24.99999983	71.99999997	0.0	78.00000003	11.2	32.0	9.299999977
2019-12-20 16:10:00	7.905325001	9.999999966	20.99999987	-23.99999997	72.00000003	0.0	78.10000001	11.1	32.0	8.8
2019-12-20 16:15:00	7.945655992	8.999999296	16.99999889	-22.9999995	73.0	0.0	78.49999997	11.09999999	32.0	8.799999899
2019-12-20 16:20:00	7.865282011	2.000000939	6.000001475	-18.00000067	73.0	0.0	78.20000004	11.00000001	32.0	7.800000134
2019-12-20 16:25:00	7.814574243	1.34e-07	4.02e-07	-17.00000007	73.0	0.0	77.20000007	11.09999999	32.0	7.8
2019-12-20 16:30:00	7.805165	0.0	0.0	-18.0	73.0	0.0	77.6	11.0	32.0	7.8
2019-12-20 16:35:00	7.735024001	0.0	0.0	-22.0	73.0	0.0	76.90000001	11.0	32.0	8.3
2019-12-20 16:40:00	7.745043999	0.0	0.0	-22.0	73.0	0.0	76.99999999	11.0	32.0	8.3
2019-12-20 16:45:00	7.74574232	0.0	0.0	-22.0	73.0	0.0	77.49999995	10.90000001	32.0	8.3
2019-12-20 16:50:00	7.73578548	0.0	0.0	-27.9999998	73.0	0.0	77.4	10.9	32.0	7.800000017
2019-12-20 16:55:00	7.676043	0.0	0.0	-20.00000003	73.0	0.0	76.8	10.9	32.0	7.8
2019-12-20 17:00:00	7.686000354	0.0	0.0	-21.0	73.0	0.0	76.90000004	10.9	32.0	7.8
2019-12-20 17:05:00	7.725828645	0.0	0.0	-21.0	73.0	0.0	77.29999995	10.9	32.0	7.8
2019-12-20 17:10:00	7.676043003	0.0	0.0	-21.99999993	73.0	0.0	76.80000003	10.9	32.0	7.300000034
2019-12-20 17:15:00	7.607568	0.0	0.0	-26.0	73.0	0.0	76.6	10.8	32.0	7.3
2019-12-20 17:20:00	7.577883719	0.0	0.0	-32.9999992	73.0	0.0	76.29999999	10.8	32.0	7.3
2019-12-20 17:25:00	7.567988401	0.0	0.0	-21.00000161	73.0	0.0	76.20000001	10.8	32.0	7.3
2019-12-20 17:30:00	7.490452298	0.0	0.0	-22.9999998	73.0	0.0	75.90000003	10.70000001	32.0	6.80000005
2019-12-20 17:35:00	7.392120003	0.0	0.0	-23.0	73.0	0.0	74.90000003	10.7	32.0	7.299999983
2019-12-20 17:40:00	7.460953	0.0	0.999999966	-21.99999997	73.0	0.0	75.60000002	10.7	32.0	7.3
2019-12-20 17:45:00	7.472180367	0.0	0.0	-21.0000004	73.0	0.0	76.19999997	10.6	32.0	7.3
2019-12-20 17:50:00	7.442869664	0.0	0.0	-24.99999946	73.0	0.0	75.90000004	10.6	32.0	7.3
2019-12-20 17:55:00	7.364702005	0.0	0.0	-30.9999996	73.0	0.0	75.10000005	10.6	32.0	7.699999973
2019-12-20 18:00:00	7.37613535	0.0	0.0	-72.0	73.0	0.0	75.7	10.5	32.0	7.7
2019-12-20 18:05:00	7.311301712	0.0	0.999999933	-68.0000002	73.0	0.0	75.99999996	10.30000001	32.0	7.7
2019-12-20 18:10:00	7.347008705	0.0	1.34e-07	-70.9999996	73.0	0.0	75.40000008	10.49999997	32.0	7.7
2019-12-20 18:15:00	7.311301714	0.0	0.0	-70.0000001	73.0	0.0	75.99999994	10.30000002	32.0	7.7
2019-12-20 18:20:00	7.272957321	0.0	0.0	-68.00000007	73.0	0.0	75.60000001	10.3	32.0	7.200000017
2019-12-20 18:25:00	7.152141	0.0	0.0	-78.00000017	73.0	0.0	75.30000002	10.1	32.0	7.2
2019-12-20 18:30:00	7.153522999	0.0	0.0	-82.9999999	73.0	0.0	75.79999994	10.00000001	32.0	7.19999995
2019-12-20 18:35:00	7.142675401	0.0	0.0	-82.00000013	73.0	0.0	75.20000008	10.09999999	32.0	6.700000067
2019-12-20 18:40:00	7.126528261	0.0	0.999999933	-81.00000007	73.0	0.0	75.99999995	9.900000013	32.0	6.7
2019-12-20 18:45:00	7.164545	0.0	0.0	-85.0	73.0	0.0	76.9	9.8	32.0	6.7
2019-12-20 18:50:00	7.128158004	0.0	0.0	-86.0	73.0	0.0	77.50000005	9.6	32.0	5.699999966
2019-12-20 18:55:00	7.192315991	0.0	0.0	-86.0	73.0	0.0	78.19999991	9.6	32.0	5.200000067
2019-12-20 19:00:00	7.192316	0.0	0.0	-86.0	73.0	0.0	78.2	9.6	32.0	5.2
2019-12-20 19:05:00	7.256470678	0.0	0.0	-86.0	73.0	0.0	78.89999998	9.6	32.0	5.2
2019-12-20 19:10:00	7.22897625	0.0	0.0	-86.0	73.0	0.0	78.6	9.6	32.0	5.2
2019-12-20 19:15:00	7.228976249	0.0	0.0	-85.9999999	73.0	0.0	78.60000004	9.59999999	32.0	5.2
2019-12-20 19:20:00	7.219101431	0.0	0.0	-85.00000013	73.0	0.0	78.99999995	9.500000013	32.0	5.2
2019-12-20 19:25:00	7.209995751	0.0	0.0	-83.00000013	73.0	0.0	78.90000001	9.5	32.0	5.2
2019-12-20 19:30:00	7.201482	0.0	0.0	-76.0	73.0	0.0	78.3	9.6	32.0	5.2
2019-12-20 19:35:00	7.191782998	0.0	0.0	-76.00000067	73.0	0.0	78.70000001	9.499999993	32.0	5.2
2019-12-20 19:40:00	7.163783004	0.0	0.0	-85.99999866	73.0	0.0	78.89999997	9.400000013	32.0	5.2
2019-12-20 19:45:00	7.164464	0.0	0.0	-86.9999999	73.0	0.0	78.40000005	9.49999999	32.0	5.2
2019-12-20 19:50:00	7.127590661	0.0	0.0	-87.0	73.0	0.0	78.5	9.400000003	32.0	5.2
2019-12-20 19:55:00	7.081871	0.0	0.0	-86.00000003	73.0	0.0	78.50000001	9.299999997	32.0	5.200000017
2019-12-20 20:00:00	7.072141001	0.0	0.0	-87.0	73.0	0.0	78.89999996	9.20000001	32.0	5.70000001
2019-12-20 20:05:00	7.081870999	0.0	0.0	-87.0	73.0	0.0	78.50000005	9.299999987	32.0	5.799999987
2019-12-20 20:10:00	7.027927004	0.0	0.0	-87.99999993	73.0	0.0	77.90000004	9.3	32.0	6.99999992
2019-12-20 20:15:00	7.03710365	0.0	0.0	-89.0	73.0	0.0	77.5	9.4	32.0	7.5
2019-12-20 20:20:00	6.982810999	0.0	0.0	-86.0	73.0	0.0	77.90000003	9.199999993	32.0	8.0
2019-12-20 20:25:00	6.973455001	0.0	0.0	-86.0	73.0	0.0	78.29999995	9.100000013	32.0	8.0
2019-12-20 20:30:00	6.982971669	0.0	0.0	-85.0000001	73.0	0.0	77.40000009	9.29999998	32.0	7.000000101
2019-12-20 20:35:00	6.929209002	0.0	0.0	-49.00000121	73.0	0.0	77.3	9.200000003	32.0	7.0
2019-12-20 20:40:00	6.938143001	0.0	0.0	-49.00000107	73.0	0.0	77.39999999	9.200000003	32.0	7.0
2019-12-20 20:45:00	6.964987998	0.0	0.0	-81.0000005	73.0	0.0	77.20000008	9.29999998	32.0	7.0
2019-12-20 20:50:00	6.946826462	0.0	0.0	-85.99999933	73.0	0.0	77.99999989	9.100000027	32.0	7.0
2019-12-20 20:55:00	6.982330998	0.0	0.0	-85.00000007	73.0	0.0	78.39999997	9.1	32.0	7.0
2019-12-20 21:00:00	6.96389627	0.0	0.0	-86.0	73.0	0.0	78.7	9.0	32.0	7.0
2019-12-20 21:05:00	6.999171	0.0	0.0	-83.0000002	73.0	0.0	79.10000003	8.999999993	32.0	7.0
2019-12-20 21:10:00	6.997947	0.0	0.0	-85.9999996	73.0	0.0	79.59999993	8.900000013	32.0	7.0
2019-12-20 21:15:00	6.99641562	0.0	0.0	-84.0000002	73.0	0.0	80.09999995	8.80000001	32.0	7.29999997
2019-12-20 21:20:00	6.968633001	0.0	0.0	-84.99999997	73.0	0.0	80.29999999	8.700000003	32.0	7.3
2019-12-20 21:25:00	7.00322771	0.0	0.0	-85.0	73.0	0.0	80.7	8.7	32.0	7.3
2019-12-20 21:30:00	6.994578997	0.0	0.0	-85.0000001	73.0	0.0	80.59999997	8.7	32.0	7.3
2019-12-20 21:35:00	6.968633003	0.0	0.0	-85.99999987	73.0	0.0	80.30000004	8.7	32.0	7.3
2019-12-20 21:40:00	7.003227708	0.0	0.0	-80.0000004	73.0	0.0	80.69999997	8.7	32.0	7.3
2019-12-20 21:45:00	7.048644	0.0	0.0	-26.0	73.0	0.0	80.7	8.8	32.0	8.0
2019-12-20 21:50:00	7.011876583	0.0	0.0	-72.99999631	73.0	0.0	80.8	8.700000007	32.0	8.0
2019-12-20 21:55:00	7.057348994	0.0	0.0	-18.00000738	73.0	0.0	80.8	8.799999987	32.0	8.0
2019-12-20 22:00:00	7.05927658	0.0	0.0	-42.99999749	73.0	0.0	80.30000005	8.89999999	32.0	8.0
2019-12-20 22:05:00	7.015470501	0.0	0.0	-71.99999903	73.0	0.0	79.80000002	8.9	32.0	9.099999963
2019-12-20 22:10:00	7.022530561	0.0	0.0	-75.9999998	73.0	0.0	80.40000003	8.799999997	32.0	9.1
2019-12-20 22:15:00	7.063766481	0.0	0.0	-69.9999997	73.0	0.0	81.40000001	8.7	32.0	9.1
2019-12-20 22:20:00	7.072414999	0.0	0.0	-67.0000004	73.0	0.0	81.49999999	8.7	32.0	9.1
2019-12-20 22:25:00	7.107006548	0.0	0.0	-57.00000067	73.0	0.0	81.89999997	8.7	32.0	9.1
2019-12-20 22:30:00	7.08106232	0.0	0.0	-69.0	73.0	0.0	81.6	8.7	32.0	8.6
2019-12-20 22:35:00	7.089709998	0.0	0.0	-70.00000054	73.0	0.0	81.70000001	8.699999993	32.0	8.6
2019-12-20 22:40:00	7.061181554	0.0	0.0	-77.99999893	73.0	0.0	81.89999997	8.600000013	32.0	8.6
2019-12-20 22:45:00	7.089709997	0.0	0.0	-80.9999997	73.0	0.0	81.70000002	8.69999999	32.0	8.6
2019-12-20 22:50:00	7.09835863	0.0	0.0	-68.00000044	73.0	0.0	81.8	8.7	32.0	9.099999983
2019-12-20 22:55:00	7.052589419	0.0	0.0	-81.9999999	73.0	0.0	81.80000001	8.599999997	32.0	9.2
2019-12-20 23:00:00	7.032690535	0.0	0.0	-79.0	73.0	0.0	82.09999995	8.50000002	32.0	9.2
2019-12-20 23:05:00	7.081062314	0.0	0.0	-79.0	73.0	0.0	81.60000007	8.699999973	32.0	9.2
2019-12-20 23:10:00	7.024153714	0.0	0.0	-77.00000013	73.0	0.0	81.99999997	8.500000013	32.0	10.6999999
2019-12-20 23:15:00	7.06118155	0.0	0.0	-41.0	73.0	0.0	81.9	8.6	32.0	10.7
2019-12-20 23:20:00	7.032690529	0.0	0.0	-70.00000094	73.0	0.0	82.09999999	8.5	32.0	9.199999933
2019-12-20 23:25:00	7.024153711	0.0	0.0	-83.99999812	73.0	0.0	82.00000001	8.5	32.0	8.200000134
2019-12-20 23:30:00	7.049763997	0.0	0.0	-83.0000001	73.0	0.0	82.29999997	8.5	32.0	8.2
2019-12-20 23:35:00	7.06118155	0.0	0.0	-83.99999997	73.0	0.0	81.90000001	8.599999997	32.0	8.299999997
2019-12-20 23:40:00	7.061181548	0.0	0.0	-83.00000003	73.0	0.0	81.89999998	8.6	32.0	8.8
2019-12-20 23:45:00	7.009627345	0.0	0.0	-83.9999999	73.0	0.0	81.30000001	8.60000001	32.0	8.8
2019-12-20 23:50:00	7.063766473	0.0	0.0	-83.00000013	73.0	0.0	81.39999999	8.699999987	32.0	8.8
2019-12-20 23:55:00	6.998542314	0.0	0.0	-83.0	73.0	0.0	81.69999998	8.500000013	32.0	8.8
2019-12-21 00:00:00	6.99854231	0.0	0.0	-83.0	73.0	0.0	81.7	8.5	32.0	8.8
2019-12-21 00:05:00	7.049763996	0.0	0.0	-83.00000007	0.0	0.0	82.29999999	8.499999993	32.0	8.3
2019-12-21 00:10:00	6.995756637	0.0	0.0	-83.99999987	0.0	0.0	82.20000001	8.400000013	32.0	8.3
2019-12-21 00:15:00	7.049763995	0.0	0.0	-83.0000001	0.0	0.0	82.29999999	8.49999999	32.0	8.3
2019-12-21 00:20:00	7.041227	0.0	0.0	-83.0	0.0	0.0	82.2	8.5	32.0	7.800000017
2019-12-21 00:25:00	7.015617001	0.0	0.0	-83.0	0.0	0.0	81.90000001	8.5	32.0	7.8
2019-12-21 00:30:00	7.049763996	0.0	0.0	-83.0	0.0	0.0	82.30000001	8.49999999	32.0	7.8
2019-12-21 00:35:00	7.012720585	0.0	0.0	-83.0	0.0	0.0	82.39999999	8.400000013	32.0	7.8
2019-12-21 00:40:00	6.984254362	0.0	0.0	-83.0	0.0	0.0	82.59999999	8.300000007	32.0	7.8
2019-12-21 00:45:00	7.08057165	0.0	0.0	-84.0	0.0	0.0	83.2	8.4	32.0	7.3
2019-12-21 00:50:00	7.017961501	0.0	0.0	-83.00000007	0.0	0.0	83.00000001	8.3	32.0	7.3
2019-12-21 00:55:00	7.034814358	0.0	0.0	-83.99999987	0.0	0.0	83.19999997	8.3	32.0	7.3
2019-12-21 01:00:00	7.03481436	0.0	0.0	-78.0000006	0.0	0.0	83.2	8.3	32.0	7.3
2019-12-21 01:05:00	7.0432415	0.0	0.0	-82.99999983	0.0	0.0	83.3	8.3	32.0	7.3
2019-12-21 01:10:00	6.985671001	0.0	0.0	-84.00000003	0.0	0.0	83.70000002	8.1	32.0	7.3
2019-12-21 01:15:00	7.027259351	0.0	0.0	-85.0	0.0	0.0	84.20000001	8.1	32.0	7.3
2019-12-21 01:20:00	7.035577299	0.0	0.0	-85.0	0.0	0.0	84.29999999	8.1	32.0	7.3
2019-12-21 01:25:00	7.027259351	0.0	0.0	-76.0000006	0.0	0.0	84.20000001	8.1	32.0	7.3
2019-12-21 01:30:00	7.11065054	0.0	0.0	-33.0	0.0	0.0	84.1	8.3	32.0	7.3
2019-12-21 01:35:00	7.047921657	0.0	0.0	-45.00000241	0.0	0.0	83.9	8.199999993	32.0	7.299999966
2019-12-21 01:40:00	7.002307006	0.0	0.0	-80.99999517	0.0	0.0	83.9	8.100000013	32.0	6.800000067
2019-12-21 01:45:00	6.973479753	0.0	0.0	-82.9999998	0.0	0.0	84.09999998	8.00000001	32.0	6.30000005
2019-12-21 01:50:00	7.031325998	0.0	0.0	-78.00000017	0.0	0.0	84.79999998	8.0	32.0	5.300000034
2019-12-21 01:55:00	7.064378739	0.0	0.0	-67.00000037	0.0	0.0	85.20000001	7.999999997	32.0	5.299999966
2019-12-21 02:00:00	7.035009	0.0	0.0	-77.99999779	0.0	0.0	85.40000006	7.89999999	32.0	4.3
2019-12-21 02:05:00	7.03831339	0.0	0.0	-56.00000295	0.0	0.0	85.99999992	7.800000013	32.0	4.3
2019-12-21 02:10:00	7.046469689	0.0	0.0	-80.99999832	0.0	0.0	86.09999999	7.8	32.0	4.3
2019-12-21 02:15:00	7.003551	0.0	0.0	-80.0	0.0	0.0	86.7	7.6	32.0	4.3
2019-12-21 02:20:00	7.051853662	0.0	0.0	-77.99999993	0.0	0.0	87.30000003	7.6	32.0	3.8
2019-12-21 02:25:00	7.084053516	0.0	0.0	-77.00000013	0.0	0.0	87.69999995	7.6	32.0	3.8
2019-12-21 02:30:00	7.053994663	0.0	0.0	-78.9999998	0.0	0.0	87.89999998	7.50000001	32.0	3.8
2019-12-21 02:35:00	7.016046001	0.0	0.0	-80.99999993	0.0	0.0	88.0	7.400000003	32.0	3.8
2019-12-21 02:40:00	7.023992004	0.0	0.0	-79.0	0.0	0.0	88.10000001	7.400000007	32.0	3.799999983
2019-12-21 02:45:00	7.14040231	0.0	0.0	-79.0	0.0	0.0	88.39999999	7.59999998	32.0	3.3
2019-12-21 02:50:00	7.039883623	0.0	0.0	-79.0	0.0	0.0	88.30000001	7.400000027	32.0	3.3
2019-12-21 02:55:00	7.063719748	0.0	0.0	-79.0	0.0	0.0	88.59999998	7.4	32.0	3.3
2019-12-21 03:00:00	7.055774	0.0	0.0	-79.0	0.0	0.0	88.5	7.4	32.0	3.3
2019-12-21 03:05:00	7.033515457	0.0	0.0	-78.00000007	0.0	0.0	88.80000001	7.300000013	32.0	3.3
2019-12-21 03:10:00	7.141965985	0.0	0.0	-78.99999987	0.0	0.0	88.99999997	7.499999973	32.0	3.3
2019-12-21 03:15:00	7.079611006	0.0	0.0	-79.0	0.0	0.0	88.80000002	7.40000001	32.0	3.3
2019-12-21 03:20:00	7.087556	0.0	0.0	-77.00000007	0.0	0.0	88.9	7.4	32.0	3.799999983
2019-12-21 03:25:00	7.095501001	0.0	0.0	-68.99999916	0.0	0.0	89.0	7.400000003	32.0	3.800000017
2019-12-21 03:30:00	7.133969004	0.0	0.0	-44.0000002	0.0	0.0	88.89999999	7.50000001	32.0	4.3
2019-12-21 03:35:00	7.172599995	0.0	0.0	-45.99999973	0.0	0.0	88.80000001	7.599999987	32.0	4.3
2019-12-21 03:40:00	7.1726	0.0	0.0	-48.9999998	0.0	0.0	88.8	7.6	32.0	4.3
2019-12-21 03:45:00	7.1726	0.0	0.0	-56.0	0.0	0.0	88.8	7.6	32.0	4.3
2019-12-21 03:50:00	7.141966005	0.0	0.0	-64.00000007	0.0	0.0	89.00000003	7.500000007	32.0	4.8
2019-12-21 03:55:00	7.220894329	0.0	0.0	-64.99999987	0.0	0.0	89.39999995	7.599999987	32.0	4.8
2019-12-21 04:00:00	7.251902577	0.0	0.0	-52.00000131	0.0	0.0	89.20000002	7.69999999	32.0	4.8
2019-12-21 04:05:00	7.188698292	0.0	0.0	-65.99999953	0.0	0.0	89.00000001	7.600000003	32.0	4.8
2019-12-21 04:10:00	7.20479631	0.0	0.0	-77.99999973	0.0	0.0	89.2	7.6	32.0	4.799999983
2019-12-21 04:15:00	7.212846001	0.0	0.0	-69.99999638	0.0	0.0	89.30000001	7.6	31.99999839	4.29999995
2019-12-21 04:20:00	7.220894339	0.0	0.0	-34.00000483	0.0	0.0	89.39999999	7.6	16.00000215	3.800000067
2019-12-21 04:25:00	7.204796311	0.0	0.0	-78.99999698	0.0	0.0	89.20000001	7.6	16.0	3.300000034
2019-12-21 04:30:00	7.18195	0.0	0.0	-80.0	0.0	0.0	89.5	7.5	16.0	3.3
2019-12-21 04:35:00	7.112450005	0.0	0.0	-61.99999859	0.0	0.0	89.80000003	7.300000007	16.0	3.3
2019-12-21 04:40:00	7.190838329	0.0	0.0	-41.00000282	0.0	0.0	90.19999995	7.399999987	16.0	3.3
2019-12-21 04:45:00	7.19083834	0.0	0.0	-74.99999658	0.0	0.0	90.2	7.4	16.0	3.3
2019-12-21 04:50:00	7.151915001	0.0	0.0	-79.99999983	0.0	0.0	90.3	7.300000003	16.0	2.800000017
2019-12-21 04:55:00	7.167701001	0.0	0.0	-79.0	0.0	0.0	90.50000001	7.3	16.0	2.8
2019-12-21 05:00:00	7.183485512	0.0	0.0	-79.0	0.0	0.0	90.70000003	7.3	16.0	2.79999995
2019-12-21 05:05:00	7.207163327	0.0	0.0	-79.0	0.0	0.0	90.99999996	7.3	16.0	2.300000067
2019-12-21 05:10:00	7.215055999	0.0	0.0	-78.00000007	0.0	0.0	91.09999999	7.3	16.0	2.3
2019-12-21 05:15:00	7.129097	0.0	0.0	-79.0	0.0	0.0	91.2	7.1	16.0	2.3
2019-12-21 05:20:00	7.222933288	0.0	0.0	-77.9999998	0.0	0.0	91.80000001	7.199999993	16.0	2.3
2019-12-21 05:25:00	7.191416744	0.0	0.0	-75.0000004	0.0	0.0	91.99999997	7.100000013	16.0	2.3
2019-12-21 05:30:00	7.214785578	0.0	0.0	-77.9999997	0.0	0.0	92.29999997	7.1	16.0	2.3
2019-12-21 05:35:00	7.167707442	0.0	0.0	-78.99999997	0.0	0.0	92.3	7.000000003	16.0	2.3
2019-12-21 05:40:00	7.190923001	0.0	0.0	-78.00000003	0.0	0.0	92.60000001	7.0	16.0	2.3
2019-12-21 05:45:00	7.214139	0.0	0.0	-78.9999999	0.0	0.0	92.9	7.0	16.0	2.3
2019-12-21 05:50:00	7.214139	0.0	0.0	-78.00000013	0.0	0.0	92.9	7.0	16.0	2.3
2019-12-21 05:55:00	7.221877569	0.0	0.0	-78.99999993	0.0	0.0	92.99999999	7.0	16.0	2.3
2019-12-21 06:00:00	7.237354	0.0	0.0	-78.0	0.0	0.0	93.2	7.0	16.0	2.3
2019-12-21 06:05:00	7.237353997	0.0	0.0	-78.00000007	0.0	0.0	93.20000001	6.999999993	16.0	2.3
2019-12-21 06:10:00	7.197781565	0.0	0.0	-78.99999987	0.0	0.0	93.29999999	6.900000013	16.0	2.3
2019-12-21 06:15:00	7.213156998	0.0	0.0	-79.0	0.0	0.0	93.49999998	6.9	16.0	2.3
2019-12-21 06:20:00	7.181293491	0.0	0.0	-79.0	0.0	0.0	93.69999999	6.800000003	16.0	2.3
2019-12-21 06:25:00	7.181293491	0.0	0.0	-78.99999973	0.0	0.0	93.70000001	6.8	16.0	2.3
2019-12-21 06:30:00	7.211843482	0.0	0.0	-70.9999997	0.0	0.0	94.10000002	6.79999998	16.0	2.3
2019-12-21 06:35:00	7.132859721	0.0	0.0	-68.0000004	0.0	0.0	94.29999997	6.600000027	16.0	2.3
2019-12-21 06:40:00	7.147935389	0.0	0.0	-72.99999966	0.0	0.0	94.49999999	6.6	16.0	2.3
2019-12-21 06:45:00	7.21778965	0.0	0.0	-30.0	0.0	0.0	94.8	6.7	16.0	2.3
2019-12-21 06:50:00	7.265304569	0.0	0.0	-56.00000107	0.0	0.0	94.79999999	6.8	16.0	2.3
2019-12-21 06:55:00	7.250030002	0.0	0.0	-71.99999785	0.0	0.0	94.60000003	6.8	16.0	2.3
2019-12-21 07:00:00	7.227118492	0.0	0.0	-75.9999996	0.0	0.0	94.30000003	6.8	16.0	2.3
2019-12-21 07:05:00	7.172264582	0.0	0.0	-76.0	0.0	0.0	94.2	6.700000003	16.0	2.3
2019-12-21 07:10:00	7.22711849	0.0	0.0	-72.99999993	0.0	0.0	94.3	6.8	16.0	2.3
2019-12-21 07:15:00	7.234755994	0.0	0.0	-70.9999999	0.0	0.0	94.39999999	6.79999999	16.0	2.3
2019-12-21 07:20:00	7.179853007	0.0	0.0	-70.00000013	0.0	0.0	94.30000001	6.700000013	16.0	2.3
2019-12-21 07:25:00	7.202614998	0.0	0.0	-69.00000007	0.0	0.0	94.59999998	6.7	16.0	2.3
2019-12-21 07:30:00	7.155473	0.0	0.0	-69.0	0.0	0.0	94.6	6.6	16.0	2.3
2019-12-21 07:35:00	7.17054939	0.0	0.0	-68.99999966	0.0	0.0	94.8	6.6	16.0	2.3
2019-12-21 07:40:00	7.17054939	0.0	0.0	-64.00000067	0.0	0.0	94.8	6.6	16.0	2.3
2019-12-21 07:45:00	7.17054939	0.0	0.0	-58.0000006	0.0	0.0	94.8	6.6	16.0	2.3
2019-12-21 07:50:00	7.185624599	0.0	0.0	-59.99999993	0.0	0.0	94.99999999	6.6	16.0	2.3
2019-12-21 07:55:00	7.240551001	0.0	0.0	-66.00000007	0.0	0.0	95.09999999	6.700000003	16.0	2.3
2019-12-21 08:00:00	7.272941	0.0	0.0	-67.9999997	0.0	0.0	94.9	6.8	16.0	2.3
2019-12-21 08:05:00	7.272941	0.0	0.0	-65.0000004	0.0	0.0	94.9	6.8	16.0	2.3
2019-12-21 08:10:00	7.272941	0.0	0.0	-62.0000002	0.0	0.0	94.9	6.8	16.0	2.799999966
2019-12-21 08:15:00	7.313094	0.0	0.0	-66.0	0.0	0.0	94.8	6.9	16.0	2.8
2019-12-21 08:20:00	7.282345288	0.0	0.0	-69.0000002	0.0	0.0	94.39999998	6.9	16.0	3.8
2019-12-21 08:25:00	7.259283003	0.0	0.0	-71.9999996	0.0	0.0	94.10000004	6.9	16.0	3.8
2019-12-21 08:30:00	7.204206476	0.0	0.0	-57.00000151	0.0	0.0	94.00000001	6.80000001	16.0	3.8
2019-12-21 08:35:00	7.227118489	0.0	0.0	-62.9999998	0.0	0.0	94.29999999	6.8	16.0	3.8
2019-12-21 08:40:00	7.188931471	3.35e-08	0.0	-28.99999983	0.0	0.0	93.8	6.800000003	16.0	3.8
2019-12-21 08:45:00	7.228532313	1.000000101	2.01e-07	-23.9999996	0.0	0.0	93.69999998	6.90000001	16.0	3.8
2019-12-21 08:50:00	7.260568996	1.999999866	1.999999732	-20.00000054	0.0	0.0	93.50000003	6.999999987	16.0	3.8
2019-12-21 08:55:00	7.237354002	4.999999799	6.999999665	-26.99999953	0.0	0.0	93.20000002	7.0	16.0	3.8
2019-12-21 09:00:00	7.22187757	5.0	11.0	-25.0	0.0	0.0	93.0	7.0	16.0	3.8
2019-12-21 09:05:00	7.253732001	5.000000067	11.00000013	-25.99999946	6.71e-08	0.0	92.79999997	7.100000007	16.0	3.900000034
2019-12-21 09:10:00	7.262135999	5.999999866	12.99999973	-18.00000107	0.999999866	0.0	92.30000007	7.199999987	16.0	4.399999933
2019-12-21 09:15:00	7.270301339	6.0	14.9999998	-20.9999997	1.0	0.0	91.80000005	7.29999999	16.0	4.4
2019-12-21 09:20:00	7.26240873	5.000000034	12.0000001	-14.00000023	1.0	0.0	91.7	7.3	16.0	4.4
2019-12-21 09:25:00	7.286167619	7.000000034	17.00000007	-30.00000007	1.0	0.0	91.4	7.399999997	16.0	4.4
2019-12-21 09:30:00	7.246625008	8.0	19.0000003	-31.9999992	1.000000101	0.0	91.5000001	7.3	16.0	4.4
2019-12-21 09:35:00	7.325542989	8.0	21.9999996	-24.00000107	1.999999866	0.0	92.49999987	7.3	16.0	4.4
2019-12-21 09:40:00	7.348376748	7.000000067	22.0	-16.00000054	2.0	0.0	93.39999994	7.200000007	16.0	4.4
2019-12-21 09:45:00	7.443909	10.0	27.0	-15.0	2.0	0.0	94.0	7.3	16.0	4.4
2019-12-21 09:50:00	7.418932441	7.999999866	21.9999998	-8.999999866	2.000000067	0.0	94.30000001	7.2	16.0	4.4
2019-12-21 09:55:00	7.434610998	6.000000268	19.0000004	-7.000000268	2.999999866	0.0	94.49999997	7.2	16.0	4.4
2019-12-21 10:00:00	7.418932442	4.000000201	13.0000006	-7.0	3.0	0.0	94.30000002	7.2	16.0	4.4
2019-12-21 10:05:00	7.451799999	12.9999997	29.99999943	-7.999999966	3.0	0.0	94.10000001	7.299999997	16.0	4.4
2019-12-21 10:10:00	7.404454999	31.99999953	59.9999993	-9.0	4.0	0.0	93.49999997	7.300000003	16.0	4.4
2019-12-21 10:15:00	7.381487998	17.9999999	38.9999998	-9.000000101	4.000000101	0.0	92.59999997	7.4	16.0	4.4
2019-12-21 10:20:00	7.357659003	17.00000013	37.00000027	-9.999999866	4.999999866	0.0	92.30000004	7.4	16.0	4.4
2019-12-21 10:25:00	7.381848338	17.0	40.99999973	-10.0	5.0	0.0	92.00000002	7.499999993	16.0	3.900000034
2019-12-21 10:30:00	7.365764	12.0	31.0	-11.0	6.0	0.0	91.2	7.6	16.0	3.9
2019-12-21 10:35:00	7.349668501	16.00000047	36.00000074	-10.00000013	6.000000067	0.0	90.99999997	7.600000007	16.0	3.900000034
2019-12-21 10:40:00	7.365316998	22.99999906	46.99999852	-11.99999973	6.999999866	0.0	90.60000005	7.699999987	16.0	4.399999933
2019-12-21 10:45:00	7.332914003	25.9999997	57.99999889	-13.9999998	7.0	0.0	90.20000004	7.7	16.0	4.4
2019-12-21 10:50:00	7.356358529	42.99999943	90.99999889	-13.00000003	8.999999933	0.0	89.90000001	7.799999997	16.0	4.4
2019-12-21 10:55:00	7.363344671	48.00000084	102.0000017	-14.0000004	10.00000007	0.0	89.39999999	7.900000003	16.0	4.4
2019-12-21 11:00:00	7.378332607	73.0000002	153.9999993	-26.0000002	12.0000002	0.0	88.99999996	8.0	16.0	4.40000006
2019-12-21 11:05:00	7.345289004	74.99999973	147.0000009	-27.99999973	13.99999973	0.0	88.60000005	8.0	16.0	4.99999992
2019-12-21 11:10:00	7.328768001	79.99999966	165.9999987	-30.9999998	15.99999987	0.0	88.40000001	8.0	16.0	5.0
2019-12-21 11:15:00	7.312245	70.0	145.0	-29.0	19.0	0.0	88.2	8.0	16.0	5.0
2019-12-21 11:20:00	7.343277998	96.00000067	206.0000005	-34.00000013	21.0000002	0.0	87.99999998	8.1	16.0	5.0
2019-12-21 11:25:00	7.318332003	105.9999987	213.9999989	-35.99999973	23.9999996	0.0	87.70000004	8.1	16.0	5.0
2019-12-21 11:30:00	7.374367704	90.00000161	179.0000035	-23.00000131	26.9999997	0.0	87.79999999	8.19999999	16.0	4.50000005
2019-12-21 11:35:00	7.349260001	95.9999998	173.0000002	-28.9999998	28.99999993	0.0	87.50000001	8.2	16.0	4.5
2019-12-21 11:40:00	7.363396	107.999999	255.999997	-23.00000017	33.0000001	0.0	87.1	8.3	16.0	4.5
2019-12-21 11:45:00	7.363395997	78.0000003	166.0000003	-28.0000001	36.0000002	0.0	87.09999991	8.30000001	16.0	4.5
2019-12-21 11:50:00	7.334974004	80.9999996	168.9999996	-28.99999987	37.99999973	0.0	86.20000012	8.399999987	16.0	4.5
2019-12-21 11:55:00	7.385846997	76.00000034	164.0000003	-20.0000006	40.9999998	0.0	86.79999996	8.4	16.0	4.5
2019-12-21 12:00:00	7.36041069	80.0	158.0	-19.0	43.0	0.0	86.5	8.4	16.0	4.5
2019-12-21 12:05:00	7.331435681	93.99999839	222.9999947	-37.99999906	46.0000002	0.0	85.60000001	8.5	16.0	4.5
2019-12-21 12:10:00	7.339969999	70.00000322	144.0000106	-24.00000188	48.9999996	0.0	85.69999999	8.5	16.0	4.5
2019-12-21 12:15:00	7.379043996	87.99999819	175.9999968	-22.0000002	50.9999998	0.0	85.60000001	8.59999999	16.0	4.5
2019-12-21 12:20:00	7.314367292	76.0000004	144.0000011	-23.99999993	52.99999993	0.0	85.40000001	8.500000003	16.0	4.5
2019-12-21 12:25:00	7.258782998	119.9999983	247.9999954	-31.9999999	57.00000007	0.0	84.19999999	8.599999997	16.0	4.5
2019-12-21 12:30:00	7.186341997	69.99999789	110.9999995	-28.99999869	59.0000001	0.0	83.89999991	8.50000001	16.0	4.5
2019-12-21 12:35:00	7.155691624	49.00000282	106.0000007	-16.00000174	59.99999987	0.0	83.00000012	8.599999987	16.0	4.5
2019-12-21 12:40:00	7.202127457	49.0	106.0	-16.0	60.99999993	0.0	83.0	8.699999993	16.0	4.5
2019-12-21 12:45:00	7.15889168	69.0	152.0	-15.0	63.0	0.0	82.5	8.7	16.0	4.5
2019-12-21 12:50:00	7.184833526	64.99999973	139.9999999	-17.0	65.00000013	0.0	82.79999999	8.699999993	16.0	5.2
2019-12-21 12:55:00	7.129916677	61.00000054	138.0000003	-17.0	66.99999973	0.0	82.70000001	8.600000013	16.0	5.2
2019-12-21 13:00:00	7.202127453	45.00000161	100.0000038	-14.0000003	68.9999998	0.0	82.99999997	8.69999999	16.0	5.2
2019-12-21 13:05:00	7.20212746	52.99999973	115.9999995	-15.99999993	70.99999993	0.0	83.0	8.7	16.0	5.2
2019-12-21 13:10:00	7.176186003	31.00000007	72.0000001	-15.99999993	72.00000003	0.0	82.70000007	8.699999993	16.0	5.2
2019-12-21 13:15:00	7.263159286	32.9999994	74.99999889	-13.9999996	73.0000001	0.0	84.80000013	8.49999999	16.0	5.2
2019-12-21 13:20:00	7.326494682	27.0000008	64.00000148	-10.00000054	73.99999987	0.0	86.09999983	8.400000013	16.0	5.2
2019-12-21 13:25:00	7.384851996	48.99999852	106.9999971	-7.000000201	74.99999993	0.0	88.49999984	8.10000002	16.0	5.2
2019-12-21 13:30:00	7.535274	48.0	106.0	-7.0	76.0	0.0	90.9	8.0	16.0	5.2
2019-12-21 13:35:00	7.518754482	40.99999933	82.99999946	-7.000000067	78.00000007	0.0	90.70000002	8.0	16.0	5.199999966
2019-12-21 13:40:00	7.543533327	31.00000134	75.00000107	-7.999999866	78.99999987	0.0	90.99999996	8.0	16.0	4.700000067
2019-12-21 13:45:00	7.54281855	27.0000004	63.00000121	-8.0	79.9999999	0.0	90.40000006	8.09999999	16.0	4.7
2019-12-21 13:50:00	7.501250741	32.9999998	77.9999995	-8.0	80.99999997	0.0	89.90000002	8.1	16.0	4.7
2019-12-21 13:55:00	7.418110374	34.0000001	71.00000034	-9.999999933	81.00000003	0.0	88.90000003	8.100000003	16.0	4.7
2019-12-21 14:00:00	7.550103647	37.0000004	81.00000131	-8.000000201	82.0000002	0.0	89.8999999	8.19999999	16.0	4.7
2019-12-21 14:05:00	7.418110388	40.99999946	93.99999826	-9.999999732	83.99999973	0.0	88.90000013	8.100000013	16.0	4.7
2019-12-21 14:10:00	7.557125991	35.0000004	77.00000114	-10.0	84.99999993	0.0	89.39999997	8.299999987	16.0	4.7
2019-12-21 14:15:00	7.447631	55.0	114.0	-14.0	86.0	0.0	88.1	8.3	16.0	4.2
2019-12-21 14:20:00	7.416775701	48.00000027	102.0000007	-14.00000013	88.00000007	0.0	86.60000001	8.5	16.0	4.2
2019-12-21 14:25:00	7.433842998	51.99999946	112.9999985	-15.99999973	88.99999987	0.0	86.79999997	8.5	16.0	4.2
2019-12-21 14:30:00	7.428239351	50.0000002	107.0000006	-15.0000001	90.9999998	0.0	87.29999995	8.40000001	16.0	4.69999995
2019-12-21 14:35:00	7.519174577	61.9999996	133.9999991	-15.99999997	91.99999997	0.0	87.79999998	8.499999997	16.0	4.7
2019-12-21 14:40:00	7.467976004	50.00000023	105.0000006	-13.00000023	94.00000007	0.0	87.20000005	8.5	16.0	4.7
2019-12-21 14:45:00	7.587434286	56.99999799	122.9999959	-19.9999995	96.0000001	0.0	88.60000007	8.49999998	16.0	4.7
2019-12-21 14:50:00	7.548704005	37.00000268	82.0000055	-15.00000067	96.99999987	0.0	89.29999991	8.300000027	16.0	4.7
2019-12-21 14:55:00	7.658187993	31.0000004	64.00000121	-13.00000013	97.99999993	0.0	90.59999991	8.3	16.0	4.7
2019-12-21 15:00:00	7.700761	29.0	65.0	-11.0	99.0	0.0	92.3	8.1	16.0	4.7
2019-12-21 15:05:00	7.775566577	27.9999996	56.99999953	-10.0000002	99.00000007	0.0	93.2	8.099999993	16.0	4.7
2019-12-21 15:10:00	7.725223007	22.0000008	50.00000094	-12.9999996	99.99999987	0.0	93.2	8.000000013	16.0	4.7
2019-12-21 15:15:00	7.716965001	16.0000006	38.00000121	-14.9999998	100.9999999	0.0	93.10000001	8.0	16.0	4.7
2019-12-21 15:20:00	7.716965	22.99999977	49.9999996	-16.99999993	101.0	0.0	93.1	8.0	16.0	4.200000017
2019-12-21 15:25:00	7.692447999	14.0000001	36.00000007	-19.0	102.0	0.0	92.19999999	8.1	16.0	4.200000003
2019-12-21 15:30:00	7.675824002	16.9999997	37.9999993	-19.0	102.0000001	0.0	92.00000002	8.1	16.0	4.3
2019-12-21 15:35:00	7.692447998	14.0000004	31.00000094	-19.0	102.9999999	0.0	92.19999997	8.1	16.0	4.3
2019-12-21 15:40:00	7.642348293	14.99999993	33.9999998	-19.0	103.0	0.0	92.79999996	7.900000013	16.0	4.3
2019-12-21 15:45:00	7.63260126	15.0	37.0	-20.0	104.0	0.0	93.9	7.7	8.0	4.3
2019-12-21 15:50:00	7.723211285	10.9999998	26.99999946	-17.99999966	104.0	0.0	94.40000002	7.799999987	8.0	4.3
2019-12-21 15:55:00	7.64739753	8.000000402	19.00000107	-13.00000067	104.0	0.0	94.69999996	7.600000027	8.0	4.3
2019-12-21 16:00:00	7.754070989	6.000000201	17.0000002	-12.0000001	104.9999999	0.0	95.39999993	7.69999999	8.0	4.3
2019-12-21 16:05:00	7.663489003	5.000000034	11.0000002	-12.0	105.0	0.0	94.90000002	7.600000003	8.0	4.499999993
2019-12-21 16:10:00	7.679579732	0.0	4.999999832	-9.999999899	105.0	0.0	95.10000002	7.6	8.0	4.5
2019-12-21 16:15:00	7.727850438	0.0	0.0	-6.999999899	105.0	0.0	95.70000004	7.59999999	8.0	4.5
2019-12-21 16:20:00	7.709597592	0.0	0.0	-6.000000134	105.0	0.0	96.09999995	7.500000013	8.0	4.5
2019-12-21 16:25:00	7.768073996	0.0	0.0	-6.999999933	105.0	0.0	96.19999999	7.599999993	8.0	4.000000034
2019-12-21 16:30:00	7.70371532	0.0	0.0	-8.0	105.0	0.0	95.4	7.6	8.0	4.0
2019-12-21 16:35:00	7.689288616	0.0	0.0	-9.000000134	105.0	0.0	94.59999987	7.700000013	8.0	4.0
2019-12-21 16:40:00	7.625938008	0.0	0.0	-10.99999973	105.0	0.0	92.60000027	7.899999973	8.0	4.0
2019-12-21 16:45:00	7.560051447	0.0	0.0	-12.9999998	105.0	0.0	91.20000014	7.99999999	8.0	4.0
2019-12-21 16:50:00	7.525000001	0.0	0.0	-10.0000001	105.0	0.0	89.60000005	8.199999993	8.0	4.0
2019-12-21 16:55:00	7.459681511	0.0	0.0	-11.99999983	105.0	0.0	89.40000003	8.099999997	8.0	4.0
2019-12-21 17:00:00	7.493976008	0.0	0.0	-7.000000101	105.0	0.0	90.4000001	8.0	8.0	4.0
2019-12-21 17:05:00	7.576570499	0.0	0.0	-7.999999866	105.0	0.0	91.39999987	8.0	8.0	4.0
2019-12-21 17:10:00	7.601010318	0.0	0.0	-9.999999866	105.0	0.0	91.10000002	8.099999993	8.0	4.0
2019-12-21 17:15:00	7.56850147	0.0	0.0	-7.0	105.0	1.0	91.9	7.9	8.0	4.0
2019-12-21 17:20:00	7.649851003	0.0	0.0	-5.0	105.0	1.0	93.5	7.800000007	8.0	4.0
2019-12-21 17:25:00	7.699780453	0.0	0.0	-5.0	105.0	0.0	93.5	7.899999987	8.0	4.0
2019-12-21 17:30:00	7.642348296	0.0	0.0	-5.0	105.0	0.0	92.80000007	7.9	8.0	4.0
2019-12-21 17:35:00	7.675674439	0.0	0.0	-6.999999933	105.0	0.0	92.60000001	7.999999997	8.0	4.0
2019-12-21 17:40:00	7.617865001	0.0	0.0	-7.0	105.0	0.0	91.9	8.000000003	8.0	4.5
2019-12-21 17:45:00	7.659199707	0.0	0.0	-7.0	105.0	0.0	91.79999991	8.10000001	8.0	4.5
2019-12-21 17:50:00	7.633776663	0.0	0.0	-7.0	105.0	0.0	90.90000012	8.199999987	8.0	4.5
2019-12-21 17:55:00	7.584385003	0.0	0.0	-7.0	105.0	0.0	90.9	8.100000007	8.0	4.5
2019-12-21 18:00:00	7.63377666	0.0	0.0	-7.0	105.0	0.0	90.9	8.2	8.0	5.0
2019-12-21 18:05:00	7.567758003	0.0	0.0	-6.999999933	105.0	0.0	90.70000004	8.1	8.0	5.0
2019-12-21 18:10:00	7.617636673	0.0	0.0	-6.000000134	105.0	0.0	91.29999992	8.1	8.0	5.0
2019-12-21 18:15:00	7.675166604	0.0	0.0	-4.000000201	105.0	1.0	93.19999981	7.90000002	15.9999992	5.0
2019-12-21 18:20:00	7.773617737	0.0	0.0	-4.999999966	105.0	1.0	94.39999996	7.9	16.0	5.0
2019-12-21 18:25:00	7.747662999	0.0	0.0	-5.0	105.0	1.0	94.7	7.799999997	16.0	5.0
2019-12-21 18:30:00	7.705485002	0.0	0.0	-5.0	105.0	0.0	94.79999996	7.70000001	16.0	5.0
2019-12-21 18:35:00	7.723211288	0.0	0.0	-5.0	105.0	0.0	94.40000005	7.799999987	16.0	5.0
2019-12-21 18:40:00	7.765413757	0.0	0.0	-6.999999866	105.0	0.0	94.30000001	7.899999993	16.0	5.0
2019-12-21 18:45:00	7.783027	0.0	0.0	-7.0	105.0	0.0	93.9	8.0	16.0	5.0
2019-12-21 18:50:00	7.741738997	0.0	0.0	-8.000000134	105.0	0.0	93.4	7.999999993	16.0	5.0
2019-12-21 18:55:00	7.691576007	0.0	0.0	-9.999999732	105.0	0.0	93.4	7.900000013	16.0	5.0
2019-12-21 19:00:00	7.666962002	0.0	0.0	-8.000000201	105.0	0.0	93.10000003	7.9	16.0	5.0
2019-12-21 19:05:00	7.683932999	0.0	0.0	-7.000000034	105.0	0.0	92.70000001	7.999999997	8.000000268	5.0
2019-12-21 19:10:00	7.65915775	0.0	0.0	-10.00000017	105.0	0.0	92.40000002	7.999999997	8.0	5.0
2019-12-21 19:15:00	7.666961998	0.0	1.01e-07	-14.9999999	105.0	0.0	93.09999997	7.9	8.0	5.0
2019-12-21 19:20:00	7.642348293	0.0	0.999999866	-14.00000013	105.0	0.0	92.80000004	7.9	8.0	5.0
2019-12-21 19:25:00	7.600941663	0.0	6.71e-08	-10.00000027	105.0	0.0	92.89999999	7.800000007	8.0	5.0
2019-12-21 19:30:00	7.56833363	0.0	0.0	-13.0	105.0	0.0	92.5	7.8	8.0	5.0
2019-12-21 19:35:00	7.560181622	0.0	0.0	-10.99999987	105.0	0.0	92.39999994	7.800000013	8.0	5.0
2019-12-21 19:40:00	7.584829327	0.0	0.0	-9.000000268	105.0	0.0	91.50000012	7.999999973	8.0	5.0
2019-12-21 19:45:00	7.519268007	0.0	0.0	-9.0	105.0	0.0	91.30000002	7.90000001	8.0	5.0
2019-12-21 19:50:00	7.486444001	0.0	0.0	-9.0	105.0	0.0	90.90000001	7.9	8.0	5.0
2019-12-21 19:55:00	7.485716337	0.0	0.0	-19.0000002	105.0	0.0	90.29999999	7.999999997	8.0	5.0
2019-12-21 20:00:00	7.404379373	0.0	0.0	-25.0000002	105.0	0.0	89.89999998	7.90000001	8.0	4.99999995
2019-12-21 20:05:00	7.436155996	0.0	0.0	-26.99999973	105.0	0.0	89.70000003	7.999999987	8.0	4.500000067
2019-12-21 20:10:00	7.355138005	0.0	0.0	-26.00000007	105.0	0.0	89.30000003	7.900000007	8.0	3.500000067
2019-12-21 20:15:00	7.355138	0.0	0.0	-25.0	105.0	0.0	89.3	7.9	8.0	3.7
2019-12-21 20:20:00	7.363344666	0.0	0.0	-26.99999987	105.0	0.0	89.39999999	7.899999993	8.0	3.700000034
2019-12-21 20:25:00	7.307435007	0.0	0.0	-25.00000027	105.0	0.0	89.30000001	7.800000013	8.0	4.199999933
2019-12-21 20:30:00	7.284308002	0.0	0.999999899	-23.0000002	105.0	0.0	89.59999997	7.70000001	8.0	4.2
2019-12-21 20:35:00	7.300510999	0.0	3.35e-08	-16.00000023	105.0	0.0	89.79999999	7.7	8.0	4.2
2019-12-21 20:40:00	7.25308943	0.0	0.0	-18.99999973	105.0	0.0	89.8	7.6	8.0	4.2
2019-12-21 20:45:00	7.253089431	0.0	0.0	-11.00000101	105.0	0.0	89.79999995	7.60000001	8.0	4.2
2019-12-21 20:50:00	7.260004519	0.0	0.0	-20.99999866	105.0	0.0	89.30000007	7.699999987	8.0	4.2
2019-12-21 20:55:00	7.227598002	0.0	0.0	-22.99999987	105.0	0.0	88.90000003	7.7	8.0	4.2
2019-12-21 21:00:00	7.203293	0.0	0.0	-23.0	105.0	0.0	88.6	7.7	8.0	4.2
2019-12-21 21:05:00	7.180649282	0.0	0.0	-19.9999998	105.0	0.0	88.90000002	7.6	8.0	4.2
2019-12-21 21:10:00	7.204796307	0.0	0.0	-17.0000004	105.0	0.0	89.19999996	7.6	8.0	4.2
2019-12-21 21:15:00	7.196747301	0.0	0.0	-12.0000005	105.0	0.0	89.10000001	7.6	8.0	4.2
2019-12-21 21:20:00	7.1967473	0.0	0.0	-11.00000003	105.0	0.0	89.1	7.6	8.0	4.2
2019-12-21 21:25:00	7.212845999	0.0	0.0	-11.0000001	105.0	0.0	89.3	7.599999997	8.0	4.2
2019-12-21 21:30:00	7.173953527	0.0	0.0	-14.0000003	105.0	0.0	89.40000002	7.49999999	8.0	4.2
2019-12-21 21:35:00	7.143171004	0.0	0.0	-16.9999996	105.0	0.0	89.59999997	7.400000013	8.0	4.2
2019-12-21 21:40:00	7.167004998	0.0	0.0	-17.99999993	105.0	0.0	89.89999998	7.4	8.0	4.2
2019-12-21 21:45:00	7.15111542	0.0	0.0	-17.0	105.0	0.0	89.7	7.4	8.0	4.2
2019-12-21 21:50:00	7.151115419	0.0	0.0	-16.0000002	105.0	0.0	89.69999999	7.4	8.0	4.2
2019-12-21 21:55:00	7.143171001	0.0	0.0	-18.9999996	105.0	0.0	89.60000001	7.4	8.0	4.2
2019-12-21 22:00:00	7.135226251	0.0	0.0	-17.0000002	105.0	0.0	89.50000001	7.4	8.0	4.2
2019-12-21 22:05:00	7.127281	0.0	0.0	-17.0	105.0	0.0	89.4	7.4	8.0	4.2
2019-12-21 22:10:00	7.072983739	0.0	0.0	-19.00000007	105.0	0.0	89.29999999	7.3	8.0	4.2
2019-12-21 22:15:00	7.057196002	0.0	0.0	-20.9999996	105.0	0.0	89.10000003	7.3	8.0	4.2
2019-12-21 22:20:00	7.080876997	0.0	0.0	-17.00000054	105.0	0.0	89.39999996	7.3	8.0	4.2
2019-12-21 22:25:00	7.058264732	0.0	0.0	-16.00000007	105.0	0.0	89.69999998	7.200000007	8.0	4.2
2019-12-21 22:30:00	7.05826473	0.0	1.0	-23.0	105.0	0.0	89.7	7.2	8.0	4.2
2019-12-21 22:35:00	7.050422669	0.0	0.0	-25.99999993	105.0	0.0	89.59999999	7.2	8.0	4.2
2019-12-21 22:40:00	7.042580601	0.0	0.0	-25.00000013	105.0	0.0	89.50000001	7.2	8.0	4.2
2019-12-21 22:45:00	7.034738541	0.0	0.0	-26.9999998	105.0	0.0	89.40000001	7.2	8.0	4.2
2019-12-21 22:50:00	7.003369331	0.0	0.0	-31.99999983	105.0	0.0	89.00000001	7.2	8.0	4.2
2019-12-21 22:55:00	6.995527268	0.0	0.0	-37.0000002	105.0	0.0	88.89999999	7.199999997	8.0	4.2
2019-12-21 23:00:00	6.934325698	0.0	0.0	-42.9999994	105.0	0.0	88.69999998	7.1	8.0	4.2
2019-12-21 23:05:00	6.918742662	0.0	0.0	-37.0000008	105.0	0.0	88.50000003	7.1	8.0	4.2
2019-12-21 23:10:00	6.926533999	0.0	0.0	-33.00000027	105.0	0.0	88.59999999	7.1	8.0	4.2
2019-12-21 23:15:00	6.896812	0.0	0.0	-22.0	105.0	0.0	88.8	7.0	8.0	4.2
2019-12-21 23:20:00	6.94211769	0.0	0.0	-12.00000034	105.0	0.0	88.8	7.1	8.0	4.2
2019-12-21 23:25:00	6.94211769	0.0	0.0	-16.99999933	105.0	0.0	88.8	7.1	8.0	4.2
2019-12-21 23:30:00	6.910950663	0.0	0.0	-26.99999899	105.0	0.0	88.40000004	7.1	8.0	4.2
2019-12-21 23:35:00	6.909257	0.0	0.0	-31.99999983	105.0	0.0	87.80000002	7.199999997	8.0	4.2
2019-12-21 23:40:00	6.864198999	0.0	0.0	-27.99999997	105.0	0.0	87.79999998	7.1	8.0	4.200000017
2019-12-21 23:45:00	6.825237747	0.0	0.0	-26.9999999	105.0	0.0	87.30000002	7.09999999	8.0	4.7
2019-12-21 23:50:00	6.796175484	0.0	0.0	-26.00000013	105.0	0.0	87.49999997	7.000000013	8.0	4.7
2019-12-21 23:55:00	6.848614686	0.0	0.0	-22.00000027	105.0	0.0	87.59999999	7.099999993	8.0	4.7
2019-12-22 00:00:00	6.871991	0.0	0.0	-20.0	105.0	0.0	87.9	7.1	8.0	4.7
2019-12-22 00:05:00	6.987684731	0.0	0.0	-15.99999993	0.0	0.0	88.80000005	7.199999993	8.0	4.7
2019-12-22 00:10:00	6.996656999	0.0	0.0	-15.00000013	0.0	0.0	89.49999991	7.100000013	8.0	4.7
2019-12-22 00:15:00	7.005178449	0.0	0.0	-13.0000002	0.0	0.0	90.19999993	7.00000001	8.0	4.7
2019-12-22 00:20:00	7.051617998	0.0	0.0	-11.00000007	0.0	0.0	90.79999998	7.0	8.0	4.7
2019-12-22 00:25:00	7.059389591	0.0	0.0	-7.999999899	0.0	1.0	91.50000003	6.899999997	8.0	4.7
2019-12-22 00:30:00	7.074361318	0.0	0.0	-5.0	0.0	1.0	92.3000001	6.79999998	8.0	4.7
2019-12-22 00:35:00	7.057476522	0.0	0.0	-5.0	0.0	1.0	93.29999987	6.600000027	8.0	4.7
2019-12-22 00:40:00	7.179852992	0.0	0.0	-5.0	0.0	1.0	94.29999993	6.699999993	8.0	4.7
2019-12-22 00:45:00	7.117783	0.0	0.0	-4.0	0.0	1.0	94.1	6.6	8.0	4.7
2019-12-22 00:50:00	7.163010998	0.0	0.0	-3.999999933	0.0	1.0	94.70000001	6.599999993	8.0	4.7
2019-12-22 00:55:00	7.131069664	0.0	0.0	-3.000000134	0.0	1.0	94.89999997	6.500000013	8.0	4.7
2019-12-22 01:00:00	7.161022997	0.0	0.0	-3.0	0.0	1.0	95.29999996	6.5	8.0	4.7
2019-12-22 01:05:00	7.215774538	0.0	0.0	-3.0	0.0	1.0	95.4	6.599999997	8.0	4.7
2019-12-22 01:10:00	7.123581001	0.0	0.0	-3.000000034	0.0	1.0	94.79999999	6.500000003	8.0	4.7
2019-12-22 01:15:00	7.147935386	0.0	0.0	-3.999999899	0.0	1.0	94.50000001	6.59999999	8.0	4.7
2019-12-22 01:20:00	7.108603485	0.0	0.0	-3.000000134	0.0	1.0	94.59999999	6.500000013	8.0	4.7
2019-12-22 01:25:00	7.163010996	0.0	0.0	-3.999999933	0.0	1.0	94.69999999	6.599999993	8.0	4.7
2019-12-22 01:30:00	7.17808676	0.0	0.0	-3.0	0.0	1.0	94.9	6.6	8.0	4.7
2019-12-22 01:35:00	7.178086762	0.0	0.0	-3.0	0.0	1.0	94.90000002	6.6	8.0	4.7
2019-12-22 01:40:00	7.200699327	0.0	0.0	-3.0	0.0	1.0	95.19999996	6.6	8.0	4.7
2019-12-22 01:45:00	7.161023004	0.0	0.0	-3.0	0.0	1.0	95.29999999	6.50000001	8.0	4.7
2019-12-22 01:50:00	7.205951998	0.0	0.0	-3.0	0.0	1.0	95.89999998	6.5	8.0	4.7
2019-12-22 01:55:00	7.213440001	0.0	0.0	-2.000000034	0.0	1.0	96.00000001	6.5	8.0	4.7
2019-12-22 02:00:00	7.235903745	0.0	0.0	-2.999999899	0.0	1.0	96.30000007	6.5	8.0	4.7
2019-12-22 02:05:00	7.288316723	0.0	0.0	-2.000000134	0.0	1.0	96.99999991	6.5	8.0	4.7
2019-12-22 02:10:00	7.310778618	0.0	0.0	-2.0	0.0	1.0	97.29999998	6.5	8.0	4.7
2019-12-22 02:15:00	7.33324	0.0	0.0	-3.0	0.0	1.0	97.6	6.5	8.0	4.7
2019-12-22 02:20:00	7.355701003	0.0	0.0	-3.0	0.0	1.0	97.9	6.500000007	8.0	4.699999966
2019-12-22 02:25:00	7.404193993	0.0	0.0	-3.0	0.0	1.0	97.9	6.599999987	8.0	4.200000067
2019-12-22 02:30:00	7.404194	0.0	0.0	-2.000000101	0.0	1.0	97.9	6.6	8.0	4.2
2019-12-22 02:35:00	7.419265749	0.0	0.0	-1.000000034	0.0	1.0	98.09999999	6.6	8.0	4.2
2019-12-22 02:40:00	7.4644804	0.0	0.0	-2.0	0.0	1.0	98.7	6.6	8.0	4.2
2019-12-22 02:45:00	7.456945008	0.0	0.0	-1.999999899	0.0	0.0	98.60000004	6.60000001	8.0	4.2
2019-12-22 02:50:00	7.536404989	0.0	0.0	-1.000000134	0.0	0.0	98.99999995	6.699999987	8.0	4.2
2019-12-22 02:55:00	7.464480405	0.0	0.0	-1.999999933	0.0	0.0	98.70000002	6.600000007	8.0	4.2
2019-12-22 03:00:00	7.52123547	0.0	0.0	-3.0	0.0	0.0	98.8	6.7	8.0	4.2
2019-12-22 03:05:00	7.490895004	0.0	0.0	-2.000000067	0.0	0.0	98.40000001	6.700000007	8.0	4.2
2019-12-22 03:10:00	7.547835342	0.0	0.0	-2.999999866	0.0	0.0	98.49999999	6.799999987	8.0	4.2
2019-12-22 03:15:00	7.54783535	0.0	0.0	-3.0	0.0	0.0	98.5	6.8	8.0	4.2
2019-12-22 03:20:00	7.589791299	0.0	0.0	-2.000000034	0.0	0.0	98.4	6.899999997	8.0	4.2
2019-12-22 03:25:00	7.582105999	0.0	0.0	-2.0	0.0	0.0	98.29999999	6.9	8.0	4.2
2019-12-22 03:30:00	7.56673574	0.0	0.0	-2.000000101	0.0	0.0	98.1	6.9	8.0	4.2
2019-12-22 03:35:00	7.56673574	0.0	0.0	-2.999999866	0.0	0.0	98.1	6.9	8.0	4.2
2019-12-22 03:40:00	7.616462707	0.0	0.0	-3.0	0.0	0.0	98.1	6.999999993	8.0	4.2
2019-12-22 03:45:00	7.60099173	0.0	0.0	-2.0	0.0	0.0	97.9	7.0	8.0	4.2
2019-12-22 03:50:00	7.624198002	0.0	0.0	-2.0	0.0	1.0	98.20000002	7.0	8.0	3.7
2019-12-22 03:55:00	7.647403997	0.0	0.0	-2.0	0.0	0.0	98.49999996	7.0	8.0	3.7
2019-12-22 04:00:00	7.670609998	0.0	0.0	-2.999999899	0.0	0.0	98.79999997	7.0	8.0	3.20000005
2019-12-22 04:05:00	7.720978258	0.0	0.0	-2.000000034	0.0	0.0	98.8	7.099999997	8.0	3.2
2019-12-22 04:10:00	7.705406671	0.0	0.0	-2.000000034	0.0	0.0	98.6	7.100000003	8.0	3.2
2019-12-22 04:15:00	7.748127464	0.0	0.0	-3.0	0.0	0.0	98.49999999	7.20000001	8.0	3.2
2019-12-22 04:20:00	7.791037994	0.0	0.0	-3.0	0.0	0.0	98.40000001	7.299999987	8.0	3.2
2019-12-22 04:25:00	7.802379999	0.0	0.0	-2.000000067	0.0	0.0	97.90000003	7.399999993	8.0	3.2
2019-12-22 04:30:00	7.77856	0.0	0.0	-4.0	0.0	0.0	97.6	7.4	8.0	3.2
2019-12-22 04:35:00	7.848517414	0.0	0.0	-3.0	0.0	0.0	97.19999997	7.599999993	8.0	3.2
2019-12-22 04:40:00	7.757552012	0.0	0.0	-3.0	0.0	0.0	96.70000007	7.500000013	8.0	3.2
2019-12-22 04:45:00	7.768073999	0.0	0.0	-3.0	0.0	0.0	96.20000005	7.59999999	8.0	3.2
2019-12-22 04:50:00	7.810751999	0.0	0.0	-3.999999966	0.0	0.0	96.1	7.699999997	8.0	3.2
2019-12-22 04:55:00	7.845466608	0.0	0.0	-2.000000034	0.0	0.0	95.89999998	7.8	8.0	3.2
2019-12-22 05:00:00	7.788415435	0.0	0.0	-3.0	0.0	0.0	95.2	7.80000001	8.0	3.2
2019-12-22 05:05:00	7.839245993	0.0	0.0	-3.0	0.0	0.0	95.2	7.899999987	8.0	3.2
2019-12-22 05:10:00	7.814635752	0.0	0.0	-3.0	0.0	0.0	94.90000002	7.9	8.0	3.2
2019-12-22 05:15:00	7.81463575	0.0	0.0	-3.0	0.0	0.0	94.9	7.9	8.0	3.2
2019-12-22 05:20:00	7.814635754	0.0	0.0	-3.999999933	0.0	0.0	94.90000001	7.900000007	8.0	3.2
2019-12-22 05:25:00	7.873854632	0.0	0.0	-3.000000134	0.0	0.0	94.99999999	7.999999987	8.0	3.2
2019-12-22 05:30:00	7.882111549	0.0	0.0	-3.0	0.0	0.0	95.09999999	8.0	8.0	3.2
2019-12-22 05:35:00	7.831043002	0.0	0.0	-3.0	0.0	0.0	95.1	7.900000003	8.0	3.2
2019-12-22 05:40:00	7.831043003	0.0	0.0	-2.999999966	0.0	0.0	95.10000002	7.900000003	8.0	3.2
2019-12-22 05:45:00	7.92339373	0.0	0.0	-2.0	0.0	0.0	95.6	8.0	8.0	3.2
2019-12-22 05:50:00	7.92339373	0.0	0.0	-2.0	0.0	0.0	95.6	8.0	8.0	3.2
2019-12-22 05:55:00	7.991643425	0.0	0.0	-2.0	0.0	0.0	95.79999999	8.099999993	8.0	3.2
2019-12-22 06:00:00	7.9399066	0.0	0.0	-3.0	0.0	0.0	95.8	8.0	8.0	2.7
2019-12-22 06:05:00	7.948162561	0.0	0.0	-3.000000067	0.0	0.0	95.90000001	8.0	8.0	2.7
2019-12-22 06:10:00	7.956418509	0.0	0.0	-3.999999866	0.0	0.0	95.99999999	8.0	8.0	2.7
2019-12-22 06:15:00	8.033191992	0.0	0.0	-3.000000101	0.0	0.0	96.29999997	8.09999999	8.0	2.7
2019-12-22 06:20:00	7.989442351	0.0	0.0	-3.999999966	0.0	0.0	96.4	8.000000003	8.0	2.7
2019-12-22 06:25:00	8.005954001	0.0	0.0	-3.0	0.0	0.0	96.60000001	8.0	8.0	2.7
2019-12-22 06:30:00	8.038976004	0.0	0.0	-3.000000101	0.0	0.0	97.00000005	8.0	8.0	2.7
2019-12-22 06:35:00	8.080251994	0.0	0.0	-3.999999866	0.0	0.0	97.49999993	8.0	8.0	2.7
2019-12-22 06:40:00	8.121526997	0.0	0.0	-3.000000067	0.0	0.0	97.99999997	8.0	8.0	2.7
2019-12-22 06:45:00	8.093517	0.0	0.0	-4.0	0.0	0.0	98.3	7.9	8.0	2.7
2019-12-22 06:50:00	8.073636998	0.0	0.999999933	-4.999999866	0.0	0.0	98.70000001	7.799999993	8.0	2.7
2019-12-22 06:55:00	8.037445005	0.0	1.34e-07	-3.000000268	0.0	0.0	98.89999997	7.700000013	8.0	2.7
2019-12-22 07:00:00	8.053635998	0.0	0.0	-3.999999899	0.0	0.0	99.09999998	7.7	8.0	2.7
2019-12-22 07:05:00	8.086015999	0.0	0.0	-6.999999899	0.0	0.0	99.49999999	7.7	8.0	2.7
2019-12-22 07:10:00	8.086016	0.0	0.0	-4.999999966	0.0	0.0	99.5	7.7	8.0	2.7
2019-12-22 07:15:00	8.086016	0.0	0.0	-3.999999899	0.0	0.0	99.5	7.7	8.0	2.69999995
2019-12-22 07:20:00	8.086016	0.0	0.0	-3.000000134	0.0	0.0	99.5	7.7	8.0	2.200000067
2019-12-22 07:25:00	8.086016	0.0	0.0	-3.0	0.0	0.0	99.5	7.7	8.0	2.2
2019-12-22 07:30:00	8.13882	0.0	0.0	-3.0	0.0	0.0	99.5	7.8	8.0	2.2
2019-12-22 07:35:00	8.138820004	0.0	0.0	-2.000000067	0.0	1.0	99.5	7.800000007	8.0	2.2
2019-12-22 07:40:00	8.191927993	0.0	0.0	-2.999999866	0.0	0.0	99.5	7.899999987	8.0	2.2
2019-12-22 07:45:00	8.299058989	0.0	0.0	-2.000000101	0.0	0.0	99.5	8.09999998	8.0	2.2
2019-12-22 07:50:00	8.245339002	0.0	0.0	-2.0	0.0	0.0	99.5	8.000000003	8.0	2.100000003
2019-12-22 07:55:00	8.191928002	0.0	0.0	-2.999999966	0.0	0.0	99.5	7.900000003	8.0	2.099999997
2019-12-22 08:00:00	8.245339	0.0	0.0	-2.0	0.0	0.0	99.5	8.0	8.0	1.99999997
2019-12-22 08:05:00	8.245339	0.0	0.0	-2.0	0.0	0.0	99.5	8.0	8.0	1.70000004
2019-12-22 08:10:00	8.353084993	0.0	0.0	-2.999999933	0.0	0.0	99.5	8.199999987	8.0	1.7
2019-12-22 08:15:00	8.299059	0.0	0.0	-3.0	0.0	0.0	99.5	8.1	8.0	1.6
2019-12-22 08:20:00	8.299059004	0.0	0.0	-3.0	0.0	0.0	99.5	8.100000007	8.0	1.2
2019-12-22 08:25:00	8.353084993	0.0	0.0	-3.0	0.0	0.0	99.5	8.199999987	8.0	1.2
2019-12-22 08:30:00	8.353085	0.0	0.0	-2.000000101	0.0	0.0	99.5	8.2	8.0	1.2
2019-12-22 08:35:00	8.353085	0.0	0.0	-2.0	0.0	0.0	99.5	8.2	8.0	1.2
2019-12-22 08:40:00	8.407421	0.0	0.0	-2.999999966	0.0	0.0	99.5	8.3	8.0	1.1
2019-12-22 08:45:00	8.407421006	0.0	0.0	-2.0	0.0	0.0	99.50000001	8.30000001	8.0	1.1
2019-12-22 08:50:00	8.470536992	0.0	0.0	-2.0	0.0	0.0	99.59999999	8.399999987	8.0	1.1
2019-12-22 08:55:00	8.517025997	0.0	0.0	-2.0	0.0	0.0	99.50000001	8.499999993	8.0	1.599999966
2019-12-22 09:00:00	8.517026	0.0	0.0	-2.0	0.0	0.0	99.5	8.5	8.0	1.6
2019-12-22 09:05:00	8.482926996	1.000000067	1.000000335	-2.999999933	0.0	0.0	99.09999999	8.499999993	8.0	1.6
2019-12-22 09:10:00	8.419718008	1.999999866	5.999999329	-2.000000134	0.0	0.0	99.00000001	8.400000013	8.0	1.6
2019-12-22 09:15:00	8.474402994	3.999999799	8.999999698	-2.0	0.0	0.0	99.0	8.49999999	8.0	1.6
2019-12-22 09:20:00	8.474403	4.999999966	10.99999993	-2.0	0.0	0.0	99.0	8.5	8.0	1.6
2019-12-22 09:25:00	8.448828002	4.000000034	11.0	-3.0	0.0	0.0	98.7	8.500000003	8.0	1.6
2019-12-22 09:30:00	8.503659999	4.999999899	11.0000001	-2.999999899	1.01e-07	0.0	98.69999999	8.6	8.0	1.6
2019-12-22 09:35:00	8.495080001	4.000000134	11.99999987	-2.000000134	0.999999866	0.0	98.60000001	8.6	8.0	1.6
2019-12-22 09:40:00	8.512240999	4.999999933	12.0	-2.0	1.0	0.0	98.79999999	8.6	8.0	1.6
2019-12-22 09:45:00	8.457354	5.0	12.0	-2.0	1.0	0.0	98.8	8.5	16.0	1.6
2019-12-22 09:50:00	8.465878491	7.000000201	19.00000054	-2.0	1.0	0.0	98.90000001	8.5	16.0	1.6
2019-12-22 09:55:00	8.474402999	9.999999598	26.99999893	-2.0	1.0	0.0	98.99999999	8.5	16.0	1.6
2019-12-22 10:00:00	8.474403	10.9999999	27.9999999	-2.999999899	1.999999899	0.0	99.0	8.5	16.0	1.6
2019-12-22 10:05:00	8.482927	15.99999983	37.99999966	-3.0	2.0	0.0	99.1	8.5	16.0	1.6
2019-12-22 10:10:00	8.537980002	13.99999987	30.99999983	-2.999999933	2.000000034	0.0	99.1	8.600000003	16.0	1.6
2019-12-22 10:15:00	8.593348003	10.0	25.9999999	-1.000000101	3.0	0.0	99.10000004	8.7	16.0	1.6
2019-12-22 10:20:00	8.627887995	10.0	25.00000013	-1.999999866	3.0	0.0	99.49999995	8.7	16.0	1.6
2019-12-22 10:25:00	8.627888	8.000000134	19.0000004	-2.0	3.0	0.0	99.5	8.7	16.0	1.6
2019-12-22 10:30:00	8.517026	10.0	25.0	-2.0	4.0	0.0	99.5	8.5	16.0	1.6
2019-12-22 10:35:00	8.572299996	9.999999799	24.99999973	-1.000000134	4.0	0.0	99.5	8.599999993	16.0	1.6
2019-12-22 10:40:00	8.517026007	7.000000402	21.00000054	-2.999999732	4.0	0.0	99.5	8.500000013	16.0	1.6
2019-12-22 10:45:00	8.517026	8.999999799	21.9999999	-1.000000201	4.999999899	0.0	99.5	8.5	16.0	1.6
2019-12-22 10:50:00	8.517026	8.000000034	21.00000003	-2.999999933	5.0	0.0	99.5	8.5	16.0	1.6
2019-12-22 10:55:00	8.517026	7.999999966	20.99999993	-1.000000034	5.0	0.0	99.5	8.5	16.0	1.6
2019-12-22 11:00:00	8.517026006	7.000000302	19.0000006	-2.000000101	5.0	0.0	99.5	8.50000001	16.0	1.6
2019-12-22 11:05:00	8.572299993	9.999999598	24.9999992	-2.999999866	5.0	0.0	99.5	8.599999987	16.0	1.6
2019-12-22 11:10:00	8.5723	10.0	26.99999987	-2.000000067	5.999999933	0.0	99.5	8.6	16.0	1.6
2019-12-22 11:15:00	8.517026	14.0	30.0	-2.0	6.0	0.0	99.5	8.5	32.0	1.6
2019-12-22 11:20:00	8.627888	20.0000006	46.00000107	-3.0	7.0	0.0	99.5	8.7	32.0	1.6
2019-12-22 11:25:00	8.627888	28.99999879	61.99999785	-3.0	7.0	0.0	99.5	8.7	32.0	1.6
2019-12-22 11:30:00	8.627888	44.99999839	90.99999708	-3.0	8.999999799	0.0	99.5	8.7	32.0	1.6
2019-12-22 11:35:00	8.683792998	66.99999926	134.9999985	-3.0	9.999999966	0.0	99.5	8.799999997	32.0	1.6
2019-12-22 11:40:00	8.683793002	61.0	126.9999998	-3.0	12.00000007	0.0	99.5	8.800000003	32.0	1.6
2019-12-22 11:45:00	8.740017	60.99999819	120.9999974	-2.999999799	14.0000002	0.0	99.5	8.9	32.0	1.60000005
2019-12-22 11:50:00	8.740017	43.00000241	95.00000349	-1.000000268	15.99999973	0.0	99.5	8.9	32.0	2.099999933
2019-12-22 11:55:00	8.640339007	61.99999873	119.9999983	-1.999999933	16.99999993	0.0	99.00000003	8.800000007	32.0	2.1
2019-12-22 12:00:00	8.696282	46.0	103.0	-3.0	19.0	0.0	99.0	8.9	32.0	2.1
2019-12-22 12:05:00	8.678788999	37.00000013	75.00000121	-2.999999933	20.00000007	0.0	98.79999999	8.9	32.0	2.600000034
2019-12-22 12:10:00	8.670041001	38.99999973	92.99999759	-2.000000134	20.99999987	0.0	98.70000001	8.9	32.0	3.099999933
2019-12-22 12:15:00	8.661294001	37.0000002	79.00000141	-2.999999899	21.9999999	0.0	98.60000001	8.9	32.0	3.1
2019-12-22 12:20:00	8.734938998	53.99999943	115.9999988	-2.000000034	23.99999993	0.0	98.79999999	8.999999997	32.0	3.1
2019-12-22 12:25:00	8.764827999	48.99999946	106.9999988	-3.0	25.00000007	0.0	98.49999998	9.1	32.0	3.1
2019-12-22 12:30:00	8.720524004	32.9999994	70.99999869	-3.0	27.0000001	0.0	97.99999998	9.10000001	32.0	3.1
2019-12-22 12:35:00	8.759022995	27.0000008	58.00000174	-3.0	27.99999987	0.0	97.80000003	9.199999987	32.0	3.1
2019-12-22 12:40:00	8.770685999	22.00000034	51.00000047	-3.0	28.0	0.0	97.30000003	9.299999993	32.0	3.1
2019-12-22 12:45:00	8.66984	32.0	66.0	-3.0	29.0	0.0	96.8	9.2	32.0	3.1
2019-12-22 12:50:00	8.587604005	35.00000181	78.00000322	-2.0	30.00000013	0.0	96.50000001	9.100000007	32.0	3.6
2019-12-22 12:55:00	8.66091999	61.99999638	125.9999936	-2.0	31.99999973	0.0	96.69999997	9.199999987	32.0	3.6
2019-12-22 13:00:00	8.669839999	52.00000101	109.0000017	-2.999999899	32.9999999	0.0	96.79999999	9.2	32.0	3.6
2019-12-22 13:05:00	8.66984	83.99999893	170.9999979	-3.0	34.99999993	0.0	96.8	9.2	32.0	3.6
2019-12-22 13:10:00	8.669839999	59.99999899	127.999998	-2.000000034	37.00000007	0.0	96.79999999	9.2	32.0	3.6
2019-12-22 13:15:00	8.634164003	30.0000003	69.0000007	-2.999999899	39.0000001	0.0	96.40000003	9.2	32.0	3.6
2019-12-22 13:20:00	8.660919996	32.9999996	75.99999906	-2.000000134	39.99999987	0.0	96.69999996	9.2	32.0	3.6
2019-12-22 13:25:00	8.66092	23.00000067	57.00000127	-2.999999933	40.0	0.0	96.7	9.2	32.0	3.6
2019-12-22 13:30:00	8.770686	17.0	43.0	-2.0	41.0	0.0	97.3	9.3	32.0	3.6
2019-12-22 13:35:00	8.723351002	23.0000004	51.00000094	-1.000000134	41.00000007	0.0	97.40000002	9.2	32.0	3.6
2019-12-22 13:40:00	8.750103996	28.9999992	64.99999812	-2.999999732	41.99999987	0.0	97.69999996	9.2	32.0	3.6
2019-12-22 13:45:00	8.767940518	26.0000003	62.0000003	-3.0	42.9999999	0.0	97.89999998	9.2	32.0	3.6
2019-12-22 13:50:00	8.824537998	35.99999966	82.9999993	-3.0	43.99999997	0.0	97.9	9.299999997	32.0	3.6
2019-12-22 13:55:00	8.815563	31.99999956	76.99999899	-2.000000034	45.00000003	0.0	97.8	9.3	32.0	3.6
2019-12-22 14:00:00	8.815563001	19.0000001	47.0000003	-3.0	46.0	0.0	97.80000001	9.3	32.0	3.60000005
2019-12-22 14:05:00	8.824537999	19.99999987	49.9999996	-3.0	46.0	1.0	97.89999999	9.3	32.0	4.099999933
2019-12-22 14:10:00	8.910616994	11.0000006	28.00000148	-2.000000067	46.99999993	1.0	99.49999989	9.200000007	32.0	4.799999953
2019-12-22 14:15:00	8.853428	15.0	39.0	-2.0	47.0	1.0	99.5	9.1	32.0	5.7
2019-12-22 14:20:00	8.848198995	25.9999996	52.99999953	-3.0	48.0	1.0	98.79999999	9.199999993	32.0	5.7
2019-12-22 14:25:00	8.77368701	20.0000008	46.00000094	-3.0	48.0	0.0	98.60000003	9.100000013	32.0	5.7
2019-12-22 14:30:00	8.726135005	10.00000101	22.00000241	-3.0	48.9999999	0.0	98.69999999	9.00000001	32.0	5.7
2019-12-22 14:35:00	8.734939	11.99999993	26.99999983	-2.000000034	49.0	0.0	98.8	9.0	32.0	5.7
2019-12-22 14:40:00	8.796560996	24.99999987	51.99999973	-1.999999966	50.0	0.0	99.5	8.999999993	32.0	5.699999983
2019-12-22 14:45:00	8.683793	20.9999996	43.9999994	-1.0	50.0000001	0.0	99.5	8.8	32.0	5.2
2019-12-22 14:50:00	8.683793	17.00000054	38.0000008	-1.0	50.99999987	0.0	99.5	8.8	32.0	5.2
2019-12-22 14:55:00	8.649030002	15.00000013	31.00000047	-2.999999866	51.0	0.0	99.10000003	8.8	32.0	5.2
2019-12-22 15:00:00	8.640339	10.0	27.0	-3.0	52.0	0.0	99.0	8.8	32.0	5.2
2019-12-22 15:05:00	8.627888	12.99999966	29.99999933	-1.000000067	52.0	1.0	99.5	8.7	32.0	5.2
2019-12-22 15:10:00	8.627888	8.000000671	20.00000134	-1.999999866	52.0	1.0	99.5	8.7	32.0	5.2
2019-12-22 15:15:00	8.517026011	5.000000302	11.00000091	-2.999999899	52.0	1.0	99.5	8.50000002	32.0	4.70000005
2019-12-22 15:20:00	8.572299998	4.000000034	11.99999997	-3.0	52.99999997	1.0	99.5	8.599999997	32.0	4.7
2019-12-22 15:25:00	8.572300002	7.000000067	19.00000007	-3.000000067	53.0	1.0	99.5	8.600000003	32.00000107	4.700000064
2019-12-22 15:30:00	8.627888	8.999999799	20.9999996	-4.999999799	53.0	1.0	99.5	8.7	64.0	6.60000005
2019-12-22 15:35:00	8.627888	7.000000268	17.00000054	-3.000000268	53.0	1.0	99.5	8.7	64.0	7.099999933
2019-12-22 15:40:00	8.627888	6.000000067	14.0000002	-4.999999866	53.0	1.0	99.5	8.7	64.0	7.599999966
2019-12-22 15:45:00	8.627888	1.0	2.0	-3.0	53.0	1.0	99.5	8.7	64.0	7.6
2019-12-22 15:50:00	8.435017984	4.000000201	7.000000335	-5.000000134	54.0	1.0	97.89999986	8.599999993	64.0	10.90000015
2019-12-22 15:55:00	8.201571031	6.999999598	11.99999933	-6.999999732	54.0	1.0	95.80000028	8.500000013	64.0	13.19999969
2019-12-22 16:00:00	8.063912014	6.000000101	11.0000001	-8.999999799	54.0	1.0	94.8000001	8.40000001	64.0	14.1999999
2019-12-22 16:05:00	8.154930997	1.000000168	3.000000268	-6.000000101	54.0	1.0	96.49999994	8.300000003	64.0	14.2
2019-12-22 16:10:00	8.154930999	1.000000034	2.0	-5.000000101	54.0	1.0	96.49999998	8.3	64.0	13.19999998
2019-12-22 16:15:00	8.112843501	1.999999899	1.999999799	-8.000000201	54.0	1.0	95.99999983	8.30000001	64.0	12.70000017
2019-12-22 16:20:00	8.021546012	1.000000134	2.68e-07	-9.999999732	54.0	1.0	94.30000023	8.399999987	64.0	14.39999977
2019-12-22 16:25:00	8.045499998	6.71e-08	0.0	-6.000000268	54.0	1.0	95.19999994	8.300000007	64.0	13.40000007
2019-12-22 16:30:00	8.07713	0.0	0.0	-10.0	54.0	1.0	96.2	8.2	64.0	12.9
2019-12-22 16:35:00	8.085493999	0.0	0.0	-10.0	54.0	1.0	96.29999999	8.2	64.0	11.9
2019-12-22 16:40:00	8.077130001	0.0	0.0	-10.0	54.0	1.0	96.20000001	8.2	64.0	11.9
2019-12-22 16:45:00	8.102220997	0.0	0.0	-10.0	54.0	1.0	96.49999997	8.2	64.0	11.9
2019-12-22 16:50:00	8.085494001	0.0	0.0	-8.000000067	54.0	1.0	96.30000001	8.2	64.0	11.9
2019-12-22 16:55:00	8.118946001	0.0	0.0	-8.999999966	54.0	1.0	96.70000002	8.2	64.0	11.89999995
2019-12-22 17:00:00	8.160761009	0.0	0.0	-8.000000302	54.0	1.0	97.19999998	8.20000002	64.0	10.4
2019-12-22 17:05:00	8.250300988	0.0	0.0	-10.9999996	54.0	1.0	97.00000003	8.399999973	64.0	10.4
2019-12-22 17:10:00	8.241831001	0.0	0.0	-7.000000268	54.0	1.0	96.90000001	8.4	64.0	10.4
2019-12-22 17:15:00	8.191	0.0	0.0	-11.0	54.0	1.0	96.3	8.4	64.0	10.4
2019-12-22 17:20:00	8.129679002	0.0	0.0	-9.000000201	54.0	1.0	96.19999999	8.300000007	64.0	10.4
2019-12-22 17:25:00	8.165583995	0.0	0.0	-11.9999996	54.0	0.0	96.00000003	8.399999987	64.0	10.4
2019-12-22 17:30:00	8.235678993	0.0	0.0	-11.0000001	54.0	0.0	96.19999998	8.49999999	64.0	9.400000101
2019-12-22 17:35:00	8.175989002	0.0	0.0	-11.0	54.0	0.0	95.50000002	8.5	64.0	9.4
2019-12-22 17:40:00	8.107767996	0.0	0.0	-11.00000003	54.0	0.0	94.69999996	8.5	64.0	9.400000017
2019-12-22 17:45:00	7.996899607	0.0	0.0	-12.0	54.0	0.0	93.40000002	8.50000001	64.0	9.9
2019-12-22 17:50:00	8.065978991	0.0	0.0	-12.0	54.0	0.0	93.59999997	8.599999987	64.0	9.9
2019-12-22 17:55:00	8.074562999	0.0	0.0	-12.0	54.0	0.0	93.69999999	8.6	64.0	10.39999997
2019-12-22 18:00:00	8.09173	0.0	0.0	-11.0	54.0	0.0	93.9	8.6	64.0	10.4
2019-12-22 18:05:00	8.108896998	0.0	0.0	-10.99999987	54.0	0.0	94.10000006	8.599999987	64.0	10.7
2019-12-22 18:10:00	8.080858004	0.0	0.0	-9.000000268	54.0	0.0	94.99999988	8.400000027	64.0	10.7
2019-12-22 18:15:00	8.148638993	0.0	0.0	-11.9999997	54.0	0.0	95.79999992	8.4	64.0	10.20000005
2019-12-22 18:20:00	8.158935	0.0	0.0	-10.00000007	54.0	0.0	95.30000002	8.499999997	64.0	10.2
2019-12-22 18:25:00	8.131694002	0.0	0.0	-10.0	54.0	0.0	95.60000002	8.4	64.0	10.2
2019-12-22 18:30:00	8.182527999	0.0	0.0	-10.0000003	54.0	0.0	96.19999999	8.4	64.0	10.19999995
2019-12-22 18:35:00	8.174055001	0.0	0.0	-12.9999996	54.0	0.0	96.10000001	8.4	64.0	9.700000067
2019-12-22 18:40:00	8.089331006	0.0	0.0	-11.00000013	54.0	0.0	95.10000007	8.4	64.0	9.7
2019-12-22 18:45:00	8.0455	0.0	0.0	-11.0	54.0	0.0	95.2	8.3	64.0	9.7
2019-12-22 18:50:00	8.087590002	0.0	0.0	-8.000000134	54.0	0.0	95.69999999	8.300000007	64.0	9.7
2019-12-22 18:55:00	8.123220995	0.0	0.0	-9.999999732	54.0	0.0	95.50000003	8.399999987	64.0	9.7
2019-12-22 19:00:00	8.062337006	0.0	0.0	-10.9999999	54.0	0.0	95.40000001	8.30000001	64.0	9.7
2019-12-22 19:05:00	8.082184999	0.0	0.0	-14.99999987	54.0	0.0	94.40000003	8.499999993	64.0	9.899999993
2019-12-22 19:10:00	7.986571001	0.0	0.0	-11.99999987	54.0	0.0	94.50000003	8.299999997	64.0	9.9
2019-12-22 19:15:00	8.010221477	0.0	0.0	-7.999999899	54.0	1.0	95.40000003	8.19999999	64.0	9.9
2019-12-22 19:20:00	7.983333594	0.0	0.0	-7.000000134	54.0	1.0	95.69999996	8.100000013	64.0	9.9
2019-12-22 19:25:00	7.931649683	0.0	0.0	-8.999999866	54.0	0.0	95.7	8.000000007	64.0	9.9
2019-12-22 19:30:00	7.81286669	0.0	0.0	-8.0	54.0	1.0	95.5	7.8	64.0	10.4
2019-12-22 19:35:00	8.011501002	0.0	0.0	-7.999999933	54.0	1.0	97.30000002	7.9	64.0	10.4
2019-12-22 19:40:00	8.036105997	0.0	0.0	-7.000000134	54.0	1.0	97.59999996	7.9	64.0	10.4
2019-12-22 19:45:00	8.032896	0.0	0.0	-4.000000302	54.0	1.0	98.19999994	7.80000001	64.0	10.4
2019-12-22 19:50:00	8.024748	0.0	0.0	-4.999999966	54.0	1.0	98.1	7.8	64.0	9.900000017
2019-12-22 19:55:00	8.105016996	0.0	0.0	-8.000000134	54.0	1.0	97.79999993	8.000000003	64.0	9.399999966
2019-12-22 20:00:00	7.975023737	0.0	0.0	-12.00000121	54.0	0.0	95.59999978	8.10000001	64.0	8.4
2019-12-22 20:05:00	7.842930018	0.0	0.0	-23.99999839	54.0	0.0	93.4000003	8.199999987	64.0	8.4
2019-12-22 20:10:00	7.776005274	0.0	0.0	-25.99999987	54.0	0.0	92.60000005	8.2	64.0	9.999999893
2019-12-22 20:15:00	7.82660246	0.0	0.0	-14.0	54.0	0.0	92.6	8.3	64.0	10.0
2019-12-22 20:20:00	7.734008311	0.0	0.0	-14.00000007	54.0	0.0	92.69999997	8.100000007	64.0	9.5
2019-12-22 20:25:00	7.750907998	0.0	0.0	-14.99999987	54.0	0.0	92.30000005	8.199999987	64.0	9.5
2019-12-22 20:30:00	7.733978002	0.0	0.0	-15.9999999	54.0	0.0	91.50000008	8.29999999	64.0	9.69999998
2019-12-22 20:35:00	7.709077001	0.0	0.0	-13.0000001	54.0	0.0	91.79999999	8.200000003	64.0	9.7
2019-12-22 20:40:00	7.733977997	0.0	0.0	-22.00000104	54.0	0.0	91.49999998	8.299999997	64.0	9.2
2019-12-22 20:45:00	7.633776646	0.0	0.0	-53.0000004	54.0	0.0	90.89999995	8.19999998	64.0	9.20000003
2019-12-22 20:50:00	7.493976019	0.0	0.0	-56.99999946	54.0	0.0	90.40000007	8.000000027	64.0	9.49999996
2019-12-22 20:55:00	7.534505367	0.0	0.0	-46.00000074	54.0	0.0	90.30000001	8.099999993	64.0	9.5
2019-12-22 21:00:00	7.55113173	0.0	0.0	-49.0	54.0	0.0	90.5	8.1	64.0	9.0
2019-12-22 21:05:00	7.510495001	0.0	0.999999933	-67.00000034	54.0	0.0	90.60000005	7.999999993	64.0	8.5
2019-12-22 21:10:00	7.527473448	0.0	1.34e-07	-71.99999933	54.0	0.0	91.39999989	7.900000013	64.0	8.5
2019-12-22 21:15:00	7.560296537	0.0	0.0	-72.0	54.0	0.0	91.79999996	7.9	64.0	8.00000005
2019-12-22 21:20:00	7.454419004	0.0	0.0	-72.99999997	54.0	0.0	91.7	7.700000007	64.0	7.500000017
2019-12-22 21:25:00	7.511061665	0.0	0.0	-71.00000003	54.0	0.0	91.19999998	7.899999993	64.0	7.5
2019-12-22 21:30:00	7.373417375	0.0	0.0	-72.0000001	54.0	0.0	90.69999994	7.7	64.0	7.5
2019-12-22 21:35:00	7.324813377	0.0	0.0	-72.99999987	54.0	0.0	90.10000008	7.7	64.0	7.5
2019-12-22 21:40:00	7.277235003	0.0	0.0	-53.00000134	54.0	0.0	90.1	7.600000007	64.0	7.5
2019-12-22 21:45:00	7.276207	0.0	0.0	-62.0	54.0	0.0	89.5	7.7	64.0	7.5
2019-12-22 21:50:00	7.236991999	0.0	0.0	-52.00000121	54.0	0.0	89.59999999	7.6	64.0	7.5
2019-12-22 21:55:00	7.228943351	0.0	0.0	-69.99999759	54.0	0.0	89.50000001	7.6	64.0	7.5
2019-12-22 22:00:00	7.236991999	0.0	0.0	-50.00000201	54.0	0.0	89.59999999	7.6	64.0	7.5
2019-12-22 22:05:00	7.301379998	0.0	0.0	-19.00000104	54.0	0.0	90.39999997	7.6	64.0	7.000000017
2019-12-22 22:10:00	7.338722999	0.0	0.0	-17.99999993	54.0	0.0	89.10000001	7.899999997	64.0	6.0
2019-12-22 22:15:00	7.323743004	0.0	0.0	-15.9999999	54.0	0.0	89.49999999	7.80000001	64.0	6.0
2019-12-22 22:20:00	7.363344665	0.0	0.0	-15.00000013	54.0	0.0	89.40000001	7.899999987	64.0	6.0
2019-12-22 22:25:00	7.404379367	0.0	0.0	-15.99999993	54.0	0.0	89.89999997	7.9	64.0	6.0
2019-12-22 22:30:00	7.443053	0.0	0.0	-15.0	54.0	0.0	89.2	8.1	64.0	6.0
[truncated: 45,810 more rows]
