# Supplementary material for: Enhancing autonomous agriculture control systems in greenhouses for sustainable resource usage using deep learning techniques
Source: PLoS One. 2026 Mar 26;21(3):e0344946. doi: 10.1371/journal.pone.0344946 (PMC13020848; doi:10.1371/journal.pone.0344946)
Supplement: S1 File — (Supporting Information.ZIP) [file pone.0344946.s001.zip › Supporting Information/data/Preproduce_figures/AICUActions.csv]

%time	AssimLight	BlackScr	CO2air	Cum_irr	EC_drain_PC	EnScr	HumDef	PipeGrow	PipeLow	Rhair	Tair	Tot_PAR	Tot_PAR_Lamps	VentLee	Ventwind	assim_vip	co2_dos	co2_vip	dx_vip	int_blue_vip	int_farred_vip	int_red_vip	int_white_vip	pH_drain_PC	scr_blck_vip	scr_enrg_vip	t_grow_min_vip	t_heat_vip	t_rail_min_vip	t_ventlee_vip	t_ventwind_vip	water_sup	water_sup_intervals_vip_min	window_pos_lee_vip	days
2019-12-16 00:00:00	1.0	0.35000000000000003	0.40336134453781514	0.48540706605222744	0.017241379310344827	0.96	0.26959247648902823	0.0	0.6779891304347827	0.6103789126853376	0.5759162303664921	0.0	0.0	0.01	0.0	1.0	0.01	0.33333333333333337	0.3208955223880597	1.0	0.0	0.0	0.0	0.48872180451127817	0.96	0.96	0.125	0.8051948051948052	0.0	0.6666666666666667	0.6933333333333334	0.35019973368841545	0.005	0.012	0.0
2019-12-16 00:05:00	1.0	0.85	0.39335734293717495	0.4884792626728111	0.017241379310344827	0.96	0.28213166144200624	0.0	0.6589673913043479	0.6054365733113674	0.5890052356020942	0.0	0.0	0.01	0.0	1.0	0.005	0.33333333333333337	0.3208955223880597	1.0	0.0	0.0	0.0	0.48872180451127817	0.96	0.96	0.125	0.8051948051948052	0.0	0.6666666666666667	0.6933333333333334	0.35286284953395475	0.005	0.012	0.0
2019-12-16 00:10:00	1.0	0.96	0.3897559023609444	0.4884792626728111	0.017241379310344827	0.96	0.2789968652037617	0.0	0.6358695652173914	0.6128500823723229	0.5916230366492146	0.0	0.0	0.01	0.0	1.0	0.0	0.33333333333333337	0.3208955223880597	1.0	0.0	0.0	0.0	0.48872180451127817	0.96	0.96	0.125	0.8051948051948052	0.0	0.6666666666666667	0.6933333333333334	0.35286284953395475	0.005	0.012	0.0
2019-12-16 00:15:00	1.0	0.96	0.4001600640256103	0.49155145929339483	0.017241379310344827	0.96	0.26018808777429464	0.0	0.6141304347826088	0.6326194398682042	0.5837696335078533	0.0	0.0	0.01	0.0	1.0	0.13999999999999999	0.33333333333333337	0.3208955223880597	1.0	0.0	0.0	0.0	0.48872180451127817	0.96	0.96	0.125	0.8051948051948052	0.0	0.6666666666666667	0.6933333333333334	0.35552596537949405	0.005	0.012	0.0
2019-12-16 00:20:00	1.0	0.96	0.39455782312925175	0.49155145929339483	0.017241379310344827	0.96	0.26018808777429464	0.0	0.595108695652174	0.630971993410214	0.5863874345549737	0.0	0.0	0.01	0.0	1.0	0.11	0.33333333333333337	0.3208955223880597	1.0	0.0	0.0	0.0	0.48872180451127817	0.96	0.96	0.125	0.8051948051948052	0.0	0.6666666666666667	0.6933333333333334	0.35552596537949405	0.005	0.012	0.0
2019-12-16 00:25:00	1.0	0.96	0.38855542216886757	0.4961597542242704	0.017241379310344827	0.96	0.26018808777429464	0.0	0.5760869565217391	0.6301482701812191	0.5837696335078533	0.0	0.0	0.01	0.0	1.0	0.075	0.33333333333333337	0.3208955223880597	1.0	0.0	0.0	0.0	0.48872180451127817	0.96	0.96	0.125	0.8051948051948052	0.0	0.6666666666666667	0.6933333333333334	0.3581890812250333	0.005	0.012	0.0
2019-12-16 00:30:00	1.0	0.96	0.3961584633853542	0.4961597542242704	0.017241379310344827	0.96	0.26018808777429464	0.0	0.5570652173913044	0.6301482701812191	0.5811518324607329	0.0	0.0	0.01	0.0	1.0	0.04	0.33333333333333337	0.3208955223880597	1.0	0.0	0.0	0.0	0.48872180451127817	0.96	0.96	0.125	0.8051948051948052	0.0	0.6666666666666667	0.6933333333333334	0.3581890812250333	0.005	0.012	0.0
2019-12-16 00:35:00	1.0	0.96	0.39455782312925175	0.4992319508448541	0.017241379310344827	0.96	0.25705329153605017	0.0	0.563858695652174	0.6326194398682042	0.5785340314136125	0.0	0.0	0.01	0.0	1.0	0.045	0.33333333333333337	0.3208955223880597	1.0	0.0	0.0	0.0	0.48872180451127817	0.96	0.96	0.125	0.8051948051948052	0.0	0.6666666666666667	0.6933333333333334	0.3608521970705726	0.005	0.012	0.0
2019-12-16 00:40:00	1.0	0.96	0.39575830332132855	0.4992319508448541	0.017241379310344827	0.96	0.2507836990595611	0.0	0.5869565217391305	0.6334431630971993	0.5732984293193716	0.0	0.0	0.01	0.0	1.0	0.045	0.33333333333333337	0.3208955223880597	1.0	0.0	0.0	0.0	0.48872180451127817	0.96	0.96	0.125	0.8051948051948052	0.0	0.6666666666666667	0.6933333333333334	0.3608521970705726	0.005	0.012	0.0
2019-12-16 00:45:00	1.0	0.96	0.40216086434573833	0.5038402457757296	0.017241379310344827	0.96	0.2539184952978057	0.0	0.6032608695652174	0.6342668863261943	0.5759162303664921	0.0	0.0	0.01	0.0	1.0	0.05	0.33333333333333337	0.3208955223880597	1.0	0.0	0.0	0.0	0.48872180451127817	0.96	0.96	0.125	0.8051948051948052	0.0	0.6666666666666667	0.6933333333333334	0.3635153129161119	0.005	0.012	0.0
2019-12-16 00:50:00	1.0	0.96	0.39935974389755907	0.5038402457757296	0.017241379310344827	0.96	0.2507836990595611	0.0	0.6168478260869565	0.6326194398682042	0.5706806282722512	0.0	0.0	0.01	0.0	1.0	0.045	0.33333333333333337	0.3208955223880597	1.0	0.0	0.0	0.0	0.48872180451127817	0.96	0.96	0.125	0.8051948051948052	0.0	0.6666666666666667	0.6933333333333334	0.3635153129161119	0.005	0.012	0.0
2019-12-16 00:55:00	1.0	0.96	0.39815926370548227	0.5069124423963134	0.017241379310344827	0.96	0.2539184952978057	0.0	0.6032608695652174	0.6317957166392092	0.5732984293193716	0.0	0.0	0.01	0.0	1.0	0.04	0.33333333333333337	0.3208955223880597	1.0	0.0	0.0	0.0	0.48872180451127817	0.96	0.96	0.125	0.8051948051948052	0.0	0.6666666666666667	0.6933333333333334	0.36617842876165113	0.005	0.012	0.0
2019-12-16 01:00:00	1.0	0.96	0.404561824729892	0.5069124423963134	0.017241379310344827	0.96	0.2539184952978057	0.0	0.5869565217391305	0.630971993410214	0.5732984293193716	0.0	0.0	0.01	0.0	1.0	0.034999999999999996	0.33333333333333337	0.3208955223880597	1.0	0.0	0.0	0.0	0.48872180451127817	0.96	0.96	0.125	0.8051948051948052	0.0	0.6666666666666667	0.6933333333333334	0.36617842876165113	0.005	0.012	0.0
2019-12-16 01:05:00	1.0	0.96	0.40176070428171273	0.5099846390168972	0.017241379310344827	0.96	0.2507836990595611	0.0	0.5842391304347827	0.6326194398682042	0.5680628272251308	0.0	0.0	0.01	0.0	1.0	0.03	0.33333333333333337	0.3208955223880597	1.0	0.0	0.0	0.0	0.48872180451127817	0.96	0.96	0.125	0.8051948051948052	0.0	0.6666666666666667	0.6933333333333334	0.36884154460719043	0.005	0.012	0.0
2019-12-16 01:10:00	1.0	0.96	0.39935974389755907	0.5099846390168972	0.017241379310344827	0.96	0.24764890282131655	0.0	0.6127717391304348	0.6342668863261943	0.5654450261780104	0.0	0.0	0.01	0.0	1.0	0.02	0.33333333333333337	0.3208955223880597	1.0	0.0	0.0	0.0	0.48872180451127817	0.96	0.96	0.125	0.8051948051948052	0.0	0.6666666666666667	0.6933333333333334	0.36884154460719043	0.005	0.012	0.0
2019-12-16 01:15:00	1.0	0.96	0.40216086434573833	0.5145929339477727	0.017241379310344827	0.96	0.24764890282131655	0.0	0.657608695652174	0.6334431630971993	0.5654450261780104	0.0	0.0	0.01	0.0	1.0	0.015	0.33333333333333337	0.3208955223880597	1.0	0.0	0.0	0.0	0.48872180451127817	0.96	0.96	0.125	0.8051948051948052	0.0	0.6666666666666667	0.6933333333333334	0.37150466045272973	0.005	0.012	0.0
2019-12-16 01:20:00	1.0	0.96	0.39895958383353347	0.5145929339477727	0.017241379310344827	0.96	0.2507836990595611	0.0	0.6644021739130436	0.6317957166392092	0.5680628272251308	0.0	0.0	0.01	0.0	1.0	0.01	0.33333333333333337	0.3208955223880597	1.0	0.0	0.0	0.0	0.48872180451127817	0.96	0.96	0.125	0.8051948051948052	0.0	0.6666666666666667	0.6933333333333334	0.37150466045272973	0.005	0.012	0.0
2019-12-16 01:25:00	1.0	0.96	0.40256102440976393	0.5176651305683565	0.017241379310344827	0.96	0.2539184952978057	0.0	0.6494565217391305	0.6276771004942339	0.5706806282722512	0.0	0.0	0.01	0.0	1.0	0.01	0.33333333333333337	0.3208955223880597	1.0	0.0	0.0	0.0	0.48872180451127817	0.96	0.96	0.125	0.8051948051948052	0.0	0.6666666666666667	0.6933333333333334	0.374167776298269	0.005	0.012	0.0
2019-12-16 01:30:00	1.0	0.96	0.4001600640256103	0.5176651305683565	0.017241379310344827	0.96	0.25705329153605017	0.0	0.6236413043478262	0.6243822075782537	0.5706806282722512	0.0	0.0	0.01	0.0	1.0	0.01	0.33333333333333337	0.3208955223880597	1.0	0.0	0.0	0.0	0.48872180451127817	0.96	0.96	0.125	0.8051948051948052	0.0	0.6666666666666667	0.6933333333333334	0.374167776298269	0.005	0.012	0.0
2019-12-16 01:35:00	1.0	0.96	0.39895958383353347	0.5222734254992321	0.017241379310344827	0.96	0.2539184952978057	0.0	0.6073369565217392	0.6243822075782537	0.5680628272251308	0.0	0.0	0.01	0.0	1.0	0.01	0.33333333333333337	0.3208955223880597	1.0	0.0	0.0	0.0	0.48872180451127817	0.96	0.96	0.125	0.8051948051948052	0.0	0.6666666666666667	0.6933333333333334	0.37683089214380827	0.005	0.012	0.0
2019-12-16 01:40:00	1.0	0.96	0.4049619847939176	0.5222734254992321	0.017241379310344827	0.96	0.2539184952978057	0.0	0.626358695652174	0.6260296540362438	0.5654450261780104	0.0	0.0	0.01	0.0	1.0	0.015	0.33333333333333337	0.3208955223880597	1.0	0.0	0.0	0.0	0.48872180451127817	0.96	0.96	0.125	0.8051948051948052	0.0	0.6666666666666667	0.6933333333333334	0.37683089214380827	0.005	0.012	0.0
2019-12-16 01:45:00	1.0	0.96	0.4053621448579432	0.5253456221198157	0.017241379310344827	0.96	0.2507836990595611	0.0	0.6929347826086957	0.6268533772652388	0.5654450261780104	0.0	0.0	0.01	0.0	1.0	0.015	0.33333333333333337	0.3208955223880597	1.0	0.0	0.0	0.0	0.48872180451127817	0.96	0.96	0.125	0.8051948051948052	0.0	0.6666666666666667	0.6933333333333334	0.37949400798934757	0.005	0.012	0.0
2019-12-16 01:50:00	1.0	0.96	0.3961584633853542	0.5253456221198157	0.017241379310344827	0.96	0.25705329153605017	0.0	0.6956521739130436	0.6243822075782537	0.5706806282722512	0.0	0.0	0.01	0.0	1.0	0.02	0.33333333333333337	0.3208955223880597	1.0	0.0	0.0	0.0	0.48872180451127817	0.96	0.96	0.125	0.8051948051948052	0.0	0.6666666666666667	0.6933333333333334	0.37949400798934757	0.005	0.012	0.0
2019-12-16 01:55:00	1.0	0.96	0.40176070428171273	0.5284178187403994	0.017241379310344827	0.96	0.26332288401253917	0.0	0.6766304347826088	0.6194398682042833	0.5732984293193716	0.0	0.0	0.01	0.0	1.0	0.02	0.33333333333333337	0.3208955223880597	1.0	0.0	0.0	0.0	0.48872180451127817	0.96	0.96	0.125	0.8051948051948052	0.0	0.6666666666666667	0.6933333333333334	0.38215712383488687	0.005	0.012	0.0
2019-12-16 02:00:00	1.0	0.96	0.4097639055622249	0.5284178187403994	0.017241379310344827	0.96	0.26332288401253917	0.0	0.6467391304347827	0.6169686985172982	0.5732984293193716	0.0	0.0	0.01	0.0	1.0	0.025	0.33333333333333337	0.3208955223880597	1.0	0.0	0.0	0.0	0.48872180451127817	0.96	0.96	0.125	0.8051948051948052	0.0	0.6666666666666667	0.6933333333333334	0.38215712383488687	0.005	0.012	0.0
2019-12-16 02:05:00	1.0	0.96	0.40176070428171273	0.001536098310291859	0.017241379310344827	0.96	0.26018808777429464	0.0	0.6345108695652175	0.6177924217462931	0.5706806282722512	0.0	0.0	0.01	0.0	1.0	0.02	0.33333333333333337	0.3208955223880597	1.0	0.0	0.0	0.0	0.48872180451127817	0.96	0.96	0.125	0.8051948051948052	0.0	0.6666666666666667	0.6933333333333334	0.0013315579227696406	0.005	0.012	0.0
2019-12-16 02:10:00	1.0	0.96	0.4041616646658664	0.001536098310291859	0.017241379310344827	0.96	0.26018808777429464	0.0	0.6426630434782609	0.6186161449752883	0.5706806282722512	0.0	0.0	0.01	0.0	1.0	0.015	0.33333333333333337	0.3208955223880597	1.0	0.0	0.0	0.0	0.48872180451127817	0.96	0.96	0.125	0.8051948051948052	0.0	0.6666666666666667	0.6933333333333334	0.0013315579227696406	0.005	0.012	0.0
2019-12-16 02:15:00	1.0	0.96	0.40256102440976393	0.006144393241167436	0.017241379310344827	0.96	0.26018808777429464	0.0	0.6589673913043479	0.6202635914332784	0.5706806282722512	0.0	0.0	0.01	0.0	1.0	0.015	0.33333333333333337	0.3208955223880597	1.0	0.0	0.0	0.0	0.48872180451127817	0.96	0.96	0.125	0.8051948051948052	0.0	0.6666666666666667	0.6933333333333334	0.0039946737683089215	0.005	0.012	0.0
2019-12-16 02:20:00	1.0	0.96	0.40656262505002005	0.006144393241167436	0.017241379310344827	0.96	0.26018808777429464	0.0	0.6766304347826088	0.6210873146622735	0.5706806282722512	0.0	0.0	0.01	0.0	1.0	0.01	0.33333333333333337	0.3208955223880597	1.0	0.0	0.0	0.0	0.48872180451127817	0.96	0.96	0.125	0.8051948051948052	0.0	0.6666666666666667	0.6933333333333334	0.0039946737683089215	0.005	0.012	0.0
2019-12-16 02:25:00	1.0	0.96	0.4029611844737896	0.009216589861751152	0.017241379310344827	0.96	0.26018808777429464	0.0	0.6875000000000001	0.6194398682042833	0.5706806282722512	0.0	0.0	0.01	0.0	1.0	0.005	0.33333333333333337	0.3208955223880597	1.0	0.0	0.0	0.0	0.48872180451127817	0.96	0.96	0.125	0.8051948051948052	0.0	0.6666666666666667	0.6933333333333334	0.006657789613848203	0.005	0.012	0.0
2019-12-16 02:30:00	1.0	0.96	0.4001600640256103	0.009216589861751152	0.017241379310344827	0.96	0.26332288401253917	0.0	0.6847826086956522	0.6177924217462931	0.5732984293193716	0.0	0.0	0.01	0.0	1.0	0.0	0.33333333333333337	0.3208955223880597	1.0	0.0	0.0	0.0	0.48872180451127817	0.96	0.96	0.125	0.8051948051948052	0.0	0.6666666666666667	0.6933333333333334	0.006657789613848203	0.005	0.012	0.0
2019-12-16 02:35:00	1.0	0.96	0.4001600640256103	0.012288786482334871	0.017241379310344827	0.96	0.26645768025078365	0.0	0.6820652173913044	0.6153212520593081	0.5759162303664921	0.0	0.0	0.01	0.0	1.0	0.0	0.33333333333333337	0.3208955223880597	1.0	0.0	0.0	0.0	0.48872180451127817	0.96	0.96	0.125	0.8051948051948052	0.0	0.6666666666666667	0.6933333333333334	0.009320905459387484	0.005	0.012	0.0
2019-12-16 02:40:00	1.0	0.96	0.4085634253701481	0.012288786482334871	0.017241379310344827	0.96	0.26645768025078365	0.0	0.6793478260869565	0.614497528830313	0.5759162303664921	0.0	0.0	0.01	0.0	1.0	0.0	0.33333333333333337	0.3208955223880597	1.0	0.0	0.0	0.0	0.48872180451127817	0.96	0.96	0.125	0.8051948051948052	0.0	0.6666666666666667	0.6933333333333334	0.009320905459387484	0.005	0.012	0.0
2019-12-16 02:45:00	1.0	0.96	0.40256102440976393	0.01689708141321045	0.017241379310344827	0.96	0.26959247648902823	0.0	0.6766304347826088	0.6136738056013179	0.5785340314136125	0.0	0.0	0.01	0.0	1.0	0.0	0.33333333333333337	0.3208955223880597	1.0	0.0	0.0	0.0	0.48872180451127817	0.96	0.96	0.125	0.8051948051948052	0.0	0.6666666666666667	0.6933333333333334	0.011984021304926765	0.005	0.012	0.0
2019-12-16 02:50:00	1.0	0.96	0.4029611844737896	0.01689708141321045	0.017241379310344827	0.96	0.26959247648902823	0.0	0.673913043478261	0.6128500823723229	0.5785340314136125	0.0	0.0	0.01	0.0	1.0	0.0	0.33333333333333337	0.3208955223880597	1.0	0.0	0.0	0.0	0.48872180451127817	0.96	0.96	0.125	0.8051948051948052	0.0	0.6666666666666667	0.6933333333333334	0.011984021304926765	0.005	0.012	0.0
2019-12-16 02:55:00	1.0	0.96	0.4049619847939176	0.019969278033794165	0.017241379310344827	0.96	0.26959247648902823	0.0	0.672554347826087	0.6128500823723229	0.5785340314136125	0.0	0.0	0.01	0.0	1.0	0.0	0.33333333333333337	0.3208955223880597	1.0	0.0	0.0	0.0	0.48872180451127817	0.96	0.96	0.125	0.8051948051948052	0.0	0.6666666666666667	0.6933333333333334	0.014647137150466047	0.005	0.012	0.0
2019-12-16 03:00:00	1.0	0.96	0.4053621448579432	0.019969278033794165	0.017241379310344827	0.96	0.26959247648902823	0.0	0.672554347826087	0.614497528830313	0.5785340314136125	0.0	0.0	0.01	0.0	1.0	0.0	0.33333333333333337	0.3208955223880597	1.0	0.0	0.0	0.0	0.48872180451127817	0.96	0.96	0.125	0.8051948051948052	0.0	0.6666666666666667	0.6933333333333334	0.014647137150466047	0.005	0.012	0.0
2019-12-16 03:05:00	1.0	0.96	0.40736294517807126	0.024577572964669742	0.017241379310344827	0.96	0.26959247648902823	0.0	0.6711956521739131	0.614497528830313	0.5785340314136125	0.0	0.0	0.01	0.0	1.0	0.0	0.33333333333333337	0.3208955223880597	1.0	0.0	0.0	0.0	0.48872180451127817	0.96	0.96	0.125	0.8051948051948052	0.0	0.6666666666666667	0.6933333333333334	0.01731025299600533	0.005	0.012	0.0
2019-12-16 03:10:00	1.0	0.96	0.4049619847939176	0.024577572964669742	0.017241379310344827	0.96	0.26645768025078365	0.0	0.6698369565217391	0.6153212520593081	0.5759162303664921	0.0	0.0	0.01	0.0	1.0	0.0	0.33333333333333337	0.3208955223880597	1.0	0.0	0.0	0.0	0.48872180451127817	0.96	0.96	0.125	0.8051948051948052	0.0	0.6666666666666667	0.6933333333333334	0.01731025299600533	0.005	0.012	0.0
2019-12-16 03:15:00	1.0	0.96	0.4041616646658664	0.02764976958525346	0.017241379310344827	0.96	0.26645768025078365	0.0	0.6671195652173914	0.6153212520593081	0.5785340314136125	0.0	0.0	0.01	0.0	1.0	0.0	0.33333333333333337	0.3208955223880597	1.0	0.0	0.0	0.0	0.48872180451127817	0.96	0.96	0.125	0.8051948051948052	0.0	0.6666666666666667	0.6933333333333334	0.01997336884154461	0.005	0.012	0.0
2019-12-16 03:20:00	1.0	0.96	0.40656262505002005	0.02764976958525346	0.017241379310344827	0.96	0.26645768025078365	0.0	0.6698369565217391	0.616144975288303	0.5759162303664921	0.0	0.0	0.01	0.0	1.0	0.0	0.33333333333333337	0.3208955223880597	1.0	0.0	0.0	0.0	0.48872180451127817	0.96	0.96	0.125	0.8051948051948052	0.0	0.6666666666666667	0.6933333333333334	0.01997336884154461	0.005	0.012	0.0
2019-12-16 03:25:00	1.0	0.96	0.40336134453781514	0.030721966205837177	0.017241379310344827	0.96	0.26645768025078365	0.0	0.6698369565217391	0.616144975288303	0.5785340314136125	0.0	0.0	0.01	0.0	1.0	0.0	0.33333333333333337	0.3208955223880597	1.0	0.0	0.0	0.0	0.48872180451127817	0.96	0.96	0.125	0.8051948051948052	0.0	0.6666666666666667	0.6933333333333334	0.022636484687083888	0.005	0.012	0.0
2019-12-16 03:30:00	1.0	0.96	0.40576230492196885	0.030721966205837177	0.017241379310344827	0.96	0.26645768025078365	0.0	0.6711956521739131	0.6153212520593081	0.5785340314136125	0.0	0.0	0.01	0.0	1.0	0.0	0.33333333333333337	0.3208955223880597	1.0	0.0	0.0	0.0	0.48872180451127817	0.96	0.96	0.125	0.8051948051948052	0.0	0.6666666666666667	0.6933333333333334	0.022636484687083888	0.005	0.012	0.0
2019-12-16 03:35:00	1.0	0.96	0.4049619847939176	0.035330261136712754	0.017241379310344827	0.96	0.26645768025078365	0.0	0.6698369565217391	0.614497528830313	0.5759162303664921	0.0	0.0	0.01	0.0	1.0	0.005	0.33333333333333337	0.3208955223880597	1.0	0.0	0.0	0.0	0.48872180451127817	0.96	0.96	0.125	0.8051948051948052	0.0	0.6666666666666667	0.6933333333333334	0.02529960053262317	0.005	0.012	0.0
2019-12-16 03:40:00	1.0	0.96	0.4109643857543017	0.035330261136712754	0.017241379310344827	0.96	0.26645768025078365	0.0	0.6657608695652174	0.6153212520593081	0.5785340314136125	0.0	0.0	0.01	0.0	1.0	0.01	0.33333333333333337	0.3208955223880597	1.0	0.0	0.0	0.0	0.48872180451127817	0.96	0.96	0.125	0.8051948051948052	0.0	0.6666666666666667	0.6933333333333334	0.02529960053262317	0.005	0.012	0.0
2019-12-16 03:45:00	1.0	0.96	0.4077631052420969	0.03840245775729647	0.017241379310344827	0.96	0.26645768025078365	0.0	0.6644021739130436	0.6153212520593081	0.5785340314136125	0.0	0.0	0.01	0.0	1.0	0.01	0.33333333333333337	0.3208955223880597	1.0	0.0	0.0	0.0	0.48872180451127817	0.96	0.96	0.125	0.8051948051948052	0.0	0.6666666666666667	0.6933333333333334	0.02796271637816245	0.005	0.012	0.0
2019-12-16 03:50:00	1.0	0.96	0.4097639055622249	0.03840245775729647	0.017241379310344827	0.96	0.26645768025078365	0.0	0.6616847826086958	0.6169686985172982	0.5785340314136125	0.0	0.0	0.01	0.0	1.0	0.01	0.33333333333333337	0.3208955223880597	1.0	0.0	0.0	0.0	0.48872180451127817	0.96	0.96	0.125	0.8051948051948052	0.0	0.6666666666666667	0.6933333333333334	0.02796271637816245	0.005	0.012	0.0
2019-12-16 03:55:00	1.0	0.96	0.41256502601040423	0.043010752688172046	0.017241379310344827	0.96	0.26645768025078365	0.0	0.657608695652174	0.6177924217462931	0.5785340314136125	0.0	0.0	0.01	0.0	1.0	0.005	0.33333333333333337	0.3208955223880597	1.0	0.0	0.0	0.0	0.48872180451127817	0.96	0.96	0.125	0.8051948051948052	0.0	0.6666666666666667	0.6933333333333334	0.030625832223701733	0.005	0.012	0.0
2019-12-16 04:00:00	1.0	0.96	0.4097639055622249	0.043010752688172046	0.017241379310344827	0.96	0.26332288401253917	0.0	0.6548913043478262	0.6177924217462931	0.5759162303664921	0.0	0.0	0.01	0.0	1.0	0.005	0.33333333333333337	0.3208955223880597	1.0	0.0	0.0	0.0	0.48872180451127817	0.96	0.96	0.125	0.8051948051948052	0.0	0.6666666666666667	0.6933333333333334	0.030625832223701733	0.005	0.012	0.0
2019-12-16 04:05:00	1.0	0.96	0.3997599039615847	0.04608294930875577	0.017241379310344827	0.96	0.26332288401253917	0.0	0.6603260869565218	0.6186161449752883	0.5759162303664921	0.0	0.0	0.01	0.0	1.0	0.01	0.33333333333333337	0.3208955223880597	1.0	0.0	0.0	0.0	0.48872180451127817	0.96	0.96	0.125	0.8051948051948052	0.0	0.6666666666666667	0.6933333333333334	0.033288948069241014	0.005	0.012	0.0
2019-12-16 04:10:00	1.0	0.96	0.4109643857543017	0.04608294930875577	0.017241379310344827	0.96	0.26645768025078365	0.0	0.6684782608695653	0.6186161449752883	0.5785340314136125	0.0	0.0	0.01	0.0	1.0	0.01	0.33333333333333337	0.3208955223880597	1.0	0.0	0.0	0.0	0.48872180451127817	0.96	0.96	0.125	0.8051948051948052	0.0	0.6666666666666667	0.6933333333333334	0.033288948069241014	0.005	0.012	0.0
2019-12-16 04:15:00	1.0	0.96	0.4041616646658664	0.049155145929339485	0.017241379310344827	0.96	0.26332288401253917	0.0	0.6779891304347827	0.6186161449752883	0.5759162303664921	0.0	0.0	0.01	0.0	1.0	0.015	0.33333333333333337	0.3208955223880597	1.0	0.0	0.0	0.0	0.48872180451127817	0.96	0.96	0.125	0.8051948051948052	0.0	0.6666666666666667	0.6933333333333334	0.03595206391478029	0.005	0.012	0.0
2019-12-16 04:20:00	1.0	0.96	0.41576630652260904	0.049155145929339485	0.017241379310344827	0.96	0.26645768025078365	0.0	0.6820652173913044	0.6186161449752883	0.5785340314136125	0.0	0.0	0.01	0.0	1.0	0.01	0.33333333333333337	0.3208955223880597	1.0	0.0	0.0	0.0	0.48872180451127817	0.96	0.96	0.125	0.8051948051948052	0.0	0.6666666666666667	0.6933333333333334	0.03595206391478029	0.005	0.012	0.0
2019-12-16 04:25:00	1.0	0.96	0.40576230492196885	0.05376344086021506	0.017241379310344827	0.96	0.26645768025078365	0.0	0.6820652173913044	0.6177924217462931	0.5785340314136125	0.0	0.0	0.01	0.0	1.0	0.005	0.33333333333333337	0.3208955223880597	1.0	0.0	0.0	0.0	0.48872180451127817	0.96	0.96	0.125	0.8051948051948052	0.0	0.6666666666666667	0.6933333333333334	0.03861517976031958	0.005	0.012	0.0
2019-12-16 04:30:00	1.0	0.96	0.4105642256902762	0.05376344086021506	0.017241379310344827	0.96	0.26959247648902823	0.0	0.6820652173913044	0.6169686985172982	0.5811518324607329	0.0	0.0	0.01	0.0	1.0	0.0	0.33333333333333337	0.3208955223880597	1.0	0.0	0.0	0.0	0.48872180451127817	0.96	0.96	0.125	0.8051948051948052	0.0	0.6666666666666667	0.6933333333333334	0.03861517976031958	0.005	0.012	0.0
2019-12-16 04:35:00	1.0	0.96	0.4041616646658664	0.05683563748079878	0.017241379310344827	0.96	0.26959247648902823	0.0	0.6807065217391305	0.616144975288303	0.5811518324607329	0.0	0.0	0.01	0.0	1.0	0.0	0.33333333333333337	0.3208955223880597	1.0	0.0	0.0	0.0	0.48872180451127817	0.96	0.96	0.125	0.8051948051948052	0.0	0.6666666666666667	0.6933333333333334	0.041278295605858856	0.005	0.012	0.0
2019-12-16 04:40:00	1.0	0.96	0.4041616646658664	0.05683563748079878	0.017241379310344827	0.96	0.26959247648902823	0.0	0.6766304347826088	0.616144975288303	0.5811518324607329	0.0	0.0	0.01	0.0	1.0	0.0	0.33333333333333337	0.3208955223880597	1.0	0.0	0.0	0.0	0.48872180451127817	0.96	0.96	0.125	0.8051948051948052	0.0	0.6666666666666667	0.6933333333333334	0.041278295605858856	0.005	0.012	0.0
2019-12-16 04:45:00	1.0	0.96	0.4105642256902762	0.061443932411674354	0.017241379310344827	0.96	0.26959247648902823	0.0	0.6807065217391305	0.616144975288303	0.5811518324607329	0.0	0.0	0.01	0.0	1.0	0.0	0.33333333333333337	0.3208955223880597	1.0	0.0	0.0	0.0	0.48872180451127817	0.96	0.96	0.125	0.8051948051948052	0.0	0.6666666666666667	0.6933333333333334	0.04394141145139814	0.005	0.012	0.0
2019-12-16 04:50:00	1.0	0.96	0.40816326530612246	0.061443932411674354	0.017241379310344827	0.96	0.26645768025078365	0.0	0.6820652173913044	0.616144975288303	0.5785340314136125	0.0	0.0	0.01	0.0	1.0	0.005	0.33333333333333337	0.3208955223880597	1.0	0.0	0.0	0.0	0.48872180451127817	0.96	0.96	0.125	0.8051948051948052	0.0	0.6666666666666667	0.6933333333333334	0.04394141145139814	0.005	0.012	0.0
2019-12-16 04:55:00	1.0	0.96	0.4093637454981993	0.06451612903225808	0.017241379310344827	0.96	0.26959247648902823	0.0	0.6847826086956522	0.616144975288303	0.5811518324607329	0.0	0.0	0.01	0.0	1.0	0.005	0.33333333333333337	0.3208955223880597	1.0	0.0	0.0	0.0	0.48872180451127817	0.96	0.96	0.125	0.8051948051948052	0.0	0.6666666666666667	0.6933333333333334	0.04660452729693742	0.005	0.012	0.0
2019-12-16 05:00:00	1.0	0.96	0.4005602240896359	0.06451612903225808	0.017241379310344827	0.96	0.26959247648902823	0.0	0.6861413043478262	0.6153212520593081	0.5811518324607329	0.0	0.0	0.01	0.0	1.0	0.005	0.33333333333333337	0.3208955223880597	1.0	0.0	0.0	0.0	0.48872180451127817	0.96	0.96	0.125	0.8051948051948052	0.0	0.6666666666666667	0.6933333333333334	0.04660452729693742	0.005	0.012	0.0
2019-12-16 05:05:00	1.0	0.96	0.41256502601040423	0.0675883256528418	0.017241379310344827	0.96	0.26959247648902823	0.0	0.6875000000000001	0.614497528830313	0.5811518324607329	0.0	0.0	0.0	0.0	1.0	0.005	0.33333333333333337	0.3208955223880597	1.0	0.0	0.0	0.0	0.48872180451127817	0.96	0.96	0.125	0.8051948051948052	0.0	0.6666666666666667	0.6933333333333334	0.049267643142476704	0.005	0.012	0.0
2019-12-16 05:10:00	1.0	0.96	0.4029611844737896	0.0675883256528418	0.017241379310344827	0.96	0.27272727272727276	0.0	0.6820652173913044	0.6136738056013179	0.5837696335078533	0.0	0.0	0.01	0.0	1.0	0.01	0.33333333333333337	0.3208955223880597	1.0	0.0	0.0	0.0	0.48872180451127817	0.96	0.96	0.125	0.8051948051948052	0.0	0.6666666666666667	0.6933333333333334	0.049267643142476704	0.005	0.012	0.0
2019-12-16 05:15:00	1.0	0.96	0.4093637454981993	0.07219662058371737	0.017241379310344827	0.96	0.27272727272727276	0.0	0.6793478260869565	0.614497528830313	0.5837696335078533	0.0	0.0	0.01	0.0	1.0	0.01	0.33333333333333337	0.3208955223880597	1.0	0.0	0.0	0.0	0.48872180451127817	0.96	0.96	0.125	0.8051948051948052	0.0	0.6666666666666667	0.6933333333333334	0.05193075898801598	0.005	0.012	0.0
2019-12-16 05:20:00	1.0	0.96	0.41256502601040423	0.07219662058371737	0.017241379310344827	0.96	0.27272727272727276	0.0	0.6711956521739131	0.614497528830313	0.5837696335078533	0.0	0.0	0.01	0.0	1.0	0.005	0.33333333333333337	0.3208955223880597	1.0	0.0	0.0	0.0	0.48872180451127817	0.96	0.96	0.125	0.8051948051948052	0.0	0.6666666666666667	0.6933333333333334	0.05193075898801598	0.005	0.012	0.0
2019-12-16 05:25:00	1.0	0.96	0.4089635854341737	0.07526881720430109	0.017241379310344827	0.96	0.26959247648902823	0.0	0.6657608695652174	0.6153212520593081	0.5811518324607329	0.0	0.0	0.01	0.0	1.0	0.005	0.33333333333333337	0.3208955223880597	1.0	0.0	0.0	0.0	0.48872180451127817	0.96	0.96	0.125	0.8051948051948052	0.0	0.6666666666666667	0.6933333333333334	0.05459387483355526	0.005	0.012	0.0
2019-12-16 05:30:00	1.0	0.96	0.40256102440976393	0.07526881720430109	0.017241379310344827	0.96	0.26959247648902823	0.0	0.6616847826086958	0.616144975288303	0.5811518324607329	0.0	0.0	0.01	0.0	1.0	0.0	0.33333333333333337	0.3208955223880597	1.0	0.0	0.0	0.0	0.48872180451127817	0.96	0.96	0.125	0.8051948051948052	0.0	0.6666666666666667	0.6933333333333334	0.05459387483355526	0.005	0.012	0.0
2019-12-16 05:35:00	1.0	0.96	0.4041616646658664	0.07987711213517666	0.017241379310344827	0.96	0.26645768025078365	0.0	0.657608695652174	0.6177924217462931	0.5811518324607329	0.0	0.0	0.01	0.0	1.0	0.0	0.33333333333333337	0.3208955223880597	1.0	0.0	0.0	0.0	0.48872180451127817	0.96	0.96	0.125	0.8051948051948052	0.0	0.6666666666666667	0.6933333333333334	0.057256990679094545	0.005	0.012	0.0
2019-12-16 05:40:00	1.0	0.96	0.40096038415366153	0.07987711213517666	0.017241379310344827	0.96	0.26332288401253917	0.0	0.6535326086956522	0.6202635914332784	0.5785340314136125	0.0	0.0	0.01	0.0	1.0	0.0	0.33333333333333337	0.3208955223880597	1.0	0.0	0.0	0.0	0.48872180451127817	0.96	0.96	0.125	0.8051948051948052	0.0	0.6666666666666667	0.6933333333333334	0.057256990679094545	0.005	0.012	0.0
2019-12-16 05:45:00	1.0	0.96	0.4061624649859944	0.08294930875576038	0.017241379310344827	0.96	0.26332288401253917	0.0	0.6548913043478262	0.6202635914332784	0.5759162303664921	0.0	0.0	0.01	0.0	1.0	0.0	0.33333333333333337	0.3208955223880597	1.0	0.0	0.0	0.0	0.48872180451127817	0.96	0.96	0.125	0.8051948051948052	0.0	0.6666666666666667	0.6933333333333334	0.05992010652463382	0.005	0.012	0.0
2019-12-16 05:50:00	1.0	0.96	0.4085634253701481	0.08294930875576038	0.017241379310344827	0.96	0.26332288401253917	0.0	0.6603260869565218	0.6210873146622735	0.5759162303664921	0.0	0.0	0.01	0.0	1.0	0.005	0.33333333333333337	0.3208955223880597	1.0	0.0	0.0	0.0	0.48872180451127817	0.96	0.96	0.125	0.8051948051948052	0.0	0.6666666666666667	0.6933333333333334	0.05992010652463382	0.005	0.012	0.0
2019-12-16 05:55:00	1.0	0.96	0.411764705882353	0.08602150537634409	0.017241379310344827	0.96	0.26018808777429464	0.0	0.6630434782608696	0.6219110378912684	0.5759162303664921	0.0	0.0	0.01	0.0	1.0	0.01	0.33333333333333337	0.3208955223880597	1.0	0.0	0.0	0.0	0.48872180451127817	0.96	0.96	0.125	0.8051948051948052	0.0	0.6666666666666667	0.6933333333333334	0.06258322237017311	0.005	0.012	0.0
2019-12-16 06:00:00	1.0	0.96	0.4053621448579432	0.08602150537634409	0.017241379310344827	0.96	0.26018808777429464	0.0	0.6671195652173914	0.6219110378912684	0.5759162303664921	0.0	0.0	0.01	0.0	1.0	0.02	0.33333333333333337	0.3208955223880597	1.0	0.0	0.0	0.0	0.48872180451127817	0.96	0.96	0.125	0.8051948051948052	0.0	0.6666666666666667	0.6933333333333334	0.06258322237017311	0.005	0.012	0.0
2019-12-16 06:05:00	1.0	0.96	0.4085634253701481	0.09062980030721968	0.017241379310344827	0.96	0.26332288401253917	0.0	0.6711956521739131	0.6210873146622735	0.5759162303664921	0.0	0.0	0.01	0.0	1.0	0.02	0.33333333333333337	0.3208955223880597	1.0	0.0	0.0	0.0	0.48872180451127817	0.96	0.96	0.125	0.8051948051948052	0.0	0.6666666666666667	0.6933333333333334	0.0652463382157124	0.005	0.012	0.0
2019-12-16 06:10:00	1.0	0.96	0.4077631052420969	0.09062980030721968	0.017241379310344827	0.96	0.26332288401253917	0.0	0.6711956521739131	0.6210873146622735	0.5759162303664921	0.0	0.0	0.01	0.0	1.0	0.02	0.33333333333333337	0.3208955223880597	1.0	0.0	0.0	0.0	0.48872180451127817	0.96	0.96	0.125	0.8051948051948052	0.0	0.6666666666666667	0.6933333333333334	0.0652463382157124	0.005	0.012	0.0
2019-12-16 06:15:00	1.0	0.96	0.41456582633053224	0.09370199692780339	0.017241379310344827	0.96	0.26332288401253917	0.0	0.6752717391304349	0.6202635914332784	0.5759162303664921	0.0	0.0	0.01	0.0	1.0	0.025	0.33333333333333337	0.3208955223880597	1.0	0.0	0.0	0.0	0.48872180451127817	0.96	0.96	0.125	0.8051948051948052	0.0	0.6666666666666667	0.6933333333333334	0.06790945406125166	0.005	0.012	0.0
2019-12-16 06:20:00	1.0	0.96	0.4097639055622249	0.09370199692780339	0.017241379310344827	0.96	0.26332288401253917	0.0	0.6766304347826088	0.6194398682042833	0.5759162303664921	0.0	0.0	0.01	0.0	1.0	0.015	0.33333333333333337	0.3208955223880597	1.0	0.0	0.0	0.0	0.48872180451127817	0.96	0.96	0.125	0.8051948051948052	0.0	0.6666666666666667	0.6933333333333334	0.06790945406125166	0.005	0.012	0.0
2019-12-16 06:25:00	1.0	0.96	0.40576230492196885	0.09831029185867897	0.017241379310344827	0.96	0.26332288401253917	0.0	0.6766304347826088	0.6186161449752883	0.5759162303664921	0.0	0.0	0.01	0.0	1.0	0.01	0.33333333333333337	0.3208955223880597	1.0	0.0	0.0	0.0	0.48872180451127817	0.96	0.96	0.125	0.8051948051948052	0.0	0.6666666666666667	0.6933333333333334	0.07057256990679095	0.005	0.012	0.0
2019-12-16 06:30:00	1.0	0.96	0.40656262505002005	0.09831029185867897	0.017241379310344827	0.96	0.26645768025078365	0.0	0.6807065217391305	0.6186161449752883	0.5785340314136125	0.0	0.0	0.01	0.0	1.0	0.0	0.33333333333333337	0.3208955223880597	1.0	0.0	0.0	0.0	0.48872180451127817	0.96	0.96	0.125	0.8051948051948052	0.0	0.6666666666666667	0.6933333333333334	0.07057256990679095	0.005	0.012	0.0
2019-12-16 06:35:00	1.0	0.96	0.4061624649859944	0.10138248847926268	0.017241379310344827	0.96	0.26645768025078365	0.0	0.6820652173913044	0.6186161449752883	0.5785340314136125	0.0	0.0	0.01	0.0	1.0	0.0	0.33333333333333337	0.3208955223880597	1.0	0.0	0.0	0.0	0.48872180451127817	0.96	0.96	0.125	0.8051948051948052	0.0	0.6666666666666667	0.6933333333333334	0.07323568575233023	0.005	0.012	0.0
2019-12-16 06:40:00	1.0	0.96	0.4029611844737896	0.10138248847926268	0.017241379310344827	0.96	0.26332288401253917	0.0	0.6820652173913044	0.6177924217462931	0.5759162303664921	0.0	0.0	0.01	0.0	1.0	0.0	0.33333333333333337	0.3208955223880597	1.0	0.0	0.0	0.0	0.48872180451127817	0.96	0.96	0.125	0.8051948051948052	0.0	0.6666666666666667	0.6933333333333334	0.07323568575233023	0.005	0.012	0.0
2019-12-16 06:45:00	1.0	0.96	0.4101640656262505	0.1044546850998464	0.017241379310344827	0.96	0.26645768025078365	0.0	0.6834239130434783	0.6169686985172982	0.5785340314136125	0.0	0.0	0.01	0.0	1.0	0.0	0.33333333333333337	0.3208955223880597	1.0	0.0	0.0	0.0	0.48872180451127817	0.96	0.96	0.125	0.8051948051948052	0.0	0.6666666666666667	0.6933333333333334	0.0758988015978695	0.005	0.012	0.0
2019-12-16 06:50:00	1.0	0.96	0.4053621448579432	0.1044546850998464	0.017241379310344827	0.96	0.26959247648902823	0.0	0.6820652173913044	0.6169686985172982	0.5811518324607329	0.0	0.0	0.01	0.0	1.0	0.005	0.33333333333333337	0.3208955223880597	1.0	0.0	0.0	0.0	0.48872180451127817	0.96	0.96	0.125	0.8051948051948052	0.0	0.6666666666666667	0.6933333333333334	0.0758988015978695	0.005	0.012	0.0
2019-12-16 06:55:00	1.0	0.96	0.4097639055622249	0.10906298003072197	0.017241379310344827	0.96	0.26959247648902823	0.0	0.6616847826086958	0.616144975288303	0.5811518324607329	0.0	0.0	0.01	0.0	1.0	0.01	0.33333333333333337	0.3208955223880597	1.0	0.0	0.0	0.0	0.48872180451127817	0.96	0.96	0.125	0.8051948051948052	0.0	0.6666666666666667	0.6933333333333334	0.07856191744340879	0.005	0.012	0.0
2019-12-16 07:00:00	1.0	0.96	0.4109643857543017	0.10906298003072197	0.017241379310344827	0.96	0.26959247648902823	0.0	0.6399456521739131	0.6169686985172982	0.5811518324607329	0.0	0.0	0.01	0.0	1.0	0.015	0.33333333333333337	0.3208955223880597	1.0	0.0	0.0	0.0	0.48872180451127817	0.96	0.96	0.125	0.8051948051948052	0.0	0.6666666666666667	0.6933333333333334	0.07856191744340879	0.005	0.012	0.0
2019-12-16 07:05:00	1.0	0.96	0.4089635854341737	0.11213517665130569	0.017241379310344827	0.96	0.26332288401253917	0.0	0.6399456521739131	0.6202635914332784	0.5785340314136125	0.0	0.0	0.01	0.0	1.0	0.02	0.33333333333333337	0.3208955223880597	1.0	0.0	0.0	0.0	0.48872180451127817	0.96	0.96	0.125	0.8051948051948052	0.0	0.6666666666666667	0.6933333333333334	0.08122503328894808	0.005	0.012	0.0
2019-12-16 07:10:00	1.0	0.96	0.4093637454981993	0.11213517665130569	0.017241379310344827	0.96	0.26018808777429464	0.0	0.6372282608695653	0.6227347611202636	0.5759162303664921	0.0	0.0	0.01	0.0	1.0	0.03	0.33333333333333337	0.3208955223880597	1.0	0.0	0.0	0.0	0.48872180451127817	0.96	0.96	0.125	0.8051948051948052	0.0	0.6666666666666667	0.6933333333333334	0.08122503328894808	0.005	0.012	0.0
2019-12-16 07:15:00	1.0	0.96	0.4097639055622249	0.11674347158218126	0.017241379310344827	0.96	0.26018808777429464	0.0	0.6372282608695653	0.6243822075782537	0.5759162303664921	0.0	0.0	0.01	0.0	1.0	0.04	0.33333333333333337	0.3208955223880597	1.0	0.0	0.0	0.0	0.48872180451127817	0.96	0.96	0.125	0.8051948051948052	0.0	0.6666666666666667	0.6933333333333334	0.08388814913448736	0.005	0.012	0.0
2019-12-16 07:20:00	1.0	0.96	0.42577030812324934	0.11674347158218126	0.017241379310344827	0.96	0.26018808777429464	0.0	0.641304347826087	0.6260296540362438	0.5759162303664921	0.0	0.0	0.01	0.0	1.0	0.025	0.33333333333333337	0.3208955223880597	1.0	0.0	0.0	0.0	0.48872180451127817	0.96	0.96	0.125	0.8051948051948052	0.0	0.6666666666666667	0.6933333333333334	0.08388814913448736	0.005	0.012	0.0
2019-12-16 07:25:00	1.0	0.96	0.4097639055622249	0.11981566820276499	0.017241379310344827	0.96	0.25705329153605017	0.0	0.6453804347826088	0.6268533772652388	0.5759162303664921	0.0	0.0	0.01	0.0	1.0	0.015	0.33333333333333337	0.3208955223880597	1.0	0.0	0.0	0.0	0.48872180451127817	0.96	0.96	0.125	0.8051948051948052	0.0	0.6666666666666667	0.6933333333333334	0.08655126498002663	0.005	0.012	0.0
2019-12-16 07:30:00	1.0	0.96	0.4193677470988396	0.11981566820276499	0.017241379310344827	0.96	0.25705329153605017	0.0	0.6480978260869567	0.6276771004942339	0.5759162303664921	0.0	0.0	0.01	0.0	1.0	0.005	0.33333333333333337	0.3208955223880597	1.0	0.0	0.0	0.0	0.48872180451127817	0.96	0.96	0.125	0.8051948051948052	0.0	0.6666666666666667	0.6933333333333334	0.08655126498002663	0.005	0.012	0.0
2019-12-16 07:35:00	1.0	0.96	0.40176070428171273	0.12288786482334871	0.017241379310344827	0.96	0.25705329153605017	0.0	0.6508152173913044	0.6276771004942339	0.5759162303664921	0.0	0.0	0.01	0.0	1.0	0.0	0.33333333333333337	0.3208955223880597	1.0	0.0	0.0	0.0	0.48872180451127817	0.96	0.96	0.125	0.8051948051948052	0.0	0.6666666666666667	0.6933333333333334	0.08921438082556592	0.005	0.012	0.0
2019-12-16 07:40:00	1.0	0.96	0.4165666266506603	0.12288786482334871	0.017241379310344827	0.96	0.26018808777429464	0.0	0.65625	0.6276771004942339	0.5785340314136125	0.0	0.0	0.01	0.0	1.0	0.0	0.33333333333333337	0.3208955223880597	1.0	0.0	0.0	0.0	0.48872180451127817	0.96	0.96	0.125	0.8051948051948052	0.0	0.6666666666666667	0.6933333333333334	0.08921438082556592	0.005	0.012	0.0
2019-12-16 07:45:00	1.0	0.96	0.4053621448579432	0.1274961597542243	0.017241379310344827	0.96	0.25705329153605017	0.0	0.6644021739130436	0.628500823723229	0.5759162303664921	0.0	0.0	0.01	0.0	1.0	0.0	0.33333333333333337	0.3208955223880597	1.0	0.0	0.0	0.0	0.48872180451127817	0.96	0.96	0.125	0.8051948051948052	0.0	0.6666666666666667	0.6933333333333334	0.0918774966711052	0.005	0.012	0.0
2019-12-16 07:50:00	1.0	0.96	0.4049619847939176	0.1274961597542243	0.017241379310344827	0.96	0.26018808777429464	0.0	0.6671195652173914	0.6276771004942339	0.5785340314136125	0.0	0.0	0.01	0.0	1.0	0.01	0.33333333333333337	0.3208955223880597	1.0	0.0	0.0	0.0	0.48872180451127817	0.96	0.96	0.125	0.8051948051948052	0.0	0.6666666666666667	0.6933333333333334	0.0918774966711052	0.005	0.012	0.0
2019-12-16 07:55:00	1.0	0.96	0.41456582633053224	0.13056835637480801	0.017241379310344827	0.96	0.26018808777429464	0.0	0.6684782608695653	0.6276771004942339	0.5811518324607329	0.0	0.0	0.01	0.0	1.0	0.02	0.33333333333333337	0.3208955223880597	1.0	0.0	0.0	0.0	0.48872180451127817	0.96	0.96	0.125	0.8051948051948052	0.0	0.6666666666666667	0.6933333333333334	0.09454061251664449	0.005	0.012	0.0
2019-12-16 08:00:00	1.0	0.96	0.4221688675470189	0.13056835637480801	0.017241379310344827	0.96	0.26018808777429464	0.0	0.6657608695652174	0.6268533772652388	0.5811518324607329	0.0	0.0	0.01	0.0	1.0	0.03	0.33333333333333337	0.3208955223880597	1.0	0.0	0.0	0.0	0.48872180451127817	0.96	0.96	0.125	0.8051948051948052	0.0	0.6666666666666667	0.6933333333333334	0.09454061251664449	0.005	0.012	0.0
2019-12-16 08:05:00	1.0	0.96	0.4129651860744298	0.1351766513056836	0.017241379310344827	0.96	0.26018808777429464	0.0	0.6630434782608696	0.6268533772652388	0.5811518324607329	0.0	0.0	0.01	0.0	1.0	0.03	0.33333333333333337	0.3208955223880597	1.0	0.0	0.0	0.0	0.48872180451127817	0.96	0.96	0.125	0.8051948051948052	0.0	0.6666666666666667	0.6933333333333334	0.09720372836218376	0.005	0.012	0.0
2019-12-16 08:10:00	1.0	0.96	0.42657062825130054	0.1351766513056836	0.017241379310344827	0.96	0.26018808777429464	0.0	0.6616847826086958	0.6268533772652388	0.5811518324607329	0.0	0.0	0.01	0.0	1.0	0.025	0.33333333333333337	0.3208955223880597	1.0	0.0	0.0	0.0	0.48872180451127817	0.96	0.96	0.125	0.8051948051948052	0.0	0.6666666666666667	0.6933333333333334	0.09720372836218376	0.005	0.012	0.0
2019-12-16 08:15:00	1.0	0.96	0.4097639055622249	0.1382488479262673	0.017241379310344827	0.96	0.26018808777429464	0.0	0.657608695652174	0.6276771004942339	0.5811518324607329	0.0	0.0	0.01	0.0	1.0	0.025	0.33333333333333337	0.3208955223880597	1.0	0.0	0.0	0.0	0.48872180451127817	0.96	0.96	0.125	0.8051948051948052	0.0	0.6666666666666667	0.6933333333333334	0.09986684420772304	0.005	0.012	0.0
2019-12-16 08:20:00	1.0	0.96	0.41416566626650664	0.1382488479262673	0.017241379310344827	0.96	0.25705329153605017	0.0	0.6548913043478262	0.628500823723229	0.5785340314136125	0.0	0.0	0.01	0.0	1.0	0.03	0.33333333333333337	0.3208955223880597	1.0	0.0	0.0	0.0	0.48872180451127817	0.96	0.96	0.125	0.8051948051948052	0.0	0.6666666666666667	0.6933333333333334	0.09986684420772304	0.005	0.012	0.0
2019-12-16 08:25:00	1.0	0.96	0.4285714285714286	0.14132104454685102	0.017241379310344827	0.96	0.25705329153605017	0.0	0.65625	0.6301482701812191	0.5785340314136125	0.0	0.0	0.01	0.0	1.0	0.034999999999999996	0.5	0.3208955223880597	1.0	0.0	0.0	0.0	0.48872180451127817	0.96	0.96	0.125	0.8051948051948052	0.0	0.6666666666666667	0.6933333333333334	0.10252996005326233	0.005	0.012	0.0
2019-12-16 08:30:00	1.0	0.96	0.411764705882353	0.14132104454685102	0.017241379310344827	0.96	0.26018808777429464	0.0	0.6548913043478262	0.6301482701812191	0.5811518324607329	0.0	0.0	0.01	0.0	1.0	0.04	0.5	0.3208955223880597	1.0	0.0	0.0	0.0	0.48872180451127817	0.96	0.96	0.125	0.8051948051948052	0.0	0.6666666666666667	0.6933333333333334	0.10252996005326233	0.005	0.012	0.0
2019-12-16 08:35:00	1.0	0.96	0.42657062825130054	0.1459293394777266	0.017241379310344827	0.96	0.26018808777429464	0.0	0.6548913043478262	0.6301482701812191	0.5811518324607329	0.0	0.0	0.01	0.0	1.0	0.025	0.5	0.3208955223880597	1.0	0.0	0.0	0.0	0.48872180451127817	0.96	0.96	0.125	0.8051948051948052	0.0	0.6666666666666667	0.6933333333333334	0.1051930758988016	0.005	0.012	0.0
2019-12-16 08:40:00	1.0	0.96	0.41416566626650664	0.1459293394777266	0.017241379310344827	0.96	0.26018808777429464	0.0	0.6548913043478262	0.6276771004942339	0.5811518324607329	0.0	0.0	0.01	0.0	1.0	0.015	0.5	0.3208955223880597	1.0	0.0	0.0	0.0	0.48872180451127817	0.96	0.96	0.125	0.8051948051948052	0.0	0.6666666666666667	0.6933333333333334	0.1051930758988016	0.005	0.012	0.0
2019-12-16 08:45:00	1.0	0.96	0.41416566626650664	0.1490015360983103	0.017241379310344827	0.96	0.26332288401253917	0.0	0.6494565217391305	0.6260296540362438	0.5837696335078533	0.0	0.0	0.01	0.0	1.0	0.0	0.5	0.3208955223880597	1.0	0.0	0.0	0.0	0.48872180451127817	0.96	0.96	0.125	0.8051948051948052	0.0	0.6666666666666667	0.6933333333333334	0.10785619174434088	0.005	0.012	0.0
2019-12-16 08:50:00	1.0	0.96	0.41816726690676276	0.1490015360983103	0.017241379310344827	0.96	0.26645768025078365	0.0	0.6317934782608696	0.6252059308072487	0.5863874345549737	0.0	0.0	0.01	0.0	1.0	0.005	0.5	0.3208955223880597	1.0	0.0	0.0	0.0	0.48872180451127817	0.96	0.96	0.125	0.8051948051948052	0.0	0.6666666666666667	0.6933333333333334	0.10785619174434088	0.005	0.012	0.0
2019-12-16 08:55:00	1.0	0.93	0.42416966786714694	0.15360983102918588	0.017241379310344827	0.96	0.26645768025078365	0.35994764397905754	0.6127717391304348	0.6260296540362438	0.5863874345549737	0.0	0.0	0.01	0.0	1.0	0.005	0.5	0.3208955223880597	1.0	0.0	0.0	0.0	0.48872180451127817	0.96	0.96	0.125	0.8051948051948052	0.0	0.6666666666666667	0.6933333333333334	0.11051930758988017	0.005	0.012	0.0
2019-12-16 09:00:00	1.0	0.9	0.41256502601040423	0.15360983102918588	0.017241379310344827	0.96	0.27272727272727276	0.4214659685863874	0.7119565217391305	0.6210873146622735	0.594240837696335	0.0	0.0	0.01	0.0	1.0	0.01	0.5	0.3208955223880597	1.0	0.0	0.0	0.0	0.48872180451127817	0.96	0.96	0.125	0.8051948051948052	0.0	0.6666666666666667	0.6933333333333334	0.11051930758988017	0.005	0.012	0.0
2019-12-16 09:05:00	1.0	0.87	0.4229691876750701	0.1566820276497696	0.017241379310344827	0.96	0.2946708463949843	0.0	0.7065217391304348	0.6095551894563427	0.6125654450261778	0.1018348623853211	0.5634517766497461	0.01	0.0	1.0	0.005	0.5	0.3208955223880597	1.0	0.0	0.0	0.0	0.48872180451127817	0.96	0.96	0.125	0.8051948051948052	0.0	0.6666666666666667	0.6933333333333334	0.11318242343541945	0.005	0.012	0.0
2019-12-16 09:10:00	1.0	0.67	0.4041616646658664	0.1566820276497696	0.017241379310344827	0.96	0.2507836990595611	0.0	0.6807065217391305	0.6565074135090609	0.5994764397905757	0.10275229357798166	0.5634517766497461	0.01	0.0	1.0	0.005	0.5	0.3208955223880597	1.0	0.0	0.0	0.0	0.48872180451127817	0.96	0.96	0.125	0.8051948051948052	0.0	0.6666666666666667	0.6933333333333334	0.11318242343541945	0.005	0.012	0.0
2019-12-16 09:15:00	1.0	0.17	0.4029611844737896	0.15975422427035332	0.017241379310344827	0.96	0.26332288401253917	0.0	0.6548913043478262	0.6474464579901154	0.6099476439790575	0.10642201834862386	0.5634517766497461	0.01	0.0	1.0	0.0	0.5	0.3208955223880597	1.0	0.0	0.0	0.0	0.48872180451127817	0.96	0.96	0.125	0.8051948051948052	0.0	0.6666666666666667	0.6933333333333334	0.11584553928095873	0.005	0.012	0.0
2019-12-16 09:20:00	1.0	0.0	0.41336534613845544	0.15975422427035332	0.017241379310344827	0.96	0.27272727272727276	0.0	0.6358695652173914	0.6350906095551894	0.6099476439790575	0.11192660550458716	0.5634517766497461	0.01	0.0	1.0	0.005	0.5	0.3208955223880597	1.0	0.0	0.0	0.0	0.48872180451127817	0.96	0.96	0.125	0.8051948051948052	0.0	0.6666666666666667	0.6933333333333334	0.11584553928095873	0.005	0.012	0.0
2019-12-16 09:25:00	1.0	0.0	0.41976790716286516	0.16436251920122888	0.017241379310344827	0.96	0.28213166144200624	0.0	0.6127717391304348	0.6252059308072487	0.6125654450261778	0.11100917431192661	0.5634517766497461	0.01	0.0	1.0	0.005	0.5	0.3208955223880597	1.0	0.0	0.0	0.0	0.48872180451127817	0.96	0.96	0.125	0.8051948051948052	0.0	0.6666666666666667	0.6933333333333334	0.11850865512649801	0.005	0.012	0.0
2019-12-16 09:30:00	1.0	0.0	0.41416566626650664	0.16436251920122888	0.017241379310344827	0.96	0.28526645768025083	0.0	0.5978260869565218	0.6169686985172982	0.6099476439790575	0.11192660550458716	0.5634517766497461	0.01	0.0	1.0	0.01	0.5	0.3208955223880597	1.0	0.0	0.0	0.0	0.48872180451127817	0.96	0.96	0.125	0.8051948051948052	0.0	0.6666666666666667	0.6933333333333334	0.11850865512649801	0.005	0.012	0.0
2019-12-16 09:35:00	1.0	0.0	0.42537014805922374	0.16743471582181263	0.017241379310344827	0.96	0.26959247648902823	0.0	0.578804347826087	0.6317957166392092	0.6020942408376962	0.11559633027522936	0.5634517766497461	0.01	0.0	1.0	0.005	0.5	0.3208955223880597	1.0	0.0	0.0	0.0	0.48872180451127817	0.96	0.96	0.125	0.8051948051948052	0.0	0.6666666666666667	0.6933333333333334	0.1211717709720373	0.005	0.012	0.0
2019-12-16 09:40:00	1.0	0.0	0.4153661464585835	0.16743471582181263	0.017241379310344827	0.96	0.26959247648902823	0.4345549738219895	0.5652173913043479	0.6317957166392092	0.6020942408376962	0.11651376146788991	0.5634517766497461	0.01	0.0	1.0	0.005	0.5	0.3208955223880597	1.0	0.0	0.0	0.0	0.48872180451127817	0.96	0.96	0.125	0.8051948051948052	0.0	0.6666666666666667	0.6933333333333334	0.1211717709720373	0.005	0.012	0.0
2019-12-16 09:45:00	1.0	0.0	0.40816326530612246	0.17204301075268819	0.017241379310344827	0.96	0.2789968652037617	0.4240837696335078	0.7241847826086957	0.6268533772652388	0.6099476439790575	0.11743119266055047	0.5634517766497461	0.01	0.0	1.0	0.0	0.5	0.3208955223880597	1.0	0.0	0.0	0.0	0.48872180451127817	0.96	0.96	0.125	0.8051948051948052	0.0	0.6666666666666667	0.6933333333333334	0.12383488681757657	0.005	0.012	0.0
2019-12-16 09:50:00	1.0	0.0	0.41416566626650664	0.17204301075268819	0.017241379310344827	0.96	0.2884012539184953	0.0	0.7173913043478262	0.6210873146622735	0.6204188481675391	0.11743119266055047	0.5634517766497461	0.01	0.0	1.0	0.005	0.5	0.3208955223880597	1.0	0.0	0.0	0.0	0.48872180451127817	0.96	0.96	0.125	0.8051948051948052	0.0	0.6666666666666667	0.6933333333333334	0.12383488681757657	0.005	0.012	0.0
2019-12-16 09:55:00	1.0	0.0	0.41976790716286516	0.1751152073732719	0.017241379310344827	0.96	0.26645768025078365	0.0	0.6888586956521741	0.6474464579901154	0.6125654450261778	0.12293577981651377	0.5634517766497461	0.01	0.0	1.0	0.01	0.5	0.3208955223880597	1.0	0.0	0.0	0.0	0.48872180451127817	0.96	0.96	0.125	0.8051948051948052	0.0	0.6666666666666667	0.6933333333333334	0.12649800266311587	0.005	0.012	0.0
2019-12-16 10:00:00	1.0	0.0	0.4229691876750701	0.1751152073732719	0.017241379310344827	0.96	0.28526645768025083	0.0	0.6657608695652174	0.6350906095551894	0.6282722513089004	0.12477064220183487	0.5634517766497461	0.01	0.0	1.0	0.015	0.5	0.3208955223880597	1.0	0.0	0.0	0.0	0.48872180451127817	0.96	0.96	0.125	0.8051948051948052	0.0	0.6666666666666667	0.6933333333333334	0.12649800266311587	0.005	0.012	0.0
2019-12-16 10:05:00	1.0	0.0	0.4165666266506603	0.17818740399385563	0.017241379310344827	0.96	0.26959247648902823	0.0	0.6453804347826088	0.6515650741350906	0.6256544502617799	0.12660550458715597	0.5634517766497461	0.01	0.0	1.0	0.02	0.5	0.3208955223880597	1.0	0.0	0.0	0.0	0.48872180451127817	0.96	0.96	0.125	0.8051948051948052	0.0	0.6666666666666667	0.6933333333333334	0.12916111850865514	0.005	0.012	0.0
2019-12-16 10:10:00	1.0	0.0	0.4269707883153262	0.17818740399385563	0.017241379310344827	0.96	0.2539184952978057	0.0	0.6250000000000001	0.6705107084019769	0.6230366492146596	0.12752293577981652	0.5634517766497461	0.01	0.0	1.0	0.03	0.5	0.3208955223880597	1.0	0.0	0.0	0.0	0.48872180451127817	0.96	0.96	0.125	0.8051948051948052	0.0	0.6666666666666667	0.6933333333333334	0.12916111850865514	0.005	0.012	0.0
2019-12-16 10:15:00	1.0	0.0	0.4245698279311725	0.18279569892473121	0.017241379310344827	0.96	0.26645768025078365	0.0	0.6059782608695653	0.6606260296540363	0.6308900523560209	0.12568807339449542	0.5634517766497461	0.01	0.0	1.0	0.034999999999999996	0.5	0.3208955223880597	1.0	0.0	0.0	0.0	0.48872180451127817	0.96	0.96	0.125	0.8051948051948052	0.0	0.6666666666666667	0.6933333333333334	0.1318242343541944	0.005	0.012	0.0
2019-12-16 10:20:00	1.0	0.0	0.4193677470988396	0.18279569892473121	0.017241379310344827	0.96	0.27272727272727276	0.0	0.5883152173913043	0.6532125205930808	0.6335078534031412	0.12935779816513762	0.5634517766497461	0.01	0.0	1.0	0.025	0.5	0.3208955223880597	1.0	0.0	0.0	0.0	0.48872180451127817	0.96	0.96	0.125	0.8051948051948052	0.0	0.6666666666666667	0.6933333333333334	0.1318242343541944	0.005	0.012	0.0
2019-12-16 10:25:00	1.0	0.0	0.4237695078031213	0.1858678955453149	0.017241379310344827	0.96	0.27586206896551724	0.0	0.5720108695652175	0.6482701812191103	0.6335078534031412	0.12844036697247707	0.5634517766497461	0.01	0.0	1.0	0.01	0.5	0.3208955223880597	1.0	0.0	0.0	0.0	0.48872180451127817	0.96	0.96	0.125	0.8051948051948052	0.0	0.6666666666666667	0.6933333333333334	0.1344873501997337	0.005	0.012	0.0
2019-12-16 10:30:00	1.0	0.0	0.4109643857543017	0.1858678955453149	0.017241379310344827	0.96	0.28526645768025083	0.0	0.5597826086956522	0.6425041186161449	0.6387434554973821	0.12844036697247707	0.5634517766497461	0.01	0.0	1.0	0.0	0.5	0.3208955223880597	1.0	0.0	0.0	0.0	0.48872180451127817	0.96	0.96	0.125	0.8051948051948052	0.0	0.6666666666666667	0.6933333333333334	0.1344873501997337	0.005	0.012	0.0
2019-12-16 10:35:00	1.0	0.0	0.411764705882353	0.1904761904761905	0.017241379310344827	0.96	0.2789968652037617	0.0	0.5421195652173914	0.6466227347611202	0.6361256544502617	0.12660550458715597	0.5634517766497461	0.01	0.0	1.0	0.0	0.5	0.3208955223880597	1.0	0.0	0.0	0.0	0.48872180451127817	0.96	0.96	0.125	0.8051948051948052	0.0	0.6666666666666667	0.6933333333333334	0.13715046604527298	0.005	0.012	0.0
2019-12-16 10:40:00	1.0	0.0	0.4165666266506603	0.1904761904761905	0.017241379310344827	0.96	0.27272727272727276	0.0	0.5312500000000001	0.6532125205930808	0.6335078534031412	0.13027522935779817	0.5634517766497461	0.01	0.0	1.0	0.0	0.5	0.3208955223880597	1.0	0.0	0.0	0.0	0.48872180451127817	0.96	0.96	0.125	0.8051948051948052	0.0	0.6666666666666667	0.6933333333333334	0.13715046604527298	0.005	0.012	0.0
2019-12-16 10:45:00	1.0	0.0	0.3969587835134054	0.19354838709677422	0.017241379310344827	0.96	0.27272727272727276	0.0	0.0	0.6523887973640856	0.6308900523560209	0.13486238532110092	0.5634517766497461	0.01	0.0	1.0	0.0	0.5	0.3208955223880597	1.0	0.0	0.0	0.0	0.48872180451127817	0.96	0.96	0.125	0.8051948051948052	0.0	0.6666666666666667	0.6933333333333334	0.13981358189081225	0.005	0.012	0.0
2019-12-16 10:50:00	1.0	0.0	0.40216086434573833	0.19354838709677422	0.017241379310344827	0.96	0.27272727272727276	0.0	0.0	0.6515650741350906	0.6308900523560209	0.13669724770642203	0.5634517766497461	0.01	0.0	1.0	0.0	0.5	0.3208955223880597	1.0	0.0	0.0	0.0	0.48872180451127817	0.96	0.96	0.125	0.8051948051948052	0.0	0.6666666666666667	0.6933333333333334	0.13981358189081225	0.005	0.012	0.0
2019-12-16 10:55:00	1.0	0.0	0.4085634253701481	0.19662058371735794	0.017241379310344827	0.96	0.27586206896551724	0.0	0.0	0.6466227347611202	0.6308900523560209	0.13944954128440368	0.5634517766497461	0.01	0.0	1.0	0.0	0.5	0.3208955223880597	1.0	0.0	0.0	0.0	0.48872180451127817	0.96	0.96	0.125	0.8051948051948052	0.0	0.6666666666666667	0.6933333333333334	0.14247669773635155	0.005	0.012	0.0
2019-12-16 11:00:00	1.0	0.0	0.4129651860744298	0.19662058371735794	0.017241379310344827	0.96	0.2789968652037617	0.0	0.0	0.64332784184514	0.6308900523560209	0.13944954128440368	0.5634517766497461	0.01	0.0	1.0	0.0	0.5	0.3208955223880597	1.0	0.0	0.0	0.0	0.48872180451127817	0.96	0.96	0.125	0.8051948051948052	0.0	0.6666666666666667	0.6933333333333334	0.14247669773635155	0.005	0.012	0.0
2019-12-16 11:05:00	1.0	0.0	0.40216086434573833	0.2012288786482335	0.017241379310344827	0.96	0.28213166144200624	0.0	0.0	0.6383855024711697	0.6308900523560209	0.14587155963302753	0.5634517766497461	0.01	0.0	1.0	0.005	0.5	0.3208955223880597	1.0	0.0	0.0	0.0	0.48872180451127817	0.96	0.96	0.125	0.8051948051948052	0.0	0.6666666666666667	0.6933333333333334	0.14513981358189082	0.005	0.012	0.0
2019-12-16 11:10:00	1.0	0.0	0.40656262505002005	0.2012288786482335	0.017241379310344827	0.96	0.2789968652037617	0.0	0.0	0.6383855024711697	0.6256544502617799	0.14128440366972478	0.5634517766497461	0.01	0.0	1.0	0.01	0.5	0.3208955223880597	1.0	0.0	0.0	0.0	0.48872180451127817	0.96	0.96	0.125	0.8051948051948052	0.0	0.6666666666666667	0.6933333333333334	0.14513981358189082	0.005	0.012	0.0
2019-12-16 11:15:00	1.0	0.0	0.42617046818727494	0.20430107526881724	0.017241379310344827	0.96	0.26645768025078365	0.0	0.0	0.6499176276771005	0.6204188481675391	0.14587155963302753	0.5634517766497461	0.01	0.0	1.0	0.01	0.5	0.3208955223880597	1.0	0.0	0.0	0.0	0.48872180451127817	0.96	0.96	0.125	0.8051948051948052	0.0	0.6666666666666667	0.6933333333333334	0.1478029294274301	0.005	0.012	0.0
2019-12-16 11:20:00	1.0	0.0	0.40576230492196885	0.20430107526881724	0.017241379310344827	0.96	0.26959247648902823	0.0	0.0	0.6482701812191103	0.6204188481675391	0.14862385321100918	0.5634517766497461	0.01	0.0	1.0	0.025	0.5	0.3208955223880597	1.0	0.0	0.0	0.0	0.48872180451127817	0.96	0.96	0.125	0.8051948051948052	0.0	0.6666666666666667	0.6933333333333334	0.1478029294274301	0.005	0.012	0.0
2019-12-16 11:25:00	1.0	0.0	0.4333733493397359	0.2089093701996928	0.017241379310344827	0.96	0.27272727272727276	0.0	0.0	0.6441515650741351	0.6204188481675391	0.14678899082568808	0.5634517766497461	0.01	0.0	1.0	0.04	0.5	0.3208955223880597	1.0	0.0	0.0	0.0	0.48872180451127817	0.96	0.96	0.125	0.8051948051948052	0.0	0.6666666666666667	0.6933333333333334	0.1504660452729694	0.005	0.012	0.0
2019-12-16 11:30:00	1.0	0.0	0.4109643857543017	0.2089093701996928	0.017241379310344827	0.96	0.26959247648902823	0.0	0.0	0.6457990115321253	0.6178010471204187	0.14770642201834863	0.5634517766497461	0.01	0.0	1.0	0.055	0.5	0.3208955223880597	1.0	0.0	0.0	0.0	0.48872180451127817	0.96	0.96	0.125	0.8051948051948052	0.0	0.6666666666666667	0.6933333333333334	0.1504660452729694	0.005	0.012	0.0
2019-12-16 11:35:00	1.0	0.0	0.4177671068427371	0.21198156682027652	0.017241379310344827	0.96	0.26645768025078365	0.0	0.0	0.6482701812191103	0.6178010471204187	0.14862385321100918	0.5634517766497461	0.01	0.0	1.0	0.055	0.5	0.3208955223880597	1.0	0.0	0.0	0.0	0.48872180451127817	0.96	0.96	0.125	0.8051948051948052	0.0	0.6666666666666667	0.6933333333333334	0.15312916111850866	0.005	0.012	0.0
2019-12-16 11:40:00	1.0	0.0	0.42416966786714694	0.21198156682027652	0.017241379310344827	0.96	0.26645768025078365	0.0	0.0	0.6482701812191103	0.6178010471204187	0.15137614678899083	0.5634517766497461	0.01	0.0	1.0	0.06	0.5	0.3208955223880597	1.0	0.0	0.0	0.0	0.48872180451127817	0.96	0.96	0.125	0.8051948051948052	0.0	0.6666666666666667	0.6933333333333334	0.15312916111850866	0.005	0.012	0.0
2019-12-16 11:45:00	1.0	0.0	0.4341736694677871	0.21505376344086025	0.017241379310344827	0.96	0.26332288401253917	0.0	0.0	0.6532125205930808	0.6178010471204187	0.15321100917431194	0.5634517766497461	0.01	0.0	1.0	0.06	0.5	0.3208955223880597	1.0	0.0	0.0	0.0	0.48872180451127817	0.96	0.96	0.125	0.8051948051948052	0.0	0.6666666666666667	0.6933333333333334	0.15579227696404796	0.005	0.012	0.0
2019-12-16 11:50:00	1.0	0.0	0.42657062825130054	0.21505376344086025	0.017241379310344827	0.96	0.2539184952978057	0.0	0.0	0.6630971993410213	0.6125654450261778	0.1614678899082569	0.5634517766497461	0.01	0.0	1.0	0.055	0.5	0.3208955223880597	1.0	0.0	0.0	0.0	0.48872180451127817	0.96	0.96	0.125	0.8051948051948052	0.0	0.6666666666666667	0.6933333333333334	0.15579227696404796	0.005	0.012	0.0
2019-12-16 11:55:00	1.0	0.0	0.43057222889155666	0.21966205837173583	0.017241379310344827	0.96	0.24764890282131655	0.0	0.39538043478260876	0.6680395387149918	0.6099476439790575	0.1596330275229358	0.5634517766497461	0.01	0.0	1.0	0.05	0.5	0.3208955223880597	1.0	0.0	0.0	0.0	0.48872180451127817	0.96	0.96	0.125	0.8051948051948052	0.0	0.6666666666666667	0.6933333333333334	0.15845539280958723	0.005	0.012	0.0
2019-12-16 12:00:00	1.0	0.0	0.43137254901960786	0.21966205837173583	0.017241379310344827	0.96	0.24451410658307207	0.0	0.4144021739130435	0.672158154859967	0.607329842931937	0.14954128440366973	0.5634517766497461	0.01	0.0	1.0	0.05	0.5	0.3208955223880597	1.0	0.0	0.0	0.0	0.48872180451127817	0.96	0.96	0.125	0.8051948051948052	0.0	0.6666666666666667	0.6933333333333334	0.15845539280958723	0.005	0.012	0.0
2019-12-16 12:05:00	1.0	0.0	0.4357743097238896	0.22273425499231952	0.017241379310344827	0.96	0.23824451410658304	0.0	0.48505434782608703	0.672158154859967	0.5994764397905757	0.14587155963302753	0.5634517766497461	0.01	0.0	1.0	0.045	0.5	0.3208955223880597	1.0	0.0	0.0	0.0	0.48872180451127817	0.96	0.96	0.125	0.8051948051948052	0.0	0.6666666666666667	0.6933333333333334	0.1611185086551265	0.005	0.012	0.0
2019-12-16 12:10:00	1.0	0.0	0.42737094837935174	0.22273425499231952	0.017241379310344827	0.96	0.24764890282131655	0.0	0.5353260869565217	0.6622734761120264	0.6020942408376962	0.14311926605504588	0.5634517766497461	0.01	0.0	1.0	0.034999999999999996	0.5	0.3208955223880597	1.0	0.0	0.0	0.0	0.48872180451127817	0.96	0.96	0.125	0.8051948051948052	0.0	0.6666666666666667	0.6933333333333334	0.1611185086551265	0.005	0.012	0.0
2019-12-16 12:15:00	1.0	0.0	0.4417767106842737	0.2273425499231951	0.017241379310344827	0.96	0.2507836990595611	0.0	0.5271739130434783	0.6622734761120264	0.6099476439790575	0.14311926605504588	0.5634517766497461	0.01	0.0	1.0	0.03	0.5	0.3208955223880597	1.0	0.0	0.0	0.0	0.48872180451127817	0.96	0.96	0.125	0.8051948051948052	0.0	0.6666666666666667	0.6933333333333334	0.1637816245006658	0.005	0.012	0.0
2019-12-16 12:20:00	1.0	0.0	0.43097238895558226	0.2273425499231951	0.017241379310344827	0.96	0.26018808777429464	0.0	0.5122282608695653	0.6515650741350906	0.6099476439790575	0.13853211009174313	0.5634517766497461	0.01	0.0	1.0	0.02	0.5	0.3208955223880597	1.0	0.0	0.0	0.0	0.48872180451127817	0.96	0.96	0.125	0.8051948051948052	0.0	0.6666666666666667	0.6933333333333334	0.1637816245006658	0.005	0.012	0.0
2019-12-16 12:25:00	1.0	0.0	0.428171268507403	0.23041474654377883	0.017241379310344827	0.96	0.25705329153605017	0.0	0.5	0.6540362438220757	0.6099476439790575	0.14403669724770643	0.5634517766497461	0.01	0.0	1.0	0.01	0.5	0.3208955223880597	1.0	0.0	0.0	0.0	0.48872180451127817	0.96	0.96	0.125	0.8051948051948052	0.0	0.6666666666666667	0.6933333333333334	0.16644474034620507	0.005	0.012	0.0
2019-12-16 12:30:00	1.0	0.0	0.41896758703481396	0.23041474654377883	0.017241379310344827	0.96	0.26018808777429464	0.0	0.0	0.6548599670510709	0.6125654450261778	0.15137614678899083	0.5634517766497461	0.01	0.0	1.0	0.0	0.5	0.3208955223880597	1.0	0.0	0.0	0.0	0.48872180451127817	0.96	0.96	0.125	0.8051948051948052	0.0	0.6666666666666667	0.6933333333333334	0.16644474034620507	0.005	0.012	0.0
2019-12-16 12:35:00	1.0	0.0	0.4121648659463786	0.23348694316436253	0.017241379310344827	0.96	0.26018808777429464	0.0	0.0	0.6556836902800658	0.6151832460732983	0.15229357798165138	0.5634517766497461	0.01	0.0	1.0	0.0	0.5	0.3208955223880597	1.0	0.0	0.0	0.0	0.48872180451127817	0.96	0.96	0.125	0.8051948051948052	0.0	0.6666666666666667	0.6933333333333334	0.16910785619174434	0.005	0.012	0.0
2019-12-16 12:40:00	1.0	0.0	0.41976790716286516	0.23348694316436253	0.017241379310344827	0.96	0.26018808777429464	0.0	0.0	0.6565074135090609	0.6151832460732983	0.14770642201834863	0.5634517766497461	0.01	0.0	1.0	0.0	0.5	0.3208955223880597	1.0	0.0	0.0	0.0	0.48872180451127817	0.96	0.96	0.125	0.8051948051948052	0.0	0.6666666666666667	0.6933333333333334	0.16910785619174434	0.005	0.012	0.0
2019-12-16 12:45:00	1.0	0.0	0.4177671068427371	0.2380952380952381	0.017241379310344827	0.96	0.25705329153605017	0.0	0.0	0.6614497528830312	0.6151832460732983	0.14220183486238533	0.5634517766497461	0.01	0.0	1.0	0.0	0.5	0.3208955223880597	1.0	0.0	0.0	0.0	0.48872180451127817	0.96	0.96	0.125	0.8051948051948052	0.0	0.6666666666666667	0.6933333333333334	0.17177097203728364	0.005	0.012	0.0
2019-12-16 12:50:00	1.0	0.0	0.40576230492196885	0.2380952380952381	0.017241379310344827	0.96	0.2507836990595611	0.0	0.0	0.6655683690280065	0.6125654450261778	0.13853211009174313	0.5634517766497461	0.01	0.0	1.0	0.0	0.5	0.3208955223880597	1.0	0.0	0.0	0.0	0.48872180451127817	0.96	0.96	0.125	0.8051948051948052	0.0	0.6666666666666667	0.6933333333333334	0.17177097203728364	0.005	0.012	0.0
2019-12-16 12:55:00	1.0	0.0	0.41896758703481396	0.24116743471582183	0.017241379310344827	0.96	0.24764890282131655	0.0	0.0	0.6705107084019769	0.6125654450261778	0.13761467889908258	0.5634517766497461	0.01	0.0	1.0	0.0	0.5	0.3208955223880597	1.0	0.0	0.0	0.0	0.48872180451127817	0.96	0.96	0.125	0.8051948051948052	0.0	0.6666666666666667	0.6933333333333334	0.1744340878828229	0.005	0.012	0.0
2019-12-16 13:00:00	1.0	0.0	0.4237695078031213	0.24116743471582183	0.017241379310344827	0.96	0.24137931034482757	0.0	0.0	0.6771004942339374	0.6099476439790575	0.13853211009174313	0.5634517766497461	0.01	0.0	1.0	0.0	0.5	0.3208955223880597	1.0	0.0	0.0	0.0	0.48872180451127817	0.96	0.96	0.125	0.8051948051948052	0.0	0.6666666666666667	0.6933333333333334	0.1744340878828229	0.005	0.012	0.0
2019-12-16 13:05:00	1.0	0.0	0.4109643857543017	0.24577572964669742	0.017241379310344827	0.96	0.23510971786833854	0.0	0.0	0.6812191103789127	0.607329842931937	0.13944954128440368	0.5634517766497461	0.01	0.0	1.0	0.01	0.5	0.3208955223880597	1.0	0.0	0.0	0.0	0.48872180451127817	0.96	0.96	0.125	0.8051948051948052	0.0	0.6666666666666667	0.6933333333333334	0.17709720372836218	0.005	0.012	0.0
2019-12-16 13:10:00	1.0	0.0	0.4177671068427371	0.24577572964669742	0.017241379310344827	0.96	0.23510971786833854	0.0	0.0	0.6836902800658978	0.607329842931937	0.13944954128440368	0.5634517766497461	0.01	0.0	1.0	0.015	0.5	0.3208955223880597	1.0	0.0	0.0	0.0	0.48872180451127817	0.96	0.96	0.125	0.8051948051948052	0.0	0.6666666666666667	0.6933333333333334	0.17709720372836218	0.005	0.012	0.0
2019-12-16 13:15:00	1.0	0.0	0.4269707883153262	0.2488479262672811	0.017241379310344827	0.96	0.2288401253918495	0.0	0.4089673913043479	0.687808896210873	0.6047120418848166	0.14036697247706423	0.5634517766497461	0.01	0.0	1.0	0.025	0.5	0.3208955223880597	1.0	0.0	0.0	0.0	0.48872180451127817	0.96	0.96	0.125	0.8051948051948052	0.0	0.6666666666666667	0.6933333333333334	0.17976031957390148	0.005	0.012	0.0
2019-12-16 13:20:00	1.0	0.0	0.4213685474189676	0.2488479262672811	0.017241379310344827	0.96	0.21630094043887144	0.0	0.42798913043478265	0.7009884678747941	0.5968586387434555	0.13119266055045872	0.5634517766497461	0.01	0.0	1.0	0.04	0.5	0.16417910447761194	1.0	0.0	0.0	0.0	0.48872180451127817	0.96	0.96	0.125	0.8051948051948052	0.0	0.6666666666666667	0.6666666666666667	0.17976031957390148	0.5	0.012	0.0
2019-12-16 13:25:00	1.0	0.0	0.4217687074829932	0.2488479262672811	0.017241379310344827	0.93	0.15360501567398116	0.0	0.6317934782608696	0.7742998352553542	0.5680628272251308	0.12935779816513762	0.5634517766497461	0.01	0.0	1.0	0.06	0.5	0.16417910447761194	1.0	0.0	0.0	0.0	0.48872180451127817	0.96	0.96	0.125	0.8051948051948052	0.0	0.6666666666666667	0.6666666666666667	0.17976031957390148	0.5	0.012	0.0
2019-12-16 13:30:00	1.0	0.0	0.4385754301720689	0.2488479262672811	0.017241379310344827	0.91	0.1849529780564263	0.0	0.7092391304347827	0.742998352553542	0.5916230366492146	0.12844036697247707	0.5634517766497461	0.01	0.0	1.0	0.075	0.5	0.16417910447761194	1.0	0.0	0.0	0.0	0.48872180451127817	0.96	0.96	0.125	0.8051948051948052	0.0	0.6666666666666667	0.6666666666666667	0.17976031957390148	0.5	0.012	0.0
2019-12-16 13:35:00	1.0	0.0	0.4433773509403762	0.2488479262672811	0.017241379310344827	0.91	0.21003134796238243	0.0	0.6834239130434783	0.71334431630972	0.6047120418848166	0.12844036697247707	0.5634517766497461	0.01	0.0	1.0	0.06999999999999999	0.5	0.16417910447761194	1.0	0.0	0.0	0.0	0.48872180451127817	0.96	0.96	0.125	0.8051948051948052	0.0	0.6666666666666667	0.6666666666666667	0.17976031957390148	0.5	0.012	0.0
2019-12-16 13:40:00	1.0	0.0	0.4401760704281713	0.2488479262672811	0.017241379310344827	0.96	0.22257053291536047	0.0	0.6630434782608696	0.7051070840197693	0.6151832460732983	0.13486238532110092	0.5634517766497461	0.01	0.0	1.0	0.06	0.5	0.16417910447761194	1.0	0.0	0.0	0.0	0.48872180451127817	0.96	0.96	0.125	0.8051948051948052	0.0	0.6666666666666667	0.6666666666666667	0.17976031957390148	0.5	0.012	0.0
2019-12-16 13:45:00	1.0	0.0	0.4405762304921969	0.2488479262672811	0.017241379310344827	0.9500000000000001	0.19749216300940436	0.0	0.6385869565217392	0.7355848434925865	0.6125654450261778	0.13302752293577982	0.5634517766497461	0.01	0.0	1.0	0.055	0.5	0.16417910447761194	1.0	0.0	0.0	0.0	0.48872180451127817	0.96	0.96	0.125	0.8051948051948052	0.0	0.6666666666666667	0.6666666666666667	0.17976031957390148	0.5	0.012	0.0
2019-12-16 13:50:00	1.0	0.0	0.4369747899159664	0.2488479262672811	0.017241379310344827	0.9500000000000001	0.21316614420062693	0.0	0.0	0.7207578253706753	0.6178010471204187	0.13761467889908258	0.5634517766497461	0.01	0.0	1.0	0.05	0.5	0.16417910447761194	1.0	0.0	0.0	0.0	0.48872180451127817	0.96	0.96	0.125	0.8051948051948052	0.0	0.6666666666666667	0.6666666666666667	0.17976031957390148	0.5	0.012	0.0
2019-12-16 13:55:00	1.0	0.0	0.4433773509403762	0.2488479262672811	0.017241379310344827	0.96	0.225705329153605	0.0	0.0	0.7084019769357496	0.6256544502617799	0.14403669724770643	0.5634517766497461	0.01	0.0	1.0	0.045	0.5	0.16417910447761194	1.0	0.0	0.0	0.0	0.48872180451127817	0.96	0.96	0.125	0.8051948051948052	0.0	0.6666666666666667	0.6666666666666667	0.17976031957390148	0.5	0.012	0.0
2019-12-16 14:00:00	1.0	0.0	0.4341736694677871	0.2488479262672811	0.017241379310344827	0.9400000000000001	0.1786833855799373	0.0	0.0	0.757825370675453	0.6047120418848166	0.13761467889908258	0.5634517766497461	0.01	0.0	1.0	0.034999999999999996	0.5	0.16417910447761194	1.0	0.0	0.0	0.0	0.48872180451127817	0.96	0.96	0.125	0.8051948051948052	0.0	0.6666666666666667	0.6666666666666667	0.17976031957390148	0.5	0.012	0.0
2019-12-16 14:05:00	1.0	0.0	0.44537815126050423	0.2488479262672811	0.017241379310344827	0.9400000000000001	0.1849529780564263	0.0	0.0	0.7520593080724876	0.6125654450261778	0.13119266055045872	0.5634517766497461	0.01	0.0	1.0	0.025	0.5	0.16417910447761194	1.0	0.0	0.0	0.0	0.48872180451127817	0.96	0.96	0.125	0.8051948051948052	0.0	0.6666666666666667	0.6666666666666667	0.17976031957390148	0.5	0.012	0.0
2019-12-16 14:10:00	1.0	0.0	0.4329731892757103	0.2488479262672811	0.017241379310344827	0.91	0.20062695924764887	0.0	0.0	0.7331136738056012	0.6125654450261778	0.12935779816513762	0.5634517766497461	0.01	0.0	1.0	0.015	0.5	0.16417910447761194	1.0	0.0	0.0	0.0	0.48872180451127817	0.96	0.96	0.125	0.8051948051948052	0.0	0.6666666666666667	0.6666666666666667	0.17976031957390148	0.5	0.012	0.0
2019-12-16 14:15:00	1.0	0.0	0.4409763905562225	0.2488479262672811	0.017241379310344827	0.9400000000000001	0.2068965517241379	0.0	0.0	0.7248764415156507	0.6125654450261778	0.12201834862385322	0.5634517766497461	0.01	0.0	1.0	0.0	0.5	0.16417910447761194	1.0	0.0	0.0	0.0	0.48872180451127817	0.96	0.96	0.125	0.8051948051948052	0.0	0.6666666666666667	0.6666666666666667	0.17976031957390148	0.5	0.012	0.0
2019-12-16 14:20:00	1.0	0.0	0.43137254901960786	0.2488479262672811	0.017241379310344827	0.9500000000000001	0.21003134796238243	0.0	0.0	0.7207578253706753	0.6151832460732983	0.14220183486238533	0.6903553299492385	0.01	0.0	1.0	0.005	0.5	0.16417910447761194	0.5	0.0	0.35000000000000003	0.35000000000000003	0.48872180451127817	0.96	0.96	0.125	0.8051948051948052	0.0	0.6666666666666667	0.6666666666666667	0.17976031957390148	0.5	0.012	0.0
2019-12-16 14:25:00	1.0	0.0	0.4357743097238896	0.2488479262672811	0.017241379310344827	0.96	0.21630094043887144	0.0	0.0	0.7149917627677099	0.6151832460732983	0.1669724770642202	0.8121827411167513	0.01	0.0	1.0	0.01	0.5	0.16417910447761194	0.0	0.0	0.7000000000000001	0.7000000000000001	0.48872180451127817	0.96	0.96	0.125	0.8051948051948052	0.0	0.6666666666666667	0.6666666666666667	0.17976031957390148	0.5	0.012	0.0
2019-12-16 14:30:00	1.0	0.0	0.43777511004401765	0.2488479262672811	0.017241379310344827	0.96	0.21630094043887144	0.0	0.0	0.71334431630972	0.6178010471204187	0.16422018348623854	0.8121827411167513	0.01	0.0	1.0	0.01	0.5	0.16417910447761194	0.0	0.0	0.7000000000000001	0.7000000000000001	0.48872180451127817	0.96	0.96	0.125	0.8051948051948052	0.0	0.6666666666666667	0.6666666666666667	0.17976031957390148	0.5	0.012	0.0
2019-12-16 14:35:00	1.0	0.0	0.4285714285714286	0.2488479262672811	0.017241379310344827	0.96	0.2068965517241379	0.0	0.0	0.7257001647446458	0.6178010471204187	0.16605504587155964	0.8121827411167513	0.01	0.0	1.0	0.01	0.5	0.16417910447761194	0.0	0.0	0.7000000000000001	0.7000000000000001	0.48872180451127817	0.96	0.96	0.125	0.8051948051948052	0.0	0.6666666666666667	0.6666666666666667	0.17976031957390148	0.5	0.012	0.0
2019-12-16 14:40:00	1.0	0.0	0.428171268507403	0.2488479262672811	0.017241379310344827	0.9500000000000001	0.21316614420062693	0.0	0.0	0.7191103789126853	0.6204188481675391	0.16422018348623854	0.8121827411167513	0.01	0.0	1.0	0.005	0.5	0.16417910447761194	0.0	0.0	0.7000000000000001	0.7000000000000001	0.48872180451127817	0.96	0.96	0.125	0.8051948051948052	0.0	0.6666666666666667	0.6666666666666667	0.17976031957390148	0.5	0.012	0.0
2019-12-16 14:45:00	1.0	0.0	0.41496598639455784	0.2488479262672811	0.017241379310344827	0.96	0.21943573667711597	0.0	0.0	0.7125205930807248	0.6178010471204187	0.12018348623853212	0.5634517766497461	0.01	0.0	1.0	0.0	0.5	0.16417910447761194	1.0	0.0	0.0	0.0	0.48872180451127817	0.96	0.96	0.125	0.8051948051948052	0.0	0.6666666666666667	0.6666666666666667	0.17976031957390148	0.5	0.012	0.0
2019-12-16 14:50:00	1.0	0.0	0.41976790716286516	0.2488479262672811	0.017241379310344827	0.96	0.21003134796238243	0.0	0.0	0.7215815485996705	0.6125654450261778	0.12110091743119267	0.5634517766497461	0.01	0.0	1.0	0.0	0.5	0.16417910447761194	1.0	0.0	0.0	0.0	0.48872180451127817	0.96	0.96	0.125	0.8051948051948052	0.0	0.6666666666666667	0.6666666666666667	0.17976031957390148	0.5	0.012	0.0
2019-12-16 14:55:00	1.0	0.0	0.42737094837935174	0.2488479262672811	0.017241379310344827	0.96	0.2068965517241379	0.0	0.0	0.7215815485996705	0.6099476439790575	0.11926605504587157	0.5634517766497461	0.01	0.0	1.0	0.0	0.5	0.16417910447761194	1.0	0.0	0.0	0.0	0.48872180451127817	0.96	0.96	0.125	0.8051948051948052	0.0	0.6666666666666667	0.6666666666666667	0.17976031957390148	0.5	0.012	0.0
2019-12-16 15:00:00	1.0	0.0	0.41896758703481396	0.2488479262672811	0.017241379310344827	0.96	0.2068965517241379	0.0	0.452445652173913	0.7199341021416804	0.6047120418848166	0.11467889908256881	0.5634517766497461	0.01	0.0	1.0	0.0	0.5	0.16417910447761194	1.0	0.0	0.0	0.0	0.48872180451127817	0.96	0.96	0.125	0.8051948051948052	0.0	0.6666666666666667	0.6666666666666667	0.17976031957390148	0.5	0.012	0.0
2019-12-16 15:05:00	1.0	0.0	0.42416966786714694	0.2488479262672811	0.017241379310344827	0.96	0.2037617554858934	0.0	0.44021739130434784	0.7199341021416804	0.5994764397905757	0.11651376146788991	0.5634517766497461	0.01	0.0	1.0	0.005	0.5	0.16417910447761194	1.0	0.0	0.0	0.0	0.48872180451127817	0.96	0.96	0.125	0.8051948051948052	0.0	0.6666666666666667	0.6666666666666667	0.17976031957390148	0.5	0.012	0.0
2019-12-16 15:10:00	1.0	0.0	0.4277711084433774	0.2488479262672811	0.017241379310344827	0.96	0.2037617554858934	0.0	0.47690217391304357	0.7174629324546953	0.5968586387434555	0.12018348623853212	0.5634517766497461	0.01	0.0	1.0	0.005	0.5	0.16417910447761194	1.0	0.0	0.0	0.0	0.48872180451127817	0.96	0.96	0.125	0.8051948051948052	0.0	0.6666666666666667	0.6666666666666667	0.17976031957390148	0.5	0.012	0.0
2019-12-16 15:15:00	1.0	0.0	0.42577030812324934	0.2488479262672811	0.017241379310344827	0.96	0.2068965517241379	0.0	0.470108695652174	0.71334431630972	0.5968586387434555	0.11926605504587157	0.5634517766497461	0.01	0.0	1.0	0.01	0.5	0.16417910447761194	1.0	0.0	0.0	0.0	0.48872180451127817	0.96	0.96	0.125	0.8051948051948052	0.0	0.6666666666666667	0.6666666666666667	0.17976031957390148	0.5	0.012	0.0
2019-12-16 15:20:00	1.0	0.0	0.4229691876750701	0.2488479262672811	0.017241379310344827	0.96	0.21003134796238243	0.0	0.4592391304347826	0.7108731466227347	0.5994764397905757	0.11743119266055047	0.5634517766497461	0.01	0.0	1.0	0.005	0.5	0.16417910447761194	1.0	0.0	0.0	0.0	0.48872180451127817	0.96	0.96	0.125	0.8051948051948052	0.0	0.6666666666666667	0.6666666666666667	0.17976031957390148	0.5	0.012	0.0
2019-12-16 15:25:00	1.0	0.0	0.4201680672268908	0.2488479262672811	0.017241379310344827	0.96	0.21630094043887144	0.0	0.4510869565217392	0.7042833607907742	0.6047120418848166	0.11743119266055047	0.5634517766497461	0.01	0.0	1.0	0.005	0.5	0.16417910447761194	1.0	0.0	0.0	0.0	0.48872180451127817	0.96	0.96	0.125	0.8051948051948052	0.0	0.6666666666666667	0.6666666666666667	0.17976031957390148	0.5	0.012	0.0
2019-12-16 15:30:00	1.0	0.0	0.4213685474189676	0.2488479262672811	0.017241379310344827	0.96	0.21003134796238243	0.0	0.4415760869565218	0.7108731466227347	0.5968586387434555	0.11651376146788991	0.5634517766497461	0.01	0.0	1.0	0.0	0.5	0.16417910447761194	1.0	0.0	0.0	0.0	0.48872180451127817	0.96	0.96	0.125	0.8051948051948052	0.0	0.6666666666666667	0.6666666666666667	0.17976031957390148	0.5	0.012	0.0
2019-12-16 15:35:00	1.0	0.0	0.4229691876750701	0.2488479262672811	0.017241379310344827	0.96	0.2068965517241379	0.0	0.43342391304347827	0.714168039538715	0.5968586387434555	0.11743119266055047	0.5634517766497461	0.01	0.0	1.0	0.005	0.5	0.16417910447761194	1.0	0.0	0.0	0.0	0.48872180451127817	0.96	0.96	0.125	0.8051948051948052	0.0	0.6666666666666667	0.6666666666666667	0.17976031957390148	0.5	0.012	0.0
2019-12-16 15:40:00	1.0	0.0	0.4245698279311725	0.2488479262672811	0.017241379310344827	0.96	0.2037617554858934	0.0	0.4252717391304348	0.7158154859967051	0.594240837696335	0.11192660550458716	0.5634517766497461	0.01	0.0	1.0	0.01	0.5	0.16417910447761194	1.0	0.0	0.0	0.0	0.48872180451127817	0.96	0.96	0.125	0.8051948051948052	0.0	0.6666666666666667	0.6666666666666667	0.17976031957390148	0.5	0.012	0.0
2019-12-16 15:45:00	1.0	0.0	0.41496598639455784	0.2488479262672811	0.017241379310344827	0.96	0.2037617554858934	0.0	0.4470108695652174	0.7174629324546953	0.5916230366492146	0.11284403669724771	0.5634517766497461	0.01	0.0	1.0	0.015	0.5	0.16417910447761194	1.0	0.0	0.0	0.0	0.48872180451127817	0.96	0.96	0.125	0.8051948051948052	0.0	0.6666666666666667	0.6666666666666667	0.17976031957390148	0.5	0.012	0.0
2019-12-16 15:50:00	1.0	0.0	0.4293717486994798	0.2488479262672811	0.017241379310344827	0.96	0.20062695924764887	0.0	0.0	0.7182866556836902	0.5890052356020942	0.10917431192660551	0.5634517766497461	0.01	0.0	1.0	0.025	0.5	0.16417910447761194	1.0	0.0	0.0	0.0	0.48872180451127817	0.96	0.96	0.125	0.8051948051948052	0.0	0.6666666666666667	0.6666666666666667	0.17976031957390148	0.5	0.012	0.0
2019-12-16 15:55:00	1.0	0.0	0.4285714285714286	0.2488479262672811	0.017241379310344827	0.96	0.2068965517241379	0.0	0.0	0.7125205930807248	0.5916230366492146	0.10733944954128441	0.5634517766497461	0.01	0.0	1.0	0.03	0.5	0.16417910447761194	1.0	0.0	0.0	0.0	0.48872180451127817	0.96	0.96	0.125	0.8051948051948052	0.0	0.6666666666666667	0.6666666666666667	0.17976031957390148	0.5	0.012	0.0
2019-12-16 16:00:00	1.0	0.0	0.42657062825130054	0.2488479262672811	0.017241379310344827	0.96	0.2068965517241379	0.0	0.0	0.7125205930807248	0.5916230366492146	0.10642201834862386	0.5634517766497461	0.01	0.0	1.0	0.04	0.5	0.16417910447761194	1.0	0.0	0.0	0.0	0.48872180451127817	0.96	0.96	0.125	0.8051948051948052	0.0	0.6666666666666667	0.6666666666666667	0.17976031957390148	0.5	0.012	0.0
2019-12-16 16:05:00	1.0	0.0	0.43017206882753106	0.2488479262672811	0.017241379310344827	0.96	0.2068965517241379	0.0	0.0	0.7125205930807248	0.594240837696335	0.10550458715596331	0.5634517766497461	0.01	0.0	1.0	0.025	0.5	0.16417910447761194	1.0	0.0	0.0	0.0	0.48872180451127817	0.96	0.96	0.125	0.8051948051948052	0.0	0.6666666666666667	0.6666666666666667	0.17976031957390148	0.5	0.012	0.0
2019-12-16 16:10:00	1.0	0.0	0.4225690276110444	0.2488479262672811	0.017241379310344827	0.93	0.2068965517241379	0.0	0.0	0.7084019769357496	0.5890052356020942	0.10458715596330276	0.5634517766497461	0.34	0.03	1.0	0.015	0.5	0.16417910447761194	1.0	0.0	0.0	0.0	0.48872180451127817	0.96	0.96	0.125	0.7272727272727273	0.0	0.5066666666666667	0.6666666666666667	0.17976031957390148	0.5	0.012	0.0
2019-12-16 16:15:00	1.0	0.0	0.4153661464585835	0.2488479262672811	0.017241379310344827	0.96	0.19749216300940436	0.0	0.0	0.7092257001647446	0.5706806282722512	0.10458715596330276	0.5634517766497461	0.32	0.03	1.0	0.0	0.5	0.16417910447761194	1.0	0.0	0.0	0.0	0.48872180451127817	0.96	0.96	0.125	0.7272727272727273	0.0	0.5066666666666667	0.6666666666666667	0.17976031957390148	0.5	0.012	0.0
2019-12-16 16:20:00	1.0	0.0	0.4165666266506603	0.2488479262672811	0.017241379310344827	0.96	0.19749216300940436	0.0	0.0	0.7092257001647446	0.5654450261780104	0.10366972477064221	0.5634517766497461	0.32	0.03	1.0	0.0	0.5	0.16417910447761194	1.0	0.0	0.0	0.0	0.48872180451127817	0.96	0.96	0.125	0.7272727272727273	0.0	0.5066666666666667	0.6666666666666667	0.17976031957390148	0.5	0.012	0.0
2019-12-16 16:25:00	1.0	0.0	0.40176070428171273	0.2488479262672811	0.017241379310344827	0.93	0.19749216300940436	0.0	0.0	0.7034596375617792	0.5602094240837695	0.10275229357798166	0.5634517766497461	0.33	0.03	1.0	0.0	0.5	0.16417910447761194	1.0	0.0	0.0	0.0	0.48872180451127817	0.96	0.96	0.125	0.7272727272727273	0.0	0.5066666666666667	0.6666666666666667	0.17976031957390148	0.5	0.012	0.0
2019-12-16 16:30:00	1.0	0.0	0.4097639055622249	0.2488479262672811	0.017241379310344827	0.9	0.19435736677115986	0.0	0.4415760869565218	0.7018121911037891	0.5497382198952878	0.11559633027522936	0.6395939086294415	0.01	0.0	1.0	0.0	0.5	0.16417910447761194	0.0	0.0	0.0	0.7000000000000001	0.48872180451127817	0.96	0.96	0.125	0.8051948051948052	0.0	0.5866666666666667	0.6666666666666667	0.17976031957390148	0.5	0.012	0.0
2019-12-16 16:35:00	1.0	0.0	0.40656262505002005	0.2488479262672811	0.017241379310344827	0.87	0.19435736677115986	0.0	0.7078804347826088	0.7034596375617792	0.5523560209424083	0.11559633027522936	0.6395939086294415	0.01	0.0	1.0	0.0	0.5	0.16417910447761194	0.0	0.0	0.0	0.7000000000000001	0.48872180451127817	0.96	0.96	0.125	0.8051948051948052	0.0	0.5866666666666667	0.6666666666666667	0.17976031957390148	0.5	0.012	0.0
2019-12-16 16:40:00	1.0	0.0	0.420968387354942	0.2488479262672811	0.017241379310344827	0.84	0.2068965517241379	0.0	0.6548913043478262	0.6952224052718287	0.5680628272251308	0.11559633027522936	0.6395939086294415	0.01	0.0	1.0	0.0	0.5	0.16417910447761194	0.0	0.0	0.0	0.7000000000000001	0.48872180451127817	0.96	0.96	0.125	0.8051948051948052	0.0	0.5866666666666667	0.6666666666666667	0.17976031957390148	0.5	0.012	0.0
2019-12-16 16:45:00	1.0	0.0	0.40256102440976393	0.2488479262672811	0.017241379310344827	0.81	0.21943573667711597	0.0	0.6548913043478262	0.6845140032948929	0.5811518324607329	0.11559633027522936	0.6395939086294415	0.01	0.0	1.0	0.0	0.5	0.16417910447761194	0.0	0.0	0.0	0.7000000000000001	0.48872180451127817	0.96	0.96	0.125	0.8051948051948052	0.0	0.5866666666666667	0.6666666666666667	0.17976031957390148	0.5	0.012	0.0
2019-12-16 16:50:00	1.0	0.0	0.4105642256902762	0.2488479262672811	0.017241379310344827	0.51	0.22257053291536047	0.0	0.6209239130434784	0.6803953871499175	0.5811518324607329	0.11559633027522936	0.6395939086294415	0.01	0.0	1.0	0.0	0.5	0.16417910447761194	0.0	0.0	0.0	0.7000000000000001	0.48872180451127817	0.96	0.96	0.125	0.8051948051948052	0.0	0.5866666666666667	0.6666666666666667	0.17976031957390148	0.5	0.012	0.0
2019-12-16 16:55:00	1.0	0.0	0.4097639055622249	0.2488479262672811	0.017241379310344827	0.01	0.21943573667711597	0.0	0.6059782608695653	0.6853377265238879	0.5811518324607329	0.11559633027522936	0.6395939086294415	0.01	0.0	1.0	0.0	0.5	0.16417910447761194	0.0	0.0	0.0	0.7000000000000001	0.48872180451127817	0.96	0.96	0.125	0.8051948051948052	0.0	0.5866666666666667	0.6666666666666667	0.17976031957390148	0.5	0.012	0.0
2019-12-16 17:00:00	1.0	0.0	0.4077631052420969	0.2488479262672811	0.017241379310344827	0.0	0.21630094043887144	0.0	0.5855978260869567	0.6902800658978583	0.5811518324607329	0.11559633027522936	0.6395939086294415	0.01	0.0	1.0	0.0	0.5	0.16417910447761194	0.0	0.0	0.0	0.7000000000000001	0.48872180451127817	0.96	0.96	0.125	0.8051948051948052	0.0	0.5866666666666667	0.6666666666666667	0.17976031957390148	0.5	0.012	0.0
2019-12-16 17:05:00	1.0	0.0	0.40816326530612246	0.2488479262672811	0.017241379310344827	0.0	0.21316614420062693	0.0	0.5679347826086957	0.6943986820428336	0.5811518324607329	0.11559633027522936	0.6395939086294415	0.01	0.0	1.0	0.0	0.33333333333333337	0.16417910447761194	0.0	0.0	0.0	0.7000000000000001	0.48872180451127817	0.96	0.96	0.125	0.8051948051948052	0.0	0.5866666666666667	0.6666666666666667	0.17976031957390148	0.5	0.012	0.0
2019-12-16 17:10:00	1.0	0.0	0.4041616646658664	0.2488479262672811	0.017241379310344827	0.0	0.21003134796238243	0.0	0.5529891304347827	0.6976935749588138	0.5785340314136125	0.1018348623853211	0.5634517766497461	0.01	0.0	1.0	0.0	0.33333333333333337	0.16417910447761194	1.0	0.0	0.0	0.0	0.48872180451127817	0.96	0.96	0.125	0.8051948051948052	0.0	0.5866666666666667	0.6666666666666667	0.17976031957390148	0.5	0.012	0.0
2019-12-16 17:15:00	1.0	0.0	0.4013605442176871	0.2488479262672811	0.017241379310344827	0.0	0.2068965517241379	0.0	0.5339673913043479	0.7026359143327842	0.5759162303664921	0.1018348623853211	0.5634517766497461	0.01	0.0	1.0	0.0	0.33333333333333337	0.16417910447761194	1.0	0.0	0.0	0.0	0.48872180451127817	0.96	0.96	0.125	0.8051948051948052	0.0	0.5866666666666667	0.6666666666666667	0.17976031957390148	0.5	0.012	0.0
2019-12-16 17:20:00	1.0	0.0	0.39815926370548227	0.2488479262672811	0.017241379310344827	0.0	0.20062695924764887	0.0	0.5203804347826088	0.7067545304777595	0.5706806282722512	0.1018348623853211	0.5634517766497461	0.01	0.0	1.0	0.0	0.33333333333333337	0.16417910447761194	1.0	0.0	0.0	0.0	0.48872180451127817	0.96	0.96	0.125	0.8051948051948052	0.0	0.5866666666666667	0.6666666666666667	0.17976031957390148	0.5	0.012	0.0
2019-12-16 17:25:00	1.0	0.0	0.4101640656262505	0.2488479262672811	0.017241379310344827	0.0	0.19435736677115986	0.0	0.517663043478261	0.714168039538715	0.5706806282722512	0.1018348623853211	0.5634517766497461	0.01	0.0	1.0	0.0	0.33333333333333337	0.16417910447761194	1.0	0.0	0.0	0.0	0.48872180451127817	0.96	0.96	0.125	0.8051948051948052	0.0	0.5866666666666667	0.6666666666666667	0.17976031957390148	0.5	0.012	0.0
2019-12-16 17:30:00	1.0	0.0	0.4113645458183274	0.2488479262672811	0.017241379310344827	0.0	0.18808777429467083	0.0	0.5570652173913044	0.7191103789126853	0.5654450261780104	0.1018348623853211	0.5634517766497461	0.01	0.0	1.0	0.0	0.33333333333333337	0.16417910447761194	1.0	0.0	0.0	0.0	0.48872180451127817	0.96	0.96	0.125	0.8051948051948052	0.0	0.5866666666666667	0.6666666666666667	0.17976031957390148	0.5	0.012	0.0
2019-12-16 17:35:00	1.0	0.0	0.40176070428171273	0.2488479262672811	0.017241379310344827	0.0	0.18808777429467083	0.0	0.610054347826087	0.7215815485996705	0.5654450261780104	0.1018348623853211	0.5634517766497461	0.01	0.0	1.0	0.0	0.33333333333333337	0.16417910447761194	1.0	0.0	0.0	0.0	0.48872180451127817	0.96	0.96	0.125	0.8051948051948052	0.0	0.5866666666666667	0.6666666666666667	0.17976031957390148	0.5	0.012	0.0
2019-12-16 17:40:00	1.0	0.0	0.3913565426170469	0.2488479262672811	0.017241379310344827	0.0	0.19122257053291533	0.0	0.611413043478261	0.7199341021416804	0.5680628272251308	0.1018348623853211	0.5634517766497461	0.01	0.0	1.0	0.0	0.33333333333333337	0.16417910447761194	1.0	0.0	0.0	0.0	0.48872180451127817	0.96	0.96	0.125	0.8051948051948052	0.0	0.5866666666666667	0.6666666666666667	0.17976031957390148	0.5	0.012	0.0
2019-12-16 17:45:00	1.0	0.0	0.4013605442176871	0.2488479262672811	0.017241379310344827	0.0	0.19122257053291533	0.0	0.6005434782608696	0.7199341021416804	0.5706806282722512	0.1018348623853211	0.5634517766497461	0.01	0.0	1.0	0.0	0.33333333333333337	0.16417910447761194	1.0	0.0	0.0	0.0	0.48872180451127817	0.96	0.96	0.125	0.8051948051948052	0.0	0.5866666666666667	0.6666666666666667	0.17976031957390148	0.5	0.012	0.0
2019-12-16 17:50:00	1.0	0.0	0.4101640656262505	0.2488479262672811	0.017241379310344827	0.0	0.19122257053291533	0.0	0.5896739130434783	0.7182866556836902	0.5706806282722512	0.1018348623853211	0.5634517766497461	0.01	0.0	1.0	0.0	0.33333333333333337	0.16417910447761194	1.0	0.0	0.0	0.0	0.48872180451127817	0.0	0.0	0.125	0.8051948051948052	0.0	0.5866666666666667	0.5866666666666667	0.17976031957390148	0.5	0.012	0.0
2019-12-16 17:55:00	1.0	0.0	0.4109643857543017	0.2488479262672811	0.017241379310344827	0.0	0.19435736677115986	0.0	0.580163043478261	0.7174629324546953	0.5732984293193716	0.1018348623853211	0.5634517766497461	0.01	0.0	1.0	0.0	0.33333333333333337	0.16417910447761194	1.0	0.0	0.0	0.0	0.48872180451127817	0.0	0.0	0.125	0.8051948051948052	0.0	0.5866666666666667	0.5866666666666667	0.17976031957390148	0.5	0.012	0.0
2019-12-16 18:00:00	1.0	0.0	0.40576230492196885	0.2488479262672811	0.017241379310344827	0.0	0.19122257053291533	0.0	0.5733695652173914	0.7174629324546953	0.5706806282722512	0.1018348623853211	0.5634517766497461	0.01	0.0	1.0	0.0	0.33333333333333337	0.16417910447761194	1.0	0.0	0.0	0.0	0.48872180451127817	0.0	0.0	0.125	0.8051948051948052	0.0	0.5866666666666667	0.5866666666666667	0.17976031957390148	0.5	0.012	0.0
2019-12-16 18:05:00	1.0	0.0	0.39655862344937975	0.2488479262672811	0.017241379310344827	0.0	0.19122257053291533	0.0	0.5774456521739131	0.7207578253706753	0.5706806282722512	0.1018348623853211	0.5634517766497461	0.01	0.0	1.0	0.0	0.33333333333333337	0.16417910447761194	1.0	0.0	0.0	0.0	0.48872180451127817	0.0	0.0	0.125	0.8051948051948052	0.0	0.5866666666666667	0.5866666666666667	0.17976031957390148	0.5	0.012	0.0
2019-12-16 18:10:00	1.0	0.0	0.4169667867146859	0.2488479262672811	0.017241379310344827	0.0	0.18808777429467083	0.0	0.6127717391304348	0.7207578253706753	0.5680628272251308	0.1018348623853211	0.5634517766497461	0.01	0.0	1.0	0.0	0.33333333333333337	0.16417910447761194	1.0	0.0	0.0	0.0	0.48872180451127817	0.0	0.0	0.125	0.8051948051948052	0.0	0.5866666666666667	0.5866666666666667	0.17976031957390148	0.5	0.012	0.0
2019-12-16 18:15:00	1.0	0.0	0.40696278511404566	0.2488479262672811	0.017241379310344827	0.0	0.19122257053291533	0.0	0.6616847826086958	0.7191103789126853	0.5706806282722512	0.1018348623853211	0.5634517766497461	0.01	0.0	1.0	0.0	0.33333333333333337	0.16417910447761194	1.0	0.0	0.0	0.0	0.48872180451127817	0.0	0.0	0.125	0.8051948051948052	0.0	0.5866666666666667	0.5866666666666667	0.17976031957390148	0.5	0.012	0.0
2019-12-16 18:20:00	1.0	0.0	0.4085634253701481	0.2488479262672811	0.017241379310344827	0.0	0.19435736677115986	0.0	0.6847826086956522	0.7166392092257001	0.5706806282722512	0.1018348623853211	0.5634517766497461	0.01	0.0	1.0	0.0	0.33333333333333337	0.16417910447761194	1.0	0.0	0.0	0.0	0.48872180451127817	0.0	0.0	0.125	0.8051948051948052	0.0	0.5866666666666667	0.5866666666666667	0.17976031957390148	0.5	0.012	0.0
2019-12-16 18:25:00	1.0	0.0	0.40096038415366153	0.2488479262672811	0.017241379310344827	0.0	0.20062695924764887	0.0	0.6671195652173914	0.7108731466227347	0.5759162303664921	0.1018348623853211	0.5634517766497461	0.01	0.0	1.0	0.0	0.33333333333333337	0.16417910447761194	1.0	0.0	0.0	0.0	0.48872180451127817	0.0	0.0	0.125	0.8051948051948052	0.0	0.5866666666666667	0.5866666666666667	0.17976031957390148	0.5	0.012	0.0
2019-12-16 18:30:00	1.0	0.0	0.40216086434573833	0.2488479262672811	0.017241379310344827	0.0	0.2037617554858934	0.0	0.6426630434782609	0.7059308072487643	0.5759162303664921	0.0	0.0	0.01	0.0	1.0	0.0	0.33333333333333337	0.16417910447761194	1.0	0.0	0.0	0.0	0.48872180451127817	0.0	0.0	0.125	0.8051948051948052	0.0	0.5866666666666667	0.5866666666666667	0.17976031957390148	0.5	0.012	0.0
2019-12-16 18:35:00	1.0	0.0	0.40256102440976393	0.2488479262672811	0.017241379310344827	0.0	0.2037617554858934	0.0	0.6345108695652175	0.7034596375617792	0.5759162303664921	0.0	0.0	0.01	0.0	1.0	0.0	0.33333333333333337	0.16417910447761194	1.0	0.0	0.0	0.0	0.48872180451127817	0.0	0.0	0.125	0.8051948051948052	0.0	0.5866666666666667	0.5866666666666667	0.17976031957390148	0.5	0.012	0.0
2019-12-16 18:40:00	0.0	0.0	0.3961584633853542	0.2488479262672811	0.017241379310344827	0.0	0.2037617554858934	0.0	0.6453804347826088	0.7051070840197693	0.5732984293193716	0.0	0.0	0.01	0.0	0.0	0.0	0.33333333333333337	0.16417910447761194	1.0	0.0	0.0	0.0	0.48872180451127817	0.0	0.0	0.125	0.8051948051948052	0.0	0.5866666666666667	0.5866666666666667	0.17976031957390148	0.5	0.012	0.0
2019-12-16 18:45:00	0.0	0.0	0.39815926370548227	0.2488479262672811	0.017241379310344827	0.0	0.18808777429467083	0.0	0.0	0.7018121911037891	0.5366492146596857	0.0	0.0	1.0	0.9400000000000001	0.0	0.0	0.33333333333333337	0.16417910447761194	1.0	0.0	0.0	0.0	0.48872180451127817	0.0	0.0	0.125	0.5714285714285714	0.0	0.3546666666666667	0.3546666666666667	0.17976031957390148	0.5	0.012	0.0
2019-12-16 18:50:00	0.0	0.0	0.3921568627450981	0.2488479262672811	0.017241379310344827	0.0	0.15360501567398116	0.0	0.0	0.7207578253706753	0.48167539267015697	0.0	0.0	0.56	0.11	0.0	0.0	0.33333333333333337	0.16417910447761194	1.0	0.0	0.0	0.0	0.48872180451127817	0.0	0.0	0.125	0.5714285714285714	0.0	0.3546666666666667	0.3546666666666667	0.17976031957390148	0.5	0.012	0.0
2019-12-16 18:55:00	0.0	0.0	0.39455782312925175	0.2488479262672811	0.017241379310344827	0.0	0.14420062695924762	0.0	0.0	0.7306425041186161	0.46335078534031404	0.0	0.0	0.68	0.46	0.0	0.0	0.33333333333333337	0.16417910447761194	1.0	0.0	0.0	0.0	0.48872180451127817	0.0	0.0	0.125	0.5714285714285714	0.0	0.3546666666666667	0.3546666666666667	0.17976031957390148	0.5	0.012	0.0
2019-12-16 19:00:00	0.0	0.0	0.40176070428171273	0.2488479262672811	0.017241379310344827	0.0	0.12852664576802506	0.0	0.0	0.7339373970345964	0.42931937172774864	0.0	0.0	0.68	0.76	0.0	0.0	0.33333333333333337	0.16417910447761194	1.0	0.0	0.0	0.0	0.48872180451127817	0.0	0.0	0.125	0.5714285714285714	0.0	0.3466666666666667	0.3466666666666667	0.17976031957390148	0.5	0.012	0.0
2019-12-16 19:05:00	0.0	0.0	0.4053621448579432	0.2488479262672811	0.017241379310344827	0.0	0.11912225705329152	0.0	0.0	0.7495881383855024	0.42408376963350775	0.0	0.0	0.52	0.12	0.0	0.0	0.33333333333333337	0.16417910447761194	1.0	0.0	0.0	0.0	0.48872180451127817	0.0	0.0	0.125	0.5714285714285714	0.0	0.3466666666666667	0.3466666666666667	0.17976031957390148	0.5	0.012	0.0
2019-12-16 19:10:00	0.0	0.0	0.4109643857543017	0.2488479262672811	0.017241379310344827	0.0	0.12539184952978055	0.0	0.0	0.742998352553542	0.42931937172774864	0.0	0.0	0.49	0.3	0.0	0.0	0.33333333333333337	0.16417910447761194	1.0	0.0	0.0	0.0	0.48872180451127817	0.0	0.0	0.125	0.5714285714285714	0.0	0.3466666666666667	0.3466666666666667	0.17976031957390148	0.5	0.012	0.0
2019-12-16 19:15:00	0.0	0.0	0.4113645458183274	0.2488479262672811	0.017241379310344827	0.0	0.12225705329153602	0.0	0.0	0.7454695222405271	0.42146596858638735	0.0	0.0	0.34	0.32	0.0	0.0	0.33333333333333337	0.16417910447761194	1.0	0.0	0.0	0.0	0.48872180451127817	0.0	0.0	0.125	0.5714285714285714	0.0	0.3466666666666667	0.3466666666666667	0.17976031957390148	0.5	0.012	0.0
2019-12-16 19:20:00	0.0	0.0	0.41416566626650664	0.2488479262672811	0.017241379310344827	0.0	0.11912225705329152	0.0	0.0	0.7504118616144976	0.42408376963350775	0.0	0.0	0.4	0.0	0.0	0.0	0.33333333333333337	0.16417910447761194	1.0	0.0	0.0	0.0	0.48872180451127817	0.0	0.0	0.125	0.5714285714285714	0.0	0.3466666666666667	0.3466666666666667	0.17976031957390148	0.5	0.012	0.0
2019-12-16 19:25:00	0.0	0.0	0.4077631052420969	0.2488479262672811	0.017241379310344827	0.0	0.11912225705329152	0.0	0.0	0.7512355848434925	0.4267015706806282	0.0	0.0	0.51	0.07	0.0	0.0	0.33333333333333337	0.16417910447761194	1.0	0.0	0.0	0.0	0.48872180451127817	0.0	0.0	0.125	0.5714285714285714	0.0	0.3466666666666667	0.3466666666666667	0.17976031957390148	0.5	0.012	0.0
2019-12-16 19:30:00	0.0	0.0	0.4097639055622249	0.2488479262672811	0.017241379310344827	0.0	0.115987460815047	0.0	0.0	0.7537067545304776	0.41884816753926696	0.0	0.0	0.45	0.06	0.0	0.0	0.33333333333333337	0.16417910447761194	1.0	0.0	0.0	0.0	0.48872180451127817	0.0	0.0	0.125	0.5714285714285714	0.0	0.3466666666666667	0.3466666666666667	0.17976031957390148	0.5	0.012	0.0
2019-12-16 19:35:00	0.0	0.0	0.41416566626650664	0.2488479262672811	0.017241379310344827	0.0	0.11285266457680249	0.0	0.0	0.757825370675453	0.41099476439790567	0.0	0.0	0.5	0.05	0.0	0.0	0.33333333333333337	0.16417910447761194	1.0	0.0	0.0	0.0	0.48872180451127817	0.0	0.0	0.125	0.5714285714285714	0.0	0.3466666666666667	0.3466666666666667	0.17976031957390148	0.5	0.012	0.0
2019-12-16 19:40:00	0.0	0.0	0.41336534613845544	0.2488479262672811	0.017241379310344827	0.0	0.10658307210031347	0.0	0.0	0.7635914332784184	0.40314136125654443	0.0	0.0	0.5	0.05	0.0	0.0	0.33333333333333337	0.16417910447761194	1.0	0.0	0.0	0.0	0.48872180451127817	0.0	0.0	0.125	0.5714285714285714	0.0	0.3466666666666667	0.3466666666666667	0.17976031957390148	0.5	0.012	0.0
2019-12-16 19:45:00	0.0	0.0	0.411764705882353	0.2488479262672811	0.017241379310344827	0.0	0.10658307210031347	0.0	0.0	0.7660626029654035	0.40314136125654443	0.0	0.0	0.45	0.04	0.0	0.0	0.33333333333333337	0.16417910447761194	1.0	0.0	0.0	0.0	0.49624060150375937	0.0	0.0	0.125	0.5714285714285714	0.0	0.3466666666666667	0.3466666666666667	0.17976031957390148	0.5	0.012	0.0
2019-12-16 19:50:00	0.0	0.0	0.4113645458183274	0.2488479262672811	0.017241379310344827	0.0	0.10344827586206895	0.0	0.0	0.7718286655683689	0.40052356020942403	0.0	0.0	0.45	0.13	0.0	0.0	0.33333333333333337	0.16417910447761194	1.0	0.0	0.0	0.0	0.49624060150375937	0.0	0.0	0.125	0.5714285714285714	0.0	0.3466666666666667	0.3466666666666667	0.17976031957390148	0.5	0.012	0.0
2019-12-16 19:55:00	0.0	0.0	0.4101640656262505	0.2488479262672811	0.017241379310344827	0.0	0.10031347962382443	0.0	0.0	0.7742998352553542	0.39267015706806274	0.0	0.0	0.35000000000000003	0.01	0.0	0.0	0.33333333333333337	0.16417910447761194	1.0	0.0	0.0	0.0	0.49624060150375937	0.0	0.0	0.125	0.5714285714285714	0.0	0.3466666666666667	0.3466666666666667	0.17976031957390148	0.5	0.012	0.0
2019-12-16 20:00:00	0.0	0.0	0.41736694677871156	0.2488479262672811	0.017241379310344827	0.0	0.09717868338557992	0.0	0.0	0.7800658978583196	0.39528795811518314	0.0	0.0	0.35000000000000003	0.0	0.0	0.0	0.33333333333333337	0.16417910447761194	1.0	0.0	0.0	0.0	0.49624060150375937	0.0	0.0	0.125	0.5714285714285714	0.0	0.3466666666666667	0.3466666666666667	0.17976031957390148	0.5	0.012	0.0
2019-12-16 20:05:00	0.0	0.0	0.4109643857543017	0.2488479262672811	0.017241379310344827	0.0	0.09717868338557992	0.0	0.0	0.7825370675453047	0.3979057591623036	0.0	0.0	0.35000000000000003	0.0	0.0	0.0	0.33333333333333337	0.16417910447761194	1.0	0.0	0.0	0.0	0.49624060150375937	0.0	0.0	0.125	0.5714285714285714	0.0	0.3466666666666667	0.3466666666666667	0.17976031957390148	0.5	0.012	0.0
2019-12-16 20:10:00	0.0	0.0	0.4129651860744298	0.2488479262672811	0.017241379310344827	0.0	0.09717868338557992	0.0	0.0	0.7841845140032948	0.40052356020942403	0.0	0.0	0.35000000000000003	0.0	0.0	0.0	0.33333333333333337	0.16417910447761194	1.0	0.0	0.0	0.0	0.49624060150375937	0.0	0.0	0.125	0.5714285714285714	0.0	0.3466666666666667	0.3466666666666667	0.17976031957390148	0.5	0.012	0.0
2019-12-16 20:15:00	0.0	0.0	0.4113645458183274	0.2488479262672811	0.017241379310344827	0.0	0.09717868338557992	0.0	0.0	0.7874794069192751	0.40314136125654443	0.0	0.0	0.35000000000000003	0.0	0.0	0.0	0.33333333333333337	0.16417910447761194	1.0	0.0	0.0	0.0	0.49624060150375937	0.0	0.0	0.125	0.5714285714285714	0.0	0.3466666666666667	0.3466666666666667	0.17976031957390148	0.5	0.012	0.0
2019-12-16 20:20:00	0.0	0.0	0.4109643857543017	0.2488479262672811	0.017241379310344827	0.0	0.09404388714733541	0.0	0.0	0.7907742998352553	0.4057591623036648	0.0	0.0	0.35000000000000003	0.0	0.0	0.0	0.33333333333333337	0.16417910447761194	1.0	0.0	0.0	0.0	0.49624060150375937	0.0	0.0	0.125	0.5714285714285714	0.0	0.3466666666666667	0.3466666666666667	0.17976031957390148	0.5	0.012	0.0
2019-12-16 20:25:00	0.0	0.0	0.4169667867146859	0.2488479262672811	0.017241379310344827	0.0	0.09404388714733541	0.0	0.0	0.7957166392092258	0.4057591623036648	0.0	0.0	0.35000000000000003	0.0	0.0	0.0	0.33333333333333337	0.16417910447761194	1.0	0.0	0.0	0.0	0.49624060150375937	0.0	0.0	0.125	0.5714285714285714	0.0	0.3466666666666667	0.3466666666666667	0.17976031957390148	0.5	0.012	0.0
2019-12-16 20:30:00	0.0	0.0	0.4105642256902762	0.2488479262672811	0.017241379310344827	0.0	0.0909090909090909	0.0	0.0	0.800658978583196	0.40314136125654443	0.0	0.0	0.35000000000000003	0.04	0.0	0.0	0.33333333333333337	0.16417910447761194	1.0	0.0	0.0	0.0	0.49624060150375937	0.0	0.0	0.125	0.5714285714285714	0.0	0.3466666666666667	0.3466666666666667	0.17976031957390148	0.5	0.012	0.0
2019-12-16 20:35:00	0.0	0.0	0.4105642256902762	0.2488479262672811	0.017241379310344827	0.0	0.08777429467084638	0.0	0.0	0.8056013179571663	0.40314136125654443	0.0	0.0	0.35000000000000003	0.14	0.0	0.0	0.33333333333333337	0.16417910447761194	1.0	0.0	0.0	0.0	0.49624060150375937	0.0	0.0	0.125	0.5714285714285714	0.0	0.3466666666666667	0.3466666666666667	0.17976031957390148	0.5	0.012	0.0
2019-12-16 20:40:00	0.0	0.0	0.41576630652260904	0.2488479262672811	0.017241379310344827	0.0	0.08463949843260186	0.0	0.0	0.8121911037891268	0.40314136125654443	0.0	0.0	0.34	0.0	0.0	0.0	0.33333333333333337	0.16417910447761194	1.0	0.0	0.0	0.0	0.49624060150375937	0.0	0.0	0.125	0.5714285714285714	0.0	0.3466666666666667	0.3466666666666667	0.17976031957390148	0.5	0.012	0.0
2019-12-16 20:45:00	0.0	0.0	0.41416566626650664	0.2488479262672811	0.017241379310344827	0.0	0.08150470219435735	0.0	0.0	0.8163097199341022	0.3979057591623036	0.0	0.0	0.32	0.0	0.0	0.0	0.33333333333333337	0.16417910447761194	1.0	0.0	0.0	0.0	0.49624060150375937	0.0	0.0	0.125	0.5714285714285714	0.0	0.3466666666666667	0.3466666666666667	0.17976031957390148	0.5	0.012	0.0
2019-12-16 20:50:00	0.0	0.0	0.4121648659463786	0.2488479262672811	0.017241379310344827	0.0	0.08150470219435735	0.0	0.0	0.8196046128500823	0.3979057591623036	0.0	0.0	0.29	0.07	0.0	0.0	0.33333333333333337	0.16417910447761194	1.0	0.0	0.0	0.0	0.49624060150375937	0.0	0.0	0.125	0.5714285714285714	0.0	0.3466666666666667	0.3466666666666667	0.17976031957390148	0.5	0.012	0.0
2019-12-16 20:55:00	0.0	0.0	0.4085634253701481	0.2488479262672811	0.017241379310344827	0.0	0.07836990595611285	0.0	0.0	0.8245469522240527	0.3979057591623036	0.0	0.0	0.27	0.0	0.0	0.0	0.33333333333333337	0.16417910447761194	1.0	0.0	0.0	0.0	0.49624060150375937	0.0	0.0	0.125	0.5714285714285714	0.0	0.3466666666666667	0.3466666666666667	0.17976031957390148	0.5	0.012	0.0
2019-12-16 21:00:00	0.0	0.0	0.4089635854341737	0.2488479262672811	0.017241379310344827	0.0	0.07523510971786833	0.0	0.0	0.8278418451400329	0.39528795811518314	0.0	0.0	0.33	0.0	0.0	0.0	0.33333333333333337	0.16417910447761194	1.0	0.0	0.0	0.0	0.49624060150375937	0.0	0.0	0.125	0.5714285714285714	0.0	0.3466666666666667	0.3466666666666667	0.17976031957390148	0.5	0.012	0.0
2019-12-16 21:05:00	0.0	0.0	0.4097639055622249	0.2488479262672811	0.017241379310344827	0.0	0.07523510971786833	0.0	0.0	0.830313014827018	0.39005235602094235	0.0	0.0	0.32	0.0	0.0	0.0	0.33333333333333337	0.16417910447761194	1.0	0.0	0.0	0.0	0.49624060150375937	0.0	0.0	0.125	0.5714285714285714	0.0	0.3466666666666667	0.3466666666666667	0.17976031957390148	0.5	0.012	0.0
2019-12-16 21:10:00	0.0	0.0	0.41576630652260904	0.2488479262672811	0.017241379310344827	0.0	0.07210031347962381	0.0	0.0	0.8344316309719934	0.38743455497382195	0.0	0.0	0.27	0.0	0.0	0.0	0.33333333333333337	0.16417910447761194	1.0	0.0	0.0	0.0	0.49624060150375937	0.0	0.0	0.125	0.5714285714285714	0.0	0.3466666666666667	0.3466666666666667	0.17976031957390148	0.5	0.012	0.0
2019-12-16 21:15:00	0.0	0.0	0.4093637454981993	0.2488479262672811	0.017241379310344827	0.0	0.07210031347962381	0.0	0.0	0.8369028006589786	0.38743455497382195	0.0	0.0	0.19	0.0	0.0	0.0	0.33333333333333337	0.16417910447761194	1.0	0.0	0.0	0.0	0.49624060150375937	0.0	0.0	0.125	0.5714285714285714	0.0	0.3466666666666667	0.3466666666666667	0.17976031957390148	0.5	0.012	0.0
2019-12-16 21:20:00	0.0	0.0	0.4101640656262505	0.2488479262672811	0.017241379310344827	0.0	0.0689655172413793	0.0	0.0	0.8393739703459637	0.38743455497382195	0.0	0.0	0.19	0.0	0.0	0.0	0.33333333333333337	0.16417910447761194	1.0	0.0	0.0	0.0	0.49624060150375937	0.0	0.0	0.125	0.5714285714285714	0.0	0.3466666666666667	0.3466666666666667	0.17976031957390148	0.5	0.012	0.0
2019-12-16 21:25:00	0.0	0.0	0.4165666266506603	0.2488479262672811	0.017241379310344827	0.0	0.0689655172413793	0.0	0.0	0.8418451400329489	0.38481675392670145	0.0	0.0	0.26	0.0	0.0	0.0	0.33333333333333337	0.16417910447761194	1.0	0.0	0.0	0.0	0.49624060150375937	0.0	0.0	0.125	0.5714285714285714	0.0	0.3466666666666667	0.3466666666666667	0.17976031957390148	0.5	0.012	0.0
2019-12-16 21:30:00	0.0	0.0	0.4049619847939176	0.2488479262672811	0.017241379310344827	0.0	0.06583072100313478	0.0	0.0	0.844316309719934	0.38481675392670145	0.0	0.0	0.26	0.0	0.0	0.0	0.33333333333333337	0.16417910447761194	1.0	0.0	0.0	0.0	0.49624060150375937	0.0	0.0	0.125	0.5714285714285714	0.0	0.3466666666666667	0.3466666666666667	0.17976031957390148	0.5	0.012	0.0
2019-12-16 21:35:00	0.0	0.0	0.4129651860744298	0.2488479262672811	0.017241379310344827	0.0	0.06583072100313478	0.0	0.0	0.8459637561779242	0.38219895287958106	0.0	0.0	0.26	0.0	0.0	0.0	0.33333333333333337	0.16417910447761194	1.0	0.0	0.0	0.0	0.49624060150375937	0.0	0.0	0.125	0.5714285714285714	0.0	0.3466666666666667	0.3466666666666667	0.17976031957390148	0.5	0.012	0.0
2019-12-16 21:40:00	0.0	0.0	0.41576630652260904	0.2488479262672811	0.017241379310344827	0.0	0.06269592476489028	0.0	0.0	0.8492586490939045	0.38219895287958106	0.0	0.0	0.13	0.0	0.0	0.0	0.33333333333333337	0.16417910447761194	1.0	0.0	0.0	0.0	0.49624060150375937	0.0	0.0	0.125	0.5714285714285714	0.0	0.3466666666666667	0.3466666666666667	0.17976031957390148	0.5	0.012	0.0
2019-12-16 21:45:00	0.0	0.0	0.4061624649859944	0.2488479262672811	0.017241379310344827	0.0	0.06269592476489028	0.0	0.0	0.8517298187808896	0.37958115183246066	0.0	0.0	0.1	0.0	0.0	0.0	0.33333333333333337	0.16417910447761194	1.0	0.0	0.0	0.0	0.49624060150375937	0.0	0.0	0.125	0.5714285714285714	0.0	0.3466666666666667	0.3466666666666667	0.17976031957390148	0.5	0.012	0.0
2019-12-16 21:50:00	0.0	0.0	0.4153661464585835	0.2488479262672811	0.017241379310344827	0.0	0.06269592476489028	0.0	0.0	0.8533772652388797	0.37958115183246066	0.0	0.0	0.1	0.0	0.0	0.0	0.33333333333333337	0.16417910447761194	1.0	0.0	0.0	0.0	0.49624060150375937	0.0	0.0	0.125	0.5714285714285714	0.0	0.3466666666666667	0.3466666666666667	0.17976031957390148	0.5	0.012	0.0
2019-12-16 21:55:00	0.0	0.0	0.4105642256902762	0.2488479262672811	0.017241379310344827	0.0	0.05956112852664577	0.0	0.0	0.8550247116968698	0.37696335078534027	0.0	0.0	0.1	0.0	0.0	0.0	0.33333333333333337	0.16417910447761194	1.0	0.0	0.0	0.0	0.49624060150375937	0.0	0.0	0.125	0.5714285714285714	0.0	0.3466666666666667	0.3466666666666667	0.17976031957390148	0.5	0.012	0.0
2019-12-16 22:00:00	0.0	0.0	0.4097639055622249	0.2488479262672811	0.017241379310344827	0.0	0.05956112852664577	0.0	0.0	0.8566721581548599	0.37696335078534027	0.0	0.0	0.12	0.0	0.0	0.0	0.33333333333333337	0.16417910447761194	1.0	0.0	0.0	0.0	0.49624060150375937	0.0	0.0	0.125	0.5714285714285714	0.0	0.3466666666666667	0.3466666666666667	0.17976031957390148	0.5	0.012	0.0
2019-12-16 22:05:00	0.0	0.0	0.411764705882353	0.2488479262672811	0.017241379310344827	0.0	0.05956112852664577	0.0	0.0	0.859143327841845	0.3743455497382198	0.0	0.0	0.15	0.0	0.0	0.0	0.33333333333333337	0.16417910447761194	1.0	0.0	0.0	0.0	0.49624060150375937	0.0	0.0	0.125	0.5714285714285714	0.0	0.3466666666666667	0.3466666666666667	0.17976031957390148	0.5	0.012	0.0
2019-12-16 22:10:00	0.0	0.0	0.4097639055622249	0.2488479262672811	0.017241379310344827	0.0	0.05642633228840125	0.0	0.0	0.8607907742998352	0.3743455497382198	0.0	0.0	0.15	0.0	0.0	0.0	0.33333333333333337	0.16417910447761194	1.0	0.0	0.0	0.0	0.49624060150375937	0.0	0.0	0.125	0.5714285714285714	0.0	0.3466666666666667	0.3466666666666667	0.17976031957390148	0.5	0.012	0.0
2019-12-16 22:15:00	0.0	0.0	0.41976790716286516	0.2488479262672811	0.017241379310344827	0.0	0.05642633228840125	0.0	0.2649456521739131	0.8624382207578253	0.37172774869109937	0.0	0.0	0.2	0.0	0.0	0.0	0.33333333333333337	0.16417910447761194	1.0	0.0	0.0	0.0	0.49624060150375937	0.0	0.0	0.125	0.5714285714285714	0.0	0.3466666666666667	0.3466666666666667	0.17976031957390148	0.5	0.012	0.0
2019-12-16 22:20:00	0.0	0.0	0.4097639055622249	0.2488479262672811	0.017241379310344827	0.0	0.05642633228840125	0.0	0.35461956521739135	0.8640856672158155	0.369109947643979	0.0	0.0	0.2	0.0	0.0	0.0	0.33333333333333337	0.16417910447761194	1.0	0.0	0.0	0.0	0.49624060150375937	0.0	0.0	0.125	0.5714285714285714	0.0	0.3466666666666667	0.3466666666666667	0.17976031957390148	0.5	0.012	0.0
2019-12-16 22:25:00	0.0	0.0	0.41896758703481396	0.2488479262672811	0.017241379310344827	0.0	0.05642633228840125	0.0	0.37500000000000006	0.8640856672158155	0.369109947643979	0.0	0.0	0.18	0.0	0.0	0.0	0.33333333333333337	0.16417910447761194	1.0	0.0	0.0	0.0	0.49624060150375937	0.0	0.0	0.125	0.5714285714285714	0.0	0.3466666666666667	0.3466666666666667	0.17976031957390148	0.5	0.012	0.0
2019-12-16 22:30:00	0.0	0.0	0.40576230492196885	0.2488479262672811	0.017241379310344827	0.0	0.05956112852664577	0.0	0.3709239130434783	0.859143327841845	0.3743455497382198	0.0	0.0	0.18	0.0	0.0	0.0	0.33333333333333337	0.16417910447761194	1.0	0.0	0.0	0.0	0.49624060150375937	0.0	0.0	0.125	0.5714285714285714	0.0	0.3466666666666667	0.3466666666666667	0.17976031957390148	0.5	0.012	0.0
2019-12-16 22:35:00	0.0	0.0	0.4085634253701481	0.2488479262672811	0.017241379310344827	0.0	0.05956112852664577	0.0	0.0	0.8550247116968698	0.37696335078534027	0.0	0.0	0.18	0.0	0.0	0.0	0.33333333333333337	0.16417910447761194	1.0	0.0	0.0	0.0	0.49624060150375937	0.0	0.0	0.125	0.5714285714285714	0.0	0.3466666666666667	0.3466666666666667	0.17976031957390148	0.5	0.012	0.0
2019-12-16 22:40:00	0.0	0.0	0.41576630652260904	0.2488479262672811	0.017241379310344827	0.0	0.06269592476489028	0.0	0.0	0.8509060955518944	0.37696335078534027	0.0	0.0	0.18	0.0	0.0	0.0	0.33333333333333337	0.16417910447761194	1.0	0.0	0.0	0.0	0.49624060150375937	0.0	0.0	0.125	0.5714285714285714	0.0	0.3466666666666667	0.3466666666666667	0.17976031957390148	0.5	0.012	0.0
2019-12-16 22:45:00	0.0	0.0	0.40816326530612246	0.2488479262672811	0.017241379310344827	0.0	0.06269592476489028	0.0	0.0	0.8500823723228995	0.37696335078534027	0.0	0.0	0.16	0.0	0.0	0.0	0.33333333333333337	0.16417910447761194	1.0	0.0	0.0	0.0	0.49624060150375937	0.0	0.0	0.125	0.5714285714285714	0.0	0.3466666666666667	0.3466666666666667	0.17976031957390148	0.5	0.012	0.0
2019-12-16 22:50:00	0.0	0.0	0.4105642256902762	0.2488479262672811	0.017241379310344827	0.0	0.06269592476489028	0.0	0.0	0.8492586490939045	0.37696335078534027	0.0	0.0	0.16	0.0	0.0	0.0	0.33333333333333337	0.16417910447761194	1.0	0.0	0.0	0.0	0.49624060150375937	0.0	0.0	0.125	0.5714285714285714	0.0	0.3466666666666667	0.3466666666666667	0.17976031957390148	0.5	0.012	0.0
2019-12-16 22:55:00	0.0	0.0	0.41336534613845544	0.2488479262672811	0.017241379310344827	0.0	0.06269592476489028	0.0	0.0	0.8500823723228995	0.3743455497382198	0.0	0.0	0.19	0.0	0.0	0.0	0.33333333333333337	0.16417910447761194	1.0	0.0	0.0	0.0	0.49624060150375937	0.0	0.0	0.125	0.5714285714285714	0.0	0.3466666666666667	0.3466666666666667	0.17976031957390148	0.5	0.012	0.0
2019-12-16 23:00:00	0.0	0.0	0.41736694677871156	0.2488479262672811	0.017241379310344827	0.0	0.06269592476489028	0.0	0.0	0.8509060955518944	0.37172774869109937	0.0	0.0	0.19	0.0	0.0	0.0	0.33333333333333337	0.16417910447761194	1.0	0.0	0.0	0.0	0.49624060150375937	0.0	0.0	0.125	0.5714285714285714	0.0	0.3466666666666667	0.3466666666666667	0.17976031957390148	0.5	0.012	0.0
2019-12-16 23:05:00	0.0	0.0	0.41496598639455784	0.2488479262672811	0.017241379310344827	0.0	0.05956112852664577	0.0	0.0	0.8517298187808896	0.369109947643979	0.0	0.0	0.16	0.0	0.0	0.0	0.33333333333333337	0.16417910447761194	1.0	0.0	0.0	0.0	0.49624060150375937	0.0	0.0	0.125	0.5714285714285714	0.0	0.3466666666666667	0.3466666666666667	0.17976031957390148	0.5	0.012	0.0
2019-12-16 23:10:00	0.0	0.0	0.40736294517807126	0.2488479262672811	0.017241379310344827	0.0	0.05956112852664577	0.0	0.30298913043478265	0.8542009884678747	0.3664921465968586	0.0	0.0	0.08	0.0	0.0	0.0	0.33333333333333337	0.16417910447761194	1.0	0.0	0.0	0.0	0.49624060150375937	0.0	0.0	0.125	0.5714285714285714	0.0	0.3466666666666667	0.3466666666666667	0.17976031957390148	0.5	0.012	0.0
2019-12-16 23:15:00	0.0	0.0	0.4105642256902762	0.2488479262672811	0.017241379310344827	0.0	0.05956112852664577	0.0	0.3016304347826087	0.8533772652388797	0.369109947643979	0.0	0.0	0.09	0.0	0.0	0.0	0.33333333333333337	0.16417910447761194	1.0	0.0	0.0	0.0	0.49624060150375937	0.0	0.0	0.125	0.5714285714285714	0.0	0.3466666666666667	0.3466666666666667	0.17976031957390148	0.5	0.012	0.0
2019-12-16 23:20:00	0.0	0.0	0.4053621448579432	0.2488479262672811	0.017241379310344827	0.0	0.05956112852664577	0.0	0.0	0.8542009884678747	0.3664921465968586	0.0	0.0	0.09	0.02	0.0	0.0	0.33333333333333337	0.16417910447761194	1.0	0.0	0.0	0.0	0.49624060150375937	0.0	0.0	0.125	0.5714285714285714	0.0	0.3466666666666667	0.3466666666666667	0.17976031957390148	0.5	0.012	0.0
2019-12-16 23:25:00	0.0	0.0	0.4129651860744298	0.2488479262672811	0.017241379310344827	0.0	0.05956112852664577	0.0	0.0	0.8550247116968698	0.3664921465968586	0.0	0.0	0.09	0.03	0.0	0.0	0.33333333333333337	0.16417910447761194	1.0	0.0	0.0	0.0	0.49624060150375937	0.0	0.0	0.125	0.5714285714285714	0.0	0.3466666666666667	0.3466666666666667	0.17976031957390148	0.5	0.012	0.0
2019-12-16 23:30:00	0.0	0.0	0.41576630652260904	0.2488479262672811	0.017241379310344827	0.0	0.05956112852664577	0.0	0.0	0.8558484349258649	0.36387434554973813	0.0	0.0	0.09	0.03	0.0	0.0	0.33333333333333337	0.16417910447761194	1.0	0.0	0.0	0.0	0.49624060150375937	0.0	0.0	0.125	0.5714285714285714	0.0	0.3466666666666667	0.3466666666666667	0.17976031957390148	0.5	0.012	0.0
2019-12-16 23:35:00	0.0	0.0	0.41256502601040423	0.2488479262672811	0.017241379310344827	0.0	0.05642633228840125	0.0	0.0	0.857495881383855	0.36387434554973813	0.0	0.0	0.09	0.03	0.0	0.0	0.33333333333333337	0.16417910447761194	1.0	0.0	0.0	0.0	0.49624060150375937	0.0	0.0	0.125	0.5714285714285714	0.0	0.3466666666666667	0.3466666666666667	0.17976031957390148	0.5	0.012	0.0
2019-12-16 23:40:00	0.0	0.0	0.40576230492196885	0.2488479262672811	0.017241379310344827	0.0	0.05642633228840125	0.0	0.0	0.8599670510708401	0.36387434554973813	0.0	0.0	0.09	0.03	0.0	0.0	0.33333333333333337	0.16417910447761194	1.0	0.0	0.0	0.0	0.49624060150375937	0.0	0.0	0.125	0.5714285714285714	0.0	0.3466666666666667	0.3466666666666667	0.17976031957390148	0.5	0.012	0.0
2019-12-16 23:45:00	0.0	0.0	0.4049619847939176	0.2488479262672811	0.017241379310344827	0.0	0.05642633228840125	0.0	0.2785326086956522	0.8599670510708401	0.3586387434554973	0.0	0.0	0.1	0.03	0.0	0.0	0.33333333333333337	0.16417910447761194	1.0	0.0	0.0	0.0	0.49624060150375937	0.0	0.0	0.125	0.5714285714285714	0.0	0.3466666666666667	0.3466666666666667	0.17976031957390148	0.5	0.012	0.0
2019-12-16 23:50:00	0.0	0.0	0.40656262505002005	0.2488479262672811	0.017241379310344827	0.0	0.05642633228840125	0.0	0.32336956521739135	0.8616144975288303	0.3586387434554973	0.0	0.0	0.1	0.03	0.0	0.005	0.33333333333333337	0.16417910447761194	1.0	0.0	0.0	0.0	0.49624060150375937	0.0	0.0	0.125	0.5714285714285714	0.0	0.3466666666666667	0.3466666666666667	0.17976031957390148	0.5	0.012	0.0
2019-12-16 23:55:00	0.0	0.0	0.40336134453781514	0.2488479262672811	0.017241379310344827	0.0	0.05329153605015673	0.0	0.33559782608695654	0.8607907742998352	0.3560209424083769	0.0	0.0	0.1	0.03	0.0	0.01	0.33333333333333337	0.16417910447761194	1.0	0.0	0.0	0.0	0.49624060150375937	0.0	0.0	0.125	0.5714285714285714	0.0	0.3466666666666667	0.3466666666666667	0.17976031957390148	0.5	0.012	0.0
2019-12-17 00:00:00	0.0	0.0	0.40816326530612246	0.2488479262672811	0.017241379310344827	0.0	0.05642633228840125	0.0	0.3315217391304348	0.8583196046128501	0.3560209424083769	0.0	0.0	0.1	0.03	0.0	0.01	0.33333333333333337	0.16417910447761194	1.0	0.0	0.0	0.0	0.49624060150375937	0.0	0.0	0.125	0.5714285714285714	0.0	0.3466666666666667	0.3466666666666667	0.17976031957390148	0.5	0.012	0.006024096385542169
2019-12-17 00:05:00	0.0	0.0	0.4085634253701481	0.2488479262672811	0.017241379310344827	0.05	0.05642633228840125	0.0	0.0	0.8558484349258649	0.3560209424083769	0.0	0.0	0.1	0.03	0.0	0.01	0.33333333333333337	0.16417910447761194	1.0	0.0	0.0	0.0	0.49624060150375937	0.0	0.0	0.125	0.5714285714285714	0.0	0.3466666666666667	0.3466666666666667	0.17976031957390148	0.5	0.012	0.006024096385542169
2019-12-17 00:10:00	0.0	0.0	0.4109643857543017	0.2488479262672811	0.017241379310344827	0.05	0.05642633228840125	0.0	0.0	0.8550247116968698	0.3560209424083769	0.0	0.0	0.1	0.03	0.0	0.01	0.33333333333333337	0.16417910447761194	1.0	0.0	0.0	0.0	0.49624060150375937	0.0	0.0	0.125	0.5714285714285714	0.0	0.3466666666666667	0.3466666666666667	0.17976031957390148	0.5	0.012	0.006024096385542169
2019-12-17 00:15:00	0.0	0.0	0.4101640656262505	0.2488479262672811	0.017241379310344827	0.45	0.05642633228840125	0.0	0.0	0.8550247116968698	0.3586387434554973	0.0	0.0	0.09	0.03	0.0	0.01	0.33333333333333337	0.16417910447761194	1.0	0.0	0.0	0.0	0.49624060150375937	0.0	0.0	0.125	0.5714285714285714	0.0	0.3466666666666667	0.3466666666666667	0.17976031957390148	0.5	0.012	0.006024096385542169
2019-12-17 00:20:00	0.0	0.0	0.41336534613845544	0.2488479262672811	0.017241379310344827	0.9500000000000001	0.05642633228840125	0.0	0.0	0.8583196046128501	0.36387434554973813	0.0	0.0	0.09	0.03	0.0	0.01	0.33333333333333337	0.16417910447761194	1.0	0.0	0.0	0.0	0.49624060150375937	0.0	0.0	0.125	0.5714285714285714	0.0	0.3466666666666667	0.3466666666666667	0.17976031957390148	0.5	0.012	0.006024096385542169
2019-12-17 00:25:00	0.0	0.0	0.4077631052420969	0.2488479262672811	0.017241379310344827	0.9500000000000001	0.05956112852664577	0.0	0.0	0.8533772652388797	0.3743455497382198	0.0	0.0	0.1	0.03	0.0	0.01	0.33333333333333337	0.16417910447761194	1.0	0.0	0.0	0.0	0.49624060150375937	0.0	0.0	0.125	0.5714285714285714	0.0	0.3466666666666667	0.3466666666666667	0.17976031957390148	0.5	0.012	0.006024096385542169
2019-12-17 00:30:00	0.0	0.0	0.4129651860744298	0.2488479262672811	0.017241379310344827	0.9500000000000001	0.06269592476489028	0.0	0.0	0.8484349258649093	0.37958115183246066	0.0	0.0	0.18	0.07	0.0	0.01	0.33333333333333337	0.16417910447761194	1.0	0.0	0.0	0.0	0.49624060150375937	0.0	0.0	0.125	0.5714285714285714	0.0	0.3466666666666667	0.3466666666666667	0.17976031957390148	0.5	0.012	0.006024096385542169
2019-12-17 00:35:00	0.0	0.0	0.4121648659463786	0.2488479262672811	0.017241379310344827	0.9500000000000001	0.06269592476489028	0.0	0.0	0.8476112026359143	0.37958115183246066	0.0	0.0	0.18	0.07	0.0	0.065	0.33333333333333337	0.16417910447761194	1.0	0.0	0.0	0.0	0.49624060150375937	0.0	0.0	0.125	0.5714285714285714	0.0	0.3466666666666667	0.3466666666666667	0.17976031957390148	0.5	0.012	0.006024096385542169
2019-12-17 00:40:00	0.0	0.0	0.40656262505002005	0.2488479262672811	0.017241379310344827	0.9500000000000001	0.06269592476489028	0.0	0.0	0.8492586490939045	0.38219895287958106	0.0	0.0	0.18	0.08	0.0	0.12	0.33333333333333337	0.16417910447761194	1.0	0.0	0.0	0.0	0.49624060150375937	0.0	0.0	0.125	0.5714285714285714	0.0	0.3466666666666667	0.3466666666666667	0.17976031957390148	0.5	0.012	0.006024096385542169
2019-12-17 00:45:00	0.0	0.0	0.4085634253701481	0.2488479262672811	0.017241379310344827	0.9500000000000001	0.06269592476489028	0.0	0.0	0.8509060955518944	0.38219895287958106	0.0	0.0	0.22	0.11	0.0	0.17500000000000002	0.33333333333333337	0.16417910447761194	1.0	0.0	0.0	0.0	0.49624060150375937	0.0	0.0	0.125	0.5714285714285714	0.0	0.3466666666666667	0.3466666666666667	0.17976031957390148	0.5	0.012	0.006024096385542169
2019-12-17 00:50:00	0.0	0.0	0.40696278511404566	0.2488479262672811	0.017241379310344827	0.9500000000000001	0.06269592476489028	0.0	0.0	0.8533772652388797	0.38219895287958106	0.0	0.0	0.22	0.11	0.0	0.13	0.33333333333333337	0.16417910447761194	1.0	0.0	0.0	0.0	0.49624060150375937	0.0	0.0	0.125	0.5714285714285714	0.0	0.3466666666666667	0.3466666666666667	0.17976031957390148	0.5	0.012	0.006024096385542169
2019-12-17 00:55:00	0.0	0.0	0.41336534613845544	0.2488479262672811	0.017241379310344827	0.9500000000000001	0.05956112852664577	0.0	0.0	0.8566721581548599	0.38219895287958106	0.0	0.0	0.22	0.12	0.0	0.08499999999999999	0.33333333333333337	0.16417910447761194	1.0	0.0	0.0	0.0	0.49624060150375937	0.0	0.0	0.125	0.5714285714285714	0.0	0.3466666666666667	0.3466666666666667	0.17976031957390148	0.5	0.012	0.006024096385542169
2019-12-17 01:00:00	0.0	0.0	0.4089635854341737	0.2488479262672811	0.017241379310344827	0.9500000000000001	0.05956112852664577	0.0	0.0	0.8599670510708401	0.38219895287958106	0.0	0.0	0.22	0.12	0.0	0.04	0.33333333333333337	0.16417910447761194	1.0	0.0	0.0	0.0	0.49624060150375937	0.0	0.0	0.125	0.5714285714285714	0.0	0.3466666666666667	0.3466666666666667	0.17976031957390148	0.5	0.012	0.006024096385542169
2019-12-17 01:05:00	0.0	0.0	0.4097639055622249	0.2488479262672811	0.017241379310344827	0.9500000000000001	0.05642633228840125	0.0	0.0	0.8624382207578253	0.37958115183246066	0.0	0.0	0.22	0.12	0.0	0.03	0.33333333333333337	0.16417910447761194	1.0	0.0	0.0	0.0	0.49624060150375937	0.0	0.0	0.125	0.5714285714285714	0.0	0.3466666666666667	0.3466666666666667	0.17976031957390148	0.5	0.012	0.006024096385542169
2019-12-17 01:10:00	0.0	0.0	0.4113645458183274	0.2488479262672811	0.017241379310344827	0.9500000000000001	0.05642633228840125	0.0	0.0	0.8649093904448105	0.38219895287958106	0.0	0.0	0.22	0.12	0.0	0.02	0.33333333333333337	0.16417910447761194	1.0	0.0	0.0	0.0	0.49624060150375937	0.0	0.0	0.125	0.5714285714285714	0.0	0.3466666666666667	0.3466666666666667	0.17976031957390148	0.5	0.012	0.006024096385542169
2019-12-17 01:15:00	0.0	0.0	0.4041616646658664	0.2488479262672811	0.017241379310344827	0.9500000000000001	0.05642633228840125	0.0	0.0	0.8673805601317957	0.37958115183246066	0.0	0.0	0.22	0.12	0.0	0.01	0.33333333333333337	0.16417910447761194	1.0	0.0	0.0	0.0	0.49624060150375937	0.0	0.0	0.125	0.5714285714285714	0.0	0.3466666666666667	0.3466666666666667	0.17976031957390148	0.5	0.012	0.006024096385542169
2019-12-17 01:20:00	0.0	0.0	0.4085634253701481	0.2488479262672811	0.017241379310344827	0.9500000000000001	0.05329153605015673	0.0	0.0	0.8698517298187809	0.37958115183246066	0.0	0.0	0.22	0.12	0.0	0.02	0.33333333333333337	0.16417910447761194	1.0	0.0	0.0	0.0	0.49624060150375937	0.0	0.0	0.125	0.5714285714285714	0.0	0.3466666666666667	0.3466666666666667	0.17976031957390148	0.5	0.012	0.006024096385542169
2019-12-17 01:25:00	0.0	0.0	0.41256502601040423	0.2488479262672811	0.017241379310344827	0.9500000000000001	0.05329153605015673	0.0	0.0	0.8731466227347611	0.37958115183246066	0.0	0.0	0.22	0.12	0.0	0.025	0.33333333333333337	0.16417910447761194	1.0	0.0	0.0	0.0	0.49624060150375937	0.0	0.0	0.125	0.5714285714285714	0.0	0.3466666666666667	0.3466666666666667	0.17976031957390148	0.5	0.012	0.006024096385542169
2019-12-17 01:30:00	0.0	0.0	0.4169667867146859	0.2488479262672811	0.017241379310344827	0.9500000000000001	0.05329153605015673	0.0	0.0	0.8756177924217462	0.37958115183246066	0.0	0.0	0.22	0.12	0.0	0.034999999999999996	0.33333333333333337	0.16417910447761194	1.0	0.0	0.0	0.0	0.49624060150375937	0.0	0.0	0.125	0.5714285714285714	0.0	0.3466666666666667	0.3466666666666667	0.17976031957390148	0.5	0.012	0.006024096385542169
2019-12-17 01:35:00	0.0	0.0	0.40576230492196885	0.2488479262672811	0.017241379310344827	0.9500000000000001	0.050156739811912224	0.0	0.0	0.8780889621087314	0.37958115183246066	0.0	0.0	0.24	0.12	0.0	0.025	0.33333333333333337	0.16417910447761194	1.0	0.0	0.0	0.0	0.49624060150375937	0.0	0.0	0.125	0.5714285714285714	0.0	0.3466666666666667	0.3466666666666667	0.17976031957390148	0.5	0.012	0.006024096385542169
2019-12-17 01:40:00	0.0	0.0	0.40656262505002005	0.2488479262672811	0.017241379310344827	0.9500000000000001	0.050156739811912224	0.0	0.0	0.8797364085667215	0.37696335078534027	0.0	0.0	0.24	0.12	0.0	0.015	0.33333333333333337	0.16417910447761194	1.0	0.0	0.0	0.0	0.49624060150375937	0.0	0.0	0.125	0.5714285714285714	0.0	0.3466666666666667	0.3466666666666667	0.17976031957390148	0.5	0.012	0.006024096385542169
2019-12-17 01:45:00	0.0	0.0	0.4101640656262505	0.2488479262672811	0.017241379310344827	0.9500000000000001	0.050156739811912224	0.0	0.0	0.8822075782537068	0.37696335078534027	0.0	0.0	0.24	0.12	0.0	0.01	0.33333333333333337	0.16417910447761194	1.0	0.0	0.0	0.0	0.49624060150375937	0.0	0.0	0.125	0.5714285714285714	0.0	0.3466666666666667	0.3466666666666667	0.17976031957390148	0.5	0.012	0.006024096385542169
2019-12-17 01:50:00	0.0	0.0	0.4105642256902762	0.2488479262672811	0.017241379310344827	0.9500000000000001	0.04702194357366771	0.0	0.0	0.8846787479406919	0.3743455497382198	0.0	0.0	0.24	0.12	0.0	0.015	0.33333333333333337	0.16417910447761194	1.0	0.0	0.0	0.0	0.49624060150375937	0.0	0.0	0.125	0.5714285714285714	0.0	0.3466666666666667	0.3466666666666667	0.17976031957390148	0.5	0.012	0.006024096385542169
2019-12-17 01:55:00	0.0	0.0	0.41256502601040423	0.2488479262672811	0.017241379310344827	0.9500000000000001	0.04702194357366771	0.0	0.0	0.887149917627677	0.3743455497382198	0.0	0.0	0.24	0.12	0.0	0.02	0.33333333333333337	0.16417910447761194	1.0	0.0	0.0	0.0	0.49624060150375937	0.0	0.0	0.125	0.5714285714285714	0.0	0.3466666666666667	0.3466666666666667	0.17976031957390148	0.5	0.012	0.006024096385542169
2019-12-17 02:00:00	0.0	0.0	0.4121648659463786	0.2488479262672811	0.017241379310344827	0.9500000000000001	0.0438871473354232	0.0	0.0	0.8887973640856672	0.3743455497382198	0.0	0.0	0.24	0.12	0.0	0.025	0.33333333333333337	0.16417910447761194	1.0	0.0	0.0	0.0	0.49624060150375937	0.0	0.0	0.125	0.5714285714285714	0.0	0.3466666666666667	0.3466666666666667	0.17976031957390148	0.5	0.012	0.006024096385542169
2019-12-17 02:05:00	0.0	0.0	0.4097639055622249	0.0	0.017241379310344827	0.9500000000000001	0.0438871473354232	0.0	0.0	0.8904448105436573	0.37172774869109937	0.0	0.0	0.21	0.11	0.0	0.02	0.33333333333333337	0.16417910447761194	1.0	0.0	0.0	0.0	0.49624060150375937	0.0	0.0	0.125	0.5714285714285714	0.0	0.3466666666666667	0.3466666666666667	0.0	0.5	0.012	0.006024096385542169
2019-12-17 02:10:00	0.0	0.0	0.41416566626650664	0.0	0.017241379310344827	0.9500000000000001	0.0438871473354232	0.0	0.0	0.8929159802306424	0.37172774869109937	0.0	0.0	0.21	0.11	0.0	0.015	0.33333333333333337	0.16417910447761194	1.0	0.0	0.0	0.0	0.49624060150375937	0.0	0.0	0.125	0.5714285714285714	0.0	0.3466666666666667	0.3466666666666667	0.0	0.5	0.012	0.006024096385542169
2019-12-17 02:15:00	0.0	0.0	0.40816326530612246	0.0	0.017241379310344827	0.9500000000000001	0.04075235109717868	0.0	0.0	0.8953871499176276	0.369109947643979	0.0	0.0	0.18	0.08	0.0	0.01	0.33333333333333337	0.16417910447761194	1.0	0.0	0.0	0.0	0.49624060150375937	0.0	0.0	0.125	0.5714285714285714	0.0	0.3466666666666667	0.3466666666666667	0.0	0.5	0.012	0.006024096385542169
2019-12-17 02:20:00	0.0	0.0	0.4121648659463786	0.0	0.017241379310344827	0.9500000000000001	0.04075235109717868	0.0	0.0	0.8962108731466226	0.3664921465968586	0.0	0.0	0.1	0.08	0.0	0.01	0.33333333333333337	0.16417910447761194	1.0	0.0	0.0	0.0	0.49624060150375937	0.0	0.0	0.125	0.5714285714285714	0.0	0.3466666666666667	0.3466666666666667	0.0	0.5	0.012	0.006024096385542169
2019-12-17 02:25:00	0.0	0.0	0.4077631052420969	0.0	0.017241379310344827	0.9500000000000001	0.04075235109717868	0.0	0.0	0.8978583196046128	0.3664921465968586	0.0	0.0	0.1	0.04	0.0	0.005	0.33333333333333337	0.16417910447761194	1.0	0.0	0.0	0.0	0.49624060150375937	0.0	0.0	0.125	0.5714285714285714	0.0	0.3466666666666667	0.3466666666666667	0.0	0.5	0.012	0.006024096385542169
2019-12-17 02:30:00	0.0	0.0	0.41256502601040423	0.0	0.017241379310344827	0.9500000000000001	0.04075235109717868	0.0	0.0	0.900329489291598	0.36387434554973813	0.0	0.0	0.1	0.04	0.0	0.0	0.33333333333333337	0.16417910447761194	1.0	0.0	0.0	0.0	0.49624060150375937	0.0	0.0	0.125	0.5714285714285714	0.0	0.3466666666666667	0.3466666666666667	0.0	0.5	0.012	0.006024096385542169
2019-12-17 02:35:00	0.0	0.0	0.4089635854341737	0.0	0.017241379310344827	0.9500000000000001	0.037617554858934164	0.0	0.0	0.9011532125205931	0.36387434554973813	0.0	0.0	0.1	0.03	0.0	0.0	0.33333333333333337	0.16417910447761194	1.0	0.0	0.0	0.0	0.49624060150375937	0.0	0.0	0.125	0.5714285714285714	0.0	0.3466666666666667	0.3466666666666667	0.0	0.5	0.012	0.006024096385542169
2019-12-17 02:40:00	0.0	0.0	0.41336534613845544	0.0	0.017241379310344827	0.9500000000000001	0.037617554858934164	0.0	0.0	0.901976935749588	0.36125654450261774	0.0	0.0	0.1	0.03	0.0	0.0	0.33333333333333337	0.16417910447761194	1.0	0.0	0.0	0.0	0.49624060150375937	0.0	0.0	0.125	0.5714285714285714	0.0	0.3466666666666667	0.3466666666666667	0.0	0.5	0.012	0.006024096385542169
2019-12-17 02:45:00	0.0	0.0	0.4101640656262505	0.0	0.017241379310344827	0.9500000000000001	0.037617554858934164	0.0	0.0	0.9036243822075782	0.36387434554973813	0.0	0.0	0.1	0.03	0.0	0.0	0.33333333333333337	0.16417910447761194	1.0	0.0	0.0	0.0	0.49624060150375937	0.0	0.0	0.125	0.5714285714285714	0.0	0.3466666666666667	0.3466666666666667	0.0	0.5	0.012	0.006024096385542169
2019-12-17 02:50:00	0.0	0.0	0.4205682272909164	0.0	0.017241379310344827	0.9500000000000001	0.037617554858934164	0.0	0.0	0.9052718286655683	0.36125654450261774	0.0	0.0	0.1	0.03	0.0	0.0	0.33333333333333337	0.16417910447761194	1.0	0.0	0.0	0.0	0.49624060150375937	0.0	0.0	0.125	0.5714285714285714	0.0	0.3466666666666667	0.3466666666666667	0.0	0.5	0.012	0.006024096385542169
2019-12-17 02:55:00	0.0	0.0	0.41256502601040423	0.0	0.017241379310344827	0.9500000000000001	0.037617554858934164	0.0	0.0	0.9052718286655683	0.3586387434554973	0.0	0.0	0.1	0.03	0.0	0.005	0.33333333333333337	0.16417910447761194	1.0	0.0	0.0	0.0	0.49624060150375937	0.0	0.0	0.125	0.5714285714285714	0.0	0.3466666666666667	0.3466666666666667	0.0	0.5	0.012	0.006024096385542169
2019-12-17 03:00:00	0.0	0.0	0.4201680672268908	0.0	0.017241379310344827	0.9500000000000001	0.034482758620689655	0.0	0.0	0.9069192751235585	0.3586387434554973	0.0	0.0	0.1	0.03	0.0	0.005	0.33333333333333337	0.16417910447761194	1.0	0.0	0.0	0.0	0.49624060150375937	0.0	0.0	0.125	0.5714285714285714	0.0	0.3466666666666667	0.3466666666666667	0.0	0.5	0.012	0.006024096385542169
2019-12-17 03:05:00	0.0	0.0	0.4205682272909164	0.0	0.017241379310344827	0.9500000000000001	0.034482758620689655	0.0	0.0	0.9085667215815485	0.3586387434554973	0.0	0.0	0.1	0.03	0.0	0.005	0.33333333333333337	0.16417910447761194	1.0	0.0	0.0	0.0	0.49624060150375937	0.0	0.0	0.125	0.5714285714285714	0.0	0.3466666666666667	0.3466666666666667	0.0	0.5	0.012	0.006024096385542169
2019-12-17 03:10:00	0.0	0.0	0.41976790716286516	0.0	0.017241379310344827	0.9500000000000001	0.034482758620689655	0.0	0.0	0.9093904448105437	0.3586387434554973	0.0	0.0	0.1	0.03	0.0	0.0	0.33333333333333337	0.16417910447761194	1.0	0.0	0.0	0.0	0.49624060150375937	0.0	0.0	0.125	0.5714285714285714	0.0	0.3466666666666667	0.3466666666666667	0.0	0.5	0.012	0.006024096385542169
2019-12-17 03:15:00	0.0	0.0	0.4169667867146859	0.0	0.017241379310344827	0.9500000000000001	0.034482758620689655	0.0	0.0	0.9110378912685337	0.3560209424083769	0.0	0.0	0.1	0.03	0.0	0.0	0.33333333333333337	0.16417910447761194	1.0	0.0	0.0	0.0	0.49624060150375937	0.0	0.0	0.125	0.5714285714285714	0.0	0.3466666666666667	0.3466666666666667	0.0	0.5	0.012	0.006024096385542169
2019-12-17 03:20:00	0.0	0.0	0.41416566626650664	0.0	0.017241379310344827	0.9500000000000001	0.034482758620689655	0.0	0.0	0.9118616144975288	0.3560209424083769	0.0	0.0	0.1	0.03	0.0	0.005	0.33333333333333337	0.16417910447761194	1.0	0.0	0.0	0.0	0.49624060150375937	0.0	0.0	0.125	0.5714285714285714	0.0	0.3466666666666667	0.3466666666666667	0.0	0.5	0.012	0.006024096385542169
2019-12-17 03:25:00	0.0	0.0	0.41896758703481396	0.0	0.017241379310344827	0.9500000000000001	0.03134796238244514	0.0	0.0	0.9126853377265238	0.35340314136125645	0.0	0.0	0.1	0.03	0.0	0.005	0.33333333333333337	0.16417910447761194	1.0	0.0	0.0	0.0	0.49624060150375937	0.0	0.0	0.125	0.5714285714285714	0.0	0.3466666666666667	0.3466666666666667	0.0	0.5	0.012	0.006024096385542169
2019-12-17 03:30:00	0.0	0.0	0.4169667867146859	0.0	0.017241379310344827	0.9500000000000001	0.03134796238244514	0.0	0.0	0.9135090609555189	0.35340314136125645	0.0	0.0	0.1	0.03	0.0	0.01	0.33333333333333337	0.16417910447761194	1.0	0.0	0.0	0.0	0.49624060150375937	0.0	0.0	0.125	0.5714285714285714	0.0	0.3466666666666667	0.3466666666666667	0.0	0.5	0.012	0.006024096385542169
2019-12-17 03:35:00	0.0	0.0	0.41976790716286516	0.0	0.017241379310344827	0.9500000000000001	0.03134796238244514	0.0	0.0	0.9143327841845139	0.35340314136125645	0.0	0.0	0.1	0.03	0.0	0.015	0.33333333333333337	0.16417910447761194	1.0	0.0	0.0	0.0	0.49624060150375937	0.0	0.0	0.125	0.5714285714285714	0.0	0.3466666666666667	0.3466666666666667	0.0	0.5	0.012	0.006024096385542169
2019-12-17 03:40:00	0.0	0.0	0.41896758703481396	0.0	0.017241379310344827	0.9500000000000001	0.03134796238244514	0.0	0.0	0.9151565074135091	0.35078534031413605	0.0	0.0	0.1	0.03	0.0	0.015	0.33333333333333337	0.16417910447761194	1.0	0.0	0.0	0.0	0.49624060150375937	0.0	0.0	0.125	0.5714285714285714	0.0	0.3466666666666667	0.3466666666666667	0.0	0.5	0.012	0.006024096385542169
2019-12-17 03:45:00	0.0	0.0	0.42537014805922374	0.0	0.017241379310344827	0.9500000000000001	0.03134796238244514	0.0	0.0	0.9159802306425041	0.35340314136125645	0.0	0.0	0.1	0.03	0.0	0.02	0.33333333333333337	0.16417910447761194	1.0	0.0	0.0	0.0	0.49624060150375937	0.0	0.0	0.125	0.5714285714285714	0.0	0.3466666666666667	0.3466666666666667	0.0	0.5	0.012	0.006024096385542169
2019-12-17 03:50:00	0.0	0.0	0.4229691876750701	0.0	0.017241379310344827	0.9500000000000001	0.03134796238244514	0.0	0.0	0.9176276771004942	0.35078534031413605	0.0	0.0	0.1	0.03	0.0	0.025	0.33333333333333337	0.16417910447761194	1.0	0.0	0.0	0.0	0.49624060150375937	0.0	0.0	0.125	0.5714285714285714	0.0	0.3466666666666667	0.3466666666666667	0.0	0.5	0.012	0.006024096385542169
2019-12-17 03:55:00	0.0	0.0	0.43657462985194084	0.0	0.017241379310344827	0.9500000000000001	0.03134796238244514	0.0	0.0	0.9184514003294892	0.35078534031413605	0.0	0.0	0.1	0.03	0.0	0.025	0.33333333333333337	0.16417910447761194	1.0	0.0	0.0	0.0	0.49624060150375937	0.0	0.0	0.125	0.5714285714285714	0.0	0.3466666666666667	0.3466666666666667	0.0	0.5	0.012	0.006024096385542169
2019-12-17 04:00:00	0.0	0.0	0.41856742697078836	0.0	0.017241379310344827	0.9500000000000001	0.03134796238244514	0.0	0.0	0.9192751235584844	0.35078534031413605	0.0	0.0	0.1	0.03	0.0	0.025	0.33333333333333337	0.16417910447761194	1.0	0.0	0.0	0.0	0.49624060150375937	0.0	0.0	0.125	0.5714285714285714	0.0	0.3466666666666667	0.3466666666666667	0.0	0.5	0.012	0.006024096385542169
2019-12-17 04:05:00	0.0	0.0	0.42657062825130054	0.0	0.017241379310344827	0.9500000000000001	0.02821316614420063	0.0	0.0	0.9200988467874793	0.35078534031413605	0.0	0.0	0.1	0.03	0.0	0.015	0.33333333333333337	0.16417910447761194	1.0	0.0	0.0	0.0	0.49624060150375937	0.0	0.0	0.125	0.5714285714285714	0.0	0.3466666666666667	0.3466666666666667	0.0	0.5	0.012	0.006024096385542169
2019-12-17 04:10:00	0.0	0.0	0.41336534613845544	0.0	0.017241379310344827	0.9500000000000001	0.02821316614420063	0.0	0.0	0.9209225700164744	0.35078534031413605	0.0	0.0	0.1	0.03	0.0	0.01	0.33333333333333337	0.16417910447761194	1.0	0.0	0.0	0.0	0.49624060150375937	0.0	0.0	0.125	0.5714285714285714	0.0	0.3466666666666667	0.3466666666666667	0.0	0.5	0.012	0.006024096385542169
2019-12-17 04:15:00	0.0	0.0	0.41456582633053224	0.0	0.017241379310344827	0.9500000000000001	0.02821316614420063	0.0	0.0	0.9217462932454695	0.34816753926701566	0.0	0.0	0.1	0.03	0.0	0.0	0.33333333333333337	0.16417910447761194	1.0	0.0	0.0	0.0	0.49624060150375937	0.0	0.0	0.125	0.5714285714285714	0.0	0.3466666666666667	0.3466666666666667	0.0	0.5	0.012	0.006024096385542169
2019-12-17 04:20:00	0.0	0.0	0.4193677470988396	0.0	0.017241379310344827	0.9500000000000001	0.02821316614420063	0.0	0.0	0.9225700164744645	0.35078534031413605	0.0	0.0	0.1	0.03	0.0	0.0	0.33333333333333337	0.16417910447761194	1.0	0.0	0.0	0.0	0.49624060150375937	0.0	0.0	0.125	0.5714285714285714	0.0	0.3466666666666667	0.3466666666666667	0.0	0.5	0.012	0.006024096385542169
2019-12-17 04:25:00	0.0	0.0	0.41456582633053224	0.0	0.017241379310344827	0.9500000000000001	0.02821316614420063	0.0	0.0	0.9233937397034596	0.34816753926701566	0.0	0.0	0.1	0.03	0.0	0.0	0.33333333333333337	0.16417910447761194	1.0	0.0	0.0	0.0	0.49624060150375937	0.0	0.0	0.125	0.5714285714285714	0.0	0.3466666666666667	0.3466666666666667	0.0	0.5	0.012	0.006024096385542169
2019-12-17 04:30:00	0.0	0.0	0.42577030812324934	0.0	0.017241379310344827	0.9500000000000001	0.02821316614420063	0.0	0.0	0.9233937397034596	0.34816753926701566	0.0	0.0	0.1	0.03	0.0	0.0	0.33333333333333337	0.16417910447761194	1.0	0.0	0.0	0.0	0.49624060150375937	0.0	0.0	0.125	0.5714285714285714	0.0	0.3466666666666667	0.3466666666666667	0.0	0.5	0.012	0.006024096385542169
2019-12-17 04:35:00	0.0	0.0	0.41976790716286516	0.0	0.017241379310344827	0.9500000000000001	0.02821316614420063	0.0	0.0	0.9233937397034596	0.35078534031413605	0.0	0.0	0.1	0.03	0.0	0.0	0.33333333333333337	0.16417910447761194	1.0	0.0	0.0	0.0	0.49624060150375937	0.0	0.0	0.125	0.5714285714285714	0.0	0.3466666666666667	0.3466666666666667	0.0	0.5	0.012	0.006024096385542169
2019-12-17 04:40:00	0.0	0.0	0.42577030812324934	0.0	0.017241379310344827	0.9500000000000001	0.02821316614420063	0.0	0.0	0.9242174629324547	0.34816753926701566	0.0	0.0	0.1	0.03	0.0	0.0	0.33333333333333337	0.16417910447761194	1.0	0.0	0.0	0.0	0.49624060150375937	0.0	0.0	0.125	0.5714285714285714	0.0	0.3466666666666667	0.3466666666666667	0.0	0.5	0.012	0.006024096385542169
2019-12-17 04:45:00	0.0	0.0	0.4285714285714286	0.0	0.017241379310344827	0.9500000000000001	0.02821316614420063	0.0	0.0	0.9250411861614497	0.35078534031413605	0.0	0.0	0.1	0.03	0.0	0.0	0.33333333333333337	0.16417910447761194	1.0	0.0	0.0	0.0	0.49624060150375937	0.0	0.0	0.125	0.5714285714285714	0.0	0.3466666666666667	0.3466666666666667	0.0	0.5	0.012	0.006024096385542169
2019-12-17 04:50:00	0.0	0.0	0.41896758703481396	0.0	0.017241379310344827	0.9500000000000001	0.02821316614420063	0.0	0.0	0.9258649093904447	0.35078534031413605	0.0	0.0	0.1	0.03	0.0	0.0	0.33333333333333337	0.16417910447761194	1.0	0.0	0.0	0.0	0.49624060150375937	0.0	0.0	0.125	0.5714285714285714	0.0	0.3466666666666667	0.3466666666666667	0.0	0.5	0.012	0.006024096385542169
2019-12-17 04:55:00	0.0	0.0	0.4213685474189676	0.0	0.017241379310344827	0.9500000000000001	0.025078369905956112	0.0	0.0	0.9266886326194398	0.35078534031413605	0.0	0.0	0.1	0.03	0.0	0.0	0.33333333333333337	0.16417910447761194	1.0	0.0	0.0	0.0	0.49624060150375937	0.0	0.0	0.125	0.5714285714285714	0.0	0.3466666666666667	0.3466666666666667	0.0	0.5	0.012	0.006024096385542169
2019-12-17 05:00:00	0.0	0.0	0.41976790716286516	0.0	0.017241379310344827	0.9500000000000001	0.025078369905956112	0.0	0.0	0.9275123558484349	0.35078534031413605	0.0	0.0	0.1	0.03	0.0	0.0	0.33333333333333337	0.16417910447761194	1.0	0.0	0.0	0.0	0.49624060150375937	0.0	0.0	0.125	0.5714285714285714	0.0	0.3466666666666667	0.3466666666666667	0.0	0.5	0.012	0.006024096385542169
2019-12-17 05:05:00	0.0	0.0	0.4165666266506603	0.0	0.017241379310344827	0.9500000000000001	0.025078369905956112	0.0	0.0	0.9275123558484349	0.35078534031413605	0.0	0.0	0.0	0.0	0.0	0.0	0.33333333333333337	0.16417910447761194	1.0	0.0	0.0	0.0	0.49624060150375937	0.0	0.0	0.125	0.5714285714285714	0.0	0.3466666666666667	0.3466666666666667	0.0	0.5	0.012	0.006024096385542169
2019-12-17 05:10:00	0.0	0.0	0.4245698279311725	0.0	0.017241379310344827	0.9500000000000001	0.025078369905956112	0.0	0.0	0.92833607907743	0.35078534031413605	0.0	0.0	0.1	0.03	0.0	0.0	0.33333333333333337	0.16417910447761194	1.0	0.0	0.0	0.0	0.49624060150375937	0.0	0.0	0.125	0.5714285714285714	0.0	0.3466666666666667	0.3466666666666667	0.0	0.5	0.012	0.006024096385542169
2019-12-17 05:15:00	0.0	0.0	0.4229691876750701	0.0	0.017241379310344827	0.9500000000000001	0.025078369905956112	0.0	0.0	0.9291598023064249	0.34816753926701566	0.0	0.0	0.1	0.03	0.0	0.0	0.33333333333333337	0.16417910447761194	1.0	0.0	0.0	0.0	0.49624060150375937	0.0	0.0	0.125	0.5714285714285714	0.0	0.3466666666666667	0.3466666666666667	0.0	0.5	0.012	0.006024096385542169
2019-12-17 05:20:00	0.0	0.0	0.42416966786714694	0.0	0.017241379310344827	0.9500000000000001	0.025078369905956112	0.0	0.0	0.9299835255354201	0.34816753926701566	0.0	0.0	0.1	0.03	0.0	0.0	0.33333333333333337	0.16417910447761194	1.0	0.0	0.0	0.0	0.49624060150375937	0.0	0.0	0.125	0.5714285714285714	0.0	0.3466666666666667	0.3466666666666667	0.0	0.5	0.012	0.006024096385542169
2019-12-17 05:25:00	0.0	0.0	0.4201680672268908	0.0	0.017241379310344827	0.9500000000000001	0.025078369905956112	0.0	0.0	0.9308072487644151	0.35078534031413605	0.0	0.0	0.1	0.03	0.0	0.0	0.33333333333333337	0.16417910447761194	1.0	0.0	0.0	0.0	0.49624060150375937	0.0	0.0	0.125	0.5714285714285714	0.0	0.3466666666666667	0.3466666666666667	0.0	0.5	0.012	0.006024096385542169
2019-12-17 05:30:00	0.0	0.0	0.42416966786714694	0.0	0.017241379310344827	0.9500000000000001	0.025078369905956112	0.0	0.0	0.9324546952224052	0.35078534031413605	0.0	0.0	0.1	0.03	0.0	0.0	0.33333333333333337	0.16417910447761194	1.0	0.0	0.0	0.0	0.49624060150375937	0.0	0.0	0.125	0.5714285714285714	0.0	0.3466666666666667	0.3466666666666667	0.0	0.5	0.012	0.006024096385542169
2019-12-17 05:35:00	0.0	0.0	0.42617046818727494	0.0	0.017241379310344827	0.9500000000000001	0.025078369905956112	0.0	0.0	0.9324546952224052	0.35078534031413605	0.0	0.0	0.1	0.03	0.0	0.005	0.33333333333333337	0.16417910447761194	1.0	0.0	0.0	0.0	0.49624060150375937	0.0	0.0	0.125	0.5714285714285714	0.0	0.3466666666666667	0.3466666666666667	0.0	0.5	0.012	0.006024096385542169
2019-12-17 05:40:00	0.0	0.0	0.4269707883153262	0.0	0.017241379310344827	0.9500000000000001	0.025078369905956112	0.0	0.0	0.9332784184514002	0.35078534031413605	0.0	0.0	0.1	0.03	0.0	0.005	0.33333333333333337	0.16417910447761194	1.0	0.0	0.0	0.0	0.49624060150375937	0.0	0.0	0.125	0.5714285714285714	0.0	0.3466666666666667	0.3466666666666667	0.0	0.5	0.012	0.006024096385542169
2019-12-17 05:45:00	0.0	0.0	0.42416966786714694	0.0	0.017241379310344827	0.9500000000000001	0.025078369905956112	0.0	0.0	0.9341021416803954	0.35078534031413605	0.0	0.0	0.1	0.0	0.0	0.01	0.33333333333333337	0.16417910447761194	1.0	0.0	0.0	0.0	0.49624060150375937	0.0	0.0	0.125	0.5714285714285714	0.0	0.3466666666666667	0.3466666666666667	0.0	0.5	0.012	0.006024096385542169
2019-12-17 05:50:00	0.0	0.0	0.42416966786714694	0.0	0.017241379310344827	0.9500000000000001	0.025078369905956112	0.0	0.0	0.9341021416803954	0.35078534031413605	0.0	0.0	0.1	0.02	0.0	0.01	0.33333333333333337	0.16417910447761194	1.0	0.0	0.0	0.0	0.49624060150375937	0.0	0.0	0.125	0.5714285714285714	0.0	0.3466666666666667	0.3466666666666667	0.0	0.5	0.012	0.006024096385542169
2019-12-17 05:55:00	0.0	0.0	0.4277711084433774	0.0	0.017241379310344827	0.9500000000000001	0.021943573667711595	0.0	0.0	0.9349258649093903	0.34816753926701566	0.0	0.0	0.1	0.03	0.0	0.005	0.33333333333333337	0.16417910447761194	1.0	0.0	0.0	0.0	0.49624060150375937	0.0	0.0	0.125	0.5714285714285714	0.0	0.3466666666666667	0.3466666666666667	0.0	0.5	0.012	0.006024096385542169
2019-12-17 06:00:00	0.0	0.0	0.4213685474189676	0.0	0.017241379310344827	0.9500000000000001	0.021943573667711595	0.0	0.0	0.9357495881383855	0.35078534031413605	0.0	0.0	0.1	0.03	0.0	0.005	0.33333333333333337	0.16417910447761194	1.0	0.0	0.0	0.0	0.49624060150375937	0.0	0.0	0.125	0.5714285714285714	0.0	0.3466666666666667	0.3466666666666667	0.0	0.5	0.012	0.006024096385542169
2019-12-17 06:05:00	0.0	0.0	0.42897158863545426	0.0	0.017241379310344827	0.9500000000000001	0.021943573667711595	0.0	0.0	0.9365733113673805	0.34816753926701566	0.0	0.0	0.1	0.03	0.0	0.005	0.33333333333333337	0.16417910447761194	1.0	0.0	0.0	0.0	0.49624060150375937	0.0	0.0	0.125	0.5714285714285714	0.0	0.3466666666666667	0.3466666666666667	0.0	0.5	0.012	0.006024096385542169
2019-12-17 06:10:00	0.0	0.0	0.42416966786714694	0.0	0.017241379310344827	0.9500000000000001	0.021943573667711595	0.0	0.0	0.9373970345963756	0.34816753926701566	0.0	0.0	0.1	0.03	0.0	0.0	0.33333333333333337	0.16417910447761194	1.0	0.0	0.0	0.0	0.49624060150375937	0.0	0.0	0.125	0.5714285714285714	0.0	0.3466666666666667	0.3466666666666667	0.0	0.5	0.012	0.006024096385542169
2019-12-17 06:15:00	0.0	0.0	0.4165666266506603	0.0	0.017241379310344827	0.9500000000000001	0.021943573667711595	0.0	0.0	0.9382207578253706	0.3455497382198952	0.0	0.0	0.1	0.03	0.0	0.0	0.33333333333333337	0.16417910447761194	1.0	0.0	0.0	0.0	0.49624060150375937	0.0	0.0	0.125	0.5714285714285714	0.0	0.3466666666666667	0.3466666666666667	0.0	0.5	0.012	0.006024096385542169
2019-12-17 06:20:00	0.0	0.0	0.42537014805922374	0.0	0.017241379310344827	0.9500000000000001	0.021943573667711595	0.0	0.0	0.9390444810543657	0.3455497382198952	0.0	0.0	0.1	0.03	0.0	0.0	0.33333333333333337	0.16417910447761194	1.0	0.0	0.0	0.0	0.49624060150375937	0.0	0.0	0.125	0.5714285714285714	0.0	0.3466666666666667	0.3466666666666667	0.0	0.5	0.012	0.006024096385542169
2019-12-17 06:25:00	0.0	0.0	0.42977190876350546	0.0	0.017241379310344827	0.9500000000000001	0.021943573667711595	0.0	0.0	0.9398682042833608	0.34816753926701566	0.0	0.0	0.1	0.03	0.0	0.0	0.33333333333333337	0.16417910447761194	1.0	0.0	0.0	0.0	0.49624060150375937	0.0	0.0	0.125	0.5714285714285714	0.0	0.3466666666666667	0.3466666666666667	0.0	0.5	0.012	0.006024096385542169
2019-12-17 06:30:00	0.0	0.0	0.420968387354942	0.0	0.017241379310344827	0.9500000000000001	0.021943573667711595	0.0	0.0	0.9406919275123558	0.34816753926701566	0.0	0.0	0.1	0.03	0.0	0.0	0.33333333333333337	0.16417910447761194	1.0	0.0	0.0	0.0	0.49624060150375937	0.0	0.0	0.125	0.5714285714285714	0.0	0.3466666666666667	0.3466666666666667	0.0	0.5	0.012	0.006024096385542169
2019-12-17 06:35:00	0.0	0.0	0.42496998799519814	0.0	0.017241379310344827	0.9500000000000001	0.021943573667711595	0.0	0.0	0.9406919275123558	0.34816753926701566	0.0	0.0	0.1	0.03	0.0	0.0	0.33333333333333337	0.16417910447761194	1.0	0.0	0.0	0.0	0.49624060150375937	0.0	0.0	0.125	0.5714285714285714	0.0	0.3466666666666667	0.3466666666666667	0.0	0.5	0.012	0.006024096385542169
2019-12-17 06:40:00	0.0	0.0	0.4269707883153262	0.0	0.017241379310344827	0.9500000000000001	0.021943573667711595	0.0	0.0	0.9406919275123558	0.3455497382198952	0.0	0.0	0.1	0.03	0.0	0.005	0.33333333333333337	0.16417910447761194	1.0	0.0	0.0	0.0	0.49624060150375937	0.0	0.0	0.125	0.5714285714285714	0.0	0.3466666666666667	0.3466666666666667	0.0	0.5	0.012	0.006024096385542169
2019-12-17 06:45:00	0.0	0.0	0.435374149659864	0.0	0.017241379310344827	0.9500000000000001	0.018808777429467086	0.0	0.0	0.9415156507413508	0.34816753926701566	0.0	0.0	0.1	0.03	0.0	0.005	0.33333333333333337	0.16417910447761194	1.0	0.0	0.0	0.0	0.49624060150375937	0.0	0.0	0.125	0.5714285714285714	0.0	0.3466666666666667	0.3466666666666667	0.0	0.5	0.012	0.006024096385542169
2019-12-17 06:50:00	0.0	0.0	0.41736694677871156	0.0	0.017241379310344827	0.9500000000000001	0.018808777429467086	0.0	0.0	0.942339373970346	0.3455497382198952	0.0	0.0	0.1	0.03	0.0	0.01	0.33333333333333337	0.16417910447761194	1.0	0.0	0.0	0.0	0.49624060150375937	0.0	0.0	0.125	0.5714285714285714	0.0	0.3466666666666667	0.3466666666666667	0.0	0.5	0.012	0.006024096385542169
2019-12-17 06:55:00	0.0	0.0	0.43097238895558226	0.0	0.017241379310344827	0.9500000000000001	0.018808777429467086	0.0	0.0	0.942339373970346	0.3455497382198952	0.0	0.0	0.1	0.03	0.0	0.015	0.33333333333333337	0.16417910447761194	1.0	0.0	0.0	0.0	0.49624060150375937	0.0	0.0	0.125	0.5714285714285714	0.0	0.3466666666666667	0.3466666666666667	0.0	0.5	0.012	0.006024096385542169
2019-12-17 07:00:00	0.0	0.0	0.4277711084433774	0.0	0.017241379310344827	0.9500000000000001	0.018808777429467086	0.0	0.0	0.943163097199341	0.3455497382198952	0.0	0.0	0.1	0.03	0.0	0.015	0.33333333333333337	0.16417910447761194	1.0	0.0	0.0	0.0	0.49624060150375937	0.0	0.0	0.125	0.5714285714285714	0.0	0.3466666666666667	0.3466666666666667	0.0	0.5	0.012	0.006024096385542169
2019-12-17 07:05:00	0.0	0.0	0.43137254901960786	0.0	0.017241379310344827	0.9500000000000001	0.018808777429467086	0.0	0.0	0.943163097199341	0.3455497382198952	0.0	0.0	0.1	0.03	0.0	0.02	0.33333333333333337	0.16417910447761194	1.0	0.0	0.0	0.0	0.49624060150375937	0.0	0.0	0.125	0.5714285714285714	0.0	0.3466666666666667	0.3466666666666667	0.0	0.5	0.012	0.006024096385542169
2019-12-17 07:10:00	0.0	0.0	0.4285714285714286	0.0	0.017241379310344827	0.9500000000000001	0.018808777429467086	0.0	0.0	0.943986820428336	0.34816753926701566	0.0	0.0	0.1	0.03	0.0	0.025	0.33333333333333337	0.16417910447761194	1.0	0.0	0.0	0.0	0.49624060150375937	0.0	0.0	0.125	0.5714285714285714	0.0	0.3466666666666667	0.3466666666666667	0.0	0.5	0.012	0.006024096385542169
2019-12-17 07:15:00	0.0	0.0	0.4329731892757103	0.0	0.017241379310344827	0.9500000000000001	0.018808777429467086	0.0	0.0	0.943986820428336	0.34816753926701566	0.0	0.0	0.1	0.03	0.0	0.03	0.33333333333333337	0.16417910447761194	1.0	0.0	0.0	0.0	0.49624060150375937	0.0	0.0	0.125	0.5714285714285714	0.0	0.3466666666666667	0.3466666666666667	0.0	0.5	0.012	0.006024096385542169
2019-12-17 07:20:00	0.0	0.0	0.44537815126050423	0.0	0.017241379310344827	0.9500000000000001	0.018808777429467086	0.0	0.0	0.9448105436573311	0.3455497382198952	0.0	0.0	0.1	0.03	0.0	0.025	0.33333333333333337	0.16417910447761194	1.0	0.0	0.0	0.0	0.49624060150375937	0.0	0.0	0.125	0.5714285714285714	0.0	0.3466666666666667	0.3466666666666667	0.0	0.5	0.012	0.006024096385542169
2019-12-17 07:25:00	0.0	0.0	0.42737094837935174	0.0	0.017241379310344827	0.9500000000000001	0.018808777429467086	0.0	0.0	0.9448105436573311	0.34816753926701566	0.0	0.0	0.1	0.03	0.0	0.02	0.33333333333333337	0.16417910447761194	1.0	0.0	0.0	0.0	0.49624060150375937	0.0	0.0	0.125	0.5714285714285714	0.0	0.3466666666666667	0.3466666666666667	0.0	0.5	0.012	0.006024096385542169
2019-12-17 07:30:00	0.0	0.0	0.4345738295318128	0.0	0.017241379310344827	0.9500000000000001	0.018808777429467086	0.0	0.0	0.9456342668863261	0.3455497382198952	0.0	0.0	0.1	0.03	0.0	0.015	0.33333333333333337	0.16417910447761194	1.0	0.0	0.0	0.0	0.49624060150375937	0.0	0.0	0.125	0.5714285714285714	0.0	0.3466666666666667	0.3466666666666667	0.0	0.5	0.012	0.006024096385542169
2019-12-17 07:35:00	0.0	0.0	0.45058023209283715	0.0	0.017241379310344827	0.9500000000000001	0.018808777429467086	0.0	0.0	0.9464579901153213	0.3455497382198952	0.0	0.0	0.1	0.03	0.0	0.01	0.33333333333333337	0.16417910447761194	1.0	0.0	0.0	0.0	0.49624060150375937	0.0	0.0	0.125	0.7272727272727273	0.0	0.5066666666666667	0.6933333333333334	0.0	0.5	0.012	0.006024096385542169
2019-12-17 07:40:00	1.0	0.0	0.43897559023609445	0.0	0.017241379310344827	0.9500000000000001	0.018808777429467086	0.0	0.4945652173913044	0.9472817133443162	0.35078534031413605	0.1018348623853211	0.5634517766497461	0.1	0.03	1.0	0.005	0.33333333333333337	0.16417910447761194	1.0	0.0	0.0	0.0	0.49624060150375937	0.0	0.0	0.125	0.7272727272727273	0.0	0.5066666666666667	0.6933333333333334	0.0	0.5	0.012	0.006024096385542169
2019-12-17 07:45:00	1.0	0.0	0.4401760704281713	0.0	0.017241379310344827	0.9500000000000001	0.01567398119122257	0.0	0.7010869565217392	0.9514003294892915	0.3586387434554973	0.1018348623853211	0.5634517766497461	0.1	0.03	1.0	0.0	0.33333333333333337	0.16417910447761194	1.0	0.0	0.0	0.0	0.49624060150375937	0.0	0.0	0.125	0.7272727272727273	0.0	0.5066666666666667	0.6933333333333334	0.0	0.5	0.012	0.006024096385542169
2019-12-17 07:50:00	1.0	0.0	0.42657062825130054	0.0	0.017241379310344827	0.9500000000000001	0.018808777429467086	0.0	0.7703804347826088	0.9505766062602965	0.37958115183246066	0.1018348623853211	0.5634517766497461	0.1	0.03	1.0	0.0	0.33333333333333337	0.16417910447761194	1.0	0.0	0.0	0.0	0.49624060150375937	0.0	0.0	0.125	0.7272727272727273	0.0	0.5066666666666667	0.6933333333333334	0.0	0.5	0.012	0.006024096385542169
2019-12-17 07:55:00	1.0	0.0	0.4409763905562225	0.0	0.017241379310344827	0.9500000000000001	0.037617554858934164	0.0	0.7989130434782609	0.9184514003294892	0.4162303664921465	0.1018348623853211	0.5634517766497461	0.1	0.03	1.0	0.005	0.33333333333333337	0.16417910447761194	1.0	0.0	0.0	0.0	0.49624060150375937	0.0	0.0	0.125	0.7272727272727273	0.0	0.5066666666666667	0.6933333333333334	0.0	0.5	0.012	0.006024096385542169
2019-12-17 08:00:00	1.0	0.0	0.4317727090836335	0.0	0.017241379310344827	0.9500000000000001	0.0689655172413793	0.0	0.7744565217391305	0.8624382207578253	0.4528795811518324	0.1018348623853211	0.5634517766497461	0.1	0.03	1.0	0.005	0.33333333333333337	0.16417910447761194	1.0	0.0	0.0	0.0	0.49624060150375937	0.0	0.0	0.125	0.7272727272727273	0.0	0.5066666666666667	0.6933333333333334	0.0	0.5	0.012	0.006024096385542169
2019-12-17 08:05:00	1.0	0.0	0.4369747899159664	0.0	0.017241379310344827	0.9500000000000001	0.09717868338557992	0.0	0.7459239130434783	0.8187808896210873	0.47905759162303657	0.0	0.0	0.02	0.0	1.0	0.005	0.5	0.16417910447761194	1.0	0.0	0.0	0.0	0.49624060150375937	0.91	0.9500000000000001	0.125	0.7272727272727273	0.0	0.5066666666666667	0.6933333333333334	0.0	0.5	0.012	0.006024096385542169
2019-12-17 08:10:00	1.0	0.0	0.435374149659864	0.0	0.017241379310344827	0.9500000000000001	0.115987460815047	0.0	0.7133152173913044	0.7973640856672157	0.49476439790575905	0.0	0.0	0.01	0.0	1.0	0.0	0.5	0.16417910447761194	1.0	0.0	0.0	0.0	0.49624060150375937	0.91	0.9500000000000001	0.125	0.7272727272727273	0.0	0.5066666666666667	0.6933333333333334	0.0	0.5	0.012	0.006024096385542169
2019-12-17 08:15:00	1.0	0.0	0.42416966786714694	0.0	0.017241379310344827	0.9500000000000001	0.12539184952978055	0.0	0.0	0.78665568369028	0.5052356020942408	0.0	0.0	0.01	0.0	1.0	0.0	0.5	0.16417910447761194	1.0	0.0	0.0	0.0	0.49624060150375937	0.91	0.9500000000000001	0.125	0.7272727272727273	0.0	0.5066666666666667	0.6933333333333334	0.0	0.5	0.012	0.006024096385542169
2019-12-17 08:20:00	1.0	0.0	0.42897158863545426	0.0	0.017241379310344827	0.9500000000000001	0.13166144200626959	0.0	0.0	0.7800658978583196	0.5157068062827225	0.0	0.0	0.01	0.0	1.0	0.0	0.5	0.16417910447761194	1.0	0.0	0.0	0.0	0.49624060150375937	0.91	0.9500000000000001	0.125	0.7272727272727273	0.0	0.5066666666666667	0.6933333333333334	0.0	0.5	0.012	0.006024096385542169
2019-12-17 08:25:00	1.0	0.0	0.4229691876750701	0.0	0.017241379310344827	0.9500000000000001	0.13166144200626959	0.0	0.0	0.7784184514003294	0.5183246073298429	0.0	0.0	0.01	0.0	1.0	0.0	0.5	0.16417910447761194	1.0	0.0	0.0	0.0	0.49624060150375937	0.91	0.9500000000000001	0.125	0.7272727272727273	0.0	0.5066666666666667	0.5066666666666667	0.0	0.5	0.012	0.006024096385542169
2019-12-17 08:30:00	1.0	0.0	0.42416966786714694	0.0	0.017241379310344827	0.9500000000000001	0.1347962382445141	0.0	0.0	0.7792421746293245	0.5209424083769633	0.0	0.0	0.01	0.0	1.0	0.0	0.5	0.16417910447761194	1.0	0.0	0.0	0.0	0.49624060150375937	0.91	0.9500000000000001	0.125	0.7272727272727273	0.0	0.5066666666666667	0.5066666666666667	0.0	0.5	0.012	0.006024096385542169
2019-12-17 08:35:00	1.0	0.0	0.42537014805922374	0.0	0.017241379310344827	0.9500000000000001	0.1347962382445141	0.0	0.0	0.7808896210873145	0.5235602094240837	0.0	0.0	0.01	0.0	1.0	0.0	0.5	0.16417910447761194	1.0	0.0	0.0	0.0	0.49624060150375937	0.91	0.9500000000000001	0.125	0.7272727272727273	0.0	0.5066666666666667	0.5066666666666667	0.0	0.5	0.012	0.006024096385542169
2019-12-17 08:40:00	1.0	0.0	0.4213685474189676	0.0	0.017241379310344827	0.9500000000000001	0.13166144200626959	0.0	0.0	0.7833607907742999	0.5261780104712042	0.0	0.0	0.01	0.0	1.0	0.0	0.5	0.16417910447761194	1.0	0.0	0.0	0.0	0.49624060150375937	0.91	0.9500000000000001	0.125	0.7272727272727273	0.0	0.5066666666666667	0.5066666666666667	0.0	0.5	0.012	0.006024096385542169
2019-12-17 08:45:00	1.0	0.0	0.43097238895558226	0.0	0.017241379310344827	0.9500000000000001	0.1347962382445141	0.0	0.0	0.7833607907742999	0.5287958115183244	0.0	0.0	0.01	0.01	1.0	0.0	0.5	0.16417910447761194	1.0	0.0	0.0	0.0	0.49624060150375937	0.91	0.9500000000000001	0.125	0.7272727272727273	0.0	0.5066666666666667	0.5066666666666667	0.0	0.5	0.012	0.006024096385542169
2019-12-17 08:50:00	1.0	0.0	0.4285714285714286	0.0	0.017241379310344827	0.9500000000000001	0.13166144200626959	0.0	0.0	0.7841845140032948	0.5287958115183244	0.09174311926605505	0.5076142131979695	0.01	0.01	1.0	0.0	0.5	0.16417910447761194	0.0	0.0	0.0	0.0	0.49624060150375937	0.91	0.9500000000000001	0.125	0.7272727272727273	0.0	0.5066666666666667	0.5066666666666667	0.0	0.5	0.012	0.006024096385542169
2019-12-17 08:55:00	1.0	0.0	0.4345738295318128	0.0	0.017241379310344827	0.9500000000000001	0.13166144200626959	0.0	0.0	0.78665568369028	0.5287958115183244	0.09357798165137615	0.5076142131979695	0.03	0.03	1.0	0.0	0.5	0.16417910447761194	0.0	0.0	0.0	0.0	0.49624060150375937	0.91	0.9500000000000001	0.125	0.7272727272727273	0.0	0.5066666666666667	0.5066666666666667	0.0	0.5	0.012	0.006024096385542169
2019-12-17 09:00:00	1.0	0.0	0.42577030812324934	0.0	0.017241379310344827	0.9500000000000001	0.13166144200626959	0.0	0.0	0.7883031301482701	0.5287958115183244	0.0944954128440367	0.5076142131979695	0.03	0.03	1.0	0.0	0.5	0.16417910447761194	0.0	0.0	0.0	0.0	0.49624060150375937	0.91	0.9500000000000001	0.125	0.7272727272727273	0.0	0.5066666666666667	0.5066666666666667	0.0	0.5	0.012	0.006024096385542169
2019-12-17 09:05:00	1.0	0.0	0.43097238895558226	0.0	0.017241379310344827	0.9500000000000001	0.12852664576802506	0.0	0.0	0.7907742998352553	0.5287958115183244	0.09541284403669725	0.5076142131979695	0.03	0.03	1.0	0.0	0.5	0.16417910447761194	0.0	0.0	0.0	0.0	0.49624060150375937	0.91	0.9500000000000001	0.125	0.7272727272727273	0.0	0.5066666666666667	0.5066666666666667	0.0	0.5	0.012	0.006024096385542169
2019-12-17 09:10:00	1.0	0.0	0.42577030812324934	0.0	0.017241379310344827	0.9500000000000001	0.12539184952978055	0.0	0.0	0.7940691927512356	0.5261780104712042	0.09724770642201835	0.5076142131979695	0.03	0.03	1.0	0.0	0.5	0.16417910447761194	0.0	0.0	0.0	0.0	0.49624060150375937	0.91	0.9500000000000001	0.125	0.7272727272727273	0.0	0.5066666666666667	0.5066666666666667	0.0	0.5	0.012	0.006024096385542169
2019-12-17 09:15:00	1.0	0.0	0.4293717486994798	0.0	0.017241379310344827	0.9500000000000001	0.12539184952978055	0.0	0.0	0.7948929159802306	0.5261780104712042	0.09908256880733946	0.5076142131979695	0.03	0.03	1.0	0.0	0.5	0.16417910447761194	0.0	0.0	0.0	0.0	0.49624060150375937	0.85	0.9500000000000001	0.125	0.7272727272727273	0.0	0.5066666666666667	0.5066666666666667	0.0	0.5	0.012	0.006024096385542169
2019-12-17 09:20:00	1.0	0.0	0.42657062825130054	0.0	0.017241379310344827	0.9500000000000001	0.12539184952978055	0.0	0.0	0.7948929159802306	0.5261780104712042	0.10275229357798166	0.5076142131979695	0.03	0.03	1.0	0.0	0.5	0.16417910447761194	0.0	0.0	0.0	0.0	0.49624060150375937	0.85	0.9500000000000001	0.125	0.7272727272727273	0.0	0.5066666666666667	0.5066666666666667	0.0	0.01	0.012	0.006024096385542169
2019-12-17 09:25:00	1.0	0.0	0.43097238895558226	0.0	0.017241379310344827	0.9500000000000001	0.12225705329153602	0.0	0.0	0.799835255354201	0.5261780104712042	0.10458715596330276	0.5076142131979695	0.03	0.03	1.0	0.0	0.5	0.16417910447761194	0.0	0.0	0.0	0.0	0.49624060150375937	0.85	0.9500000000000001	0.125	0.7272727272727273	0.0	0.5066666666666667	0.5066666666666667	0.0	0.01	0.012	0.006024096385542169
2019-12-17 09:30:00	1.0	0.0	0.4317727090836335	0.0	0.017241379310344827	0.9500000000000001	0.11912225705329152	0.0	0.0	0.8039538714991763	0.5261780104712042	0.10642201834862386	0.5076142131979695	0.03	0.03	1.0	0.0	0.5	0.16417910447761194	0.0	0.0	0.0	0.0	0.49624060150375937	0.85	0.9500000000000001	0.125	0.7272727272727273	0.0	0.5066666666666667	0.5066666666666667	0.0	0.01	0.012	0.006024096385542169
2019-12-17 09:35:00	1.0	0.0	0.4337735094037616	0.0	0.017241379310344827	0.9500000000000001	0.11912225705329152	0.0	0.0	0.8039538714991763	0.5235602094240837	0.10550458715596331	0.5076142131979695	0.01	0.0	1.0	0.0	0.5	0.16417910447761194	0.0	0.0	0.0	0.0	0.49624060150375937	0.0	0.9500000000000001	0.125	0.7272727272727273	0.0	0.5066666666666667	0.5066666666666667	0.0	0.01	0.012	0.006024096385542169
2019-12-17 09:40:00	1.0	0.0	0.41736694677871156	0.0	0.017241379310344827	0.9500000000000001	0.11912225705329152	0.0	0.0	0.8056013179571663	0.5235602094240837	0.10733944954128441	0.5076142131979695	0.01	0.0	1.0	0.0	0.5	0.16417910447761194	0.0	0.0	0.0	0.0	0.49624060150375937	0.0	0.9500000000000001	0.125	0.7272727272727273	0.0	0.5066666666666667	0.5066666666666667	0.0	0.01	0.012	0.006024096385542169
2019-12-17 09:45:00	1.0	0.0	0.43217286914765907	0.0	0.017241379310344827	0.9500000000000001	0.115987460815047	0.0	0.0	0.8072487644151565	0.5235602094240837	0.10917431192660551	0.5076142131979695	0.01	0.0	1.0	0.0	0.5	0.16417910447761194	0.0	0.0	0.0	0.0	0.49624060150375937	0.0	0.9500000000000001	0.125	0.7272727272727273	0.0	0.5066666666666667	0.5066666666666667	0.0	0.01	0.012	0.006024096385542169
2019-12-17 09:50:00	1.0	0.0	0.41456582633053224	0.0	0.017241379310344827	0.9500000000000001	0.115987460815047	0.0	0.0	0.8088962108731466	0.5235602094240837	0.10642201834862386	0.5076142131979695	0.01	0.0	1.0	0.0	0.5	0.16417910447761194	0.0	0.0	0.0	0.0	0.49624060150375937	0.0	0.9500000000000001	0.125	0.7272727272727273	0.0	0.5066666666666667	0.5066666666666667	0.0	0.01	0.012	0.006024096385542169
2019-12-17 09:55:00	1.0	0.0	0.4245698279311725	0.0	0.017241379310344827	0.92	0.11285266457680249	0.0	0.0	0.8130148270181219	0.5235602094240837	0.10091743119266056	0.5076142131979695	0.01	0.0	1.0	0.0	0.5	0.16417910447761194	0.0	0.0	0.0	0.0	0.49624060150375937	0.0	0.9500000000000001	0.125	0.7272727272727273	0.0	0.5066666666666667	0.5066666666666667	0.0	0.01	0.012	0.006024096385542169
2019-12-17 10:00:00	1.0	0.0	0.43097238895558226	0.0	0.017241379310344827	0.89	0.11285266457680249	0.0	0.0	0.814662273476112	0.5209424083769633	0.1	0.5076142131979695	0.01	0.0	1.0	0.0	0.5	0.16417910447761194	0.0	0.0	0.0	0.0	0.49624060150375937	0.0	0.9500000000000001	0.125	0.7272727272727273	0.0	0.5066666666666667	0.5066666666666667	0.0	0.01	0.012	0.006024096385542169
2019-12-17 10:05:00	1.0	0.0	0.4277711084433774	0.0	0.017241379310344827	0.86	0.10971786833855798	0.0	0.0	0.815485996705107	0.5183246073298429	0.09908256880733946	0.5076142131979695	0.01	0.0	1.0	0.01	0.5	0.16417910447761194	0.0	0.0	0.0	0.0	0.49624060150375937	0.0	0.9500000000000001	0.125	0.7272727272727273	0.0	0.5066666666666667	0.5066666666666667	0.0	0.01	0.012	0.006024096385542169
2019-12-17 10:10:00	1.0	0.0	0.4329731892757103	0.0	0.017241379310344827	0.8300000000000001	0.10658307210031347	0.0	0.0	0.8187808896210873	0.5130890052356021	0.1018348623853211	0.5076142131979695	0.01	0.0	1.0	0.02	0.5	0.16417910447761194	0.0	0.0	0.0	0.0	0.49624060150375937	0.0	0.9500000000000001	0.125	0.7324675324675325	0.0	0.5066666666666667	0.5066666666666667	0.0	0.01	0.012	0.006024096385542169
2019-12-17 10:15:00	1.0	0.0	0.4221688675470189	0.0	0.017241379310344827	0.8	0.10344827586206895	0.0	0.0	0.8228995057660626	0.5104712041884816	0.1018348623853211	0.5076142131979695	0.01	0.0	1.0	0.025	0.5	0.16417910447761194	0.0	0.0	0.0	0.0	0.49624060150375937	0.0	0.9500000000000001	0.125	0.7324675324675325	0.0	0.512	0.512	0.0	0.01	0.012	0.006024096385542169
2019-12-17 10:20:00	1.0	0.0	0.4461784713885555	0.0	0.017241379310344827	0.7000000000000001	0.10344827586206895	0.0	0.0	0.8237232289950576	0.5104712041884816	0.10642201834862386	0.5076142131979695	0.01	0.0	1.0	0.025	0.5	0.16417910447761194	0.0	0.0	0.0	0.0	0.49624060150375937	0.0	0.9500000000000001	0.125	0.7324675324675325	0.0	0.512	0.512	0.0	0.01	0.012	0.006024096385542169
2019-12-17 10:25:00	1.0	0.0	0.4341736694677871	0.0	0.017241379310344827	0.2	0.10031347962382443	0.0	0.3478260869565218	0.8270181219110379	0.5026178010471203	0.11926605504587157	0.5076142131979695	0.01	0.0	1.0	0.02	0.5	0.16417910447761194	0.0	0.0	0.0	0.0	0.49624060150375937	0.0	0.9500000000000001	0.125	0.7324675324675325	0.0	0.512	0.512	0.0	0.01	0.012	0.006024096385542169
2019-12-17 10:30:00	1.0	0.0	0.4385754301720689	0.0	0.017241379310344827	0.0	0.09404388714733541	0.0	0.3777173913043479	0.8336079077429983	0.49999999999999994	0.13302752293577982	0.5076142131979695	0.03	0.0	1.0	0.02	0.5	0.16417910447761194	0.0	0.0	0.0	0.0	0.49624060150375937	0.0	0.9500000000000001	0.125	0.7324675324675325	0.0	0.512	0.512	0.0	0.01	0.012	0.006024096385542169
2019-12-17 10:35:00	1.0	0.0	0.4317727090836335	0.0	0.017241379310344827	0.0	0.09717868338557992	0.0	0.36548913043478265	0.8327841845140033	0.49999999999999994	0.13486238532110092	0.5076142131979695	0.03	0.0	1.0	0.04	0.5	0.16417910447761194	0.0	0.0	0.0	0.0	0.49624060150375937	0.0	0.9500000000000001	0.125	0.7324675324675325	0.0	0.512	0.512	0.0	0.01	0.012	0.006024096385542169
2019-12-17 10:40:00	1.0	0.0	0.44897959183673475	0.0	0.017241379310344827	0.0	0.09717868338557992	0.0	0.37635869565217395	0.830313014827018	0.49999999999999994	0.14220183486238533	0.5076142131979695	0.03	0.0	1.0	0.06	0.5	0.16417910447761194	0.0	0.0	0.0	0.0	0.49624060150375937	0.0	0.2	0.125	0.7324675324675325	0.0	0.512	0.512	0.0	0.01	0.012	0.006024096385542169
2019-12-17 10:45:00	1.0	0.0	0.4385754301720689	0.0	0.017241379310344827	0.0	0.10031347962382443	0.0	0.3980978260869566	0.8261943986820427	0.5026178010471203	0.15321100917431194	0.5076142131979695	0.03	0.0	1.0	0.08	0.5	0.16417910447761194	0.0	0.0	0.0	0.0	0.49624060150375937	0.0	0.2	0.125	0.7584415584415585	0.0	0.5386666666666666	0.5386666666666666	0.0	0.01	0.012	0.006024096385542169
2019-12-17 10:50:00	1.0	0.0	0.45898359343737494	0.0	0.017241379310344827	0.0	0.10344827586206895	0.0	0.6222826086956522	0.8204283360790774	0.5078534031413612	0.1614678899082569	0.5076142131979695	0.01	0.0	1.0	0.06999999999999999	0.5	0.16417910447761194	0.0	0.0	0.0	0.0	0.49624060150375937	0.0	0.0	0.125	0.7584415584415585	0.0	0.5386666666666666	0.5386666666666666	0.0	0.01	0.012	0.006024096385542169
2019-12-17 10:55:00	1.0	0.0	0.4577831132452982	0.0	0.017241379310344827	0.0	0.115987460815047	0.0	0.7214673913043479	0.8088962108731466	0.5209424083769633	0.14862385321100918	0.5076142131979695	0.01	0.0	1.0	0.065	0.5	0.16417910447761194	0.0	0.0	0.0	0.0	0.49624060150375937	0.0	0.0	0.125	0.7792207792207793	0.0	0.56	0.56	0.0	0.01	0.012	0.006024096385542169
2019-12-17 11:00:00	1.0	0.0	0.46218487394957986	0.0	0.017241379310344827	0.0	0.13166144200626959	0.0	0.7160326086956523	0.7907742998352553	0.5366492146596857	0.14862385321100918	0.5076142131979695	0.01	0.0	1.0	0.055	0.5	0.16417910447761194	0.0	0.0	0.0	0.0	0.49624060150375937	0.0	0.0	0.125	0.7792207792207793	0.0	0.56	0.56	0.0	0.01	0.012	0.006024096385542169
2019-12-17 11:05:00	1.0	0.0	0.444577831132453	0.0	0.017241379310344827	0.0	0.14733542319749215	0.0	0.7010869565217392	0.7751235584843492	0.5523560209424083	0.15045871559633028	0.5076142131979695	0.01	0.0	1.0	0.06	0.5	0.16417910447761194	0.0	0.0	0.0	0.0	0.49624060150375937	0.0	0.0	0.125	0.7792207792207793	0.0	0.56	0.56	0.0	0.01	0.012	0.006024096385542169
2019-12-17 11:10:00	1.0	0.0	0.4693877551020409	0.0	0.017241379310344827	0.0	0.1567398119122257	0.0	0.6766304347826088	0.7652388797364086	0.5602094240837695	0.12935779816513762	0.5076142131979695	0.01	0.0	1.0	0.06	0.5	0.16417910447761194	0.0	0.0	0.0	0.0	0.49624060150375937	0.0	0.0	0.125	0.7792207792207793	0.0	0.56	0.56	0.0	0.01	0.012	0.006024096385542169
2019-12-17 11:15:00	1.0	0.0	0.4653861544617848	0.0	0.017241379310344827	0.0	0.1598746081504702	0.0	0.6494565217391305	0.7619439868204283	0.5654450261780104	0.12018348623853212	0.5076142131979695	0.01	0.0	1.0	0.065	0.5	0.16417910447761194	0.0	0.0	0.0	0.0	0.49624060150375937	0.0	0.0	0.125	0.8051948051948052	0.0	0.5866666666666667	0.5866666666666667	0.0	0.01	0.012	0.006024096385542169
2019-12-17 11:20:00	1.0	0.0	0.4577831132452982	0.0	0.017241379310344827	0.0	0.1598746081504702	0.0	0.6399456521739131	0.7619439868204283	0.5680628272251308	0.13211009174311927	0.5076142131979695	0.01	0.0	1.0	0.06999999999999999	0.5	0.16417910447761194	0.0	0.0	0.0	0.0	0.49624060150375937	0.0	0.0	0.125	0.8051948051948052	0.0	0.5866666666666667	0.5866666666666667	0.0	0.01	0.012	0.006024096385542169
2019-12-17 11:25:00	1.0	0.0	0.47138855542216895	0.0	0.017241379310344827	0.0	0.16300940438871472	0.0	0.6385869565217392	0.7619439868204283	0.5706806282722512	0.15045871559633028	0.5076142131979695	0.01	0.0	1.0	0.075	0.5	0.16417910447761194	0.0	0.0	0.0	0.0	0.49624060150375937	0.0	0.0	0.125	0.8051948051948052	0.0	0.5866666666666667	0.5866666666666667	0.0	0.01	0.012	0.006024096385542169
2019-12-17 11:30:00	1.0	0.0	0.47539015606242496	0.0	0.017241379310344827	0.0	0.16614420062695923	0.0	0.6453804347826088	0.7619439868204283	0.5785340314136125	0.13853211009174313	0.5076142131979695	0.01	0.0	1.0	0.08	0.5	0.16417910447761194	0.0	0.0	0.0	0.0	0.49624060150375937	0.0	0.0	0.125	0.8051948051948052	0.0	0.5866666666666667	0.5866666666666667	0.0	0.01	0.012	0.006024096385542169
2019-12-17 11:35:00	1.0	0.0	0.4785914365746299	0.0	0.017241379310344827	0.0	0.16614420062695923	0.0	0.6440217391304348	0.7611202635914333	0.5811518324607329	0.12293577981651377	0.5076142131979695	0.01	0.0	1.0	0.08	0.5	0.16417910447761194	0.0	0.0	0.0	0.0	0.49624060150375937	0.0	0.0	0.125	0.8051948051948052	0.0	0.5866666666666667	0.5866666666666667	0.0	0.01	0.012	0.006024096385542169
2019-12-17 11:40:00	1.0	0.0	0.4873949579831933	0.0	0.017241379310344827	0.0	0.16927899686520373	0.0	0.6440217391304348	0.7611202635914333	0.5837696335078533	0.11376146788990826	0.5076142131979695	0.01	0.0	1.0	0.08	0.5	0.16417910447761194	0.0	0.0	0.0	0.0	0.49624060150375937	0.0	0.0	0.125	0.8051948051948052	0.0	0.5866666666666667	0.5866666666666667	0.0	0.01	0.012	0.006024096385542169
2019-12-17 11:45:00	1.0	0.0	0.4897959183673469	0.0	0.017241379310344827	0.0	0.16927899686520373	0.0	0.6345108695652175	0.7619439868204283	0.5890052356020942	0.11284403669724771	0.5076142131979695	0.01	0.0	1.0	0.08	0.5	0.16417910447761194	0.0	0.0	0.0	0.0	0.49624060150375937	0.0	0.0	0.125	0.8051948051948052	0.0	0.5866666666666667	0.5866666666666667	0.0	0.01	0.012	0.006024096385542169
2019-12-17 11:50:00	1.0	0.0	0.48059223689475794	0.0	0.017241379310344827	0.0	0.16614420062695923	0.0	0.6168478260869565	0.7635914332784184	0.5863874345549737	0.12660550458715597	0.5076142131979695	0.01	0.0	1.0	0.075	0.5	0.16417910447761194	0.0	0.0	0.0	0.0	0.49624060150375937	0.0	0.0	0.125	0.8051948051948052	0.0	0.5866666666666667	0.5866666666666667	0.0	0.01	0.012	0.006024096385542169
2019-12-17 11:55:00	1.0	0.0	0.487795118047219	0.0	0.017241379310344827	0.0	0.16614420062695923	0.0	0.595108695652174	0.7652388797364086	0.5890052356020942	0.11559633027522936	0.5076142131979695	0.01	0.0	1.0	0.06999999999999999	0.5	0.16417910447761194	0.0	0.0	0.0	0.0	0.49624060150375937	0.0	0.0	0.125	0.8051948051948052	0.0	0.5866666666666667	0.5866666666666667	0.0	0.01	0.012	0.006024096385542169
2019-12-17 12:00:00	1.0	0.0	0.4949979991996799	0.0	0.017241379310344827	0.0	0.16614420062695923	0.0	0.580163043478261	0.7677100494233937	0.5890052356020942	0.11467889908256881	0.5076142131979695	0.01	0.0	1.0	0.065	0.5	0.16417910447761194	0.0	0.0	0.0	0.0	0.49624060150375937	0.0	0.0	0.125	0.8051948051948052	0.0	0.5866666666666667	0.5866666666666667	0.0	0.01	0.012	0.006024096385542169
2019-12-17 12:05:00	1.0	0.0	0.4949979991996799	0.0	0.017241379310344827	0.0	0.16300940438871472	0.0	0.561141304347826	0.7693574958813838	0.5890052356020942	0.11467889908256881	0.5076142131979695	0.01	0.0	1.0	0.065	0.5	0.16417910447761194	0.0	0.0	0.0	0.0	0.49624060150375937	0.0	0.0	0.125	0.8051948051948052	0.0	0.5866666666666667	0.5866666666666667	0.0	0.01	0.012	0.006024096385542169
2019-12-17 12:10:00	1.0	0.0	0.49299719887955185	0.0	0.017241379310344827	0.0	0.1598746081504702	0.0	0.5448369565217392	0.772652388797364	0.5863874345549737	0.11009174311926606	0.5076142131979695	0.01	0.0	1.0	0.065	0.5	0.16417910447761194	0.0	0.0	0.0	0.0	0.49624060150375937	0.0	0.0	0.125	0.8051948051948052	0.0	0.5866666666666667	0.5866666666666667	0.0	0.01	0.012	0.006024096385542169
2019-12-17 12:15:00	1.0	0.0	0.5102040816326531	0.0	0.017241379310344827	0.0	0.1567398119122257	0.0	0.5312500000000001	0.7767710049423393	0.5837696335078533	0.12201834862385322	0.5076142131979695	0.01	0.0	1.0	0.065	0.5	0.16417910447761194	0.0	0.0	0.0	0.0	0.49624060150375937	0.0	0.0	0.125	0.8051948051948052	0.0	0.5866666666666667	0.5866666666666667	0.0	0.01	0.012	0.006024096385542169
2019-12-17 12:20:00	1.0	0.0	0.4965986394557823	0.0	0.017241379310344827	0.0	0.15360501567398116	0.0	0.516304347826087	0.7800658978583196	0.5811518324607329	0.14403669724770643	0.5076142131979695	0.01	0.0	1.0	0.045	0.5	0.16417910447761194	0.0	0.0	0.0	0.0	0.49624060150375937	0.0	0.0	0.125	0.8051948051948052	0.0	0.5866666666666667	0.5866666666666667	0.0	0.01	0.012	0.006024096385542169
2019-12-17 12:25:00	1.0	0.0	0.48619447779111646	0.0	0.017241379310344827	0.0	0.15360501567398116	0.0	0.5040760869565218	0.7808896210873145	0.5837696335078533	0.14403669724770643	0.5076142131979695	0.01	0.0	1.0	0.02	0.5	0.16417910447761194	0.0	0.0	0.0	0.0	0.49624060150375937	0.0	0.0	0.125	0.8051948051948052	0.0	0.5866666666666667	0.5866666666666667	0.0	0.01	0.012	0.006024096385542169
2019-12-17 12:30:00	1.0	0.0	0.49059623849539824	0.0	0.017241379310344827	0.0	0.15047021943573666	0.0	0.49320652173913043	0.7833607907742999	0.5811518324607329	0.15321100917431194	0.5076142131979695	0.01	0.0	1.0	0.0	0.5	0.16417910447761194	0.0	0.0	0.0	0.0	0.49624060150375937	0.0	0.0	0.125	0.8051948051948052	0.0	0.5866666666666667	0.5866666666666667	0.0	0.01	0.012	0.006024096385542169
2019-12-17 12:35:00	1.0	0.0	0.49779911964785917	0.0	0.017241379310344827	0.0	0.15047021943573666	0.0	0.48097826086956524	0.7841845140032948	0.5863874345549737	0.1614678899082569	0.5076142131979695	0.01	0.0	1.0	0.0	0.5	0.16417910447761194	0.0	0.0	0.0	0.0	0.49624060150375937	0.0	0.0	0.125	0.8051948051948052	0.0	0.5866666666666667	0.5866666666666667	0.0	0.01	0.012	0.006024096385542169
2019-12-17 12:40:00	1.0	0.0	0.4893957583033214	0.0	0.017241379310344827	0.0	0.15047021943573666	0.0	0.4714673913043479	0.7850082372322899	0.5837696335078533	0.14403669724770643	0.5076142131979695	0.01	0.0	1.0	0.0	0.5	0.16417910447761194	0.0	0.0	0.0	0.0	0.49624060150375937	0.0	0.0	0.125	0.8051948051948052	0.0	0.5866666666666667	0.5866666666666667	0.0	0.01	0.012	0.006024096385542169
2019-12-17 12:45:00	1.0	0.0	0.4741896758703482	0.0	0.017241379310344827	0.0	0.15047021943573666	0.0	0.0	0.7883031301482701	0.5890052356020942	0.22201834862385322	0.5076142131979695	0.01	0.0	1.0	0.0	0.5	0.16417910447761194	0.0	0.0	0.0	0.0	0.49624060150375937	0.0	0.0	0.125	0.8051948051948052	0.0	0.5866666666666667	0.5866666666666667	0.0	0.01	0.012	0.006024096385542169
2019-12-17 12:50:00	1.0	0.0	0.49619847939175676	0.0	0.017241379310344827	0.0	0.15360501567398116	0.0	0.0	0.785831960461285	0.594240837696335	0.23761467889908258	0.5076142131979695	0.01	0.0	1.0	0.0	0.5	0.16417910447761194	0.0	0.0	0.0	0.0	0.49624060150375937	0.0	0.0	0.125	0.8051948051948052	0.0	0.5866666666666667	0.5866666666666667	0.0	0.01	0.012	0.006024096385542169
2019-12-17 12:55:00	1.0	0.0	0.4873949579831933	0.0	0.017241379310344827	0.0	0.1598746081504702	0.0	0.0	0.7817133443163097	0.6047120418848166	0.2669724770642202	0.5076142131979695	0.01	0.0	1.0	0.0	0.5	0.16417910447761194	0.0	0.0	0.0	0.0	0.49624060150375937	0.0	0.0	0.125	0.8051948051948052	0.0	0.5866666666666667	0.5866666666666667	0.0	0.01	0.012	0.006024096385542169
2019-12-17 13:00:00	1.0	0.0	0.4865946378551421	0.0	0.017241379310344827	0.0	0.16614420062695923	0.0	0.0	0.7775947281713345	0.6099476439790575	0.2522935779816514	0.5076142131979695	0.07	0.03	1.0	0.0	0.5	0.16417910447761194	0.0	0.0	0.0	0.0	0.49624060150375937	0.0	0.0	0.125	0.8051948051948052	0.0	0.5866666666666667	0.5866666666666667	0.0	0.01	0.012	0.006024096385542169
2019-12-17 13:05:00	1.0	0.0	0.456982793117247	0.0	0.017241379310344827	0.0	0.16927899686520373	0.0	0.0	0.7677100494233937	0.6047120418848166	0.23944954128440368	0.5076142131979695	0.07	0.06	1.0	0.0	0.5	0.16417910447761194	0.0	0.0	0.0	0.0	0.49624060150375937	0.0	0.0	0.125	0.8051948051948052	0.0	0.5866666666666667	0.5866666666666667	0.0	0.01	0.012	0.006024096385542169
2019-12-17 13:10:00	1.0	0.0	0.43737494997999204	0.0	0.017241379310344827	0.0	0.16614420062695923	0.0	0.0	0.771004942339374	0.5994764397905757	0.16788990825688074	0.5076142131979695	0.01	0.0	1.0	0.0	0.5	0.16417910447761194	0.0	0.0	0.0	0.0	0.49624060150375937	0.0	0.0	0.125	0.8051948051948052	0.0	0.5866666666666667	0.5866666666666667	0.0	0.01	0.012	0.006024096385542169
2019-12-17 13:15:00	1.0	0.0	0.4501800720288116	0.0	0.017241379310344827	0.0	0.16614420062695923	0.0	0.0	0.7718286655683689	0.5994764397905757	0.15045871559633028	0.5076142131979695	0.01	0.0	1.0	0.0	0.5	0.16417910447761194	0.0	0.0	0.0	0.0	0.49624060150375937	0.0	0.0	0.125	0.8051948051948052	0.0	0.5866666666666667	0.5866666666666667	0.0	0.01	0.012	0.006024096385542169
2019-12-17 13:20:00	1.0	0.0	0.45298119247699087	0.0	0.017241379310344827	0.0	0.16614420062695923	0.0	0.0	0.772652388797364	0.5994764397905757	0.17522935779816515	0.5076142131979695	0.01	0.0	1.0	0.0	0.5	0.16417910447761194	0.0	0.0	0.0	0.0	0.49624060150375937	0.0	0.0	0.125	0.8051948051948052	0.0	0.5866666666666667	0.5866666666666667	0.0	0.01	0.012	0.006024096385542169
2019-12-17 13:25:00	1.0	0.0	0.45658263305322133	0.0	0.017241379310344827	0.0	0.16300940438871472	0.0	0.0	0.7767710049423393	0.6020942408376962	0.22568807339449543	0.5076142131979695	0.01	0.0	1.0	0.0	0.5	0.16417910447761194	0.0	0.0	0.0	0.0	0.49624060150375937	0.0	0.0	0.125	0.8051948051948052	0.0	0.5866666666666667	0.5866666666666667	0.0	0.01	0.012	0.006024096385542169
2019-12-17 13:30:00	1.0	0.0	0.45298119247699087	0.0	0.017241379310344827	0.0	0.16614420062695923	0.0	0.0	0.7775947281713345	0.6099476439790575	0.2834862385321101	0.5076142131979695	0.01	0.0	1.0	0.0	0.5	0.16417910447761194	0.0	0.0	0.0	0.0	0.49624060150375937	0.0	0.0	0.125	0.8051948051948052	0.0	0.5866666666666667	0.5866666666666667	0.0	0.01	0.012	0.006024096385542169
2019-12-17 13:35:00	1.0	0.0	0.451780712284914	0.0	0.017241379310344827	0.0	0.16614420062695923	0.0	0.0	0.7767710049423393	0.6099476439790575	0.27522935779816515	0.5076142131979695	0.03	0.01	1.0	0.0	0.5	0.16417910447761194	0.0	0.0	0.0	0.0	0.49624060150375937	0.0	0.0	0.125	0.8051948051948052	0.0	0.5866666666666667	0.5866666666666667	0.0	0.01	0.012	0.006024096385542169
2019-12-17 13:40:00	1.0	0.0	0.44137655062024816	0.0	0.017241379310344827	0.0	0.16927899686520373	0.0	0.0	0.772652388797364	0.6099476439790575	0.20550458715596331	0.5076142131979695	0.03	0.01	1.0	0.0	0.5	0.16417910447761194	0.0	0.0	0.0	0.0	0.49624060150375937	0.0	0.0	0.125	0.8051948051948052	0.0	0.5866666666666667	0.5866666666666667	0.0	0.01	0.012	0.006024096385542169
2019-12-17 13:45:00	1.0	0.0	0.4357743097238896	0.0	0.017241379310344827	0.0	0.16927899686520373	0.0	0.0	0.7685337726523888	0.6047120418848166	0.3192660550458716	0.5076142131979695	0.05	0.03	1.0	0.0	0.5	0.16417910447761194	0.0	0.0	0.0	0.0	0.49624060150375937	0.0	0.0	0.125	0.8051948051948052	0.0	0.5866666666666667	0.5866666666666667	0.0	0.01	0.012	0.006024096385542169
2019-12-17 13:50:00	1.0	0.0	0.4177671068427371	0.0	0.017241379310344827	0.0	0.17241379310344826	0.0	0.0	0.7660626029654035	0.6047120418848166	0.29357798165137616	0.5076142131979695	0.05	0.03	1.0	0.0	0.5	0.16417910447761194	0.0	0.0	0.0	0.0	0.49624060150375937	0.0	0.0	0.125	0.8051948051948052	0.0	0.5866666666666667	0.5866666666666667	0.0	0.01	0.012	0.006024096385542169
2019-12-17 13:55:00	1.0	0.0	0.41256502601040423	0.0	0.017241379310344827	0.0	0.17554858934169276	0.0	0.0	0.7611202635914333	0.6047120418848166	0.2522935779816514	0.5076142131979695	0.04	0.03	1.0	0.0	0.5	0.16417910447761194	0.0	0.0	0.0	0.0	0.49624060150375937	0.0	0.0	0.125	0.8051948051948052	0.0	0.5866666666666667	0.5866666666666667	0.0	0.01	0.012	0.006024096385542169
2019-12-17 14:00:00	1.0	0.0	0.4109643857543017	0.0	0.017241379310344827	0.0	0.17554858934169276	0.0	0.0	0.757825370675453	0.6020942408376962	0.1889908256880734	0.5076142131979695	0.01	0.01	1.0	0.0	0.5	0.16417910447761194	0.0	0.0	0.0	0.0	0.49624060150375937	0.0	0.0	0.125	0.8051948051948052	0.0	0.5866666666666667	0.5866666666666667	0.0	0.01	0.012	0.006024096385542169
2019-12-17 14:05:00	1.0	0.0	0.420968387354942	0.0	0.017241379310344827	0.0	0.17241379310344826	0.0	0.0	0.7660626029654035	0.607329842931937	0.25779816513761467	0.5076142131979695	0.01	0.0	1.0	0.0	0.5	0.16417910447761194	0.0	0.0	0.0	0.0	0.49624060150375937	0.0	0.0	0.125	0.8051948051948052	0.0	0.5866666666666667	0.5866666666666667	0.0	0.01	0.012	0.006024096385542169
2019-12-17 14:10:00	1.0	0.0	0.4085634253701481	0.0	0.017241379310344827	0.0	0.1786833855799373	0.0	0.0	0.7644151565074134	0.6151832460732983	0.29174311926605506	0.5076142131979695	0.07	0.03	1.0	0.0	0.5	0.16417910447761194	0.0	0.0	0.0	0.0	0.49624060150375937	0.0	0.0	0.125	0.8051948051948052	0.0	0.5866666666666667	0.5866666666666667	0.0	0.01	0.012	0.006024096385542169
2019-12-17 14:15:00	1.0	0.0	0.39655862344937975	0.0	0.017241379310344827	0.0	0.18808777429467083	0.0	0.0	0.743822075782537	0.6047120418848166	0.1963302752293578	0.5076142131979695	0.1	0.06	1.0	0.0	0.5	0.16417910447761194	0.0	0.0	0.0	0.0	0.49624060150375937	0.0	0.0	0.125	0.8051948051948052	0.0	0.5866666666666667	0.5866666666666667	0.0	0.01	0.012	0.006024096385542169
2019-12-17 14:20:00	1.0	0.0	0.39335734293717495	0.0	0.017241379310344827	0.0	0.1818181818181818	0.0	0.0	0.7471169686985173	0.5968586387434555	0.18073394495412845	0.5076142131979695	0.01	0.02	1.0	0.0	0.5	0.16417910447761194	0.0	0.0	0.0	0.0	0.49624060150375937	0.0	0.0	0.125	0.8051948051948052	0.0	0.5866666666666667	0.5866666666666667	0.0	0.01	0.012	0.006024096385542169
2019-12-17 14:25:00	1.0	0.0	0.40256102440976393	0.0	0.017241379310344827	0.0	0.17554858934169276	0.0	0.0	0.7553542009884678	0.5968586387434555	0.1834862385321101	0.5076142131979695	0.01	0.0	1.0	0.0	0.5	0.16417910447761194	0.0	0.0	0.0	0.0	0.49624060150375937	0.0	0.0	0.125	0.8051948051948052	0.0	0.5866666666666667	0.5866666666666667	0.0	0.01	0.012	0.006024096385542169
2019-12-17 14:30:00	1.0	0.0	0.3985594237695078	0.0	0.017241379310344827	0.0	0.17554858934169276	0.0	0.0	0.7611202635914333	0.6020942408376962	0.16788990825688074	0.5076142131979695	0.01	0.0	1.0	0.0	0.5	0.16417910447761194	0.0	0.0	0.0	0.0	0.49624060150375937	0.0	0.0	0.125	0.8051948051948052	0.0	0.5866666666666667	0.5866666666666667	0.0	0.01	0.012	0.006024096385542169
2019-12-17 14:35:00	1.0	0.0	0.39655862344937975	0.0	0.017241379310344827	0.0	0.16927899686520373	0.0	0.0	0.7660626029654035	0.5994764397905757	0.13486238532110092	0.5076142131979695	0.01	0.0	1.0	0.0	0.5	0.16417910447761194	0.0	0.0	0.0	0.0	0.49624060150375937	0.0	0.0	0.125	0.8051948051948052	0.0	0.5866666666666667	0.5866666666666667	0.0	0.01	0.012	0.006024096385542169
2019-12-17 14:40:00	1.0	0.0	0.3961584633853542	0.0	0.017241379310344827	0.0	0.16300940438871472	0.0	0.0	0.772652388797364	0.5968586387434555	0.11559633027522936	0.5076142131979695	0.01	0.0	1.0	0.0	0.5	0.16417910447761194	0.0	0.0	0.0	0.0	0.49624060150375937	0.0	0.0	0.125	0.8051948051948052	0.0	0.5866666666666667	0.5866666666666667	0.0	0.01	0.012	0.006024096385542169
2019-12-17 14:45:00	1.0	0.0	0.3893557422969188	0.0	0.017241379310344827	0.0	0.1567398119122257	0.0	0.0	0.7808896210873145	0.5916230366492146	0.025688073394495414	0.0	0.01	0.0	1.0	0.0	0.5	0.16417910447761194	1.0	0.0	0.0	0.0	0.49624060150375937	0.0	0.0	0.125	0.8051948051948052	0.0	0.5866666666666667	0.5866666666666667	0.0	0.01	0.012	0.006024096385542169
2019-12-17 14:50:00	1.0	0.0	0.39895958383353347	0.0	0.017241379310344827	0.0	0.15047021943573666	0.0	0.0	0.7899505766062602	0.5890052356020942	0.023853211009174313	0.0	0.01	0.0	1.0	0.0	0.5	0.16417910447761194	1.0	0.0	0.0	0.0	0.49624060150375937	0.0	0.0	0.125	0.8051948051948052	0.0	0.5866666666666667	0.5866666666666667	0.0	0.01	0.012	0.006024096385542169
2019-12-17 14:55:00	1.0	0.0	0.39495798319327735	0.0	0.017241379310344827	0.0	0.14106583072100312	0.0	0.0	0.7981878088962109	0.5837696335078533	0.023853211009174313	0.0	0.01	0.0	1.0	0.0	0.5	0.16417910447761194	1.0	0.0	0.0	0.0	0.49624060150375937	0.0	0.0	0.125	0.8051948051948052	0.0	0.5866666666666667	0.5866666666666667	0.0	0.01	0.012	0.006024096385542169
2019-12-17 15:00:00	1.0	0.0	0.39575830332132855	0.0	0.017241379310344827	0.0	0.1379310344827586	0.0	0.0	0.8023064250411861	0.5811518324607329	0.010091743119266056	0.0	0.01	0.0	1.0	0.0	0.5	0.16417910447761194	1.0	0.0	0.0	0.0	0.49624060150375937	0.0	0.0	0.125	0.8051948051948052	0.0	0.5866666666666667	0.5866666666666667	0.0	0.01	0.012	0.006024096385542169
2019-12-17 15:05:00	1.0	0.0	0.39575830332132855	0.0	0.017241379310344827	0.0	0.13166144200626959	0.0	0.0	0.8072487644151565	0.5759162303664921	0.011009174311926606	0.0	0.01	0.0	1.0	0.0	0.5	0.16417910447761194	1.0	0.0	0.0	0.0	0.49624060150375937	0.0	0.0	0.125	0.8051948051948052	0.0	0.5866666666666667	0.5866666666666667	0.0	0.01	0.012	0.006024096385542169
2019-12-17 15:10:00	1.0	0.0	0.4041616646658664	0.0	0.017241379310344827	0.0	0.13166144200626959	0.0	0.0	0.8088962108731466	0.5732984293193716	0.011009174311926606	0.0	0.01	0.0	1.0	0.0	0.5	0.16417910447761194	1.0	0.0	0.0	0.0	0.49624060150375937	0.0	0.0	0.125	0.8051948051948052	0.0	0.5866666666666667	0.5866666666666667	0.0	0.01	0.012	0.006024096385542169
2019-12-17 15:15:00	1.0	0.0	0.3913565426170469	0.0	0.017241379310344827	0.0	0.12539184952978055	0.0	0.0	0.8163097199341022	0.5706806282722512	0.011926605504587157	0.0	0.01	0.0	1.0	0.0	0.5	0.16417910447761194	1.0	0.0	0.0	0.0	0.49624060150375937	0.0	0.0	0.125	0.8051948051948052	0.0	0.5866666666666667	0.5866666666666667	0.0	0.01	0.012	0.006024096385542169
2019-12-17 15:20:00	1.0	0.0	0.4061624649859944	0.0	0.017241379310344827	0.0	0.11912225705329152	0.0	0.35461956521739135	0.8212520593080724	0.5680628272251308	0.022935779816513763	0.0	0.01	0.0	1.0	0.0	0.5	0.16417910447761194	1.0	0.0	0.0	0.0	0.49624060150375937	0.0	0.0	0.125	0.8051948051948052	0.0	0.5866666666666667	0.5866666666666667	0.0	0.01	0.012	0.006024096385542169
2019-12-17 15:25:00	1.0	0.0	0.4109643857543017	0.0	0.017241379310344827	0.0	0.11912225705329152	0.0	0.3980978260869566	0.8220757825370675	0.5654450261780104	0.025688073394495414	0.0	0.01	0.0	1.0	0.0	0.5	0.16417910447761194	1.0	0.0	0.0	0.0	0.49624060150375937	0.0	0.0	0.125	0.8051948051948052	0.0	0.5866666666666667	0.5866666666666667	0.0	0.01	0.012	0.006024096385542169
2019-12-17 15:30:00	1.0	0.0	0.4013605442176871	0.0	0.017241379310344827	0.0	0.12225705329153602	0.0	0.43750000000000006	0.8179571663920921	0.5706806282722512	0.031192660550458717	0.0	0.01	0.0	1.0	0.0	0.5	0.16417910447761194	1.0	0.0	0.0	0.0	0.49624060150375937	0.0	0.0	0.125	0.8051948051948052	0.0	0.5866666666666667	0.5866666666666667	0.0	0.01	0.012	0.006024096385542169
2019-12-17 15:35:00	1.0	0.0	0.40656262505002005	0.0	0.017241379310344827	0.0	0.12852664576802506	0.0	0.42255434782608703	0.8130148270181219	0.5732984293193716	0.028440366972477066	0.0	0.01	0.0	1.0	0.0	0.5	0.16417910447761194	1.0	0.0	0.0	0.0	0.49624060150375937	0.0	0.0	0.125	0.8051948051948052	0.0	0.5866666666666667	0.5866666666666667	0.0	0.01	0.012	0.006024096385542169
2019-12-17 15:40:00	1.0	0.0	0.4077631052420969	0.0	0.017241379310344827	0.0	0.13166144200626959	0.0	0.4239130434782609	0.8088962108731466	0.5732984293193716	0.025688073394495414	0.0	0.01	0.0	1.0	0.0	0.33333333333333337	0.16417910447761194	1.0	0.0	0.0	0.0	0.49624060150375937	0.0	0.0	0.125	0.8051948051948052	0.0	0.5866666666666667	0.5866666666666667	0.0	0.01	0.012	0.006024096385542169
2019-12-17 15:45:00	1.0	0.0	0.40336134453781514	0.0	0.017241379310344827	0.0	0.13166144200626959	0.0	0.4116847826086957	0.8064250411861614	0.5759162303664921	0.03394495412844037	0.0	0.01	0.0	1.0	0.0	0.33333333333333337	0.16417910447761194	1.0	0.0	0.0	0.0	0.49624060150375937	0.0	0.0	0.125	0.8051948051948052	0.0	0.5866666666666667	0.5866666666666667	0.0	0.01	0.012	0.006024096385542169
2019-12-17 15:50:00	1.0	0.0	0.3997599039615847	0.0	0.017241379310344827	0.0	0.1347962382445141	0.0	0.4089673913043479	0.8047775947281713	0.5759162303664921	0.025688073394495414	0.0	0.01	0.0	1.0	0.0	0.33333333333333337	0.16417910447761194	1.0	0.0	0.0	0.0	0.49624060150375937	0.0	0.0	0.125	0.8051948051948052	0.0	0.5866666666666667	0.5866666666666667	0.0	0.01	0.012	0.006024096385542169
2019-12-17 15:55:00	1.0	0.0	0.39655862344937975	0.0	0.017241379310344827	0.0	0.1347962382445141	0.0	0.39945652173913043	0.8056013179571663	0.5759162303664921	0.01834862385321101	0.0	0.01	0.0	1.0	0.0	0.33333333333333337	0.16417910447761194	1.0	0.0	0.0	0.0	0.49624060150375937	0.0	0.0	0.125	0.8051948051948052	0.0	0.5866666666666667	0.5866666666666667	0.0	0.01	0.012	0.006024096385542169
2019-12-17 16:00:00	1.0	0.0	0.4077631052420969	0.0	0.017241379310344827	0.0	0.1347962382445141	0.0	0.39538043478260876	0.8047775947281713	0.5732984293193716	0.011926605504587157	0.0	0.01	0.0	1.0	0.0	0.33333333333333337	0.16417910447761194	1.0	0.0	0.0	0.0	0.49624060150375937	0.0	0.0	0.125	0.8051948051948052	0.0	0.5866666666666667	0.5866666666666667	0.0	0.01	0.012	0.006024096385542169
2019-12-17 16:05:00	1.0	0.0	0.41416566626650664	0.0	0.017241379310344827	0.0	0.13166144200626959	0.0	0.38722826086956524	0.8072487644151565	0.5706806282722512	0.008256880733944955	0.0	0.01	0.0	1.0	0.0	0.33333333333333337	0.16417910447761194	1.0	0.0	0.0	0.0	0.49624060150375937	0.0	0.0	0.125	0.8051948051948052	0.0	0.5866666666666667	0.5866666666666667	0.0	0.01	0.012	0.006024096385542169
2019-12-17 16:10:00	1.0	0.0	0.411764705882353	0.0	0.017241379310344827	0.0	0.12852664576802506	0.0	0.3831521739130435	0.8072487644151565	0.5680628272251308	0.005504587155963303	0.0	0.01	0.0	1.0	0.0	0.33333333333333337	0.16417910447761194	1.0	0.0	0.0	0.0	0.49624060150375937	0.0	0.0	0.125	0.8051948051948052	0.0	0.5866666666666667	0.5866666666666667	0.0	0.01	0.012	0.006024096385542169
2019-12-17 16:15:00	1.0	0.0	0.41416566626650664	0.0	0.017241379310344827	0.0	0.12852664576802506	0.0	0.37635869565217395	0.8088962108731466	0.5654450261780104	0.09541284403669725	0.5076142131979695	0.01	0.0	1.0	0.0	0.33333333333333337	0.16417910447761194	0.0	0.0	0.0	0.0	0.49624060150375937	0.0	0.0	0.125	0.8051948051948052	0.0	0.5866666666666667	0.5866666666666667	0.0	0.01	0.012	0.006024096385542169
2019-12-17 16:20:00	1.0	0.0	0.40576230492196885	0.0	0.017241379310344827	0.0	0.12539184952978055	0.0	0.3817934782608696	0.8088962108731466	0.5602094240837695	0.0027522935779816515	0.0	0.01	0.0	1.0	0.0	0.33333333333333337	0.16417910447761194	1.0	0.0	0.0	0.0	0.49624060150375937	0.0	0.0	0.125	0.8051948051948052	0.0	0.5866666666666667	0.5866666666666667	0.0	0.01	0.012	0.006024096385542169
2019-12-17 16:25:00	1.0	0.0	0.4169667867146859	0.0	0.017241379310344827	0.0	0.12539184952978055	0.0	0.4008152173913044	0.8097199341021416	0.5602094240837695	0.0027522935779816515	0.0	0.01	0.0	1.0	0.0	0.33333333333333337	0.16417910447761194	1.0	0.0	0.0	0.0	0.49624060150375937	0.0	0.0	0.125	0.8051948051948052	0.0	0.5866666666666667	0.5866666666666667	0.0	0.01	0.012	0.006024096385542169
2019-12-17 16:30:00	1.0	0.0	0.4129651860744298	0.0	0.017241379310344827	0.0	0.12539184952978055	0.0	0.42255434782608703	0.8097199341021416	0.5602094240837695	0.001834862385321101	0.0	0.01	0.0	1.0	0.0	0.33333333333333337	0.16417910447761194	1.0	0.0	0.0	0.0	0.49624060150375937	0.0	0.0	0.125	0.8051948051948052	0.0	0.5866666666666667	0.5866666666666667	0.0	0.01	0.012	0.006024096385542169
2019-12-17 16:35:00	1.0	0.0	0.42496998799519814	0.0	0.017241379310344827	0.0	0.12852664576802506	0.0	0.43750000000000006	0.8080724876441515	0.5602094240837695	0.0	0.0	0.01	0.0	1.0	0.0	0.33333333333333337	0.16417910447761194	1.0	0.0	0.0	0.0	0.49624060150375937	0.0	0.0	0.125	0.8051948051948052	0.0	0.5866666666666667	0.5866666666666667	0.0	0.01	0.012	0.006024096385542169
2019-12-17 16:40:00	1.0	0.0	0.41896758703481396	0.0	0.017241379310344827	0.0	0.12852664576802506	0.0	0.4293478260869566	0.8064250411861614	0.5602094240837695	0.0	0.0	0.01	0.0	1.0	0.0	0.33333333333333337	0.16417910447761194	1.0	0.0	0.0	0.0	0.49624060150375937	0.0	0.0	0.125	0.8051948051948052	0.0	0.5866666666666667	0.5866666666666667	0.0	0.01	0.012	0.006024096385542169
2019-12-17 16:45:00	1.0	0.0	0.411764705882353	0.0	0.017241379310344827	0.0	0.12852664576802506	0.0	0.4239130434782609	0.8056013179571663	0.5628272251308899	0.0	0.0	0.01	0.0	1.0	0.0	0.33333333333333337	0.16417910447761194	1.0	0.0	0.0	0.0	0.49624060150375937	0.0	0.0	0.125	0.8051948051948052	0.0	0.5866666666666667	0.5866666666666667	0.0	0.01	0.012	0.006024096385542169
2019-12-17 16:50:00	1.0	0.0	0.4061624649859944	0.0	0.017241379310344827	0.0	0.12852664576802506	0.0	0.41304347826086957	0.8056013179571663	0.5628272251308899	0.0	0.0	0.01	0.0	1.0	0.0	0.33333333333333337	0.16417910447761194	1.0	0.0	0.0	0.0	0.49624060150375937	0.0	0.0	0.125	0.8051948051948052	0.0	0.5866666666666667	0.5866666666666667	0.0	0.01	0.012	0.006024096385542169
2019-12-17 16:55:00	1.0	0.0	0.4225690276110444	0.0	0.017241379310344827	0.0	0.12852664576802506	0.0	0.40760869565217395	0.8064250411861614	0.5602094240837695	0.0	0.0	0.01	0.0	1.0	0.0	0.33333333333333337	0.16417910447761194	1.0	0.0	0.0	0.0	0.49624060150375937	0.0	0.0	0.125	0.8051948051948052	0.0	0.5866666666666667	0.5866666666666667	0.0	0.01	0.012	0.006024096385542169
2019-12-17 17:00:00	1.0	0.0	0.41976790716286516	0.0	0.017241379310344827	0.0	0.12852664576802506	0.0	0.4008152173913044	0.8080724876441515	0.5602094240837695	0.0	0.0	0.01	0.0	1.0	0.0	0.33333333333333337	0.16417910447761194	1.0	0.0	0.0	0.0	0.49624060150375937	0.0	0.0	0.125	0.8051948051948052	0.0	0.5866666666666667	0.5866666666666667	0.0	0.01	0.012	0.006024096385542169
2019-12-17 17:05:00	1.0	0.0	0.4229691876750701	0.0	0.017241379310344827	0.0	0.12539184952978055	0.0	0.44293478260869573	0.8097199341021416	0.5575916230366491	0.0	0.0	0.01	0.0	1.0	0.0	0.33333333333333337	0.16417910447761194	1.0	0.0	0.0	0.0	0.49624060150375937	0.0	0.0	0.125	0.8051948051948052	0.0	0.5866666666666667	0.5866666666666667	0.0	0.01	0.012	0.006024096385542169
2019-12-17 17:10:00	1.0	0.0	0.42577030812324934	0.0	0.017241379310344827	0.0	0.12539184952978055	0.0	0.48641304347826086	0.8088962108731466	0.5575916230366491	0.0	0.0	0.01	0.0	1.0	0.0	0.33333333333333337	0.16417910447761194	1.0	0.0	0.0	0.0	0.49624060150375937	0.0	0.0	0.125	0.8051948051948052	0.0	0.5866666666666667	0.5866666666666667	0.0	0.01	0.012	0.006024096385542169
2019-12-17 17:15:00	1.0	0.0	0.4221688675470189	0.0	0.017241379310344827	0.0	0.12852664576802506	0.0	0.5421195652173914	0.8056013179571663	0.5575916230366491	0.0	0.0	0.01	0.0	1.0	0.0	0.33333333333333337	0.16417910447761194	1.0	0.0	0.0	0.0	0.49624060150375937	0.0	0.0	0.125	0.8051948051948052	0.0	0.5866666666666667	0.5866666666666667	0.0	0.01	0.012	0.006024096385542169
2019-12-17 17:20:00	1.0	0.0	0.3897559023609444	0.0	0.017241379310344827	0.0	0.13166144200626959	0.0	0.5625	0.7990115321252058	0.5575916230366491	0.0	0.0	0.01	0.0	1.0	0.0	0.33333333333333337	0.16417910447761194	1.0	0.0	0.0	0.0	0.49624060150375937	0.0	0.0	0.125	0.8051948051948052	0.0	0.5866666666666667	0.5866666666666667	0.0	0.01	0.012	0.006024096385542169
2019-12-17 17:25:00	1.0	0.0	0.4245698279311725	0.0	0.017241379310344827	0.0	0.1379310344827586	0.0	0.5733695652173914	0.7915980230642504	0.5602094240837695	0.0	0.0	0.01	0.0	1.0	0.0	0.33333333333333337	0.16417910447761194	1.0	0.0	0.0	0.0	0.49624060150375937	0.0	0.0	0.125	0.8051948051948052	0.0	0.5866666666666667	0.5866666666666667	0.0	0.01	0.012	0.006024096385542169
2019-12-17 17:30:00	1.0	0.0	0.4093637454981993	0.0	0.017241379310344827	0.0	0.14420062695924762	0.0	0.5923913043478262	0.7841845140032948	0.5602094240837695	0.0	0.0	0.01	0.0	1.0	0.0	0.33333333333333337	0.16417910447761194	1.0	0.0	0.0	0.0	0.49624060150375937	0.0	0.0	0.125	0.8051948051948052	0.0	0.5866666666666667	0.5866666666666667	0.0	0.01	0.012	0.006024096385542169
2019-12-17 17:35:00	1.0	0.0	0.4269707883153262	0.0	0.017241379310344827	0.0	0.14733542319749215	0.0	0.6250000000000001	0.7775947281713345	0.5602094240837695	0.0	0.0	0.01	0.0	1.0	0.0	0.33333333333333337	0.16417910447761194	1.0	0.0	0.0	0.0	0.49624060150375937	0.0	0.0	0.125	0.8051948051948052	0.0	0.5866666666666667	0.5866666666666667	0.0	0.01	0.012	0.006024096385542169
2019-12-17 17:40:00	1.0	0.0	0.4201680672268908	0.0	0.017241379310344827	0.0	0.15360501567398116	0.0	0.6222826086956522	0.7701812191103788	0.5628272251308899	0.0	0.0	0.01	0.0	1.0	0.0	0.33333333333333337	0.16417910447761194	1.0	0.0	0.0	0.0	0.49624060150375937	0.0	0.0	0.125	0.8051948051948052	0.0	0.5866666666666667	0.5866666666666667	0.0	0.01	0.012	0.006024096385542169
2019-12-17 17:45:00	1.0	0.0	0.41896758703481396	0.0	0.017241379310344827	0.0	0.1598746081504702	0.0	0.611413043478261	0.7619439868204283	0.5628272251308899	0.0	0.0	0.01	0.0	1.0	0.0	0.33333333333333337	0.16417910447761194	1.0	0.0	0.0	0.0	0.49624060150375937	0.0	0.0	0.125	0.8051948051948052	0.0	0.5866666666666667	0.5866666666666667	0.0	0.01	0.012	0.006024096385542169
2019-12-17 17:50:00	1.0	0.0	0.4165666266506603	0.0	0.017241379310344827	0.0	0.16300940438871472	0.0	0.5978260869565218	0.7561779242174629	0.5602094240837695	0.0	0.0	0.01	0.0	1.0	0.0	0.33333333333333337	0.16417910447761194	1.0	0.0	0.0	0.0	0.49624060150375937	0.0	0.0	0.125	0.8051948051948052	0.0	0.5866666666666667	0.5866666666666667	0.0	0.01	0.012	0.006024096385542169
2019-12-17 17:55:00	1.0	0.0	0.3985594237695078	0.0	0.017241379310344827	0.0	0.16300940438871472	0.0	0.5896739130434783	0.7537067545304776	0.5628272251308899	0.0	0.0	0.01	0.0	1.0	0.0	0.33333333333333337	0.16417910447761194	1.0	0.0	0.0	0.0	0.49624060150375937	0.0	0.0	0.125	0.8051948051948052	0.0	0.5866666666666667	0.5866666666666667	0.0	0.01	0.012	0.006024096385542169
2019-12-17 18:00:00	1.0	0.0	0.42416966786714694	0.0	0.017241379310344827	0.0	0.16614420062695923	0.0	0.6209239130434784	0.7512355848434925	0.5602094240837695	0.0	0.0	0.01	0.0	1.0	0.0	0.33333333333333337	0.16417910447761194	1.0	0.0	0.0	0.0	0.49624060150375937	0.0	0.0	0.125	0.8051948051948052	0.0	0.5866666666666667	0.5866666666666667	0.0	0.01	0.012	0.006024096385542169
2019-12-17 18:05:00	1.0	0.0	0.4085634253701481	0.0	0.017241379310344827	0.0	0.16927899686520373	0.0	0.6929347826086957	0.7487644151565074	0.5628272251308899	0.0	0.0	0.01	0.0	1.0	0.0	0.33333333333333337	0.16417910447761194	1.0	0.0	0.0	0.0	0.49624060150375937	0.0	0.0	0.125	0.8051948051948052	0.0	0.5866666666666667	0.5866666666666667	0.0	0.01	0.012	0.006024096385542169
2019-12-17 18:10:00	1.0	0.0	0.4085634253701481	0.0	0.017241379310344827	0.0	0.17241379310344826	0.0	0.7024456521739132	0.742998352553542	0.5654450261780104	0.0	0.0	0.01	0.0	1.0	0.0	0.33333333333333337	0.16417910447761194	1.0	0.0	0.0	0.0	0.49624060150375937	0.0	0.0	0.125	0.8051948051948052	0.0	0.5866666666666667	0.5866666666666667	0.0	0.01	0.012	0.006024096385542169
2019-12-17 18:15:00	1.0	0.0	0.4113645458183274	0.0	0.017241379310344827	0.0	0.1786833855799373	0.0	0.6875000000000001	0.7355848434925865	0.5680628272251308	0.0	0.0	0.01	0.0	1.0	0.0	0.33333333333333337	0.16417910447761194	1.0	0.0	0.0	0.0	0.49624060150375937	0.0	0.0	0.125	0.8051948051948052	0.0	0.5866666666666667	0.5866666666666667	0.0	0.01	0.012	0.006024096385542169
2019-12-17 18:20:00	1.0	0.0	0.39815926370548227	0.0	0.017241379310344827	0.0	0.1849529780564263	0.0	0.6698369565217391	0.729818780889621	0.5706806282722512	0.0	0.0	0.01	0.0	1.0	0.0	0.33333333333333337	0.16417910447761194	1.0	0.0	0.0	0.0	0.49624060150375937	0.0	0.0	0.125	0.8051948051948052	0.0	0.5866666666666667	0.5866666666666667	0.0	0.01	0.012	0.006024096385542169
2019-12-17 18:25:00	1.0	0.0	0.40576230492196885	0.0	0.017241379310344827	0.0	0.1849529780564263	0.0	0.6548913043478262	0.728171334431631	0.5680628272251308	0.0	0.0	0.01	0.0	1.0	0.0	0.33333333333333337	0.16417910447761194	1.0	0.0	0.0	0.0	0.49624060150375937	0.0	0.0	0.125	0.8051948051948052	0.0	0.5866666666666667	0.5866666666666667	0.0	0.01	0.012	0.006024096385542169
2019-12-17 18:30:00	0.0	0.0	0.39895958383353347	0.0	0.017241379310344827	0.0	0.1849529780564263	0.0	0.6847826086956522	0.7273476112026358	0.5654450261780104	0.0	0.0	0.01	0.0	0.0	0.0	0.33333333333333337	0.16417910447761194	1.0	0.0	0.0	0.0	0.49624060150375937	0.0	0.0	0.125	0.8051948051948052	0.0	0.5866666666666667	0.5866666666666667	0.0	0.01	0.012	0.006024096385542169
2019-12-17 18:35:00	0.0	0.0	0.41456582633053224	0.0	0.017241379310344827	0.0	0.1786833855799373	0.0	0.7472826086956522	0.7322899505766063	0.5602094240837695	0.0	0.0	0.01	0.0	0.0	0.0	0.33333333333333337	0.16417910447761194	1.0	0.0	0.0	0.0	0.49624060150375937	0.0	0.0	0.125	0.8051948051948052	0.0	0.5866666666666667	0.5866666666666667	0.0	0.01	0.012	0.006024096385542169
2019-12-17 18:40:00	0.0	0.0	0.404561824729892	0.0	0.017241379310344827	0.0	0.1786833855799373	0.0	0.7717391304347826	0.7339373970345964	0.5602094240837695	0.0	0.0	0.01	0.0	0.0	0.0	0.33333333333333337	0.16417910447761194	1.0	0.0	0.0	0.0	0.49624060150375937	0.0	0.0	0.125	0.8051948051948052	0.0	0.5866666666666667	0.5866666666666667	0.0	0.01	0.012	0.006024096385542169
2019-12-17 18:45:00	0.0	0.0	0.4053621448579432	0.0	0.017241379310344827	0.0	0.1786833855799373	0.0	0.7703804347826088	0.7322899505766063	0.5602094240837695	0.0009174311926605505	0.0	0.01	0.0	0.0	0.0	0.33333333333333337	0.16417910447761194	1.0	0.0	0.0	0.0	0.49624060150375937	0.0	0.0	0.125	0.8051948051948052	0.0	0.5866666666666667	0.5866666666666667	0.0	0.01	0.012	0.006024096385542169
2019-12-17 18:50:00	0.0	0.0	0.4109643857543017	0.0	0.017241379310344827	0.0	0.1786833855799373	0.0	0.7567934782608697	0.729818780889621	0.5602094240837695	0.0	0.0	0.01	0.0	0.0	0.0	0.33333333333333337	0.16417910447761194	1.0	0.0	0.0	0.0	0.49624060150375937	0.0	0.0	0.125	0.8051948051948052	0.0	0.5866666666666667	0.5866666666666667	0.0	0.01	0.012	0.006024096385542169
2019-12-17 18:55:00	0.0	0.0	0.41416566626650664	0.0	0.017241379310344827	0.0	0.1786833855799373	0.0	0.0	0.7265238879736409	0.5549738219895287	0.0	0.0	0.1	0.0	0.0	0.0	0.33333333333333337	0.16417910447761194	1.0	0.0	0.0	0.0	0.49624060150375937	0.0	0.0	0.125	0.5714285714285714	0.0	0.3466666666666667	0.3466666666666667	0.0	0.01	0.012	0.006024096385542169
2019-12-17 19:00:00	0.0	0.0	0.4097639055622249	0.0	0.017241379310344827	0.0	0.17554858934169276	0.0	0.0	0.728171334431631	0.544502617801047	0.0	0.0	0.15	0.0	0.0	0.0	0.33333333333333337	0.16417910447761194	1.0	0.0	0.0	0.0	0.49624060150375937	0.0	0.0	0.125	0.5714285714285714	0.0	0.3466666666666667	0.3466666666666667	0.0	0.01	0.012	0.006024096385542169
2019-12-17 19:05:00	0.0	0.0	0.4153661464585835	0.0	0.017241379310344827	0.0	0.16614420062695923	0.0	0.0	0.7314662273476111	0.5287958115183244	0.0	0.0	0.22	0.0	0.0	0.0	0.33333333333333337	0.16417910447761194	1.0	0.0	0.0	0.0	0.49624060150375937	0.0	0.0	0.125	0.5714285714285714	0.0	0.3466666666666667	0.3466666666666667	0.0	0.01	0.012	0.006024096385542169
2019-12-17 19:10:00	0.0	0.0	0.3997599039615847	0.0	0.017241379310344827	0.0	0.1567398119122257	0.0	0.0	0.7364085667215815	0.5130890052356021	0.0	0.0	0.41000000000000003	0.0	0.0	0.0	0.33333333333333337	0.16417910447761194	1.0	0.0	0.0	0.0	0.49624060150375937	0.0	0.0	0.125	0.5714285714285714	0.0	0.3466666666666667	0.3466666666666667	0.0	0.01	0.012	0.006024096385542169
2019-12-17 19:15:00	0.0	0.0	0.40696278511404566	0.0	0.017241379310344827	0.0	0.14733542319749215	0.0	0.0	0.743822075782537	0.5026178010471203	0.0	0.0	0.34	0.0	0.0	0.0	0.33333333333333337	0.16417910447761194	1.0	0.0	0.0	0.0	0.49624060150375937	0.0	0.0	0.125	0.5714285714285714	0.0	0.3466666666666667	0.3466666666666667	0.0	0.01	0.012	0.006024096385542169
2019-12-17 19:20:00	0.0	0.0	0.39895958383353347	0.0	0.017241379310344827	0.0	0.14106583072100312	0.0	0.0	0.7487644151565074	0.4895287958115182	0.0	0.0	0.37	0.0	0.0	0.0	0.33333333333333337	0.16417910447761194	1.0	0.0	0.0	0.0	0.49624060150375937	0.0	0.0	0.125	0.5714285714285714	0.0	0.3466666666666667	0.3466666666666667	0.0	0.01	0.012	0.006024096385542169
2019-12-17 19:25:00	0.0	0.0	0.4013605442176871	0.0	0.017241379310344827	0.0	0.1379310344827586	0.0	0.0	0.7520593080724876	0.4842931937172774	0.0	0.0	0.42	0.19	0.0	0.0	0.33333333333333337	0.16417910447761194	1.0	0.0	0.0	0.0	0.49624060150375937	0.0	0.0	0.125	0.5714285714285714	0.0	0.3466666666666667	0.3466666666666667	0.0	0.01	0.012	0.006024096385542169
2019-12-17 19:30:00	0.0	0.0	0.4037615046018408	0.0	0.017241379310344827	0.0	0.12852664576802506	0.0	0.0	0.7570016474464579	0.46073298429319365	0.0	0.0	0.47000000000000003	0.44	0.0	0.0	0.33333333333333337	0.16417910447761194	1.0	0.0	0.0	0.0	0.49624060150375937	0.0	0.0	0.125	0.5714285714285714	0.0	0.3466666666666667	0.3466666666666667	0.0	0.01	0.012	0.006024096385542169
2019-12-17 19:35:00	0.0	0.0	0.3921568627450981	0.0	0.017241379310344827	0.0	0.11285266457680249	0.0	0.0	0.7693574958813838	0.4371727748691098	0.0	0.0	0.6	0.59	0.0	0.005	0.33333333333333337	0.16417910447761194	1.0	0.0	0.0	0.0	0.49624060150375937	0.0	0.0	0.125	0.5714285714285714	0.0	0.3466666666666667	0.3466666666666667	0.0	0.01	0.012	0.006024096385542169
2019-12-17 19:40:00	0.0	0.0	0.4001600640256103	0.0	0.017241379310344827	0.0	0.10344827586206895	0.0	0.0	0.7833607907742999	0.4162303664921465	0.0	0.0	0.66	0.47000000000000003	0.0	0.005	0.33333333333333337	0.16417910447761194	1.0	0.0	0.0	0.0	0.49624060150375937	0.0	0.0	0.125	0.5714285714285714	0.0	0.3466666666666667	0.3466666666666667	0.0	0.01	0.012	0.006024096385542169
2019-12-17 19:45:00	0.0	0.0	0.3985594237695078	0.0	0.017241379310344827	0.0	0.09717868338557992	0.0	0.0	0.7915980230642504	0.41099476439790567	0.0	0.0	0.66	0.41000000000000003	0.0	0.01	0.33333333333333337	0.16417910447761194	1.0	0.0	0.0	0.0	0.49624060150375937	0.0	0.0	0.125	0.5714285714285714	0.0	0.3466666666666667	0.3466666666666667	0.0	0.01	0.012	0.006024096385542169
2019-12-17 19:50:00	0.0	0.0	0.4029611844737896	0.0	0.017241379310344827	0.0	0.09404388714733541	0.0	0.0	0.7973640856672157	0.41099476439790567	0.0	0.0	0.66	0.41000000000000003	0.0	0.01	0.33333333333333337	0.16417910447761194	1.0	0.0	0.0	0.0	0.49624060150375937	0.0	0.0	0.125	0.5714285714285714	0.0	0.3466666666666667	0.3466666666666667	0.0	0.01	0.012	0.006024096385542169
2019-12-17 19:55:00	0.0	0.0	0.39815926370548227	0.0	0.017241379310344827	0.0	0.0909090909090909	0.0	0.0	0.7981878088962109	0.40314136125654443	0.0	0.0	0.54	0.41000000000000003	0.0	0.01	0.33333333333333337	0.16417910447761194	1.0	0.0	0.0	0.0	0.49624060150375937	0.0	0.0	0.125	0.5714285714285714	0.0	0.3466666666666667	0.3466666666666667	0.0	0.01	0.012	0.006024096385542169
2019-12-17 20:00:00	0.0	0.0	0.39495798319327735	0.0	0.017241379310344827	0.0	0.0909090909090909	0.0	0.0	0.8031301482701811	0.4057591623036648	0.0	0.0	0.54	0.35000000000000003	0.0	0.01	0.33333333333333337	0.16417910447761194	1.0	0.0	0.0	0.0	0.49624060150375937	0.0	0.0	0.125	0.5714285714285714	0.0	0.3466666666666667	0.3466666666666667	0.0	0.01	0.012	0.006024096385542169
2019-12-17 20:05:00	0.0	0.0	0.4013605442176871	0.0	0.017241379310344827	0.0	0.0909090909090909	0.0	0.0	0.8031301482701811	0.40314136125654443	0.0	0.0	0.54	0.35000000000000003	0.0	0.01	0.33333333333333337	0.16417910447761194	1.0	0.0	0.0	0.0	0.49624060150375937	0.0	0.0	0.125	0.5714285714285714	0.0	0.3466666666666667	0.3466666666666667	0.0	0.01	0.012	0.006024096385542169
2019-12-17 20:10:00	0.0	0.0	0.40096038415366153	0.0	0.017241379310344827	0.0	0.08777429467084638	0.0	0.0	0.8064250411861614	0.3979057591623036	0.0	0.0	0.54	0.3	0.0	0.01	0.33333333333333337	0.16417910447761194	1.0	0.0	0.0	0.0	0.49624060150375937	0.0	0.0	0.125	0.5714285714285714	0.0	0.3466666666666667	0.3466666666666667	0.0	0.01	0.012	0.006024096385542169
2019-12-17 20:15:00	0.0	0.0	0.39495798319327735	0.0	0.017241379310344827	0.0	0.08463949843260186	0.0	0.0	0.8080724876441515	0.39528795811518314	0.0	0.0	0.43	0.3	0.0	0.01	0.33333333333333337	0.16417910447761194	1.0	0.0	0.0	0.0	0.49624060150375937	0.0	0.0	0.125	0.5714285714285714	0.0	0.3466666666666667	0.3466666666666667	0.0	0.01	0.012	0.006024096385542169
2019-12-17 20:20:00	0.0	0.0	0.39895958383353347	0.0	0.017241379310344827	0.0	0.08150470219435735	0.0	0.0	0.8130148270181219	0.38743455497382195	0.0	0.0	0.34	0.24	0.0	0.01	0.33333333333333337	0.16417910447761194	1.0	0.0	0.0	0.0	0.49624060150375937	0.0	0.0	0.125	0.5714285714285714	0.0	0.3466666666666667	0.3466666666666667	0.0	0.01	0.012	0.006024096385542169
2019-12-17 20:25:00	0.0	0.0	0.39895958383353347	0.0	0.017241379310344827	0.0	0.08150470219435735	0.0	0.0	0.8121911037891268	0.38481675392670145	0.0	0.0	0.34	0.21	0.0	0.01	0.33333333333333337	0.16417910447761194	1.0	0.0	0.0	0.0	0.49624060150375937	0.0	0.0	0.125	0.5714285714285714	0.0	0.3466666666666667	0.3466666666666667	0.0	0.01	0.012	0.006024096385542169
2019-12-17 20:30:00	0.0	0.0	0.38775510204081637	0.0	0.017241379310344827	0.0	0.07836990595611285	0.0	0.0	0.8138385502471169	0.3743455497382198	0.0	0.0	0.17	0.12	0.0	0.01	0.33333333333333337	0.16417910447761194	1.0	0.0	0.0	0.0	0.49624060150375937	0.0	0.0	0.125	0.5714285714285714	0.0	0.3466666666666667	0.3466666666666667	0.0	0.01	0.012	0.006024096385542169
2019-12-17 20:35:00	0.0	0.0	0.3985594237695078	0.0	0.017241379310344827	0.0	0.07836990595611285	0.0	0.0	0.815485996705107	0.37958115183246066	0.0	0.0	0.12	0.09	0.0	0.01	0.33333333333333337	0.16417910447761194	1.0	0.0	0.0	0.0	0.49624060150375937	0.0	0.0	0.125	0.5714285714285714	0.0	0.3466666666666667	0.3466666666666667	0.0	0.01	0.012	0.006024096385542169
2019-12-17 20:40:00	0.0	0.0	0.3969587835134054	0.0	0.017241379310344827	0.0	0.08150470219435735	0.0	0.0	0.8105436573311368	0.37958115183246066	0.0	0.0	0.12	0.09	0.0	0.005	0.33333333333333337	0.16417910447761194	1.0	0.0	0.0	0.0	0.49624060150375937	0.0	0.0	0.125	0.5714285714285714	0.0	0.3466666666666667	0.3466666666666667	0.0	0.01	0.012	0.006024096385542169
2019-12-17 20:45:00	0.0	0.0	0.39895958383353347	0.0	0.017241379310344827	0.0	0.07836990595611285	0.0	0.0	0.8105436573311368	0.37172774869109937	0.0	0.0	0.12	0.09	0.0	0.005	0.33333333333333337	0.16417910447761194	1.0	0.0	0.0	0.0	0.49624060150375937	0.0	0.0	0.125	0.5714285714285714	0.0	0.3466666666666667	0.3466666666666667	0.0	0.01	0.012	0.006024096385542169
2019-12-17 20:50:00	0.0	0.0	0.3929571828731493	0.0	0.017241379310344827	0.0	0.07836990595611285	0.0	0.0	0.8105436573311368	0.37172774869109937	0.0	0.0	0.06	0.05	0.0	0.005	0.33333333333333337	0.16417910447761194	1.0	0.0	0.0	0.0	0.49624060150375937	0.0	0.0	0.125	0.5714285714285714	0.0	0.3466666666666667	0.3466666666666667	0.0	0.01	0.012	0.006024096385542169
2019-12-17 20:55:00	0.0	0.0	0.3921568627450981	0.0	0.017241379310344827	0.0	0.08150470219435735	0.0	0.0	0.8105436573311368	0.37696335078534027	0.0	0.0	0.09	0.03	0.0	0.005	0.33333333333333337	0.16417910447761194	1.0	0.0	0.0	0.0	0.49624060150375937	0.0	0.0	0.125	0.5714285714285714	0.0	0.3466666666666667	0.3466666666666667	0.0	0.01	0.012	0.006024096385542169
2019-12-17 21:00:00	0.0	0.0	0.38735494197679077	0.0	0.017241379310344827	0.0	0.08150470219435735	0.0	0.0	0.8080724876441515	0.3743455497382198	0.0009174311926605505	0.0	0.09	0.07	0.0	0.005	0.33333333333333337	0.16417910447761194	1.0	0.0	0.0	0.0	0.49624060150375937	0.0	0.0	0.125	0.5714285714285714	0.0	0.3466666666666667	0.3466666666666667	0.0	0.01	0.012	0.006024096385542169
2019-12-17 21:05:00	0.0	0.0	0.39015606242497003	0.0	0.017241379310344827	0.0	0.07836990595611285	0.0	0.0	0.8105436573311368	0.369109947643979	0.0	0.0	0.1	0.05	0.0	0.005	0.33333333333333337	0.16417910447761194	1.0	0.0	0.0	0.0	0.49624060150375937	0.0	0.0	0.125	0.5714285714285714	0.0	0.3466666666666667	0.3466666666666667	0.0	0.01	0.012	0.006024096385542169
2019-12-17 21:10:00	0.0	0.0	0.3977591036414566	0.0	0.017241379310344827	0.0	0.07836990595611285	0.0	0.0	0.814662273476112	0.369109947643979	0.0	0.0	0.01	0.02	0.0	0.005	0.33333333333333337	0.16417910447761194	1.0	0.0	0.0	0.0	0.49624060150375937	0.0	0.0	0.125	0.5714285714285714	0.0	0.3466666666666667	0.3466666666666667	0.0	0.01	0.012	0.006024096385542169
2019-12-17 21:15:00	0.0	0.0	0.38775510204081637	0.0	0.017241379310344827	0.0	0.07836990595611285	0.0	0.0	0.8163097199341022	0.3743455497382198	0.0	0.0	0.03	0.02	0.0	0.005	0.33333333333333337	0.16417910447761194	1.0	0.0	0.0	0.0	0.49624060150375937	0.0	0.0	0.125	0.5714285714285714	0.0	0.3466666666666667	0.3466666666666667	0.0	0.01	0.012	0.006024096385542169
2019-12-17 21:20:00	0.0	0.0	0.38855542216886757	0.0	0.017241379310344827	0.0	0.07836990595611285	0.0	0.328804347826087	0.8171334431630971	0.3743455497382198	0.0	0.0	0.03	0.02	0.0	0.005	0.33333333333333337	0.16417910447761194	1.0	0.0	0.0	0.0	0.49624060150375937	0.0	0.0	0.125	0.5714285714285714	0.0	0.3466666666666667	0.3466666666666667	0.0	0.01	0.012	0.006024096385542169
2019-12-17 21:25:00	0.0	0.0	0.3925570228091237	0.0	0.017241379310344827	0.0	0.07523510971786833	0.0	0.2866847826086957	0.8187808896210873	0.37172774869109937	0.0	0.0	0.06	0.03	0.0	0.005	0.33333333333333337	0.16417910447761194	1.0	0.0	0.0	0.0	0.49624060150375937	0.0	0.0	0.125	0.5714285714285714	0.0	0.3466666666666667	0.3466666666666667	0.0	0.01	0.012	0.006024096385542169
2019-12-17 21:30:00	0.0	0.0	0.3921568627450981	0.0	0.017241379310344827	0.0	0.07523510971786833	0.0	0.297554347826087	0.8204283360790774	0.369109947643979	0.0	0.0	0.06	0.03	0.0	0.005	0.33333333333333337	0.16417910447761194	1.0	0.0	0.0	0.0	0.49624060150375937	0.0	0.0	0.125	0.5714285714285714	0.0	0.3466666666666667	0.3466666666666667	0.0	0.01	0.012	0.006024096385542169
2019-12-17 21:35:00	0.0	0.0	0.39455782312925175	0.0	0.017241379310344827	0.0	0.07210031347962381	0.0	0.2866847826086957	0.8228995057660626	0.369109947643979	0.0	0.0	0.05	0.03	0.0	0.005	0.33333333333333337	0.16417910447761194	1.0	0.0	0.0	0.0	0.49624060150375937	0.0	0.0	0.125	0.5714285714285714	0.0	0.3466666666666667	0.3466666666666667	0.0	0.01	0.012	0.006024096385542169
2019-12-17 21:40:00	0.0	0.0	0.39455782312925175	0.0	0.017241379310344827	0.0	0.07210031347962381	0.0	0.28125	0.8245469522240527	0.3664921465968586	0.0	0.0	0.05	0.03	0.0	0.005	0.33333333333333337	0.16417910447761194	1.0	0.0	0.0	0.0	0.49624060150375937	0.0	0.0	0.125	0.5714285714285714	0.0	0.3466666666666667	0.3466666666666667	0.0	0.01	0.012	0.006024096385542169
2019-12-17 21:45:00	0.0	0.0	0.3893557422969188	0.0	0.017241379310344827	0.0	0.07210031347962381	0.0	0.2785326086956522	0.8278418451400329	0.3664921465968586	0.0	0.0	0.05	0.0	0.0	0.005	0.33333333333333337	0.16417910447761194	1.0	0.0	0.0	0.0	0.49624060150375937	0.0	0.0	0.125	0.5714285714285714	0.0	0.3466666666666667	0.3466666666666667	0.0	0.01	0.012	0.006024096385542169
2019-12-17 21:50:00	0.0	0.0	0.39575830332132855	0.0	0.017241379310344827	0.0	0.0689655172413793	0.0	0.29211956521739135	0.8311367380560132	0.3664921465968586	0.0	0.0	0.05	0.0	0.0	0.005	0.33333333333333337	0.16417910447761194	1.0	0.0	0.0	0.0	0.49624060150375937	0.0	0.0	0.125	0.5714285714285714	0.0	0.3466666666666667	0.3466666666666667	0.0	0.01	0.012	0.006024096385542169
2019-12-17 21:55:00	0.0	0.0	0.39335734293717495	0.0	0.017241379310344827	0.0	0.0689655172413793	0.0	0.28396739130434784	0.8352553542009884	0.3664921465968586	0.0	0.0	0.03	0.0	0.0	0.005	0.33333333333333337	0.16417910447761194	1.0	0.0	0.0	0.0	0.49624060150375937	0.0	0.0	0.125	0.5714285714285714	0.0	0.3466666666666667	0.3466666666666667	0.0	0.01	0.012	0.006024096385542169
2019-12-17 22:00:00	0.0	0.0	0.39575830332132855	0.0	0.017241379310344827	0.0	0.06583072100313478	0.0	0.2798913043478261	0.8377265238879736	0.3664921465968586	0.0	0.0	0.03	0.0	0.0	0.005	0.33333333333333337	0.16417910447761194	1.0	0.0	0.0	0.0	0.49624060150375937	0.0	0.0	0.125	0.5714285714285714	0.0	0.3466666666666667	0.3466666666666667	0.0	0.01	0.012	0.006024096385542169
2019-12-17 22:05:00	0.0	0.0	0.39815926370548227	0.0	0.017241379310344827	0.0	0.06583072100313478	0.0	0.0	0.8410214168039539	0.3664921465968586	0.0	0.0	0.03	0.0	0.0	0.0	0.33333333333333337	0.16417910447761194	1.0	0.0	0.0	0.0	0.49624060150375937	0.0	0.0	0.125	0.5714285714285714	0.0	0.3466666666666667	0.3466666666666667	0.0	0.01	0.012	0.006024096385542169
2019-12-17 22:10:00	0.0	0.0	0.39455782312925175	0.0	0.017241379310344827	0.0	0.06269592476489028	0.0	0.0	0.844316309719934	0.36387434554973813	0.0	0.0	0.03	0.0	0.0	0.0	0.33333333333333337	0.16417910447761194	1.0	0.0	0.0	0.0	0.49624060150375937	0.0	0.0	0.125	0.5714285714285714	0.0	0.3466666666666667	0.3466666666666667	0.0	0.01	0.012	0.006024096385542169
2019-12-17 22:15:00	0.0	0.0	0.4001600640256103	0.0	0.017241379310344827	0.0	0.06269592476489028	0.0	0.0	0.8476112026359143	0.36387434554973813	0.0	0.0	0.04	0.0	0.0	0.0	0.33333333333333337	0.16417910447761194	1.0	0.0	0.0	0.0	0.49624060150375937	0.0	0.0	0.125	0.5714285714285714	0.0	0.3466666666666667	0.3466666666666667	0.0	0.01	0.012	0.006024096385542169
2019-12-17 22:20:00	0.0	0.0	0.3929571828731493	0.0	0.017241379310344827	0.0	0.05956112852664577	0.0	0.0	0.8509060955518944	0.36125654450261774	0.0	0.0	0.04	0.0	0.0	0.0	0.33333333333333337	0.16417910447761194	1.0	0.0	0.0	0.0	0.49624060150375937	0.0	0.0	0.125	0.5714285714285714	0.0	0.3466666666666667	0.3466666666666667	0.0	0.01	0.012	0.006024096385542169
2019-12-17 22:25:00	0.0	0.0	0.39335734293717495	0.0	0.017241379310344827	0.0	0.05956112852664577	0.0	0.0	0.8533772652388797	0.3586387434554973	0.0	0.0	0.05	0.0	0.0	0.0	0.33333333333333337	0.16417910447761194	1.0	0.0	0.0	0.0	0.49624060150375937	0.0	0.0	0.125	0.5714285714285714	0.0	0.3466666666666667	0.3466666666666667	0.0	0.01	0.012	0.006024096385542169
2019-12-17 22:30:00	0.0	0.0	0.3969587835134054	0.0	0.017241379310344827	0.0	0.05642633228840125	0.0	0.0	0.8550247116968698	0.3586387434554973	0.0	0.0	0.07	0.02	0.0	0.0	0.33333333333333337	0.16417910447761194	1.0	0.0	0.0	0.0	0.49624060150375937	0.0	0.0	0.125	0.5714285714285714	0.0	0.3466666666666667	0.3466666666666667	0.0	0.01	0.012	0.006024096385542169
2019-12-17 22:35:00	0.0	0.0	0.39095638255302123	0.0	0.017241379310344827	0.0	0.05642633228840125	0.0	0.26358695652173914	0.857495881383855	0.35340314136125645	0.0	0.0	0.09	0.02	0.0	0.0	0.33333333333333337	0.16417910447761194	1.0	0.0	0.0	0.0	0.49624060150375937	0.0	0.0	0.125	0.5714285714285714	0.0	0.3466666666666667	0.3466666666666667	0.0	0.01	0.012	0.006024096385542169
2019-12-17 22:40:00	0.0	0.0	0.4109643857543017	0.0	0.017241379310344827	0.0	0.05642633228840125	0.0	0.39945652173913043	0.859143327841845	0.35078534031413605	0.0	0.0	0.09	0.02	0.0	0.0	0.33333333333333337	0.16417910447761194	1.0	0.0	0.0	0.0	0.49624060150375937	0.0	0.0	0.125	0.5714285714285714	0.0	0.3466666666666667	0.3466666666666667	0.0	0.01	0.012	0.006024096385542169
2019-12-17 22:45:00	0.0	0.0	0.39575830332132855	0.0	0.017241379310344827	0.0	0.05642633228840125	0.0	0.46059782608695654	0.859143327841845	0.35340314136125645	0.0	0.0	0.1	0.03	0.0	0.0	0.33333333333333337	0.16417910447761194	1.0	0.0	0.0	0.0	0.49624060150375937	0.0	0.0	0.125	0.5714285714285714	0.0	0.3466666666666667	0.3466666666666667	0.0	0.01	0.012	0.006024096385542169
2019-12-17 22:50:00	0.0	0.0	0.4041616646658664	0.0	0.017241379310344827	0.0	0.05956112852664577	0.0	0.4252717391304348	0.8509060955518944	0.36125654450261774	0.0	0.0	0.1	0.03	0.0	0.0	0.33333333333333337	0.16417910447761194	1.0	0.0	0.0	0.0	0.49624060150375937	0.0	0.0	0.125	0.5714285714285714	0.0	0.3466666666666667	0.3466666666666667	0.0	0.01	0.012	0.006024096385542169
2019-12-17 22:55:00	0.0	0.0	0.4013605442176871	0.0	0.017241379310344827	0.0	0.06583072100313478	0.0	0.4116847826086957	0.8410214168039539	0.3664921465968586	0.0	0.0	0.08	0.03	0.0	0.0	0.33333333333333337	0.16417910447761194	1.0	0.0	0.0	0.0	0.49624060150375937	0.0	0.0	0.125	0.5714285714285714	0.0	0.3466666666666667	0.3466666666666667	0.0	0.01	0.012	0.006024096385542169
2019-12-17 23:00:00	0.0	0.0	0.39895958383353347	0.0	0.017241379310344827	0.0	0.06583072100313478	0.0	0.0	0.8369028006589786	0.369109947643979	0.0	0.0	0.08	0.03	0.0	0.0	0.33333333333333337	0.16417910447761194	1.0	0.0	0.0	0.0	0.49624060150375937	0.0	0.0	0.125	0.5714285714285714	0.0	0.3466666666666667	0.3466666666666667	0.0	0.01	0.012	0.006024096385542169
2019-12-17 23:05:00	0.0	0.0	0.3913565426170469	0.0	0.017241379310344827	0.0	0.0689655172413793	0.0	0.0	0.8336079077429983	0.369109947643979	0.0	0.0	0.06	0.03	0.0	0.0	0.33333333333333337	0.16417910447761194	1.0	0.0	0.0	0.0	0.49624060150375937	0.0	0.0	0.125	0.5714285714285714	0.0	0.3466666666666667	0.3466666666666667	0.0	0.01	0.012	0.006024096385542169
2019-12-17 23:10:00	0.0	0.0	0.4053621448579432	0.0	0.017241379310344827	0.0	0.0689655172413793	0.0	0.0	0.8336079077429983	0.369109947643979	0.0	0.0	0.06	0.03	0.0	0.0	0.33333333333333337	0.16417910447761194	1.0	0.0	0.0	0.0	0.49624060150375937	0.0	0.0	0.125	0.5714285714285714	0.0	0.3466666666666667	0.3466666666666667	0.0	0.01	0.012	0.006024096385542169
2019-12-17 23:15:00	0.0	0.0	0.40256102440976393	0.0	0.017241379310344827	0.0	0.0689655172413793	0.0	0.0	0.8344316309719934	0.369109947643979	0.0	0.0	0.06	0.02	0.0	0.0	0.33333333333333337	0.16417910447761194	1.0	0.0	0.0	0.0	0.49624060150375937	0.0	0.0	0.125	0.5714285714285714	0.0	0.3466666666666667	0.3466666666666667	0.0	0.01	0.012	0.006024096385542169
2019-12-17 23:20:00	0.0	0.0	0.38895558223289317	0.0	0.017241379310344827	0.0	0.0689655172413793	0.0	0.0	0.8352553542009884	0.369109947643979	0.0	0.0	0.06	0.02	0.0	0.0	0.33333333333333337	0.16417910447761194	1.0	0.0	0.0	0.0	0.49624060150375937	0.0	0.0	0.125	0.5714285714285714	0.0	0.3466666666666667	0.3466666666666667	0.0	0.01	0.012	0.006024096385542169
2019-12-17 23:25:00	0.0	0.0	0.3985594237695078	0.0	0.017241379310344827	0.0	0.06583072100313478	0.0	0.0	0.8377265238879736	0.3664921465968586	0.0	0.0	0.06	0.02	0.0	0.0	0.33333333333333337	0.16417910447761194	1.0	0.0	0.0	0.0	0.49624060150375937	0.0	0.0	0.125	0.5714285714285714	0.0	0.3466666666666667	0.3466666666666667	0.0	0.01	0.012	0.006024096385542169
2019-12-17 23:30:00	0.0	0.0	0.39895958383353347	0.0	0.017241379310344827	0.0	0.06583072100313478	0.0	0.0	0.8401976935749588	0.3664921465968586	0.0	0.0	0.06	0.02	0.0	0.0	0.33333333333333337	0.16417910447761194	1.0	0.0	0.0	0.0	0.49624060150375937	0.0	0.0	0.125	0.5714285714285714	0.0	0.3466666666666667	0.3466666666666667	0.0	0.01	0.012	0.006024096385542169
2019-12-17 23:35:00	0.0	0.0	0.40656262505002005	0.0	0.017241379310344827	0.0	0.06583072100313478	0.0	0.0	0.8418451400329489	0.3664921465968586	0.0	0.0	0.06	0.02	0.0	0.0	0.33333333333333337	0.16417910447761194	1.0	0.0	0.0	0.0	0.49624060150375937	0.0	0.0	0.125	0.5714285714285714	0.0	0.3466666666666667	0.3466666666666667	0.0	0.01	0.012	0.006024096385542169
2019-12-17 23:40:00	0.0	0.0	0.40096038415366153	0.0	0.017241379310344827	0.0	0.06269592476489028	0.0	0.0	0.8434925864909391	0.36387434554973813	0.0	0.0	0.06	0.02	0.0	0.0	0.33333333333333337	0.16417910447761194	1.0	0.0	0.0	0.0	0.49624060150375937	0.0	0.0	0.125	0.5714285714285714	0.0	0.3466666666666667	0.3466666666666667	0.0	0.01	0.012	0.006024096385542169
2019-12-17 23:45:00	0.0	0.0	0.4061624649859944	0.0	0.017241379310344827	0.0	0.06269592476489028	0.0	0.0	0.8459637561779242	0.36125654450261774	0.0	0.0	0.06	0.01	0.0	0.0	0.33333333333333337	0.16417910447761194	1.0	0.0	0.0	0.0	0.49624060150375937	0.0	0.0	0.125	0.5714285714285714	0.0	0.3466666666666667	0.3466666666666667	0.0	0.01	0.012	0.006024096385542169
2019-12-17 23:50:00	0.0	0.0	0.4013605442176871	0.0	0.017241379310344827	0.0	0.05956112852664577	0.0	0.0	0.8484349258649093	0.36125654450261774	0.0	0.0	0.06	0.01	0.0	0.0	0.33333333333333337	0.16417910447761194	1.0	0.0	0.0	0.0	0.49624060150375937	0.0	0.0	0.125	0.5714285714285714	0.0	0.3466666666666667	0.3466666666666667	0.0	0.01	0.012	0.006024096385542169
2019-12-17 23:55:00	0.0	0.0	0.40656262505002005	0.0	0.017241379310344827	0.0	0.05956112852664577	0.0	0.297554347826087	0.8500823723228995	0.36125654450261774	0.0	0.0	0.07	0.02	0.0	0.0	0.33333333333333337	0.16417910447761194	1.0	0.0	0.0	0.0	0.49624060150375937	0.0	0.0	0.125	0.5714285714285714	0.0	0.3466666666666667	0.3466666666666667	0.0	0.01	0.012	0.006024096385542169
2019-12-18 00:00:00	0.0	0.35000000000000003	0.40576230492196885	0.0	0.017241379310344827	0.0	0.05956112852664577	0.0	0.0	0.8525535420098846	0.36125654450261774	0.0	0.0	0.07	0.02	0.0	0.0	0.33333333333333337	0.16417910447761194	1.0	0.0	0.0	0.0	0.49624060150375937	0.0	0.0	0.125	0.5714285714285714	0.0	0.3466666666666667	0.3466666666666667	0.0	0.01	0.012	0.01204819277108434
2019-12-18 00:05:00	0.0	0.85	0.40696278511404566	0.0	0.017241379310344827	0.05	0.05956112852664577	0.0	0.0	0.8558484349258649	0.3664921465968586	0.0	0.0	0.08	0.03	0.0	0.0	0.33333333333333337	0.16417910447761194	1.0	0.0	0.0	0.0	0.49624060150375937	0.0	0.0	0.125	0.5714285714285714	0.0	0.3466666666666667	0.3466666666666667	0.0	0.01	0.012	0.01204819277108434
2019-12-18 00:10:00	0.0	0.9500000000000001	0.41576630652260904	0.0	0.017241379310344827	0.05	0.05956112852664577	0.0	0.0	0.8525535420098846	0.3743455497382198	0.0	0.0	0.15	0.07	0.0	0.0	0.33333333333333337	0.16417910447761194	1.0	0.0	0.0	0.0	0.49624060150375937	0.75	0.0	0.125	0.5714285714285714	0.0	0.3466666666666667	0.3466666666666667	0.0	0.01	0.012	0.01204819277108434
2019-12-18 00:15:00	0.0	0.9500000000000001	0.41416566626650664	0.0	0.017241379310344827	0.45	0.06269592476489028	0.0	0.0	0.8492586490939045	0.37696335078534027	0.0	0.0	0.15	0.07	0.0	0.0	0.33333333333333337	0.16417910447761194	1.0	0.0	0.0	0.0	0.49624060150375937	0.75	0.0	0.125	0.5714285714285714	0.0	0.3466666666666667	0.3466666666666667	0.0	0.01	0.012	0.01204819277108434
2019-12-18 00:20:00	1.0	0.9500000000000001	0.4177671068427371	0.0	0.017241379310344827	0.9500000000000001	0.06269592476489028	0.0	0.0	0.8500823723228995	0.37958115183246066	0.0	0.0	0.15	0.07	1.0	0.0	0.33333333333333337	0.16417910447761194	1.0	0.0	0.0	0.0	0.49624060150375937	0.9500000000000001	0.05	0.125	0.5740259740259741	0.0	0.34933333333333333	0.34933333333333333	0.0	0.01	0.012	0.01204819277108434
2019-12-18 00:25:00	1.0	0.9500000000000001	0.4093637454981993	0.0	0.017241379310344827	0.9500000000000001	0.06269592476489028	0.0	0.0	0.8517298187808896	0.38481675392670145	0.0	0.0	0.18	0.09	1.0	0.0	0.33333333333333337	0.16417910447761194	1.0	0.0	0.0	0.0	0.49624060150375937	0.9500000000000001	0.05	0.125	0.5740259740259741	0.0	0.34933333333333333	0.34933333333333333	0.0	0.01	0.012	0.01204819277108434
2019-12-18 00:30:00	1.0	0.9500000000000001	0.4153661464585835	0.0	0.017241379310344827	0.9500000000000001	0.06583072100313478	0.0	0.0	0.8476112026359143	0.39267015706806274	0.0	0.0	0.25	0.13	1.0	0.0	0.33333333333333337	0.16417910447761194	1.0	0.0	0.0	0.0	0.49624060150375937	0.9500000000000001	0.05	0.125	0.5740259740259741	0.0	0.34933333333333333	0.34933333333333333	0.0	0.01	0.012	0.01204819277108434
2019-12-18 00:35:00	1.0	0.9500000000000001	0.4101640656262505	0.0	0.017241379310344827	0.9500000000000001	0.07210031347962381	0.0	0.0	0.8393739703459637	0.40314136125654443	0.0	0.0	0.35000000000000003	0.18	1.0	0.0	0.33333333333333337	0.16417910447761194	1.0	0.0	0.0	0.0	0.49624060150375937	0.9500000000000001	0.05	0.125	0.5740259740259741	0.0	0.34933333333333333	0.34933333333333333	0.0	0.01	0.012	0.01204819277108434
2019-12-18 00:40:00	1.0	0.9500000000000001	0.4085634253701481	0.0	0.017241379310344827	0.9500000000000001	0.07523510971786833	0.0	0.0	0.8327841845140033	0.41099476439790567	0.0	0.0	0.35000000000000003	0.24	1.0	0.0	0.33333333333333337	0.16417910447761194	1.0	0.0	0.0	0.0	0.49624060150375937	0.9500000000000001	0.05	0.125	0.5740259740259741	0.0	0.34933333333333333	0.34933333333333333	0.0	0.01	0.012	0.01204819277108434
2019-12-18 00:45:00	1.0	0.9500000000000001	0.4129651860744298	0.0	0.017241379310344827	0.9500000000000001	0.08150470219435735	0.0	0.0	0.8278418451400329	0.4162303664921465	0.0	0.0	0.35000000000000003	0.24	1.0	0.0	0.33333333333333337	0.16417910447761194	1.0	0.0	0.0	0.0	0.49624060150375937	0.9500000000000001	0.9500000000000001	0.125	0.587012987012987	0.0	0.3626666666666667	0.3626666666666667	0.0	0.01	0.012	0.01204819277108434
2019-12-18 00:50:00	1.0	0.9500000000000001	0.40656262505002005	0.0	0.017241379310344827	0.9500000000000001	0.08150470219435735	0.0	0.0	0.8245469522240527	0.42146596858638735	0.0	0.0	0.35000000000000003	0.24	1.0	0.0	0.33333333333333337	0.16417910447761194	1.0	0.0	0.0	0.0	0.49624060150375937	0.9500000000000001	0.9500000000000001	0.125	0.587012987012987	0.0	0.3626666666666667	0.3626666666666667	0.0	0.01	0.012	0.01204819277108434
2019-12-18 00:55:00	1.0	0.9500000000000001	0.4041616646658664	0.0	0.017241379310344827	0.9500000000000001	0.08463949843260186	0.0	0.0	0.8245469522240527	0.42408376963350775	0.0	0.0	0.35000000000000003	0.24	1.0	0.0	0.33333333333333337	0.16417910447761194	1.0	0.0	0.0	0.0	0.49624060150375937	0.9500000000000001	0.9500000000000001	0.125	0.5948051948051949	0.0	0.3706666666666667	0.3706666666666667	0.0	0.01	0.012	0.01204819277108434
2019-12-18 01:00:00	1.0	0.9500000000000001	0.3985594237695078	0.0	0.017241379310344827	0.9500000000000001	0.08463949843260186	0.0	0.0	0.8245469522240527	0.4267015706806282	0.0	0.0	0.35000000000000003	0.24	1.0	0.0	0.33333333333333337	0.16417910447761194	1.0	0.0	0.0	0.0	0.49624060150375937	0.9500000000000001	0.9500000000000001	0.125	0.5948051948051949	0.0	0.3706666666666667	0.3706666666666667	0.0	0.01	0.012	0.01204819277108434
2019-12-18 01:05:00	1.0	0.9500000000000001	0.4029611844737896	0.0	0.017241379310344827	0.9500000000000001	0.08463949843260186	0.0	0.0	0.8261943986820427	0.43193717277486904	0.0	0.0	0.35000000000000003	0.24	1.0	0.0	0.33333333333333337	0.16417910447761194	1.0	0.0	0.0	0.0	0.49624060150375937	0.9500000000000001	0.9500000000000001	0.125	0.5948051948051949	0.0	0.3706666666666667	0.3706666666666667	0.0	0.01	0.012	0.01204819277108434
2019-12-18 01:10:00	1.0	0.9500000000000001	0.4109643857543017	0.0	0.017241379310344827	0.9500000000000001	0.08463949843260186	0.0	0.0	0.8278418451400329	0.43193717277486904	0.0	0.0	0.35000000000000003	0.24	1.0	0.0	0.33333333333333337	0.16417910447761194	1.0	0.0	0.0	0.0	0.49624060150375937	0.9500000000000001	0.9500000000000001	0.125	0.5948051948051949	0.0	0.3706666666666667	0.3706666666666667	0.0	0.01	0.012	0.01204819277108434
2019-12-18 01:15:00	1.0	0.9500000000000001	0.40736294517807126	0.0	0.017241379310344827	0.9500000000000001	0.08463949843260186	0.0	0.0	0.830313014827018	0.4371727748691098	0.0	0.0	0.35000000000000003	0.24	1.0	0.0	0.33333333333333337	0.16417910447761194	1.0	0.0	0.0	0.0	0.49624060150375937	0.9500000000000001	0.9500000000000001	0.125	0.6051948051948053	0.0	0.38133333333333336	0.38133333333333336	0.0	0.01	0.012	0.01204819277108434
2019-12-18 01:20:00	1.0	0.9500000000000001	0.40696278511404566	0.0	0.017241379310344827	0.9500000000000001	0.08150470219435735	0.0	0.0	0.8319604612850082	0.4371727748691098	0.0	0.0	0.35000000000000003	0.24	1.0	0.0	0.33333333333333337	0.16417910447761194	1.0	0.0	0.0	0.0	0.49624060150375937	0.9500000000000001	0.9500000000000001	0.125	0.6051948051948053	0.0	0.38133333333333336	0.38133333333333336	0.0	0.01	0.012	0.01204819277108434
2019-12-18 01:25:00	1.0	0.9500000000000001	0.4001600640256103	0.0	0.017241379310344827	0.9500000000000001	0.08150470219435735	0.0	0.0	0.8327841845140033	0.4397905759162303	0.0	0.0	0.35000000000000003	0.24	1.0	0.0	0.33333333333333337	0.16417910447761194	1.0	0.0	0.0	0.0	0.49624060150375937	0.9500000000000001	0.9500000000000001	0.125	0.6051948051948053	0.0	0.38133333333333336	0.38133333333333336	0.0	0.01	0.012	0.01204819277108434
2019-12-18 01:30:00	1.0	0.9500000000000001	0.4109643857543017	0.0	0.017241379310344827	0.9500000000000001	0.08150470219435735	0.0	0.0	0.8344316309719934	0.4397905759162303	0.0	0.0	0.35000000000000003	0.24	1.0	0.0	0.33333333333333337	0.16417910447761194	1.0	0.0	0.0	0.0	0.49624060150375937	0.9500000000000001	0.9500000000000001	0.125	0.6051948051948053	0.0	0.38133333333333336	0.38133333333333336	0.0	0.01	0.012	0.01204819277108434
2019-12-18 01:35:00	1.0	0.9500000000000001	0.4049619847939176	0.0	0.017241379310344827	0.9500000000000001	0.08150470219435735	0.0	0.0	0.8369028006589786	0.4424083769633507	0.0	0.0	0.43	0.24	1.0	0.0	0.33333333333333337	0.16417910447761194	1.0	0.0	0.0	0.0	0.49624060150375937	0.9500000000000001	0.9500000000000001	0.125	0.612987012987013	0.0	0.38933333333333336	0.38933333333333336	0.0	0.01	0.012	0.01204819277108434
2019-12-18 01:40:00	1.0	0.9500000000000001	0.4105642256902762	0.0	0.017241379310344827	0.9500000000000001	0.08150470219435735	0.0	0.0	0.8344316309719934	0.4424083769633507	0.0	0.0	0.43	0.24	1.0	0.0	0.33333333333333337	0.16417910447761194	1.0	0.0	0.0	0.0	0.49624060150375937	0.9500000000000001	0.9500000000000001	0.125	0.612987012987013	0.0	0.38933333333333336	0.38933333333333336	0.0	0.01	0.012	0.01204819277108434
2019-12-18 01:45:00	1.0	0.9500000000000001	0.40816326530612246	0.0	0.017241379310344827	0.9500000000000001	0.08463949843260186	0.0	0.0	0.8327841845140033	0.4450261780104711	0.0	0.0	0.43	0.24	1.0	0.0	0.33333333333333337	0.16417910447761194	1.0	0.0	0.0	0.0	0.49624060150375937	0.9500000000000001	0.9500000000000001	0.125	0.612987012987013	0.0	0.38933333333333336	0.38933333333333336	0.0	0.01	0.012	0.01204819277108434
2019-12-18 01:50:00	1.0	0.9500000000000001	0.40336134453781514	0.0	0.017241379310344827	0.9500000000000001	0.08463949843260186	0.0	0.0	0.8311367380560132	0.4450261780104711	0.0	0.0	0.43	0.24	1.0	0.0	0.33333333333333337	0.16417910447761194	1.0	0.0	0.0	0.0	0.49624060150375937	0.9500000000000001	0.9500000000000001	0.125	0.612987012987013	0.0	0.38933333333333336	0.38933333333333336	0.0	0.01	0.012	0.01204819277108434
2019-12-18 01:55:00	1.0	0.9500000000000001	0.3977591036414566	0.0	0.017241379310344827	0.9500000000000001	0.08463949843260186	0.0	0.0	0.8344316309719934	0.44764397905759157	0.0	0.0	0.43	0.24	1.0	0.0	0.33333333333333337	0.16417910447761194	1.0	0.0	0.0	0.0	0.49624060150375937	0.9500000000000001	0.9500000000000001	0.125	0.612987012987013	0.0	0.38933333333333336	0.38933333333333336	0.0	0.01	0.012	0.01204819277108434
2019-12-18 02:00:00	1.0	0.9500000000000001	0.4013605442176871	0.0	0.017241379310344827	0.9500000000000001	0.08463949843260186	0.0	0.0	0.8311367380560132	0.44764397905759157	0.0	0.0	0.43	0.24	1.0	0.0	0.33333333333333337	0.16417910447761194	1.0	0.0	0.0	0.0	0.49624060150375937	0.9500000000000001	0.9500000000000001	0.125	0.612987012987013	0.0	0.38933333333333336	0.38933333333333336	0.0	0.01	0.012	0.01204819277108434
2019-12-18 02:05:00	1.0	0.9500000000000001	0.40256102440976393	0.0	0.017241379310344827	0.9500000000000001	0.08463949843260186	0.0	0.0	0.8344316309719934	0.45026178010471196	0.0	0.0	0.43	0.24	1.0	0.0	0.33333333333333337	0.16417910447761194	1.0	0.0	0.0	0.0	0.49624060150375937	0.9500000000000001	0.9500000000000001	0.125	0.612987012987013	0.0	0.38933333333333336	0.38933333333333336	0.0	0.01	0.012	0.01204819277108434
2019-12-18 02:10:00	1.0	0.9500000000000001	0.3961584633853542	0.0	0.017241379310344827	0.9500000000000001	0.08463949843260186	0.0	0.0	0.8360790774299834	0.45026178010471196	0.0	0.0	0.43	0.24	1.0	0.0	0.33333333333333337	0.16417910447761194	1.0	0.0	0.0	0.0	0.49624060150375937	0.9500000000000001	0.9500000000000001	0.125	0.6311688311688313	0.0	0.40800000000000003	0.40800000000000003	0.0	0.01	0.012	0.01204819277108434
2019-12-18 02:15:00	1.0	0.9500000000000001	0.4013605442176871	0.0	0.017241379310344827	0.9500000000000001	0.08463949843260186	0.0	0.0	0.8327841845140033	0.45026178010471196	0.0	0.0	0.35000000000000003	0.22	1.0	0.0	0.33333333333333337	0.16417910447761194	1.0	0.0	0.0	0.0	0.49624060150375937	0.9500000000000001	0.9500000000000001	0.125	0.6311688311688313	0.0	0.40800000000000003	0.40800000000000003	0.0	0.01	0.012	0.01204819277108434
2019-12-18 02:20:00	1.0	0.9500000000000001	0.39495798319327735	0.0	0.017241379310344827	0.9500000000000001	0.08463949843260186	0.0	0.0	0.8352553542009884	0.4528795811518324	0.0	0.0	0.35000000000000003	0.22	1.0	0.0	0.33333333333333337	0.16417910447761194	1.0	0.0	0.0	0.0	0.49624060150375937	0.9500000000000001	0.9500000000000001	0.125	0.6311688311688313	0.0	0.40800000000000003	0.40800000000000003	0.0	0.01	0.012	0.01204819277108434
2019-12-18 02:25:00	1.0	0.9500000000000001	0.39015606242497003	0.0	0.017241379310344827	0.9500000000000001	0.08463949843260186	0.0	0.0	0.8319604612850082	0.4528795811518324	0.0	0.0	0.35000000000000003	0.2	1.0	0.0	0.33333333333333337	0.16417910447761194	1.0	0.0	0.0	0.0	0.49624060150375937	0.9500000000000001	0.9500000000000001	0.125	0.6311688311688313	0.0	0.40800000000000003	0.40800000000000003	0.0	0.01	0.012	0.01204819277108434
2019-12-18 02:30:00	1.0	0.9500000000000001	0.3937575030012005	0.0	0.017241379310344827	0.9500000000000001	0.08463949843260186	0.0	0.0	0.8352553542009884	0.4528795811518324	0.0	0.0	0.35000000000000003	0.2	1.0	0.0	0.33333333333333337	0.16417910447761194	1.0	0.0	0.0	0.0	0.49624060150375937	0.9500000000000001	0.9500000000000001	0.125	0.6311688311688313	0.0	0.40800000000000003	0.40800000000000003	0.0	0.01	0.012	0.01204819277108434
2019-12-18 02:35:00	1.0	0.9500000000000001	0.39895958383353347	0.0	0.017241379310344827	0.9500000000000001	0.08463949843260186	0.0	0.0	0.8360790774299834	0.45549738219895275	0.0	0.0	0.35000000000000003	0.2	1.0	0.0	0.33333333333333337	0.16417910447761194	1.0	0.0	0.0	0.0	0.49624060150375937	0.9500000000000001	0.9500000000000001	0.125	0.6311688311688313	0.0	0.40800000000000003	0.40800000000000003	0.0	0.01	0.012	0.01204819277108434
2019-12-18 02:40:00	1.0	0.9500000000000001	0.4101640656262505	0.0	0.017241379310344827	0.9500000000000001	0.08463949843260186	0.0	0.0	0.8344316309719934	0.4528795811518324	0.0	0.0	0.25	0.14	1.0	0.0	0.33333333333333337	0.16417910447761194	1.0	0.0	0.0	0.0	0.49624060150375937	0.9500000000000001	0.9500000000000001	0.125	0.6467532467532469	0.0	0.42400000000000004	0.42400000000000004	0.0	0.01	0.012	0.01204819277108434
2019-12-18 02:45:00	1.0	0.9500000000000001	0.4105642256902762	0.0	0.017241379310344827	0.9500000000000001	0.08463949843260186	0.0	0.0	0.8327841845140033	0.45549738219895275	0.0	0.0	0.22	0.13	1.0	0.0	0.33333333333333337	0.16417910447761194	1.0	0.0	0.0	0.0	0.49624060150375937	0.9500000000000001	0.9500000000000001	0.125	0.6467532467532469	0.0	0.42400000000000004	0.42400000000000004	0.0	0.01	0.012	0.01204819277108434
2019-12-18 02:50:00	1.0	0.9500000000000001	0.40336134453781514	0.0	0.017241379310344827	0.9500000000000001	0.08463949843260186	0.0	0.0	0.8360790774299834	0.45549738219895275	0.0	0.0	0.22	0.13	1.0	0.0	0.33333333333333337	0.16417910447761194	1.0	0.0	0.0	0.0	0.49624060150375937	0.9500000000000001	0.9500000000000001	0.125	0.651948051948052	0.0	0.4293333333333334	0.4293333333333334	0.0	0.01	0.012	0.01204819277108434
2019-12-18 02:55:00	1.0	0.9500000000000001	0.39895958383353347	0.0	0.017241379310344827	0.9500000000000001	0.08150470219435735	0.0	0.0	0.8401976935749588	0.45549738219895275	0.0	0.0	0.19	0.11	1.0	0.0	0.33333333333333337	0.16417910447761194	1.0	0.0	0.0	0.0	0.49624060150375937	0.9500000000000001	0.9500000000000001	0.125	0.651948051948052	0.0	0.4293333333333334	0.4293333333333334	0.0	0.01	0.012	0.01204819277108434
2019-12-18 03:00:00	1.0	0.9500000000000001	0.4001600640256103	0.0	0.017241379310344827	0.9500000000000001	0.08150470219435735	0.0	0.0	0.8418451400329489	0.45549738219895275	0.0	0.0	0.19	0.11	1.0	0.0	0.33333333333333337	0.16417910447761194	1.0	0.0	0.0	0.0	0.49624060150375937	0.9500000000000001	0.9500000000000001	0.125	0.651948051948052	0.0	0.4293333333333334	0.4293333333333334	0.0	0.01	0.012	0.01204819277108434
2019-12-18 03:05:00	1.0	0.9500000000000001	0.3969587835134054	0.0	0.017241379310344827	0.9500000000000001	0.08150470219435735	0.0	0.0	0.8410214168039539	0.45549738219895275	0.0	0.0	0.19	0.1	1.0	0.0	0.33333333333333337	0.16417910447761194	1.0	0.0	0.0	0.0	0.49624060150375937	0.9500000000000001	0.9500000000000001	0.125	0.651948051948052	0.0	0.4293333333333334	0.4293333333333334	0.0	0.01	0.012	0.01204819277108434
2019-12-18 03:10:00	1.0	0.9500000000000001	0.3921568627450981	0.0	0.017241379310344827	0.9500000000000001	0.08150470219435735	0.0	0.0	0.8401976935749588	0.45549738219895275	0.0	0.0	0.19	0.1	1.0	0.0	0.33333333333333337	0.16417910447761194	1.0	0.0	0.0	0.0	0.49624060150375937	0.9500000000000001	0.9500000000000001	0.125	0.651948051948052	0.0	0.4293333333333334	0.4293333333333334	0.0	0.01	0.012	0.01204819277108434
2019-12-18 03:15:00	1.0	0.9500000000000001	0.39935974389755907	0.0	0.017241379310344827	0.9500000000000001	0.08150470219435735	0.0	0.0	0.8401976935749588	0.4581151832460732	0.0	0.0	0.19	0.1	1.0	0.0	0.33333333333333337	0.16417910447761194	1.0	0.0	0.0	0.0	0.49624060150375937	0.9500000000000001	0.9500000000000001	0.125	0.651948051948052	0.0	0.4293333333333334	0.4293333333333334	0.0	0.01	0.012	0.01204819277108434
2019-12-18 03:20:00	1.0	0.9500000000000001	0.39455782312925175	0.0	0.017241379310344827	0.9500000000000001	0.08150470219435735	0.0	0.0	0.844316309719934	0.4581151832460732	0.0	0.0	0.19	0.1	1.0	0.0	0.33333333333333337	0.16417910447761194	1.0	0.0	0.0	0.0	0.49624060150375937	0.9500000000000001	0.9500000000000001	0.125	0.651948051948052	0.0	0.4293333333333334	0.4293333333333334	0.0	0.01	0.012	0.01204819277108434
2019-12-18 03:25:00	1.0	0.9500000000000001	0.40336134453781514	0.0	0.017241379310344827	0.9500000000000001	0.08150470219435735	0.0	0.0	0.8426688632619439	0.45549738219895275	0.0	0.0	0.19	0.1	1.0	0.0	0.33333333333333337	0.16417910447761194	1.0	0.0	0.0	0.0	0.49624060150375937	0.9500000000000001	0.9500000000000001	0.125	0.651948051948052	0.0	0.4293333333333334	0.4293333333333334	0.0	0.01	0.012	0.01204819277108434
2019-12-18 03:30:00	1.0	0.9500000000000001	0.3969587835134054	0.0	0.017241379310344827	0.9500000000000001	0.08150470219435735	0.0	0.0	0.8426688632619439	0.4581151832460732	0.0	0.0	0.19	0.1	1.0	0.0	0.33333333333333337	0.16417910447761194	1.0	0.0	0.0	0.0	0.49624060150375937	0.9500000000000001	0.9500000000000001	0.125	0.651948051948052	0.0	0.4293333333333334	0.4293333333333334	0.0	0.01	0.012	0.01204819277108434
2019-12-18 03:35:00	1.0	0.9500000000000001	0.3977591036414566	0.0	0.017241379310344827	0.9500000000000001	0.07836990595611285	0.0	0.0	0.844316309719934	0.45549738219895275	0.0	0.0	0.06	0.03	1.0	0.0	0.33333333333333337	0.16417910447761194	1.0	0.0	0.0	0.0	0.49624060150375937	0.9500000000000001	0.9500000000000001	0.125	0.6753246753246753	0.0	0.45333333333333337	0.45333333333333337	0.0	0.01	0.012	0.01204819277108434
2019-12-18 03:40:00	1.0	0.9500000000000001	0.4001600640256103	0.0	0.017241379310344827	0.9500000000000001	0.07836990595611285	0.0	0.0	0.8459637561779242	0.46073298429319365	0.0	0.0	0.06	0.03	1.0	0.0	0.33333333333333337	0.16417910447761194	1.0	0.0	0.0	0.0	0.49624060150375937	0.9500000000000001	0.9500000000000001	0.125	0.6753246753246753	0.0	0.45333333333333337	0.45333333333333337	0.0	0.01	0.012	0.01204819277108434
2019-12-18 03:45:00	1.0	0.9500000000000001	0.39655862344937975	0.0	0.017241379310344827	0.9500000000000001	0.07523510971786833	0.0	0.0	0.8509060955518944	0.4581151832460732	0.0	0.0	0.06	0.01	1.0	0.0	0.33333333333333337	0.16417910447761194	1.0	0.0	0.0	0.0	0.49624060150375937	0.9500000000000001	0.9500000000000001	0.125	0.6753246753246753	0.0	0.45333333333333337	0.45333333333333337	0.0	0.01	0.012	0.01204819277108434
2019-12-18 03:50:00	1.0	0.9500000000000001	0.404561824729892	0.0	0.017241379310344827	0.9500000000000001	0.07836990595611285	0.0	0.0	0.8492586490939045	0.45549738219895275	0.0	0.0	0.06	0.01	1.0	0.0	0.33333333333333337	0.16417910447761194	1.0	0.0	0.0	0.0	0.49624060150375937	0.9500000000000001	0.9500000000000001	0.125	0.6753246753246753	0.0	0.45333333333333337	0.45333333333333337	0.0	0.01	0.012	0.01204819277108434
2019-12-18 03:55:00	1.0	0.9500000000000001	0.4001600640256103	0.0	0.017241379310344827	0.9500000000000001	0.07836990595611285	0.0	0.0	0.8517298187808896	0.46073298429319365	0.0	0.0	0.07	0.02	1.0	0.0	0.33333333333333337	0.16417910447761194	1.0	0.0	0.0	0.0	0.49624060150375937	0.9500000000000001	0.9500000000000001	0.125	0.6857142857142857	0.0	0.46399999999999997	0.46399999999999997	0.0	0.01	0.012	0.01204819277108434
2019-12-18 04:00:00	1.0	0.9500000000000001	0.3969587835134054	0.0	0.017241379310344827	0.9500000000000001	0.07523510971786833	0.0	0.0	0.8533772652388797	0.4581151832460732	0.0	0.0	0.07	0.02	1.0	0.0	0.33333333333333337	0.16417910447761194	1.0	0.0	0.0	0.0	0.49624060150375937	0.9500000000000001	0.9500000000000001	0.125	0.6857142857142857	0.0	0.46399999999999997	0.46399999999999997	0.0	0.01	0.012	0.01204819277108434
2019-12-18 04:05:00	1.0	0.9500000000000001	0.39495798319327735	0.0	0.017241379310344827	0.9500000000000001	0.07523510971786833	0.0	0.0	0.8533772652388797	0.46073298429319365	0.0	0.0	0.07	0.02	1.0	0.0	0.33333333333333337	0.16417910447761194	1.0	0.0	0.0	0.0	0.49624060150375937	0.9500000000000001	0.9500000000000001	0.125	0.6935064935064936	0.0	0.47200000000000003	0.47200000000000003	0.0	0.01	0.012	0.01204819277108434
2019-12-18 04:10:00	1.0	0.9500000000000001	0.40576230492196885	0.0	0.017241379310344827	0.9500000000000001	0.07523510971786833	0.0	0.0	0.8550247116968698	0.46073298429319365	0.0	0.0	0.07	0.02	1.0	0.0	0.33333333333333337	0.16417910447761194	1.0	0.0	0.0	0.0	0.49624060150375937	0.9500000000000001	0.9500000000000001	0.125	0.6935064935064936	0.0	0.47200000000000003	0.47200000000000003	0.0	0.01	0.012	0.01204819277108434
2019-12-18 04:15:00	1.0	0.9500000000000001	0.40696278511404566	0.0	0.017241379310344827	0.9500000000000001	0.07523510971786833	0.0	0.0	0.8566721581548599	0.46073298429319365	0.0	0.0	0.08	0.02	1.0	0.0	0.33333333333333337	0.16417910447761194	1.0	0.0	0.0	0.0	0.49624060150375937	0.9500000000000001	0.9500000000000001	0.125	0.6935064935064936	0.0	0.47200000000000003	0.47200000000000003	0.0	0.01	0.012	0.01204819277108434
2019-12-18 04:20:00	1.0	0.9500000000000001	0.4005602240896359	0.0	0.017241379310344827	0.9500000000000001	0.07210031347962381	0.0	0.22418478260869568	0.859143327841845	0.46073298429319365	0.0	0.0	0.08	0.02	1.0	0.0	0.33333333333333337	0.16417910447761194	1.0	0.0	0.0	0.0	0.49624060150375937	0.9500000000000001	0.9500000000000001	0.125	0.7012987012987013	0.0	0.48000000000000004	0.48000000000000004	0.0	0.01	0.012	0.01204819277108434
2019-12-18 04:25:00	1.0	0.9500000000000001	0.4101640656262505	0.0	0.017241379310344827	0.9500000000000001	0.07210031347962381	0.0	0.3695652173913044	0.8607907742998352	0.46073298429319365	0.0	0.0	0.08	0.02	1.0	0.0	0.33333333333333337	0.16417910447761194	1.0	0.0	0.0	0.0	0.49624060150375937	0.9500000000000001	0.9500000000000001	0.125	0.7012987012987013	0.0	0.48000000000000004	0.48000000000000004	0.0	0.01	0.012	0.01204819277108434
2019-12-18 04:30:00	1.0	0.9500000000000001	0.4049619847939176	0.0	0.017241379310344827	0.9500000000000001	0.07836990595611285	0.0	0.3722826086956522	0.8500823723228995	0.46858638743455483	0.0	0.0	0.08	0.02	1.0	0.0	0.33333333333333337	0.16417910447761194	1.0	0.0	0.0	0.0	0.49624060150375937	0.9500000000000001	0.9500000000000001	0.125	0.7012987012987013	0.0	0.48000000000000004	0.48000000000000004	0.0	0.01	0.012	0.01204819277108434
2019-12-18 04:35:00	1.0	0.9500000000000001	0.4077631052420969	0.0	0.017241379310344827	0.9500000000000001	0.08777429467084638	0.0	0.0	0.8377265238879736	0.4764397905759161	0.0	0.0	0.05	0.0	1.0	0.0	0.33333333333333337	0.16417910447761194	1.0	0.0	0.0	0.0	0.49624060150375937	0.9500000000000001	0.9500000000000001	0.125	0.7012987012987013	0.0	0.48000000000000004	0.48000000000000004	0.0	0.01	0.012	0.01204819277108434
2019-12-18 04:40:00	1.0	0.9500000000000001	0.4029611844737896	0.0	0.017241379310344827	0.9500000000000001	0.09404388714733541	0.0	0.0	0.829489291598023	0.48167539267015697	0.0	0.0	0.04	0.0	1.0	0.0	0.33333333333333337	0.16417910447761194	1.0	0.0	0.0	0.0	0.49624060150375937	0.9500000000000001	0.9500000000000001	0.125	0.7116883116883117	0.0	0.49066666666666664	0.49066666666666664	0.0	0.01	0.012	0.01204819277108434
2019-12-18 04:45:00	1.0	0.9500000000000001	0.41456582633053224	0.0	0.017241379310344827	0.9500000000000001	0.09717868338557992	0.0	0.0	0.8245469522240527	0.48691099476439786	0.0	0.0	0.03	0.0	1.0	0.0	0.33333333333333337	0.16417910447761194	1.0	0.0	0.0	0.0	0.49624060150375937	0.9500000000000001	0.9500000000000001	0.125	0.7116883116883117	0.0	0.49066666666666664	0.49066666666666664	0.0	0.01	0.012	0.01204819277108434
2019-12-18 04:50:00	1.0	0.9500000000000001	0.40256102440976393	0.0	0.017241379310344827	0.9500000000000001	0.10031347962382443	0.0	0.0	0.8212520593080724	0.4895287958115182	0.0	0.0	0.03	0.0	1.0	0.0	0.33333333333333337	0.16417910447761194	1.0	0.0	0.0	0.0	0.49624060150375937	0.9500000000000001	0.9500000000000001	0.125	0.7116883116883117	0.0	0.49066666666666664	0.49066666666666664	0.0	0.01	0.012	0.01204819277108434
2019-12-18 04:55:00	1.0	0.9500000000000001	0.40336134453781514	0.0	0.017241379310344827	0.9500000000000001	0.10031347962382443	0.0	0.0	0.8204283360790774	0.4895287958115182	0.0	0.0	0.01	0.0	1.0	0.0	0.33333333333333337	0.16417910447761194	1.0	0.0	0.0	0.0	0.49624060150375937	0.9500000000000001	0.9500000000000001	0.125	0.7194805194805195	0.0	0.4986666666666667	0.4986666666666667	0.0	0.01	0.012	0.01204819277108434
2019-12-18 05:00:00	1.0	0.9500000000000001	0.40256102440976393	0.0	0.017241379310344827	0.9500000000000001	0.10031347962382443	0.0	0.0	0.8196046128500823	0.49214659685863865	0.0	0.0	0.01	0.0	1.0	0.0	0.33333333333333337	0.16417910447761194	1.0	0.0	0.0	0.0	0.49624060150375937	0.9500000000000001	0.9500000000000001	0.125	0.7194805194805195	0.0	0.4986666666666667	0.4986666666666667	0.0	0.01	0.012	0.01204819277108434
2019-12-18 05:05:00	1.0	0.9500000000000001	0.41336534613845544	0.0	0.017241379310344827	0.9500000000000001	0.10031347962382443	0.0	0.0	0.8196046128500823	0.49214659685863865	0.0	0.0	0.0	0.0	1.0	0.0	0.33333333333333337	0.16417910447761194	1.0	0.0	0.0	0.0	0.49624060150375937	0.9500000000000001	0.9500000000000001	0.125	0.7194805194805195	0.0	0.4986666666666667	0.4986666666666667	0.0	0.01	0.012	0.01204819277108434
2019-12-18 05:10:00	1.0	0.9500000000000001	0.4097639055622249	0.0	0.017241379310344827	0.9500000000000001	0.10031347962382443	0.0	0.0	0.8204283360790774	0.49476439790575905	0.0	0.0	0.01	0.0	1.0	0.0	0.33333333333333337	0.16417910447761194	1.0	0.0	0.0	0.0	0.49624060150375937	0.9500000000000001	0.9500000000000001	0.125	0.7246753246753247	0.0	0.504	0.504	0.0	0.01	0.012	0.01204819277108434
2019-12-18 05:15:00	1.0	0.9500000000000001	0.4049619847939176	0.0	0.017241379310344827	0.9500000000000001	0.10031347962382443	0.0	0.0	0.8212520593080724	0.49476439790575905	0.0	0.0	0.01	0.0	1.0	0.0	0.33333333333333337	0.16417910447761194	1.0	0.0	0.0	0.0	0.49624060150375937	0.9500000000000001	0.9500000000000001	0.125	0.7246753246753247	0.0	0.504	0.504	0.0	0.01	0.012	0.01204819277108434
2019-12-18 05:20:00	1.0	0.9500000000000001	0.4001600640256103	0.0	0.017241379310344827	0.9500000000000001	0.10031347962382443	0.0	0.0	0.8237232289950576	0.49476439790575905	0.0	0.0	0.01	0.0	1.0	0.0	0.33333333333333337	0.16417910447761194	1.0	0.0	0.0	0.0	0.49624060150375937	0.9500000000000001	0.9500000000000001	0.125	0.7246753246753247	0.0	0.504	0.504	0.0	0.01	0.012	0.01204819277108434
2019-12-18 05:25:00	1.0	0.9500000000000001	0.4105642256902762	0.0	0.017241379310344827	0.9500000000000001	0.10031347962382443	0.0	0.0	0.8228995057660626	0.49476439790575905	0.0	0.0	0.01	0.0	1.0	0.0	0.33333333333333337	0.16417910447761194	1.0	0.0	0.0	0.0	0.49624060150375937	0.9500000000000001	0.9500000000000001	0.125	0.7272727272727273	0.0	0.5066666666666667	0.5066666666666667	0.0	0.01	0.012	0.01204819277108434
2019-12-18 05:30:00	1.0	0.9500000000000001	0.3969587835134054	0.0	0.017241379310344827	0.9500000000000001	0.10031347962382443	0.0	0.0	0.8228995057660626	0.49476439790575905	0.0	0.0	0.01	0.0	1.0	0.0	0.33333333333333337	0.16417910447761194	1.0	0.0	0.0	0.0	0.49624060150375937	0.9500000000000001	0.9500000000000001	0.125	0.7272727272727273	0.0	0.5066666666666667	0.5066666666666667	0.0	0.01	0.012	0.01204819277108434
2019-12-18 05:35:00	1.0	0.9500000000000001	0.4013605442176871	0.0	0.017241379310344827	0.9500000000000001	0.10031347962382443	0.0	0.0	0.8220757825370675	0.49476439790575905	0.0	0.0	0.01	0.0	1.0	0.0	0.33333333333333337	0.16417910447761194	1.0	0.0	0.0	0.0	0.49624060150375937	0.9500000000000001	0.9500000000000001	0.125	0.7272727272727273	0.0	0.5066666666666667	0.5066666666666667	0.0	0.01	0.012	0.01204819277108434
2019-12-18 05:40:00	1.0	0.9500000000000001	0.40176070428171273	0.0	0.017241379310344827	0.9500000000000001	0.10031347962382443	0.0	0.0	0.8261943986820427	0.4973821989528795	0.0	0.0	0.01	0.0	1.0	0.0	0.33333333333333337	0.16417910447761194	1.0	0.0	0.0	0.0	0.49624060150375937	0.9500000000000001	0.9500000000000001	0.125	0.7272727272727273	0.0	0.5066666666666667	0.5066666666666667	0.0	0.01	0.012	0.01204819277108434
2019-12-18 05:45:00	1.0	0.9500000000000001	0.40816326530612246	0.0	0.017241379310344827	0.9500000000000001	0.10031347962382443	0.0	0.0	0.8261943986820427	0.4973821989528795	0.0	0.0	0.01	0.0	1.0	0.0	0.33333333333333337	0.16417910447761194	1.0	0.0	0.0	0.0	0.49624060150375937	0.9500000000000001	0.9500000000000001	0.125	0.7272727272727273	0.0	0.5066666666666667	0.5066666666666667	0.0	0.01	0.012	0.01204819277108434
2019-12-18 05:50:00	1.0	0.9500000000000001	0.40656262505002005	0.0	0.017241379310344827	0.9500000000000001	0.10031347962382443	0.0	0.0	0.8245469522240527	0.49476439790575905	0.0	0.0	0.01	0.0	1.0	0.0	0.33333333333333337	0.16417910447761194	1.0	0.0	0.0	0.0	0.49624060150375937	0.9500000000000001	0.9500000000000001	0.125	0.7272727272727273	0.0	0.5066666666666667	0.5066666666666667	0.0	0.01	0.012	0.01204819277108434
2019-12-18 05:55:00	1.0	0.9500000000000001	0.39335734293717495	0.0	0.017241379310344827	0.9500000000000001	0.10031347962382443	0.0	0.0	0.8253706754530478	0.4973821989528795	0.0	0.0	0.01	0.0	1.0	0.0	0.33333333333333337	0.16417910447761194	1.0	0.0	0.0	0.0	0.49624060150375937	0.9500000000000001	0.9500000000000001	0.125	0.7272727272727273	0.0	0.5066666666666667	0.5066666666666667	0.0	0.01	0.012	0.01204819277108434
2019-12-18 06:00:00	1.0	0.9500000000000001	0.39815926370548227	0.0	0.017241379310344827	0.9500000000000001	0.09717868338557992	0.0	0.0	0.8278418451400329	0.49476439790575905	0.0	0.0	0.01	0.0	1.0	0.0	0.33333333333333337	0.16417910447761194	1.0	0.0	0.0	0.0	0.49624060150375937	0.9500000000000001	0.9500000000000001	0.125	0.7272727272727273	0.0	0.5066666666666667	0.5066666666666667	0.0	0.01	0.012	0.01204819277108434
2019-12-18 06:05:00	1.0	0.9500000000000001	0.40336134453781514	0.0	0.017241379310344827	0.9500000000000001	0.09404388714733541	0.0	0.0	0.8311367380560132	0.49476439790575905	0.0	0.0	0.02	0.0	1.0	0.0	0.33333333333333337	0.16417910447761194	1.0	0.0	0.0	0.0	0.49624060150375937	0.9500000000000001	0.9500000000000001	0.125	0.7272727272727273	0.0	0.5066666666666667	0.5066666666666667	0.0	0.01	0.012	0.01204819277108434
2019-12-18 06:10:00	1.0	0.9500000000000001	0.3925570228091237	0.0	0.017241379310344827	0.9500000000000001	0.09404388714733541	0.0	0.0	0.8360790774299834	0.49476439790575905	0.0	0.0	0.02	0.0	1.0	0.0	0.33333333333333337	0.16417910447761194	1.0	0.0	0.0	0.0	0.49624060150375937	0.9500000000000001	0.9500000000000001	0.125	0.7272727272727273	0.0	0.5066666666666667	0.5066666666666667	0.0	0.01	0.012	0.01204819277108434
2019-12-18 06:15:00	1.0	0.9500000000000001	0.40576230492196885	0.0	0.017241379310344827	0.9500000000000001	0.0909090909090909	0.0	0.0	0.8401976935749588	0.49476439790575905	0.0	0.0	0.03	0.0	1.0	0.0	0.33333333333333337	0.16417910447761194	1.0	0.0	0.0	0.0	0.49624060150375937	0.9500000000000001	0.9500000000000001	0.125	0.7272727272727273	0.0	0.5066666666666667	0.5066666666666667	0.0	0.01	0.012	0.01204819277108434
2019-12-18 06:20:00	1.0	0.9500000000000001	0.39895958383353347	0.0	0.017241379310344827	0.9500000000000001	0.08777429467084638	0.0	0.0	0.8434925864909391	0.49476439790575905	0.0	0.0	0.03	0.0	1.0	0.0	0.33333333333333337	0.16417910447761194	1.0	0.0	0.0	0.0	0.49624060150375937	0.9500000000000001	0.9500000000000001	0.125	0.7272727272727273	0.0	0.5066666666666667	0.5066666666666667	0.0	0.01	0.012	0.01204819277108434
2019-12-18 06:25:00	1.0	0.9500000000000001	0.411764705882353	0.0	0.017241379310344827	0.9500000000000001	0.08463949843260186	0.0	0.0	0.8467874794069192	0.49476439790575905	0.0	0.0	0.04	0.0	1.0	0.0	0.33333333333333337	0.16417910447761194	1.0	0.0	0.0	0.0	0.49624060150375937	0.9500000000000001	0.9500000000000001	0.125	0.7272727272727273	0.0	0.5066666666666667	0.5066666666666667	0.0	0.01	0.012	0.01204819277108434
2019-12-18 06:30:00	1.0	0.9500000000000001	0.4053621448579432	0.0	0.017241379310344827	0.9500000000000001	0.08463949843260186	0.0	0.0	0.8476112026359143	0.49214659685863865	0.0	0.0	0.04	0.0	1.0	0.0	0.33333333333333337	0.16417910447761194	1.0	0.0	0.0	0.0	0.49624060150375937	0.9500000000000001	0.9500000000000001	0.125	0.7272727272727273	0.0	0.5066666666666667	0.5066666666666667	0.0	0.01	0.012	0.01204819277108434
2019-12-18 06:35:00	1.0	0.9500000000000001	0.4029611844737896	0.0	0.017241379310344827	0.9500000000000001	0.08463949843260186	0.0	0.27173913043478265	0.8467874794069192	0.49214659685863865	0.0	0.0	0.05	0.0	1.0	0.0	0.33333333333333337	0.16417910447761194	1.0	0.0	0.0	0.0	0.49624060150375937	0.9500000000000001	0.9500000000000001	0.125	0.7272727272727273	0.0	0.5066666666666667	0.5066666666666667	0.0	0.01	0.012	0.01204819277108434
2019-12-18 06:40:00	1.0	0.9500000000000001	0.41256502601040423	0.0	0.017241379310344827	0.9500000000000001	0.08777429467084638	0.0	0.29347826086956524	0.844316309719934	0.4895287958115182	0.0	0.0	0.05	0.0	1.0	0.0	0.33333333333333337	0.16417910447761194	1.0	0.0	0.0	0.0	0.49624060150375937	0.9500000000000001	0.9500000000000001	0.125	0.7272727272727273	0.0	0.5066666666666667	0.5066666666666667	0.0	0.01	0.012	0.01204819277108434
2019-12-18 06:45:00	1.0	0.9500000000000001	0.4121648659463786	0.0	0.017241379310344827	0.9500000000000001	0.08777429467084638	0.0	0.30434782608695654	0.8418451400329489	0.4895287958115182	0.0	0.0	0.05	0.0	1.0	0.0	0.33333333333333337	0.16417910447761194	1.0	0.0	0.0	0.0	0.49624060150375937	0.9500000000000001	0.9500000000000001	0.125	0.7272727272727273	0.0	0.5066666666666667	0.5066666666666667	0.0	0.01	0.012	0.01204819277108434
2019-12-18 06:50:00	1.0	0.9500000000000001	0.4121648659463786	0.0	0.017241379310344827	0.9500000000000001	0.0909090909090909	0.0	0.3111413043478261	0.8385502471169686	0.49214659685863865	0.0	0.0	0.05	0.0	1.0	0.0	0.33333333333333337	0.16417910447761194	1.0	0.0	0.0	0.0	0.49624060150375937	0.9500000000000001	0.9500000000000001	0.125	0.7272727272727273	0.0	0.5066666666666667	0.5066666666666667	0.0	0.01	0.012	0.01204819277108434
2019-12-18 06:55:00	1.0	0.9500000000000001	0.40096038415366153	0.0	0.017241379310344827	0.9500000000000001	0.0909090909090909	0.0	0.3179347826086957	0.8369028006589786	0.49214659685863865	0.0	0.0	0.04	0.0	1.0	0.0	0.33333333333333337	0.16417910447761194	1.0	0.0	0.0	0.0	0.49624060150375937	0.9500000000000001	0.9500000000000001	0.125	0.7272727272727273	0.0	0.5066666666666667	0.5066666666666667	0.0	0.01	0.012	0.01204819277108434
2019-12-18 07:00:00	1.0	0.9500000000000001	0.4089635854341737	0.0	0.017241379310344827	0.9500000000000001	0.0909090909090909	0.0	0.30842391304347827	0.8377265238879736	0.49214659685863865	0.0	0.0	0.04	0.0	1.0	0.0	0.33333333333333337	0.16417910447761194	1.0	0.0	0.0	0.0	0.49624060150375937	0.9500000000000001	0.9500000000000001	0.125	0.7272727272727273	0.0	0.5066666666666667	0.5066666666666667	0.0	0.01	0.012	0.01204819277108434
2019-12-18 07:05:00	1.0	0.9500000000000001	0.41576630652260904	0.0	0.017241379310344827	0.9500000000000001	0.0909090909090909	0.0	0.30842391304347827	0.8369028006589786	0.49214659685863865	0.0	0.0	0.04	0.0	1.0	0.095	0.33333333333333337	0.16417910447761194	1.0	0.0	0.0	0.0	0.49624060150375937	0.9500000000000001	0.9500000000000001	0.125	0.7272727272727273	0.0	0.5066666666666667	0.5066666666666667	0.0	0.01	0.012	0.01204819277108434
2019-12-18 07:10:00	1.0	0.9500000000000001	0.4169667867146859	0.0	0.017241379310344827	0.9500000000000001	0.0909090909090909	0.0	0.3016304347826087	0.8369028006589786	0.49214659685863865	0.0	0.0	0.04	0.0	1.0	0.185	0.33333333333333337	0.16417910447761194	1.0	0.0	0.0	0.0	0.49624060150375937	0.9500000000000001	0.9500000000000001	0.125	0.7272727272727273	0.0	0.5066666666666667	0.5066666666666667	0.0	0.01	0.012	0.01204819277108434
2019-12-18 07:15:00	1.0	0.9500000000000001	0.4101640656262505	0.0	0.017241379310344827	0.9500000000000001	0.0909090909090909	0.0	0.3016304347826087	0.8369028006589786	0.49476439790575905	0.0	0.0	0.03	0.0	1.0	0.27999999999999997	0.33333333333333337	0.16417910447761194	1.0	0.0	0.0	0.0	0.49624060150375937	0.9500000000000001	0.9500000000000001	0.125	0.7272727272727273	0.0	0.5066666666666667	0.5066666666666667	0.0	0.01	0.012	0.01204819277108434
2019-12-18 07:20:00	1.0	0.9500000000000001	0.4041616646658664	0.0	0.017241379310344827	0.9500000000000001	0.0909090909090909	0.0	0.297554347826087	0.8369028006589786	0.49476439790575905	0.09174311926605505	0.5076142131979695	0.03	0.0	1.0	0.23500000000000001	0.5	0.16417910447761194	0.0	0.0	0.0	0.0	0.49624060150375937	0.9500000000000001	0.9500000000000001	0.125	0.7272727272727273	0.0	0.5066666666666667	0.5066666666666667	0.0	0.01	0.012	0.01204819277108434
2019-12-18 07:25:00	1.0	0.9500000000000001	0.41416566626650664	0.0	0.017241379310344827	0.9500000000000001	0.09404388714733541	0.0	0.2961956521739131	0.8352553542009884	0.49476439790575905	0.09174311926605505	0.5076142131979695	0.03	0.0	1.0	0.19	0.5	0.16417910447761194	0.0	0.0	0.0	0.0	0.49624060150375937	0.9500000000000001	0.9500000000000001	0.125	0.7272727272727273	0.0	0.5066666666666667	0.5066666666666667	0.0	0.01	0.012	0.01204819277108434
2019-12-18 07:30:00	1.0	0.9500000000000001	0.40696278511404566	0.0	0.017241379310344827	0.9500000000000001	0.09404388714733541	0.0	0.29211956521739135	0.8352553542009884	0.49476439790575905	0.09174311926605505	0.5076142131979695	0.03	0.0	1.0	0.145	0.5	0.16417910447761194	0.0	0.0	0.0	0.0	0.49624060150375937	0.9500000000000001	0.9500000000000001	0.125	0.7272727272727273	0.0	0.5066666666666667	0.5066666666666667	0.0	0.01	0.012	0.01204819277108434
2019-12-18 07:35:00	1.0	0.9500000000000001	0.4109643857543017	0.0	0.017241379310344827	0.9500000000000001	0.0909090909090909	0.0	0.2907608695652174	0.8369028006589786	0.49214659685863865	0.09174311926605505	0.5076142131979695	0.03	0.0	1.0	0.12	0.5	0.16417910447761194	0.0	0.0	0.0	0.0	0.49624060150375937	0.9500000000000001	0.9500000000000001	0.125	0.7272727272727273	0.0	0.5066666666666667	0.5066666666666667	0.0	0.01	0.012	0.01204819277108434
2019-12-18 07:40:00	1.0	0.9500000000000001	0.4169667867146859	0.0	0.017241379310344827	0.9500000000000001	0.0909090909090909	0.0	0.2866847826086957	0.8385502471169686	0.49476439790575905	0.09174311926605505	0.5076142131979695	0.03	0.0	1.0	0.095	0.5	0.16417910447761194	0.0	0.0	0.0	0.0	0.49624060150375937	0.9500000000000001	0.9500000000000001	0.125	0.7272727272727273	0.0	0.5066666666666667	0.5066666666666667	0.0	0.01	0.012	0.01204819277108434
2019-12-18 07:45:00	1.0	0.9500000000000001	0.4085634253701481	0.0	0.017241379310344827	0.9500000000000001	0.0909090909090909	0.0	0.28396739130434784	0.8377265238879736	0.49214659685863865	0.0	0.0	0.03	0.0	1.0	0.075	0.5	0.16417910447761194	1.0	0.0	0.0	0.0	0.49624060150375937	0.9500000000000001	0.9500000000000001	0.125	0.7272727272727273	0.0	0.5066666666666667	0.5066666666666667	0.0	0.01	0.012	0.01204819277108434
2019-12-18 07:50:00	1.0	0.9500000000000001	0.4213685474189676	0.0	0.017241379310344827	0.9500000000000001	0.0909090909090909	0.0	0.28396739130434784	0.8377265238879736	0.49214659685863865	0.0	0.0	0.03	0.0	1.0	0.05	0.5	0.16417910447761194	1.0	0.0	0.0	0.0	0.49624060150375937	0.9500000000000001	0.9500000000000001	0.125	0.7272727272727273	0.0	0.5066666666666667	0.5066666666666667	0.0	0.01	0.012	0.01204819277108434
2019-12-18 07:55:00	1.0	0.9500000000000001	0.4153661464585835	0.0	0.017241379310344827	0.9500000000000001	0.0909090909090909	0.0	0.30842391304347827	0.8377265238879736	0.4895287958115182	0.0	0.0	0.04	0.0	1.0	0.025	0.5	0.16417910447761194	1.0	0.0	0.0	0.0	0.49624060150375937	0.9500000000000001	0.9500000000000001	0.125	0.7272727272727273	0.0	0.5066666666666667	0.5066666666666667	0.0	0.01	0.012	0.01204819277108434
2019-12-18 08:00:00	1.0	0.9500000000000001	0.4121648659463786	0.0	0.017241379310344827	0.9500000000000001	0.0909090909090909	0.0	0.3192934782608696	0.8377265238879736	0.4895287958115182	0.0	0.0	0.04	0.0	1.0	0.0	0.5	0.16417910447761194	1.0	0.0	0.0	0.0	0.49624060150375937	0.9500000000000001	0.9500000000000001	0.125	0.7272727272727273	0.0	0.5066666666666667	0.5066666666666667	0.0	0.01	0.012	0.01204819277108434
2019-12-18 08:05:00	1.0	0.9500000000000001	0.39575830332132855	0.0	0.017241379310344827	0.9500000000000001	0.0909090909090909	0.0	0.3410326086956522	0.8369028006589786	0.4895287958115182	0.0	0.0	0.05	0.0	1.0	0.0	0.5	0.16417910447761194	1.0	0.0	0.0	0.0	0.49624060150375937	0.9500000000000001	0.9500000000000001	0.125	0.7272727272727273	0.0	0.5066666666666667	0.5066666666666667	0.0	0.01	0.012	0.01204819277108434
2019-12-18 08:10:00	1.0	0.9500000000000001	0.41736694677871156	0.0	0.017241379310344827	0.9500000000000001	0.0909090909090909	0.0	0.3383152173913044	0.8360790774299834	0.49214659685863865	0.0	0.0	0.05	0.0	1.0	0.0	0.5	0.16417910447761194	1.0	0.0	0.0	0.0	0.49624060150375937	0.9500000000000001	0.9500000000000001	0.125	0.7272727272727273	0.0	0.5066666666666667	0.5066666666666667	0.0	0.01	0.012	0.01204819277108434
2019-12-18 08:15:00	1.0	0.9500000000000001	0.40736294517807126	0.0	0.017241379310344827	0.9500000000000001	0.09404388714733541	0.0	0.3369565217391305	0.8336079077429983	0.49214659685863865	0.0	0.0	0.05	0.0	1.0	0.0	0.5	0.16417910447761194	1.0	0.0	0.0	0.0	0.49624060150375937	0.9500000000000001	0.9500000000000001	0.125	0.7272727272727273	0.0	0.5066666666666667	0.5066666666666667	0.0	0.01	0.012	0.01204819277108434
2019-12-18 08:20:00	1.0	0.9500000000000001	0.4121648659463786	0.0	0.017241379310344827	0.9500000000000001	0.09404388714733541	0.0	0.3274456521739131	0.8327841845140033	0.49214659685863865	0.0	0.0	0.05	0.0	1.0	0.0	0.5	0.16417910447761194	1.0	0.0	0.0	0.0	0.49624060150375937	0.9500000000000001	0.9500000000000001	0.125	0.7272727272727273	0.0	0.5066666666666667	0.5066666666666667	0.0	0.01	0.012	0.01204819277108434
2019-12-18 08:25:00	1.0	0.9500000000000001	0.4177671068427371	0.0	0.017241379310344827	0.9500000000000001	0.09404388714733541	0.0	0.32608695652173914	0.8311367380560132	0.49476439790575905	0.09174311926605505	0.5076142131979695	0.04	0.0	1.0	0.0	0.5	0.16417910447761194	0.0	0.0	0.0	0.0	0.49624060150375937	0.9500000000000001	0.9500000000000001	0.125	0.7272727272727273	0.0	0.5066666666666667	0.5066666666666667	0.0	0.01	0.012	0.01204819277108434
2019-12-18 08:30:00	1.0	0.9500000000000001	0.41256502601040423	0.0	0.017241379310344827	0.9500000000000001	0.09717868338557992	0.0	0.3206521739130435	0.829489291598023	0.49214659685863865	0.09174311926605505	0.5076142131979695	0.04	0.0	1.0	0.0	0.5	0.16417910447761194	0.0	0.0	0.0	0.0	0.49624060150375937	0.9500000000000001	0.9500000000000001	0.125	0.7272727272727273	0.0	0.5066666666666667	0.5066666666666667	0.0	0.01	0.012	0.01204819277108434
2019-12-18 08:35:00	1.0	0.9500000000000001	0.4129651860744298	0.0	0.017241379310344827	0.9500000000000001	0.09717868338557992	0.0	0.3179347826086957	0.8253706754530478	0.49476439790575905	0.09174311926605505	0.5076142131979695	0.03	0.0	1.0	0.005	0.5	0.16417910447761194	0.0	0.0	0.0	0.0	0.49624060150375937	0.9500000000000001	0.9500000000000001	0.125	0.7272727272727273	0.0	0.5066666666666667	0.5066666666666667	0.0	0.01	0.012	0.01204819277108434
2019-12-18 08:40:00	1.0	0.9500000000000001	0.41856742697078836	0.0	0.017241379310344827	0.9500000000000001	0.09717868338557992	0.0	0.31385869565217395	0.828665568369028	0.49214659685863865	0.09174311926605505	0.5076142131979695	0.03	0.0	1.0	0.005	0.5	0.16417910447761194	0.0	0.0	0.0	0.0	0.49624060150375937	0.9500000000000001	0.9500000000000001	0.125	0.7272727272727273	0.0	0.5066666666666667	0.5066666666666667	0.0	0.01	0.012	0.01204819277108434
2019-12-18 08:45:00	1.0	0.9500000000000001	0.4213685474189676	0.0	0.017241379310344827	0.9500000000000001	0.09717868338557992	0.0	0.30842391304347827	0.828665568369028	0.49214659685863865	0.09174311926605505	0.5076142131979695	0.03	0.0	1.0	0.01	0.5	0.16417910447761194	0.0	0.0	0.0	0.0	0.49624060150375937	0.9500000000000001	0.9500000000000001	0.125	0.7272727272727273	0.0	0.5066666666666667	0.5066666666666667	0.0	0.01	0.012	0.01204819277108434
2019-12-18 08:50:00	1.0	0.9500000000000001	0.42657062825130054	0.0	0.017241379310344827	0.9500000000000001	0.09717868338557992	0.0	0.30434782608695654	0.8261943986820427	0.49214659685863865	0.09174311926605505	0.5076142131979695	0.03	0.0	1.0	0.02	0.5	0.16417910447761194	0.0	0.0	0.0	0.0	0.49624060150375937	0.9500000000000001	0.9500000000000001	0.125	0.7272727272727273	0.0	0.5066666666666667	0.5066666666666667	0.0	0.01	0.012	0.01204819277108434
2019-12-18 08:55:00	1.0	0.9500000000000001	0.42496998799519814	0.0	0.017241379310344827	0.9500000000000001	0.09717868338557992	0.0	0.30298913043478265	0.8245469522240527	0.49214659685863865	0.09174311926605505	0.5076142131979695	0.02	0.0	1.0	0.03	0.5	0.16417910447761194	0.0	0.0	0.0	0.0	0.49624060150375937	0.9500000000000001	0.9500000000000001	0.125	0.7272727272727273	0.0	0.5066666666666667	0.5066666666666667	0.0	0.01	0.012	0.01204819277108434
2019-12-18 09:00:00	1.0	0.92	0.42897158863545426	0.0	0.017241379310344827	0.9500000000000001	0.09717868338557992	0.0	0.3410326086956522	0.828665568369028	0.4895287958115182	0.0926605504587156	0.5076142131979695	0.02	0.0	1.0	0.034999999999999996	0.5	0.16417910447761194	0.0	0.0	0.0	0.0	0.49624060150375937	0.9500000000000001	0.9500000000000001	0.125	0.7272727272727273	0.0	0.5066666666666667	0.5066666666666667	0.0	0.01	0.012	0.01204819277108434
2019-12-18 09:05:00	1.0	0.89	0.42496998799519814	0.0	0.017241379310344827	0.9500000000000001	0.0909090909090909	0.0	0.41576086956521746	0.8377265238879736	0.4842931937172774	0.0926605504587156	0.5076142131979695	0.04	0.0	1.0	0.105	0.5	0.16417910447761194	0.0	0.0	0.0	0.0	0.49624060150375937	0.9500000000000001	0.9500000000000001	0.125	0.7272727272727273	0.0	0.5066666666666667	0.5066666666666667	0.0	0.01	0.012	0.01204819277108434
2019-12-18 09:10:00	1.0	0.86	0.44297719087635057	0.0	0.017241379310344827	0.9500000000000001	0.0909090909090909	0.0	0.43342391304347827	0.8360790774299834	0.4895287958115182	0.09357798165137615	0.5076142131979695	0.04	0.0	1.0	0.16999999999999998	0.5	0.16417910447761194	0.0	0.0	0.0	0.0	0.49624060150375937	0.9500000000000001	0.9500000000000001	0.125	0.7272727272727273	0.0	0.5066666666666667	0.5066666666666667	0.0	0.01	0.012	0.01204819277108434
2019-12-18 09:15:00	1.0	0.36	0.4409763905562225	0.0	0.017241379310344827	0.9500000000000001	0.10031347962382443	0.0	0.4211956521739131	0.8228995057660626	0.4895287958115182	0.10091743119266056	0.5076142131979695	0.03	0.0	1.0	0.24	0.5	0.16417910447761194	0.0	0.0	0.0	0.0	0.49624060150375937	0.9500000000000001	0.9500000000000001	0.125	0.7272727272727273	0.0	0.5066666666666667	0.5066666666666667	0.0	0.01	0.012	0.01204819277108434
2019-12-18 09:20:00	1.0	0.0	0.4717887154861945	0.0	0.017241379310344827	0.9500000000000001	0.10344827586206895	0.0	0.41304347826086957	0.8179571663920921	0.4973821989528795	0.10825688073394496	0.5076142131979695	0.01	0.0	1.0	0.22	0.5	0.16417910447761194	0.0	0.0	0.0	0.0	0.49624060150375937	0.9500000000000001	0.9500000000000001	0.125	0.7272727272727273	0.0	0.5066666666666667	0.5066666666666667	0.0	0.01	0.012	0.01204819277108434
2019-12-18 09:25:00	1.0	0.0	0.4765906362545018	0.0	0.017241379310344827	0.9500000000000001	0.10971786833855798	0.0	0.4741847826086957	0.8088962108731466	0.49999999999999994	0.11100917431192661	0.5076142131979695	0.01	0.0	1.0	0.19499999999999998	0.5	0.16417910447761194	0.0	0.0	0.0	0.0	0.49624060150375937	0.9500000000000001	0.9500000000000001	0.125	0.7272727272727273	0.0	0.5066666666666667	0.5066666666666667	0.0	0.01	0.012	0.01204819277108434
2019-12-18 09:30:00	1.0	0.0	0.48299319727891166	0.0	0.017241379310344827	0.9500000000000001	0.115987460815047	0.0	0.5040760869565218	0.8031301482701811	0.5052356020942408	0.11376146788990826	0.5076142131979695	0.01	0.0	1.0	0.17500000000000002	0.5	0.16417910447761194	0.0	0.0	0.0	0.0	0.49624060150375937	0.36	0.9500000000000001	0.125	0.7272727272727273	0.0	0.5066666666666667	0.5066666666666667	0.0	0.01	0.012	0.01204819277108434
2019-12-18 09:35:00	1.0	0.0	0.4885954381752702	0.0	0.017241379310344827	0.9500000000000001	0.12225705329153602	0.0	0.48913043478260876	0.7932454695222404	0.5157068062827225	0.11834862385321102	0.5076142131979695	0.01	0.0	1.0	0.16	0.5	0.16417910447761194	0.0	0.0	0.0	0.0	0.49624060150375937	0.36	0.9500000000000001	0.125	0.7272727272727273	0.0	0.5066666666666667	0.5066666666666667	0.0	0.01	0.012	0.01204819277108434
2019-12-18 09:40:00	1.0	0.0	0.49379751900760305	0.0	0.017241379310344827	0.9500000000000001	0.12852664576802506	0.0	0.0	0.7850082372322899	0.5209424083769633	0.12110091743119267	0.5076142131979695	0.01	0.0	1.0	0.145	0.5	0.16417910447761194	0.0	0.0	0.0	0.0	0.49624060150375937	0.36	0.9500000000000001	0.125	0.7272727272727273	0.0	0.5066666666666667	0.5066666666666667	0.0	0.01	0.012	0.01204819277108434
2019-12-18 09:45:00	1.0	0.0	0.5026010404161665	0.0	0.017241379310344827	0.9500000000000001	0.13166144200626959	0.0	0.0	0.7825370675453047	0.5209424083769633	0.12660550458715597	0.5076142131979695	0.01	0.0	1.0	0.125	0.5	0.16417910447761194	0.0	0.0	0.0	0.0	0.49624060150375937	0.0	0.9500000000000001	0.125	0.7272727272727273	0.0	0.5066666666666667	0.5066666666666667	0.0	0.01	0.012	0.01204819277108434
2019-12-18 09:50:00	1.0	0.0	0.49699879951980797	0.0	0.017241379310344827	0.9500000000000001	0.1347962382445141	0.0	0.0	0.7775947281713345	0.5235602094240837	0.12844036697247707	0.5076142131979695	0.01	0.0	1.0	0.095	0.5	0.16417910447761194	0.0	0.0	0.0	0.0	0.49624060150375937	0.0	0.9500000000000001	0.125	0.7272727272727273	0.0	0.5066666666666667	0.5066666666666667	0.0	0.01	0.012	0.01204819277108434
2019-12-18 09:55:00	1.0	0.0	0.5050020008003202	0.0	0.017241379310344827	0.9500000000000001	0.1347962382445141	0.0	0.0	0.7759472817133443	0.5235602094240837	0.13577981651376148	0.5076142131979695	0.01	0.0	1.0	0.06999999999999999	0.5	0.16417910447761194	0.0	0.0	0.0	0.0	0.49624060150375937	0.0	0.9500000000000001	0.125	0.7272727272727273	0.0	0.5066666666666667	0.5066666666666667	0.0	0.01	0.012	0.01204819277108434
2019-12-18 10:00:00	1.0	0.0	0.4993997599039617	0.0	0.017241379310344827	0.92	0.1379310344827586	0.0	0.44293478260869573	0.7742998352553542	0.5209424083769633	0.14128440366972478	0.5076142131979695	0.01	0.0	1.0	0.04	0.5	0.16417910447761194	0.0	0.0	0.0	0.0	0.49624060150375937	0.0	0.9500000000000001	0.125	0.7272727272727273	0.0	0.5066666666666667	0.5066666666666667	0.0	0.01	0.012	0.01204819277108434
2019-12-18 10:05:00	1.0	0.0	0.49059623849539824	0.0	0.017241379310344827	0.89	0.1347962382445141	0.0	0.4959239130434783	0.771004942339374	0.5130890052356021	0.14862385321100918	0.5076142131979695	0.01	0.0	1.0	0.025	0.5	0.16417910447761194	0.0	0.0	0.0	0.0	0.49624060150375937	0.0	0.9500000000000001	0.125	0.7272727272727273	0.0	0.5066666666666667	0.5066666666666667	0.0	0.01	0.012	0.01204819277108434
2019-12-18 10:10:00	1.0	0.0	0.487795118047219	0.0	0.017241379310344827	0.86	0.1379310344827586	0.0	0.5312500000000001	0.7660626029654035	0.5130890052356021	0.15137614678899083	0.5076142131979695	0.01	0.0	1.0	0.015	0.5	0.16417910447761194	0.0	0.0	0.0	0.0	0.49624060150375937	0.0	0.9500000000000001	0.125	0.7272727272727273	0.0	0.5066666666666667	0.5066666666666667	0.0	0.01	0.012	0.01204819277108434
2019-12-18 10:15:00	1.0	0.0	0.49059623849539824	0.0	0.017241379310344827	0.8300000000000001	0.14420062695924762	0.0	0.5421195652173914	0.7586490939044481	0.5130890052356021	0.15321100917431194	0.5076142131979695	0.01	0.0	1.0	0.0	0.5	0.16417910447761194	0.0	0.0	0.0	0.0	0.49624060150375937	0.0	0.9500000000000001	0.125	0.7272727272727273	0.0	0.5066666666666667	0.5066666666666667	0.0	0.01	0.012	0.01204819277108434
2019-12-18 10:20:00	1.0	0.0	0.49139655862344944	0.0	0.017241379310344827	0.8	0.14733542319749215	0.0	0.5244565217391305	0.7504118616144976	0.5130890052356021	0.1614678899082569	0.5076142131979695	0.01	0.0	1.0	0.0	0.5	0.16417910447761194	0.0	0.0	0.0	0.0	0.49624060150375937	0.0	0.89	0.125	0.7324675324675325	0.0	0.512	0.512	0.0	0.01	0.012	0.01204819277108434
2019-12-18 10:25:00	1.0	0.0	0.47138855542216895	0.0	0.017241379310344827	0.3	0.15047021943573666	0.0	0.5217391304347826	0.7454695222405271	0.5104712041884816	0.1834862385321101	0.5076142131979695	0.01	0.0	1.0	0.0	0.5	0.16417910447761194	0.0	0.0	0.0	0.0	0.49624060150375937	0.0	0.89	0.125	0.7324675324675325	0.0	0.512	0.512	0.0	0.01	0.012	0.01204819277108434
2019-12-18 10:30:00	1.0	0.0	0.47378951580632256	0.0	0.017241379310344827	0.0	0.15047021943573666	0.0	0.5285326086956522	0.7462932454695222	0.5104712041884816	0.19174311926605506	0.5076142131979695	0.01	0.0	1.0	0.0	0.5	0.16417910447761194	0.0	0.0	0.0	0.0	0.49624060150375937	0.0	0.89	0.125	0.7324675324675325	0.0	0.512	0.512	0.0	0.01	0.012	0.01204819277108434
2019-12-18 10:35:00	1.0	0.0	0.48219287715086034	0.0	0.017241379310344827	0.0	0.15360501567398116	0.0	0.5380434782608696	0.7446457990115322	0.5130890052356021	0.2036697247706422	0.5076142131979695	0.01	0.0	1.0	0.0	0.5	0.16417910447761194	0.0	0.0	0.0	0.0	0.49624060150375937	0.0	0.89	0.125	0.7324675324675325	0.0	0.512	0.512	0.0	0.01	0.012	0.01204819277108434
2019-12-18 10:40:00	1.0	0.0	0.48059223689475794	0.0	0.017241379310344827	0.0	0.1567398119122257	0.0	0.517663043478261	0.7405271828665568	0.5157068062827225	0.20733944954128442	0.5076142131979695	0.01	0.0	1.0	0.0	0.5	0.16417910447761194	0.0	0.0	0.0	0.0	0.49624060150375937	0.0	0.89	0.125	0.7324675324675325	0.0	0.512	0.512	0.0	0.01	0.012	0.01204819277108434
2019-12-18 10:45:00	1.0	0.0	0.47979191676670674	0.0	0.017241379310344827	0.0	0.1598746081504702	0.0	0.5067934782608696	0.7364085667215815	0.5235602094240837	0.21559633027522937	0.5076142131979695	0.01	0.0	1.0	0.0	0.5	0.16417910447761194	0.0	0.0	0.0	0.0	0.49624060150375937	0.0	0.0	0.125	0.7714285714285716	0.0	0.552	0.552	0.0	0.01	0.012	0.01204819277108434
2019-12-18 10:50:00	1.0	0.0	0.4761904761904763	0.0	0.017241379310344827	0.0	0.16614420062695923	0.0	0.6358695652173914	0.7314662273476111	0.5261780104712042	0.21926605504587157	0.5076142131979695	0.01	0.0	1.0	0.0	0.5	0.16417910447761194	0.0	0.0	0.0	0.0	0.49624060150375937	0.0	0.0	0.125	0.7714285714285716	0.0	0.552	0.552	0.0	0.01	0.012	0.01204819277108434
2019-12-18 10:55:00	1.0	0.0	0.47138855542216895	0.0	0.017241379310344827	0.0	0.16927899686520373	0.0	0.6399456521739131	0.728171334431631	0.5340314136125653	0.22660550458715598	0.5076142131979695	0.01	0.0	1.0	0.0	0.5	0.16417910447761194	0.0	0.0	0.0	0.0	0.49624060150375937	0.0	0.0	0.125	0.7714285714285716	0.0	0.552	0.552	0.0	0.01	0.012	0.01204819277108434
2019-12-18 11:00:00	1.0	0.0	0.4761904761904763	0.0	0.017241379310344827	0.0	0.1818181818181818	0.0	0.6290760869565217	0.7191103789126853	0.5471204188481674	0.21743119266055047	0.5076142131979695	0.01	0.0	1.0	0.0	0.5	0.16417910447761194	0.0	0.0	0.0	0.0	0.49624060150375937	0.0	0.0	0.125	0.7714285714285716	0.0	0.552	0.552	0.0	0.01	0.012	0.01204819277108434
2019-12-18 11:05:00	1.0	0.0	0.46978791516606644	0.0	0.017241379310344827	0.0	0.19122257053291533	0.0	0.5978260869565218	0.7108731466227347	0.5575916230366491	0.23027522935779818	0.5076142131979695	0.01	0.0	1.0	0.0	0.5	0.16417910447761194	0.0	0.0	0.0	0.0	0.49624060150375937	0.0	0.0	0.125	0.7714285714285716	0.0	0.552	0.552	0.0	0.01	0.012	0.01204819277108434
2019-12-18 11:10:00	1.0	0.0	0.46658663465386163	0.0	0.017241379310344827	0.0	0.19749216300940436	0.0	0.5855978260869567	0.7051070840197693	0.5628272251308899	0.24403669724770644	0.5076142131979695	0.01	0.0	1.0	0.0	0.5	0.16417910447761194	0.0	0.0	0.0	0.0	0.49624060150375937	0.0	0.0	0.125	0.7714285714285716	0.0	0.552	0.552	0.0	0.01	0.012	0.01204819277108434
2019-12-18 11:15:00	1.0	0.0	0.46218487394957986	0.0	0.017241379310344827	0.0	0.2037617554858934	0.0	0.5652173913043479	0.7018121911037891	0.5680628272251308	0.25045871559633026	0.5076142131979695	0.01	0.0	1.0	0.0	0.5	0.16417910447761194	0.0	0.0	0.0	0.0	0.49624060150375937	0.0	0.0	0.125	0.7714285714285716	0.0	0.552	0.552	0.0	0.01	0.012	0.01204819277108434
2019-12-18 11:20:00	1.0	0.0	0.4717887154861945	0.0	0.017241379310344827	0.0	0.2037617554858934	0.0	0.5502717391304348	0.7001647446457989	0.5706806282722512	0.2467889908256881	0.5076142131979695	0.01	0.0	1.0	0.0	0.5	0.16417910447761194	0.0	0.0	0.0	0.0	0.49624060150375937	0.0	0.0	0.125	0.7714285714285716	0.0	0.552	0.6933333333333334	0.0	0.01	0.012	0.01204819277108434
2019-12-18 11:25:00	1.0	0.0	0.4625850340136055	0.0	0.017241379310344827	0.0	0.2068965517241379	0.0	0.0	0.6985172981878088	0.5759162303664921	0.24128440366972478	0.5076142131979695	0.03	0.02	1.0	0.0	0.5	0.16417910447761194	0.0	0.0	0.0	0.0	0.49624060150375937	0.0	0.0	0.125	0.7714285714285716	0.0	0.552	0.552	0.0	0.01	0.012	0.01204819277108434
2019-12-18 11:30:00	1.0	0.0	0.4677871148459384	0.0	0.017241379310344827	0.0	0.2068965517241379	0.0	0.0	0.6985172981878088	0.5732984293193716	0.23211009174311928	0.5076142131979695	0.03	0.03	1.0	0.0	0.5	0.16417910447761194	0.0	0.0	0.0	0.0	0.49624060150375937	0.0	0.0	0.125	0.7714285714285716	0.0	0.552	0.552	0.0	0.01	0.012	0.01204819277108434
2019-12-18 11:35:00	1.0	0.0	0.4601840736294518	0.0	0.017241379310344827	0.0	0.2037617554858934	0.0	0.0	0.7009884678747941	0.5706806282722512	0.26513761467889907	0.5076142131979695	0.05	0.03	1.0	0.01	0.5	0.16417910447761194	0.0	0.0	0.0	0.0	0.49624060150375937	0.0	0.0	0.125	0.7714285714285716	0.0	0.552	0.552	0.0	0.01	0.012	0.01204819277108434
2019-12-18 11:40:00	1.0	0.0	0.4677871148459384	0.0	0.017241379310344827	0.0	0.2037617554858934	0.0	0.0	0.7001647446457989	0.5706806282722512	0.27064220183486243	0.5076142131979695	0.01	0.0	1.0	0.02	0.5	0.16417910447761194	0.0	0.0	0.0	0.0	0.49624060150375937	0.0	0.0	0.125	0.7714285714285716	0.0	0.552	0.552	0.0	0.01	0.012	0.01204819277108434
2019-12-18 11:45:00	1.0	0.0	0.4617847138855543	0.0	0.017241379310344827	0.0	0.21003134796238243	0.0	0.0	0.699341021416804	0.5785340314136125	0.28440366972477066	0.5076142131979695	0.05	0.02	1.0	0.03	0.5	0.16417910447761194	0.0	0.0	0.0	0.0	0.49624060150375937	0.0	0.0	0.125	0.7714285714285716	0.0	0.552	0.552	0.0	0.01	0.012	0.01204819277108434
2019-12-18 11:50:00	1.0	0.0	0.4841936774709884	0.0	0.017241379310344827	0.0	0.21003134796238243	0.0	0.0	0.6960461285008237	0.5785340314136125	0.28165137614678903	0.5076142131979695	0.05	0.02	1.0	0.02	0.5	0.16417910447761194	0.0	0.0	0.0	0.0	0.49624060150375937	0.0	0.0	0.125	0.7714285714285716	0.0	0.552	0.552	0.0	0.01	0.012	0.01204819277108434
2019-12-18 11:55:00	1.0	0.0	0.46218487394957986	0.0	0.017241379310344827	0.0	0.21003134796238243	0.0	0.0	0.6952224052718287	0.5732984293193716	0.28165137614678903	0.5076142131979695	0.07	0.04	1.0	0.01	0.5	0.16417910447761194	0.0	0.0	0.0	0.0	0.49624060150375937	0.0	0.0	0.125	0.7714285714285716	0.0	0.552	0.552	0.0	0.01	0.012	0.01204819277108434
2019-12-18 12:00:00	1.0	0.0	0.45298119247699087	0.0	0.017241379310344827	0.0	0.2068965517241379	0.0	0.0	0.6943986820428336	0.5654450261780104	0.24954128440366974	0.5076142131979695	0.01	0.01	1.0	0.0	0.5	0.16417910447761194	0.0	0.0	0.0	0.0	0.49624060150375937	0.0	0.0	0.125	0.7714285714285716	0.0	0.552	0.552	0.0	0.01	0.012	0.01204819277108434
2019-12-18 12:05:00	1.0	0.0	0.46218487394957986	0.0	0.017241379310344827	0.0	0.21003134796238243	0.0	0.0	0.6943986820428336	0.5732984293193716	0.28256880733944956	0.5076142131979695	0.01	0.0	1.0	0.0	0.5	0.16417910447761194	0.0	0.0	0.0	0.0	0.49624060150375937	0.0	0.0	0.125	0.7714285714285716	0.0	0.552	0.552	0.0	0.01	0.012	0.01204819277108434
2019-12-18 12:10:00	1.0	0.0	0.4533813525410164	0.0	0.017241379310344827	0.0	0.21316614420062693	0.0	0.0	0.6911037891268533	0.5759162303664921	0.27155963302752295	0.5076142131979695	0.05	0.02	1.0	0.0	0.5	0.16417910447761194	0.0	0.0	0.0	0.0	0.49624060150375937	0.0	0.0	0.125	0.7714285714285716	0.0	0.552	0.552	0.0	0.01	0.012	0.01204819277108434
2019-12-18 12:15:00	1.0	0.0	0.4473789515806323	0.0	0.017241379310344827	0.0	0.21003134796238243	0.0	0.0	0.6911037891268533	0.5680628272251308	0.28440366972477066	0.5076142131979695	0.01	0.01	1.0	0.0	0.5	0.16417910447761194	0.0	0.0	0.0	0.0	0.49624060150375937	0.0	0.0	0.125	0.7714285714285716	0.0	0.552	0.552	0.0	0.01	0.012	0.01204819277108434
2019-12-18 12:20:00	1.0	0.0	0.4553821528611445	0.0	0.017241379310344827	0.0	0.2068965517241379	0.0	0.0	0.6952224052718287	0.5706806282722512	0.26972477064220185	0.5076142131979695	0.01	0.01	1.0	0.0	0.5	0.16417910447761194	0.0	0.0	0.0	0.0	0.49624060150375937	0.0	0.0	0.125	0.7714285714285716	0.0	0.552	0.552	0.0	0.01	0.012	0.01204819277108434
2019-12-18 12:25:00	1.0	0.0	0.44537815126050423	0.0	0.017241379310344827	0.0	0.21003134796238243	0.0	0.0	0.6952224052718287	0.5759162303664921	0.23761467889908258	0.5076142131979695	0.01	0.0	1.0	0.0	0.5	0.16417910447761194	0.0	0.0	0.0	0.0	0.49624060150375937	0.0	0.0	0.125	0.7714285714285716	0.0	0.552	0.552	0.0	0.01	0.012	0.01204819277108434
2019-12-18 12:30:00	1.0	0.0	0.44537815126050423	0.0	0.017241379310344827	0.0	0.21003134796238243	0.0	0.0	0.6943986820428336	0.5732984293193716	0.24311926605504589	0.5076142131979695	0.05	0.02	1.0	0.0	0.5	0.16417910447761194	0.0	0.0	0.0	0.0	0.49624060150375937	0.0	0.0	0.125	0.7714285714285716	0.0	0.552	0.552	0.0	0.01	0.012	0.01204819277108434
2019-12-18 12:35:00	1.0	0.0	0.4357743097238896	0.0	0.017241379310344827	0.0	0.2068965517241379	0.0	0.0	0.6968698517298187	0.5680628272251308	0.28165137614678903	0.5076142131979695	0.01	0.01	1.0	0.0	0.5	0.16417910447761194	0.0	0.0	0.0	0.0	0.49624060150375937	0.0	0.0	0.125	0.7714285714285716	0.0	0.552	0.552	0.0	0.01	0.012	0.01204819277108434
2019-12-18 12:40:00	1.0	0.0	0.43097238895558226	0.0	0.017241379310344827	0.0	0.2037617554858934	0.0	0.0	0.7026359143327842	0.5706806282722512	0.28623853211009176	0.5076142131979695	0.01	0.01	1.0	0.0	0.5	0.16417910447761194	0.0	0.0	0.0	0.0	0.49624060150375937	0.0	0.0	0.125	0.7714285714285716	0.0	0.552	0.552	0.0	0.01	0.012	0.01204819277108434
2019-12-18 12:45:00	1.0	0.0	0.42577030812324934	0.0	0.017241379310344827	0.0	0.2068965517241379	0.0	0.0	0.699341021416804	0.5759162303664921	0.29908256880733947	0.5076142131979695	0.03	0.01	1.0	0.0	0.5	0.16417910447761194	0.0	0.0	0.0	0.0	0.49624060150375937	0.0	0.0	0.125	0.7714285714285716	0.0	0.552	0.552	0.0	0.01	0.012	0.01204819277108434
2019-12-18 12:50:00	1.0	0.0	0.4357743097238896	0.0	0.017241379310344827	0.0	0.21003134796238243	0.0	0.0	0.6952224052718287	0.5732984293193716	0.26880733944954127	0.5076142131979695	0.09	0.05	1.0	0.0	0.5	0.16417910447761194	0.0	0.0	0.0	0.0	0.49624060150375937	0.0	0.0	0.125	0.7714285714285716	0.0	0.552	0.552	0.0	0.01	0.012	0.01204819277108434
2019-12-18 12:55:00	1.0	0.0	0.43097238895558226	0.0	0.017241379310344827	0.0	0.2068965517241379	0.0	0.0	0.6968698517298187	0.5680628272251308	0.29174311926605506	0.5076142131979695	0.01	0.0	1.0	0.0	0.5	0.16417910447761194	0.0	0.0	0.0	0.0	0.49624060150375937	0.0	0.0	0.125	0.7714285714285716	0.0	0.552	0.552	0.0	0.01	0.012	0.01204819277108434
2019-12-18 13:00:00	1.0	0.0	0.4217687074829932	0.0	0.017241379310344827	0.0	0.20062695924764887	0.0	0.0	0.7059308072487643	0.5732984293193716	0.29908256880733947	0.5076142131979695	0.01	0.0	1.0	0.0	0.5	0.16417910447761194	0.0	0.0	0.0	0.0	0.49624060150375937	0.0	0.0	0.125	0.7714285714285716	0.0	0.552	0.552	0.0	0.01	0.012	0.01204819277108434
2019-12-18 13:05:00	1.0	0.0	0.4433773509403762	0.0	0.017241379310344827	0.0	0.2068965517241379	0.0	0.0	0.7026359143327842	0.5811518324607329	0.29266055045871564	0.5076142131979695	0.11	0.05	1.0	0.034999999999999996	0.5	0.16417910447761194	0.0	0.0	0.0	0.0	0.49624060150375937	0.0	0.0	0.125	0.7714285714285716	0.0	0.552	0.552	0.0	0.01	0.012	0.01204819277108434
2019-12-18 13:10:00	1.0	0.0	0.4485794317727091	0.0	0.017241379310344827	0.0	0.21316614420062693	0.0	0.0	0.6943986820428336	0.5785340314136125	0.30642201834862387	0.5076142131979695	0.11	0.06	1.0	0.06999999999999999	0.5	0.16417910447761194	0.0	0.0	0.0	0.0	0.49624060150375937	0.0	0.0	0.125	0.7714285714285716	0.0	0.552	0.552	0.0	0.01	0.012	0.01204819277108434
2019-12-18 13:15:00	1.0	0.0	0.44137655062024816	0.0	0.017241379310344827	0.0	0.21003134796238243	0.0	0.0	0.6919275123558484	0.5732984293193716	0.29541284403669726	0.5076142131979695	0.11	0.08	1.0	0.105	0.5	0.16417910447761194	0.0	0.0	0.0	0.0	0.49624060150375937	0.0	0.0	0.125	0.7714285714285716	0.0	0.552	0.552	0.0	0.01	0.012	0.01204819277108434
2019-12-18 13:20:00	1.0	0.0	0.4585834333733494	0.0	0.017241379310344827	0.0	0.21003134796238243	0.0	0.0	0.6935749588138385	0.5706806282722512	0.27706422018348625	0.5076142131979695	0.01	0.0	1.0	0.105	0.5	0.16417910447761194	0.0	0.0	0.0	0.0	0.49624060150375937	0.0	0.0	0.125	0.7714285714285716	0.0	0.552	0.552	0.0	0.01	0.012	0.01204819277108434
2019-12-18 13:25:00	1.0	0.0	0.46738695478191283	0.0	0.017241379310344827	0.0	0.21316614420062693	0.0	0.0	0.6927512355848434	0.5811518324607329	0.28990825688073396	0.5076142131979695	0.06	0.03	1.0	0.105	0.5	0.16417910447761194	0.0	0.0	0.0	0.0	0.49624060150375937	0.0	0.0	0.125	0.7714285714285716	0.0	0.552	0.552	0.0	0.01	0.012	0.01204819277108434
2019-12-18 13:30:00	1.0	0.0	0.4577831132452982	0.0	0.017241379310344827	0.0	0.21630094043887144	0.0	0.0	0.6812191103789127	0.5680628272251308	0.26055045871559634	0.5076142131979695	0.06	0.06	1.0	0.1	0.5	0.16417910447761194	0.0	0.0	0.0	0.0	0.49624060150375937	0.0	0.0	0.125	0.7714285714285716	0.0	0.552	0.552	0.0	0.01	0.012	0.01204819277108434
2019-12-18 13:35:00	1.0	0.0	0.46738695478191283	0.0	0.017241379310344827	0.0	0.2068965517241379	0.0	0.0	0.6894563426688632	0.5628272251308899	0.30366972477064225	0.5076142131979695	0.01	0.01	1.0	0.13	0.5	0.16417910447761194	0.0	0.0	0.0	0.0	0.49624060150375937	0.0	0.0	0.125	0.7714285714285716	0.0	0.552	0.552	0.0	0.01	0.012	0.01204819277108434
2019-12-18 13:40:00	1.0	0.0	0.49059623849539824	0.0	0.017241379310344827	0.0	0.21316614420062693	0.0	0.0	0.6902800658978583	0.5732984293193716	0.25688073394495414	0.5076142131979695	0.01	0.01	1.0	0.155	0.5	0.16417910447761194	0.0	0.0	0.0	0.0	0.49624060150375937	0.0	0.0	0.125	0.7714285714285716	0.0	0.552	0.552	0.0	0.01	0.012	0.01204819277108434
2019-12-18 13:45:00	1.0	0.0	0.491796718687475	0.0	0.017241379310344827	0.0	0.21630094043887144	0.0	0.0	0.6869851729818781	0.5785340314136125	0.22201834862385322	0.5076142131979695	0.06	0.03	1.0	0.18	0.5	0.16417910447761194	0.0	0.0	0.0	0.0	0.49624060150375937	0.0	0.0	0.125	0.7714285714285716	0.0	0.552	0.552	0.0	0.01	0.012	0.01204819277108434
2019-12-18 13:50:00	1.0	0.0	0.487795118047219	0.0	0.017241379310344827	0.0	0.21316614420062693	0.0	0.0	0.6886326194398682	0.5732984293193716	0.19174311926605506	0.5076142131979695	0.06	0.03	1.0	0.13999999999999999	0.5	0.16417910447761194	0.0	0.0	0.0	0.0	0.49624060150375937	0.0	0.0	0.125	0.7714285714285716	0.0	0.552	0.552	0.0	0.01	0.012	0.01204819277108434
2019-12-18 13:55:00	1.0	0.0	0.48539415766306526	0.0	0.017241379310344827	0.0	0.21003134796238243	0.0	0.0	0.6894563426688632	0.5654450261780104	0.19174311926605506	0.5076142131979695	0.01	0.02	1.0	0.1	0.5	0.16417910447761194	0.0	0.0	0.0	0.0	0.49624060150375937	0.0	0.0	0.125	0.7714285714285716	0.0	0.552	0.552	0.0	0.01	0.012	0.01204819277108434
2019-12-18 14:00:00	1.0	0.0	0.4885954381752702	0.0	0.017241379310344827	0.0	0.20062695924764887	0.0	0.0	0.6985172981878088	0.5628272251308899	0.1963302752293578	0.5076142131979695	0.01	0.02	1.0	0.065	0.5	0.16417910447761194	0.0	0.0	0.0	0.0	0.49624060150375937	0.0	0.0	0.125	0.7714285714285716	0.0	0.552	0.552	0.0	0.01	0.012	0.01204819277108434
2019-12-18 14:05:00	1.0	0.0	0.5054021608643458	0.0	0.017241379310344827	0.0	0.19749216300940436	0.0	0.0	0.7026359143327842	0.5602094240837695	0.1963302752293578	0.5076142131979695	0.01	0.0	1.0	0.09	0.5	0.16417910447761194	0.0	0.0	0.0	0.0	0.49624060150375937	0.0	0.0	0.125	0.7714285714285716	0.0	0.552	0.552	0.0	0.01	0.012	0.01204819277108434
2019-12-18 14:10:00	1.0	0.0	0.49859943977591037	0.0	0.017241379310344827	0.0	0.19435736677115986	0.0	0.3858695652173913	0.7067545304777595	0.5602094240837695	0.16605504587155964	0.5076142131979695	0.01	0.0	1.0	0.11499999999999999	0.5	0.16417910447761194	0.0	0.0	0.0	0.0	0.49624060150375937	0.0	0.0	0.125	0.7714285714285716	0.0	0.552	0.552	0.0	0.01	0.012	0.01204819277108434
2019-12-18 14:15:00	1.0	0.0	0.5190076030412165	0.0	0.017241379310344827	0.0	0.19435736677115986	0.0	0.5054347826086958	0.7100494233937397	0.5602094240837695	0.16788990825688074	0.5076142131979695	0.01	0.0	1.0	0.145	0.5	0.16417910447761194	0.0	0.0	0.0	0.0	0.49624060150375937	0.0	0.0	0.125	0.7714285714285716	0.0	0.552	0.552	0.0	0.01	0.012	0.01204819277108434
2019-12-18 14:20:00	1.0	0.0	0.5346138455382153	0.0	0.017241379310344827	0.0	0.20062695924764887	0.0	0.47690217391304357	0.7084019769357496	0.5706806282722512	0.17155963302752295	0.5076142131979695	0.01	0.0	1.0	0.13	0.5	0.16417910447761194	0.0	0.0	0.0	0.0	0.49624060150375937	0.0	0.0	0.125	0.7714285714285716	0.0	0.552	0.552	0.0	0.01	0.012	0.01204819277108434
2019-12-18 14:25:00	1.0	0.0	0.5322128851540616	0.0	0.017241379310344827	0.0	0.2068965517241379	0.0	0.48369565217391314	0.7009884678747941	0.5759162303664921	0.18256880733944955	0.5076142131979695	0.01	0.03	1.0	0.12	0.5	0.16417910447761194	0.0	0.0	0.0	0.0	0.49624060150375937	0.0	0.0	0.125	0.7714285714285716	0.0	0.552	0.552	0.0	0.01	0.012	0.01204819277108434
2019-12-18 14:30:00	1.0	0.0	0.5250100040016007	0.0	0.017241379310344827	0.0	0.2068965517241379	0.0	0.0	0.6985172981878088	0.5706806282722512	0.20917431192660552	0.5076142131979695	0.01	0.03	1.0	0.105	0.5	0.16417910447761194	0.0	0.0	0.0	0.0	0.49624060150375937	0.0	0.0	0.125	0.7714285714285716	0.0	0.552	0.552	0.0	0.01	0.012	0.01204819277108434
2019-12-18 14:35:00	1.0	0.0	0.5326130452180873	0.0	0.017241379310344827	0.0	0.2068965517241379	0.0	0.0	0.6985172981878088	0.5732984293193716	0.21009174311926607	0.5076142131979695	0.06	0.03	1.0	0.08	0.5	0.16417910447761194	0.0	0.0	0.0	0.0	0.49624060150375937	0.0	0.0	0.125	0.7714285714285716	0.0	0.552	0.552	0.0	0.01	0.012	0.01204819277108434
2019-12-18 14:40:00	1.0	0.0	0.5190076030412165	0.0	0.017241379310344827	0.0	0.2037617554858934	0.0	0.0	0.699341021416804	0.5706806282722512	0.19724770642201836	0.5076142131979695	0.06	0.03	1.0	0.055	0.5	0.16417910447761194	0.0	0.0	0.0	0.0	0.49624060150375937	0.0	0.0	0.125	0.7714285714285716	0.0	0.552	0.552	0.0	0.01	0.012	0.01204819277108434
2019-12-18 14:45:00	1.0	0.0	0.522609043617447	0.0	0.017241379310344827	0.0	0.2037617554858934	0.0	0.0	0.699341021416804	0.5706806282722512	0.1798165137614679	0.5076142131979695	0.04	0.03	1.0	0.03	0.5	0.16417910447761194	0.0	0.0	0.0	0.0	0.49624060150375937	0.0	0.0	0.125	0.7714285714285716	0.0	0.552	0.552	0.0	0.01	0.012	0.01204819277108434
2019-12-18 14:50:00	1.0	0.0	0.5394157663065227	0.0	0.017241379310344827	0.0	0.2037617554858934	0.0	0.43614130434782616	0.7001647446457989	0.5654450261780104	0.17706422018348625	0.5076142131979695	0.01	0.02	1.0	0.055	0.5	0.16417910447761194	0.0	0.0	0.0	0.0	0.49624060150375937	0.0	0.0	0.125	0.7714285714285716	0.0	0.552	0.552	0.0	0.01	0.012	0.01204819277108434
2019-12-18 14:55:00	1.0	0.0	0.5194077631052422	0.0	0.017241379310344827	0.0	0.20062695924764887	0.0	0.0	0.7026359143327842	0.5680628272251308	0.19908256880733946	0.5076142131979695	0.01	0.0	1.0	0.08499999999999999	0.5	0.16417910447761194	0.0	0.0	0.0	0.0	0.49624060150375937	0.0	0.0	0.125	0.7714285714285716	0.0	0.552	0.552	0.0	0.01	0.012	0.01204819277108434
2019-12-18 15:00:00	1.0	0.0	0.5714285714285715	0.0	0.017241379310344827	0.0	0.2037617554858934	0.0	0.0	0.7026359143327842	0.5732984293193716	0.21651376146788992	0.5076142131979695	0.01	0.0	1.0	0.11	0.5	0.16417910447761194	0.0	0.0	0.0	0.0	0.49624060150375937	0.0	0.0	0.125	0.7714285714285716	0.0	0.552	0.552	0.0	0.01	0.012	0.01204819277108434
2019-12-18 15:05:00	1.0	0.0	0.5398159263705483	0.0	0.017241379310344827	0.0	0.20062695924764887	0.0	0.0	0.7034596375617792	0.5706806282722512	0.1743119266055046	0.5076142131979695	0.01	0.0	1.0	0.105	0.5	0.16417910447761194	0.0	0.0	0.0	0.0	0.49624060150375937	0.0	0.0	0.125	0.7714285714285716	0.0	0.552	0.552	0.0	0.01	0.012	0.01204819277108434
2019-12-18 15:10:00	1.0	0.0	0.5570228091236495	0.0	0.017241379310344827	0.0	0.20062695924764887	0.0	0.0	0.7059308072487643	0.5706806282722512	0.18440366972477065	0.5076142131979695	0.01	0.0	1.0	0.095	0.5	0.16417910447761194	0.0	0.0	0.0	0.0	0.49624060150375937	0.0	0.0	0.125	0.7714285714285716	0.0	0.552	0.552	0.0	0.01	0.012	0.01204819277108434
2019-12-18 15:15:00	1.0	0.0	0.5622248899559824	0.0	0.017241379310344827	0.0	0.19749216300940436	0.0	0.0	0.7084019769357496	0.5680628272251308	0.16788990825688074	0.5076142131979695	0.03	0.01	1.0	0.09	0.5	0.16417910447761194	0.0	0.0	0.0	0.0	0.49624060150375937	0.0	0.0	0.125	0.7714285714285716	0.0	0.552	0.552	0.0	0.01	0.012	0.01204819277108434
2019-12-18 15:20:00	1.0	0.0	0.5402160864345739	0.0	0.017241379310344827	0.0	0.19435736677115986	0.0	0.0	0.7125205930807248	0.5654450261780104	0.15688073394495414	0.5076142131979695	0.01	0.0	1.0	0.08499999999999999	0.5	0.16417910447761194	0.0	0.0	0.0	0.0	0.49624060150375937	0.0	0.0	0.125	0.7714285714285716	0.0	0.552	0.552	0.0	0.01	0.012	0.01204819277108434
2019-12-18 15:25:00	1.0	0.0	0.5694277711084434	0.0	0.017241379310344827	0.0	0.19122257053291533	0.0	0.4035326086956522	0.71334431630972	0.5628272251308899	0.14770642201834863	0.5076142131979695	0.01	0.0	1.0	0.08	0.5	0.16417910447761194	0.0	0.0	0.0	0.0	0.49624060150375937	0.0	0.0	0.125	0.7714285714285716	0.0	0.552	0.552	0.0	0.01	0.012	0.01204819277108434
2019-12-18 15:30:00	1.0	0.0	0.5490196078431373	0.0	0.017241379310344827	0.0	0.18808777429467083	0.0	0.470108695652174	0.7158154859967051	0.5602094240837695	0.14403669724770643	0.5076142131979695	0.01	0.0	1.0	0.075	0.5	0.16417910447761194	0.0	0.0	0.0	0.0	0.49624060150375937	0.0	0.0	0.125	0.7714285714285716	0.0	0.552	0.552	0.0	0.01	0.012	0.01204819277108434
2019-12-18 15:35:00	1.0	0.0	0.5650260104041617	0.0	0.017241379310344827	0.0	0.18808777429467083	0.0	0.5122282608695653	0.7149917627677099	0.5602094240837695	0.14220183486238533	0.5076142131979695	0.01	0.0	1.0	0.065	0.5	0.16417910447761194	0.0	0.0	0.0	0.0	0.49624060150375937	0.0	0.0	0.125	0.7714285714285716	0.0	0.552	0.552	0.0	0.01	0.012	0.01204819277108434
2019-12-18 15:40:00	1.0	0.0	0.5650260104041617	0.0	0.017241379310344827	0.0	0.19435736677115986	0.0	0.4972826086956522	0.7108731466227347	0.5628272251308899	0.13486238532110092	0.5076142131979695	0.01	0.0	1.0	0.06	0.5	0.16417910447761194	0.0	0.0	0.0	0.0	0.49624060150375937	0.0	0.0	0.125	0.7714285714285716	0.0	0.552	0.552	0.0	0.01	0.012	0.01204819277108434
2019-12-18 15:45:00	1.0	0.0	0.5598239295718288	0.0	0.017241379310344827	0.0	0.19435736677115986	0.0	0.48369565217391314	0.7084019769357496	0.5602094240837695	0.13486238532110092	0.5076142131979695	0.01	0.0	1.0	0.05	0.5	0.16417910447761194	0.0	0.0	0.0	0.0	0.49624060150375937	0.0	0.0	0.125	0.7714285714285716	0.0	0.552	0.552	0.0	0.01	0.012	0.01204819277108434
2019-12-18 15:50:00	1.0	0.0	0.5626250500200081	0.0	0.017241379310344827	0.0	0.19122257053291533	0.0	0.4741847826086957	0.7092257001647446	0.5549738219895287	0.12385321100917432	0.5076142131979695	0.01	0.0	1.0	0.055	0.5	0.16417910447761194	0.0	0.0	0.0	0.0	0.49624060150375937	0.0	0.0	0.125	0.7714285714285716	0.0	0.552	0.552	0.0	0.01	0.012	0.01204819277108434
2019-12-18 15:55:00	1.0	0.0	0.5858343337334935	0.0	0.017241379310344827	0.0	0.18808777429467083	0.0	0.5	0.7108731466227347	0.5523560209424083	0.11743119266055047	0.5076142131979695	0.01	0.0	1.0	0.065	0.5	0.16417910447761194	0.0	0.0	0.0	0.0	0.49624060150375937	0.0	0.0	0.125	0.7714285714285716	0.0	0.552	0.552	0.0	0.01	0.012	0.01204819277108434
2019-12-18 16:00:00	1.0	0.0	0.5710284113645459	0.0	0.017241379310344827	0.0	0.18808777429467083	0.0	0.561141304347826	0.7125205930807248	0.5523560209424083	0.11467889908256881	0.5076142131979695	0.01	0.0	1.0	0.075	0.5	0.16417910447761194	0.0	0.0	0.0	0.0	0.49624060150375937	0.0	0.0	0.125	0.7714285714285716	0.0	0.552	0.552	0.0	0.01	0.012	0.01204819277108434
2019-12-18 16:05:00	1.0	0.0	0.5538215286114446	0.0	0.017241379310344827	0.0	0.18808777429467083	0.0	0.5652173913043479	0.7108731466227347	0.5523560209424083	0.10917431192660551	0.5076142131979695	0.01	0.0	1.0	0.05	0.5	0.16417910447761194	0.0	0.0	0.0	0.0	0.49624060150375937	0.0	0.0	0.125	0.7714285714285716	0.0	0.552	0.552	0.0	0.01	0.012	0.01204819277108434
2019-12-18 16:10:00	1.0	0.0	0.5538215286114446	0.0	0.017241379310344827	0.0	0.19122257053291533	0.0	0.561141304347826	0.7084019769357496	0.5523560209424083	0.10458715596330276	0.5076142131979695	0.01	0.0	1.0	0.025	0.5	0.16417910447761194	0.0	0.0	0.0	0.0	0.49624060150375937	0.0	0.0	0.125	0.7714285714285716	0.0	0.552	0.552	0.0	0.01	0.012	0.01204819277108434
2019-12-18 16:15:00	1.0	0.0	0.5610244097639057	0.0	0.017241379310344827	0.0	0.19122257053291533	0.0	0.0	0.7059308072487643	0.5497382198952878	0.1	0.5076142131979695	0.01	0.0	1.0	0.0	0.5	0.16417910447761194	0.0	0.0	0.0	0.0	0.49624060150375937	0.0	0.0	0.125	0.7714285714285716	0.0	0.552	0.552	0.0	0.01	0.012	0.01204819277108434
2019-12-18 16:20:00	1.0	0.0	0.5510204081632654	0.0	0.017241379310344827	0.0	0.18808777429467083	0.0	0.0	0.7067545304777595	0.5471204188481674	0.0981651376146789	0.5076142131979695	0.01	0.0	1.0	0.0	0.5	0.16417910447761194	0.0	0.0	0.0	0.0	0.49624060150375937	0.0	0.0	0.125	0.7714285714285716	0.0	0.552	0.552	0.0	0.01	0.012	0.01204819277108434
2019-12-18 16:25:00	1.0	0.0	0.549419767907163	0.0	0.017241379310344827	0.0	0.1849529780564263	0.0	0.0	0.7084019769357496	0.5418848167539266	0.09541284403669725	0.5076142131979695	0.01	0.0	1.0	0.0	0.5	0.16417910447761194	0.0	0.0	0.0	0.0	0.49624060150375937	0.0	0.0	0.125	0.7714285714285716	0.0	0.552	0.552	0.0	0.01	0.012	0.01204819277108434
2019-12-18 16:30:00	1.0	0.0	0.5430172068827531	0.0	0.017241379310344827	0.0	0.1818181818181818	0.0	0.0	0.7108731466227347	0.5392670157068062	0.09357798165137615	0.5076142131979695	0.01	0.0	1.0	0.0	0.5	0.16417910447761194	0.0	0.0	0.0	0.0	0.49624060150375937	0.0	0.0	0.125	0.7714285714285716	0.0	0.552	0.552	0.0	0.01	0.012	0.01204819277108434
2019-12-18 16:35:00	1.0	0.0	0.5522208883553422	0.0	0.017241379310344827	0.0	0.1786833855799373	0.0	0.47826086956521746	0.71334431630972	0.531413612565445	0.09174311926605505	0.5076142131979695	0.01	0.0	1.0	0.0	0.5	0.16417910447761194	0.0	0.0	0.0	0.0	0.49624060150375937	0.0	0.0	0.125	0.7714285714285716	0.0	0.552	0.552	0.0	0.01	0.012	0.01204819277108434
2019-12-18 16:40:00	1.0	0.0	0.5406162464985995	0.0	0.017241379310344827	0.0	0.1786833855799373	0.0	0.47690217391304357	0.714168039538715	0.531413612565445	0.09174311926605505	0.5076142131979695	0.01	0.0	1.0	0.0	0.5	0.16417910447761194	0.0	0.0	0.0	0.0	0.49624060150375937	0.0	0.0	0.125	0.7714285714285716	0.0	0.552	0.552	0.0	0.01	0.012	0.01204819277108434
2019-12-18 16:45:00	1.0	0.0	0.5482192877150861	0.0	0.017241379310344827	0.0	0.17241379310344826	0.0	0.45788043478260876	0.7158154859967051	0.5235602094240837	0.09174311926605505	0.5076142131979695	0.01	0.0	1.0	0.0	0.5	0.16417910447761194	0.0	0.0	0.0	0.0	0.49624060150375937	0.0	0.0	0.125	0.7714285714285716	0.0	0.552	0.552	0.0	0.01	0.012	0.01204819277108434
2019-12-18 16:50:00	1.0	0.0	0.5486194477791116	0.0	0.017241379310344827	0.0	0.16927899686520373	0.0	0.453804347826087	0.7182866556836902	0.5183246073298429	0.09174311926605505	0.5076142131979695	0.01	0.0	1.0	0.0	0.5	0.16417910447761194	0.0	0.0	0.0	0.0	0.49624060150375937	0.0	0.0	0.125	0.7714285714285716	0.0	0.552	0.552	0.0	0.01	0.012	0.01204819277108434
2019-12-18 16:55:00	1.0	0.0	0.5406162464985995	0.0	0.017241379310344827	0.0	0.16614420062695923	0.0	0.46059782608695654	0.7207578253706753	0.5157068062827225	0.09174311926605505	0.5076142131979695	0.01	0.0	1.0	0.0	0.5	0.16417910447761194	0.0	0.0	0.0	0.0	0.49624060150375937	0.0	0.0	0.125	0.7714285714285716	0.0	0.552	0.552	0.0	0.01	0.012	0.01204819277108434
2019-12-18 17:00:00	1.0	0.0	0.5522208883553422	0.0	0.017241379310344827	0.0	0.16300940438871472	0.0	0.595108695652174	0.7240527182866556	0.5104712041884816	0.09174311926605505	0.5076142131979695	0.01	0.0	1.0	0.0	0.5	0.16417910447761194	0.0	0.0	0.0	0.0	0.49624060150375937	0.0	0.0	0.125	0.7714285714285716	0.0	0.552	0.552	0.0	0.01	0.012	0.01204819277108434
2019-12-18 17:05:00	1.0	0.0	0.5470188075230092	0.0	0.017241379310344827	0.0	0.16614420062695923	0.0	0.6005434782608696	0.7224052718286655	0.5130890052356021	0.09174311926605505	0.5076142131979695	0.01	0.0	1.0	0.0	0.5	0.16417910447761194	0.0	0.0	0.0	0.0	0.49624060150375937	0.0	0.0	0.125	0.7714285714285716	0.0	0.552	0.552	0.0	0.01	0.012	0.01204819277108434
2019-12-18 17:10:00	1.0	0.0	0.5446178471388556	0.0	0.017241379310344827	0.0	0.17241379310344826	0.0	0.6127717391304348	0.7158154859967051	0.5183246073298429	0.09174311926605505	0.5076142131979695	0.01	0.0	1.0	0.005	0.5	0.16417910447761194	0.0	0.0	0.0	0.0	0.49624060150375937	0.0	0.0	0.125	0.7714285714285716	0.0	0.552	0.552	0.0	0.01	0.012	0.01204819277108434
2019-12-18 17:15:00	1.0	0.0	0.5438175270108043	0.0	0.017241379310344827	0.0	0.17554858934169276	0.0	0.5869565217391305	0.7100494233937397	0.5183246073298429	0.09174311926605505	0.5076142131979695	0.01	0.0	1.0	0.005	0.5	0.16417910447761194	0.0	0.0	0.0	0.0	0.49624060150375937	0.0	0.0	0.125	0.7714285714285716	0.0	0.552	0.552	0.0	0.01	0.012	0.01204819277108434
2019-12-18 17:20:00	1.0	0.0	0.5430172068827531	0.0	0.017241379310344827	0.0	0.1786833855799373	0.0	0.5747282608695652	0.7084019769357496	0.5209424083769633	0.09174311926605505	0.5076142131979695	0.01	0.0	1.0	0.005	0.5	0.16417910447761194	0.0	0.0	0.0	0.0	0.49624060150375937	0.0	0.0	0.125	0.7714285714285716	0.0	0.552	0.552	0.0	0.01	0.012	0.01204819277108434
2019-12-18 17:25:00	1.0	0.0	0.5370148059223689	0.0	0.017241379310344827	0.0	0.17554858934169276	0.0	0.5869565217391305	0.7084019769357496	0.5183246073298429	0.09174311926605505	0.5076142131979695	0.01	0.0	1.0	0.0	0.5	0.16417910447761194	0.0	0.0	0.0	0.0	0.49624060150375937	0.0	0.0	0.125	0.7714285714285716	0.0	0.552	0.552	0.0	0.01	0.012	0.01204819277108434
2019-12-18 17:30:00	1.0	0.0	0.5354141656662665	0.0	0.017241379310344827	0.0	0.17554858934169276	0.0	0.6657608695652174	0.7075782537067545	0.5183246073298429	0.09174311926605505	0.5076142131979695	0.01	0.0	1.0	0.0	0.5	0.16417910447761194	0.0	0.0	0.0	0.0	0.49624060150375937	0.0	0.0	0.125	0.7714285714285716	0.0	0.552	0.552	0.0	0.01	0.012	0.01204819277108434
2019-12-18 17:35:00	1.0	0.0	0.5330132052821129	0.0	0.017241379310344827	0.0	0.1786833855799373	0.0	0.6630434782608696	0.7042833607907742	0.5209424083769633	0.09174311926605505	0.5076142131979695	0.01	0.0	1.0	0.0	0.5	0.16417910447761194	0.0	0.0	0.0	0.0	0.49624060150375937	0.0	0.0	0.125	0.7714285714285716	0.0	0.552	0.552	0.0	0.01	0.012	0.01204819277108434
2019-12-18 17:40:00	1.0	0.0	0.5302120848339337	0.0	0.017241379310344827	0.0	0.1849529780564263	0.0	0.657608695652174	0.6985172981878088	0.5235602094240837	0.09174311926605505	0.5076142131979695	0.01	0.0	1.0	0.0	0.5	0.16417910447761194	0.0	0.0	0.0	0.0	0.49624060150375937	0.0	0.0	0.125	0.7714285714285716	0.0	0.552	0.552	0.0	0.01	0.012	0.01204819277108434
2019-12-18 17:45:00	1.0	0.0	0.5282112845138056	0.0	0.017241379310344827	0.0	0.18808777429467083	0.0	0.6304347826086957	0.6960461285008237	0.5261780104712042	0.09174311926605505	0.5076142131979695	0.01	0.0	1.0	0.0	0.5	0.16417910447761194	0.0	0.0	0.0	0.0	0.49624060150375937	0.0	0.0	0.125	0.7714285714285716	0.0	0.552	0.552	0.0	0.01	0.012	0.01204819277108434
2019-12-18 17:50:00	1.0	0.0	0.5314125650260104	0.0	0.017241379310344827	0.0	0.18808777429467083	0.0	0.6168478260869565	0.6943986820428336	0.5261780104712042	0.09174311926605505	0.5076142131979695	0.01	0.0	1.0	0.0	0.5	0.16417910447761194	0.0	0.0	0.0	0.0	0.49624060150375937	0.0	0.0	0.125	0.7714285714285716	0.0	0.552	0.552	0.0	0.01	0.012	0.01204819277108434
2019-12-18 17:55:00	1.0	0.0	0.5398159263705483	0.0	0.017241379310344827	0.0	0.18808777429467083	0.0	0.6548913043478262	0.6943986820428336	0.5235602094240837	0.09174311926605505	0.5076142131979695	0.01	0.0	1.0	0.005	0.5	0.16417910447761194	0.0	0.0	0.0	0.0	0.49624060150375937	0.0	0.0	0.125	0.7714285714285716	0.0	0.552	0.552	0.0	0.01	0.012	0.01204819277108434
2019-12-18 18:00:00	1.0	0.0	0.522609043617447	0.0	0.017241379310344827	0.0	0.18808777429467083	0.0	0.703804347826087	0.6943986820428336	0.5235602094240837	0.09174311926605505	0.5076142131979695	0.01	0.0	1.0	0.005	0.5	0.16417910447761194	0.0	0.0	0.0	0.0	0.49624060150375937	0.0	0.0	0.125	0.7714285714285716	0.0	0.552	0.552	0.0	0.01	0.012	0.01204819277108434
2019-12-18 18:05:00	1.0	0.0	0.5206082432973189	0.0	0.017241379310344827	0.0	0.19122257053291533	0.0	0.6942934782608696	0.6911037891268533	0.5287958115183244	0.09174311926605505	0.5076142131979695	0.01	0.0	1.0	0.005	0.5	0.16417910447761194	0.0	0.0	0.0	0.0	0.49624060150375937	0.0	0.0	0.125	0.7714285714285716	0.0	0.552	0.552	0.0	0.01	0.012	0.01204819277108434
2019-12-18 18:10:00	1.0	0.0	0.518607442977191	0.0	0.017241379310344827	0.0	0.19435736677115986	0.0	0.672554347826087	0.6869851729818781	0.531413612565445	0.09174311926605505	0.5076142131979695	0.01	0.0	1.0	0.0	0.33333333333333337	0.16417910447761194	0.0	0.0	0.0	0.0	0.49624060150375937	0.0	0.0	0.125	0.8051948051948052	0.0	0.5866666666666667	0.5866666666666667	0.0	0.01	0.012	0.01204819277108434
2019-12-18 18:15:00	1.0	0.0	0.5222088835534214	0.0	0.017241379310344827	0.0	0.19749216300940436	0.0	0.735054347826087	0.6836902800658978	0.531413612565445	0.09174311926605505	0.5076142131979695	0.01	0.0	1.0	0.0	0.33333333333333337	0.16417910447761194	0.0	0.0	0.0	0.0	0.49624060150375937	0.0	0.0	0.125	0.8051948051948052	0.0	0.5866666666666667	0.5866666666666667	0.0	0.01	0.012	0.01204819277108434
2019-12-18 18:20:00	1.0	0.0	0.5202080832332934	0.0	0.017241379310344827	0.0	0.19749216300940436	0.0	0.8043478260869567	0.6828665568369028	0.5340314136125653	0.0	0.0	0.01	0.0	1.0	0.0	0.33333333333333337	0.16417910447761194	0.1	0.1	0.1	0.1	0.49624060150375937	0.0	0.0	0.125	0.8051948051948052	0.0	0.5866666666666667	0.5866666666666667	0.0	0.01	0.012	0.01204819277108434
2019-12-18 18:25:00	1.0	0.0	0.5162064825930373	0.0	0.017241379310344827	0.0	0.2037617554858934	0.0	0.767663043478261	0.6779242174629324	0.5392670157068062	0.0	0.0	0.01	0.0	1.0	0.0	0.33333333333333337	0.16417910447761194	0.1	0.1	0.1	0.1	0.49624060150375937	0.0	0.0	0.125	0.8051948051948052	0.0	0.5866666666666667	0.5866666666666667	0.0	0.01	0.012	0.01204819277108434
2019-12-18 18:30:00	0.0	0.0	0.5074029611844738	0.0	0.017241379310344827	0.0	0.21003134796238243	0.0	0.7567934782608697	0.6738056013179572	0.544502617801047	0.0	0.0	0.01	0.0	0.0	0.0	0.33333333333333337	0.16417910447761194	0.1	0.1	0.1	0.1	0.49624060150375937	0.0	0.0	0.125	0.8051948051948052	0.0	0.5866666666666667	0.5866666666666667	0.0	0.01	0.012	0.01204819277108434
2019-12-18 18:35:00	0.0	0.0	0.5046018407362945	0.0	0.017241379310344827	0.0	0.21003134796238243	0.0	0.0	0.6738056013179572	0.544502617801047	0.0	0.0	0.26	0.25	0.0	0.0	0.33333333333333337	0.16417910447761194	0.1	0.1	0.1	0.1	0.49624060150375937	0.0	0.0	0.125	0.5714285714285714	0.0	0.3946666666666667	0.3946666666666667	0.0	0.01	0.012	0.01204819277108434
2019-12-18 18:40:00	0.0	0.0	0.44217687074829937	0.0	0.017241379310344827	0.0	0.1818181818181818	0.0	0.0	0.6738056013179572	0.4842931937172774	0.0	0.0	0.75	0.81	0.0	0.0	0.33333333333333337	0.16417910447761194	0.1	0.1	0.1	0.1	0.49624060150375937	0.0	0.0	0.125	0.5714285714285714	0.0	0.3946666666666667	0.3946666666666667	0.0	0.01	0.012	0.01204819277108434
2019-12-18 18:45:00	0.0	0.0	0.4277711084433774	0.0	0.017241379310344827	0.0	0.15360501567398116	0.0	0.0	0.6911037891268533	0.43193717277486904	0.0	0.0	0.75	0.81	0.0	0.0	0.33333333333333337	0.16417910447761194	0.1	0.1	0.1	0.1	0.49624060150375937	0.0	0.0	0.125	0.5714285714285714	0.0	0.3466666666666667	0.3466666666666667	0.0	0.01	0.012	0.01204819277108434
2019-12-18 18:50:00	0.0	0.0	0.4221688675470189	0.0	0.017241379310344827	0.0	0.14106583072100312	0.0	0.0	0.7042833607907742	0.4162303664921465	0.0	0.0	0.5700000000000001	0.59	0.0	0.0	0.33333333333333337	0.16417910447761194	0.1	0.1	0.1	0.1	0.49624060150375937	0.0	0.0	0.125	0.5714285714285714	0.0	0.3466666666666667	0.3466666666666667	0.0	0.01	0.012	0.01204819277108434
2019-12-18 18:55:00	0.0	0.0	0.4121648659463786	0.0	0.017241379310344827	0.0	0.1379310344827586	0.0	0.0	0.7042833607907742	0.40837696335078527	0.0	0.0	0.48	0.51	0.0	0.0	0.33333333333333337	0.16417910447761194	0.1	0.1	0.1	0.1	0.49624060150375937	0.0	0.0	0.125	0.5714285714285714	0.0	0.3466666666666667	0.3466666666666667	0.0	0.01	0.012	0.01204819277108434
2019-12-18 19:00:00	0.0	0.0	0.42496998799519814	0.0	0.017241379310344827	0.0	0.1379310344827586	0.0	0.0	0.7042833607907742	0.4057591623036648	0.0	0.0	0.41000000000000003	0.44	0.0	0.0	0.33333333333333337	0.16417910447761194	0.1	0.1	0.1	0.1	0.49624060150375937	0.0	0.0	0.125	0.5714285714285714	0.0	0.3466666666666667	0.3466666666666667	0.0	0.01	0.012	0.01204819277108434
2019-12-18 19:05:00	0.0	0.0	0.4109643857543017	0.0	0.017241379310344827	0.0	0.1347962382445141	0.0	0.0	0.7034596375617792	0.40314136125654443	0.0	0.0	0.41000000000000003	0.44	0.0	0.0	0.33333333333333337	0.16417910447761194	0.1	0.1	0.1	0.1	0.49624060150375937	0.0	0.0	0.125	0.5714285714285714	0.0	0.3466666666666667	0.3466666666666667	0.0	0.01	0.012	0.01204819277108434
2019-12-18 19:10:00	0.0	0.0	0.40816326530612246	0.0	0.017241379310344827	0.0	0.12852664576802506	0.0	0.0	0.7092257001647446	0.39267015706806274	0.0	0.0	0.35000000000000003	0.37	0.0	0.0	0.33333333333333337	0.16417910447761194	0.1	0.1	0.1	0.1	0.49624060150375937	0.0	0.0	0.125	0.5714285714285714	0.0	0.3466666666666667	0.3466666666666667	0.0	0.01	0.012	0.01204819277108434
2019-12-18 19:15:00	0.0	0.0	0.41256502601040423	0.0	0.017241379310344827	0.0	0.12852664576802506	0.0	0.0	0.7108731466227347	0.38743455497382195	0.0	0.0	0.35000000000000003	0.37	0.0	0.0	0.33333333333333337	0.16417910447761194	0.1	0.1	0.1	0.1	0.49624060150375937	0.0	0.0	0.125	0.5714285714285714	0.0	0.3466666666666667	0.3466666666666667	0.0	0.01	0.012	0.01204819277108434
2019-12-18 19:20:00	0.0	0.0	0.4077631052420969	0.0	0.017241379310344827	0.0	0.12539184952978055	0.0	0.0	0.7149917627677099	0.38219895287958106	0.0	0.0	0.2	0.24	0.0	0.0	0.33333333333333337	0.16417910447761194	0.1	0.1	0.1	0.1	0.49624060150375937	0.0	0.0	0.125	0.5714285714285714	0.0	0.3466666666666667	0.3466666666666667	0.0	0.01	0.012	0.01204819277108434
2019-12-18 19:25:00	0.0	0.0	0.41456582633053224	0.0	0.017241379310344827	0.0	0.12225705329153602	0.0	0.0	0.7191103789126853	0.37958115183246066	0.0	0.0	0.18	0.22	0.0	0.0	0.33333333333333337	0.16417910447761194	0.1	0.1	0.1	0.1	0.49624060150375937	0.0	0.0	0.125	0.5714285714285714	0.0	0.3466666666666667	0.3466666666666667	0.0	0.5	0.012	0.01204819277108434
2019-12-18 19:30:00	0.0	0.0	0.4061624649859944	0.0	0.017241379310344827	0.0	0.11912225705329152	0.0	0.0	0.7199341021416804	0.37696335078534027	0.0	0.0	0.18	0.22	0.0	0.0	0.33333333333333337	0.16417910447761194	0.1	0.1	0.1	0.1	0.49624060150375937	0.0	0.0	0.125	0.5714285714285714	0.0	0.3466666666666667	0.3466666666666667	0.0	0.5	0.012	0.01204819277108434
2019-12-18 19:35:00	0.0	0.0	0.40736294517807126	0.0	0.017241379310344827	0.0	0.11912225705329152	0.0	0.0	0.7224052718286655	0.37958115183246066	0.0	0.0	0.14	0.17	0.0	0.0	0.33333333333333337	0.16417910447761194	0.1	0.1	0.1	0.1	0.49624060150375937	0.0	0.0	0.125	0.5714285714285714	0.0	0.3466666666666667	0.3466666666666667	0.0	0.5	0.012	0.01204819277108434
2019-12-18 19:40:00	0.0	0.0	0.4041616646658664	0.0	0.017241379310344827	0.0	0.11912225705329152	0.0	0.0	0.7265238879736409	0.37696335078534027	0.0	0.0	0.14	0.17	0.0	0.0	0.33333333333333337	0.16417910447761194	0.1	0.1	0.1	0.1	0.49624060150375937	0.0	0.0	0.125	0.5714285714285714	0.0	0.3466666666666667	0.3466666666666667	0.0	0.5	0.012	0.01204819277108434
2019-12-18 19:45:00	0.0	0.0	0.40656262505002005	0.0	0.017241379310344827	0.0	0.115987460815047	0.0	0.0	0.7314662273476111	0.37696335078534027	0.0	0.0	0.12	0.16	0.0	0.0	0.33333333333333337	0.16417910447761194	0.1	0.1	0.1	0.1	0.49624060150375937	0.0	0.0	0.125	0.5714285714285714	0.0	0.3466666666666667	0.3466666666666667	0.0	0.5	0.012	0.01204819277108434
2019-12-18 19:50:00	0.0	0.0	0.40576230492196885	0.0	0.017241379310344827	0.0	0.11285266457680249	0.0	0.0	0.7339373970345964	0.37696335078534027	0.0	0.0	0.12	0.16	0.0	0.0	0.33333333333333337	0.16417910447761194	0.1	0.1	0.1	0.1	0.49624060150375937	0.0	0.0	0.125	0.5714285714285714	0.0	0.3466666666666667	0.3466666666666667	0.0	0.5	0.012	0.01204819277108434
2019-12-18 19:55:00	0.0	0.0	0.40576230492196885	0.0	0.017241379310344827	0.0	0.10971786833855798	0.0	0.0	0.7397034596375617	0.369109947643979	0.0	0.0	0.12	0.16	0.0	0.0	0.33333333333333337	0.16417910447761194	0.1	0.1	0.1	0.1	0.49624060150375937	0.0	0.0	0.125	0.5714285714285714	0.0	0.3466666666666667	0.3466666666666667	0.0	0.5	0.012	0.01204819277108434
2019-12-18 20:00:00	0.0	0.0	0.4053621448579432	0.0	0.017241379310344827	0.0	0.10658307210031347	0.0	0.0	0.7454695222405271	0.37172774869109937	0.0	0.0	0.05	0.09	0.0	0.0	0.33333333333333337	0.16417910447761194	0.1	0.1	0.1	0.1	0.49624060150375937	0.0	0.0	0.125	0.5714285714285714	0.0	0.3466666666666667	0.3466666666666667	0.0	0.5	0.012	0.01204819277108434
2019-12-18 20:05:00	0.0	0.0	0.4085634253701481	0.0	0.017241379310344827	0.0	0.10658307210031347	0.0	0.0	0.7512355848434925	0.37172774869109937	0.0	0.0	0.04	0.05	0.0	0.0	0.33333333333333337	0.16417910447761194	0.1	0.1	0.1	0.1	0.49624060150375937	0.0	0.0	0.125	0.5714285714285714	0.0	0.3466666666666667	0.3466666666666667	0.0	0.5	0.012	0.01204819277108434
2019-12-18 20:10:00	0.0	0.0	0.40096038415366153	0.0	0.017241379310344827	0.0	0.10344827586206895	0.0	0.0	0.7553542009884678	0.3743455497382198	0.0	0.0	0.04	0.05	0.0	0.0	0.33333333333333337	0.16417910447761194	0.1	0.1	0.1	0.1	0.49624060150375937	0.0	0.0	0.125	0.5714285714285714	0.0	0.3466666666666667	0.3466666666666667	0.0	0.5	0.012	0.01204819277108434
2019-12-18 20:15:00	0.0	0.0	0.41256502601040423	0.0	0.017241379310344827	0.0	0.10031347962382443	0.0	0.0	0.7611202635914333	0.37172774869109937	0.0	0.0	0.05	0.05	0.0	0.0	0.33333333333333337	0.16417910447761194	0.1	0.1	0.1	0.1	0.49624060150375937	0.0	0.0	0.125	0.5714285714285714	0.0	0.3466666666666667	0.3466666666666667	0.0	0.5	0.012	0.01204819277108434
2019-12-18 20:20:00	0.0	0.0	0.4129651860744298	0.0	0.017241379310344827	0.0	0.09717868338557992	0.0	0.0	0.7668863261943987	0.369109947643979	0.0	0.0	0.05	0.05	0.0	0.0	0.33333333333333337	0.16417910447761194	0.1	0.1	0.1	0.1	0.49624060150375937	0.0	0.0	0.125	0.5714285714285714	0.0	0.3466666666666667	0.3466666666666667	0.0	0.5	0.012	0.01204819277108434
2019-12-18 20:25:00	0.0	0.0	0.40576230492196885	0.0	0.017241379310344827	0.0	0.09404388714733541	0.0	0.0	0.772652388797364	0.369109947643979	0.0	0.0	0.04	0.04	0.0	0.0	0.33333333333333337	0.16417910447761194	0.1	0.1	0.1	0.1	0.49624060150375937	0.0	0.0	0.125	0.5714285714285714	0.0	0.3466666666666667	0.3466666666666667	0.0	0.5	0.012	0.01204819277108434
2019-12-18 20:30:00	0.0	0.0	0.4089635854341737	0.0	0.017241379310344827	0.0	0.0909090909090909	0.0	0.0	0.7784184514003294	0.3664921465968586	0.0	0.0	0.01	0.04	0.0	0.0	0.33333333333333337	0.16417910447761194	0.1	0.1	0.1	0.1	0.49624060150375937	0.0	0.0	0.125	0.5714285714285714	0.0	0.3466666666666667	0.3466666666666667	0.0	0.5	0.012	0.01204819277108434
2019-12-18 20:35:00	0.0	0.0	0.40576230492196885	0.0	0.017241379310344827	0.0	0.08777429467084638	0.0	0.0	0.7841845140032948	0.36387434554973813	0.0	0.0	0.01	0.0	0.0	0.0	0.33333333333333337	0.16417910447761194	0.1	0.1	0.1	0.1	0.49624060150375937	0.0	0.0	0.125	0.5714285714285714	0.0	0.3466666666666667	0.3466666666666667	0.0	0.5	0.012	0.01204819277108434
2019-12-18 20:40:00	0.0	0.0	0.4089635854341737	0.0	0.017241379310344827	0.0	0.08777429467084638	0.0	0.0	0.7883031301482701	0.36387434554973813	0.0	0.0	0.01	0.0	0.0	0.0	0.33333333333333337	0.16417910447761194	0.1	0.1	0.1	0.1	0.49624060150375937	0.0	0.0	0.125	0.5714285714285714	0.0	0.3466666666666667	0.3466666666666667	0.0	0.5	0.012	0.01204819277108434
2019-12-18 20:45:00	0.0	0.0	0.40576230492196885	0.0	0.017241379310344827	0.0	0.08463949843260186	0.0	0.30298913043478265	0.7932454695222404	0.36387434554973813	0.0	0.0	0.01	0.0	0.0	0.0	0.33333333333333337	0.16417910447761194	0.1	0.1	0.1	0.1	0.49624060150375937	0.0	0.0	0.125	0.5714285714285714	0.0	0.3466666666666667	0.3466666666666667	0.0	0.5	0.012	0.01204819277108434
2019-12-18 20:50:00	0.0	0.0	0.4177671068427371	0.0	0.017241379310344827	0.0	0.08463949843260186	0.0	0.30298913043478265	0.7965403624382207	0.36125654450261774	0.0	0.0	0.01	0.0	0.0	0.0	0.33333333333333337	0.16417910447761194	0.1	0.1	0.1	0.1	0.49624060150375937	0.0	0.0	0.125	0.5714285714285714	0.0	0.3466666666666667	0.3466666666666667	0.0	0.5	0.012	0.01204819277108434
2019-12-18 20:55:00	0.0	0.0	0.4053621448579432	0.0	0.017241379310344827	0.0	0.08150470219435735	0.0	0.30434782608695654	0.799835255354201	0.36125654450261774	0.0	0.0	0.01	0.0	0.0	0.0	0.33333333333333337	0.16417910447761194	0.1	0.1	0.1	0.1	0.49624060150375937	0.0	0.0	0.125	0.5714285714285714	0.0	0.3466666666666667	0.3466666666666667	0.0	0.5	0.012	0.01204819277108434
2019-12-18 21:00:00	0.0	0.0	0.4041616646658664	0.0	0.017241379310344827	0.0	0.07836990595611285	0.0	0.2907608695652174	0.8039538714991763	0.3586387434554973	0.0	0.0	0.01	0.0	0.0	0.0	0.33333333333333337	0.16417910447761194	0.1	0.1	0.1	0.1	0.49624060150375937	0.0	0.0	0.125	0.5714285714285714	0.0	0.3466666666666667	0.3466666666666667	0.0	0.5	0.012	0.01204819277108434
2019-12-18 21:05:00	0.0	0.0	0.4089635854341737	0.0	0.017241379310344827	0.0	0.07836990595611285	0.0	0.31521739130434784	0.8080724876441515	0.3586387434554973	0.0	0.0	0.01	0.0	0.0	0.0	0.33333333333333337	0.16417910447761194	0.1	0.1	0.1	0.1	0.49624060150375937	0.0	0.0	0.125	0.5714285714285714	0.0	0.3466666666666667	0.3466666666666667	0.0	0.5	0.012	0.01204819277108434
2019-12-18 21:10:00	0.0	0.0	0.41456582633053224	0.0	0.017241379310344827	0.0	0.07523510971786833	0.0	0.30842391304347827	0.8113673805601317	0.3560209424083769	0.0	0.0	0.01	0.0	0.0	0.0	0.33333333333333337	0.16417910447761194	0.1	0.1	0.1	0.1	0.49624060150375937	0.0	0.0	0.125	0.5714285714285714	0.0	0.3466666666666667	0.3466666666666667	0.0	0.5	0.012	0.01204819277108434
2019-12-18 21:15:00	0.0	0.0	0.41576630652260904	0.0	0.017241379310344827	0.0	0.07523510971786833	0.0	0.30842391304347827	0.8138385502471169	0.3586387434554973	0.0	0.0	0.01	0.0	0.0	0.0	0.33333333333333337	0.16417910447761194	0.1	0.1	0.1	0.1	0.49624060150375937	0.0	0.0	0.125	0.5714285714285714	0.0	0.3466666666666667	0.3466666666666667	0.0	0.5	0.012	0.01204819277108434
2019-12-18 21:20:00	0.0	0.0	0.4077631052420969	0.0	0.017241379310344827	0.0	0.07523510971786833	0.0	0.0	0.815485996705107	0.3560209424083769	0.0	0.0	0.01	0.0	0.0	0.0	0.33333333333333337	0.16417910447761194	0.1	0.1	0.1	0.1	0.49624060150375937	0.0	0.0	0.125	0.5714285714285714	0.0	0.3466666666666667	0.3466666666666667	0.0	0.5	0.012	0.01204819277108434
2019-12-18 21:25:00	0.0	0.0	0.41736694677871156	0.0	0.017241379310344827	0.0	0.07210031347962381	0.0	0.0	0.8171334431630971	0.35340314136125645	0.0	0.0	0.01	0.0	0.0	0.0	0.33333333333333337	0.16417910447761194	0.1	0.1	0.1	0.1	0.49624060150375937	0.0	0.0	0.125	0.5714285714285714	0.0	0.3466666666666667	0.3466666666666667	0.0	0.5	0.012	0.01204819277108434
2019-12-18 21:30:00	0.0	0.0	0.41416566626650664	0.0	0.017241379310344827	0.0	0.07210031347962381	0.0	0.0	0.8204283360790774	0.35340314136125645	0.0	0.0	0.01	0.0	0.0	0.0	0.33333333333333337	0.16417910447761194	0.1	0.1	0.1	0.1	0.49624060150375937	0.0	0.0	0.125	0.5714285714285714	0.0	0.3466666666666667	0.3466666666666667	0.0	0.5	0.012	0.01204819277108434
2019-12-18 21:35:00	0.0	0.0	0.4085634253701481	0.0	0.017241379310344827	0.0	0.0689655172413793	0.0	0.2798913043478261	0.8237232289950576	0.35078534031413605	0.0	0.0	0.01	0.0	0.0	0.0	0.33333333333333337	0.16417910447761194	0.1	0.1	0.1	0.1	0.49624060150375937	0.0	0.0	0.125	0.5714285714285714	0.0	0.3466666666666667	0.3466666666666667	0.0	0.5	0.012	0.01204819277108434
2019-12-18 21:40:00	0.0	0.0	0.41256502601040423	0.0	0.017241379310344827	0.0	0.0689655172413793	0.0	0.2989130434782609	0.8253706754530478	0.35078534031413605	0.0	0.0	0.01	0.0	0.0	0.0	0.33333333333333337	0.16417910447761194	0.1	0.1	0.1	0.1	0.49624060150375937	0.0	0.0	0.125	0.5714285714285714	0.0	0.3466666666666667	0.3466666666666667	0.0	0.5	0.012	0.01204819277108434
2019-12-18 21:45:00	0.0	0.0	0.4153661464585835	0.0	0.017241379310344827	0.0	0.0689655172413793	0.0	0.3301630434782609	0.8278418451400329	0.35078534031413605	0.0	0.0	0.01	0.0	0.0	0.0	0.33333333333333337	0.16417910447761194	0.1	0.1	0.1	0.1	0.49624060150375937	0.0	0.0	0.125	0.5714285714285714	0.0	0.3466666666666667	0.3466666666666667	0.0	0.5	0.012	0.01204819277108434
2019-12-18 21:50:00	0.0	0.0	0.4153661464585835	0.0	0.017241379310344827	0.0	0.0689655172413793	0.0	0.33559782608695654	0.8278418451400329	0.35078534031413605	0.0	0.0	0.01	0.0	0.0	0.0	0.33333333333333337	0.16417910447761194	0.1	0.1	0.1	0.1	0.49624060150375937	0.0	0.0	0.125	0.5714285714285714	0.0	0.3466666666666667	0.3466666666666667	0.0	0.5	0.012	0.01204819277108434
2019-12-18 21:55:00	0.0	0.0	0.41456582633053224	0.0	0.017241379310344827	0.0	0.0689655172413793	0.0	0.3383152173913044	0.8278418451400329	0.35078534031413605	0.0	0.0	0.01	0.0	0.0	0.0	0.33333333333333337	0.16417910447761194	0.1	0.1	0.1	0.1	0.49624060150375937	0.0	0.0	0.125	0.5714285714285714	0.0	0.3466666666666667	0.3466666666666667	0.0	0.5	0.012	0.01204819277108434
2019-12-18 22:00:00	0.0	0.0	0.4205682272909164	0.0	0.017241379310344827	0.0	0.0689655172413793	0.0	0.32608695652173914	0.8261943986820427	0.35340314136125645	0.0	0.0	0.01	0.0	0.0	0.0	0.33333333333333337	0.16417910447761194	0.1	0.1	0.1	0.1	0.49624060150375937	0.0	0.0	0.125	0.5714285714285714	0.0	0.3466666666666667	0.3466666666666667	0.0	0.5	0.012	0.01204819277108434
2019-12-18 22:05:00	0.0	0.0	0.41416566626650664	0.0	0.017241379310344827	0.0	0.0689655172413793	0.0	0.32336956521739135	0.8270181219110379	0.35340314136125645	0.0	0.0	0.01	0.0	0.0	0.0	0.33333333333333337	0.16417910447761194	0.1	0.1	0.1	0.1	0.49624060150375937	0.0	0.0	0.125	0.5714285714285714	0.0	0.3466666666666667	0.3466666666666667	0.0	0.5	0.012	0.01204819277108434
2019-12-18 22:10:00	0.0	0.0	0.41416566626650664	0.0	0.017241379310344827	0.0	0.0689655172413793	0.0	0.3111413043478261	0.8278418451400329	0.35340314136125645	0.0	0.0	0.01	0.0	0.0	0.0	0.33333333333333337	0.16417910447761194	0.1	0.1	0.1	0.1	0.49624060150375937	0.0	0.0	0.125	0.5714285714285714	0.0	0.3466666666666667	0.3466666666666667	0.0	0.5	0.012	0.01204819277108434
2019-12-18 22:15:00	0.0	0.0	0.41736694677871156	0.0	0.017241379310344827	0.0	0.0689655172413793	0.0	0.0	0.829489291598023	0.35340314136125645	0.0	0.0	0.01	0.0	0.0	0.0	0.33333333333333337	0.16417910447761194	0.1	0.1	0.1	0.1	0.49624060150375937	0.0	0.0	0.125	0.5714285714285714	0.0	0.3466666666666667	0.3466666666666667	0.0	0.5	0.012	0.01204819277108434
2019-12-18 22:20:00	0.0	0.0	0.4165666266506603	0.0	0.017241379310344827	0.0	0.06583072100313478	0.0	0.0	0.8319604612850082	0.35340314136125645	0.0	0.0	0.01	0.0	0.0	0.0	0.33333333333333337	0.16417910447761194	0.1	0.1	0.1	0.1	0.49624060150375937	0.0	0.0	0.125	0.5714285714285714	0.0	0.3466666666666667	0.3466666666666667	0.0	0.5	0.012	0.01204819277108434
2019-12-18 22:25:00	0.0	0.0	0.4205682272909164	0.0	0.017241379310344827	0.0	0.06583072100313478	0.0	0.0	0.8344316309719934	0.35340314136125645	0.0	0.0	0.02	0.0	0.0	0.0	0.33333333333333337	0.16417910447761194	0.1	0.1	0.1	0.1	0.49624060150375937	0.0	0.0	0.125	0.5714285714285714	0.0	0.3466666666666667	0.3466666666666667	0.0	0.5	0.012	0.01204819277108434
2019-12-18 22:30:00	0.0	0.0	0.4237695078031213	0.0	0.017241379310344827	0.0	0.06269592476489028	0.0	0.0	0.8369028006589786	0.35078534031413605	0.0	0.0	0.02	0.0	0.0	0.0	0.33333333333333337	0.16417910447761194	0.1	0.1	0.1	0.1	0.49624060150375937	0.0	0.0	0.125	0.5714285714285714	0.0	0.3466666666666667	0.3466666666666667	0.0	0.5	0.012	0.01204819277108434
2019-12-18 22:35:00	0.0	0.0	0.41576630652260904	0.0	0.017241379310344827	0.0	0.06269592476489028	0.0	0.0	0.8393739703459637	0.34816753926701566	0.0	0.0	0.03	0.0	0.0	0.0	0.33333333333333337	0.16417910447761194	0.1	0.1	0.1	0.1	0.49624060150375937	0.0	0.0	0.125	0.5714285714285714	0.0	0.3466666666666667	0.3466666666666667	0.0	0.5	0.012	0.01204819277108434
2019-12-18 22:40:00	0.0	0.0	0.41416566626650664	0.0	0.017241379310344827	0.0	0.06269592476489028	0.0	0.0	0.8410214168039539	0.34816753926701566	0.0	0.0	0.03	0.0	0.0	0.0	0.33333333333333337	0.16417910447761194	0.1	0.1	0.1	0.1	0.49624060150375937	0.0	0.0	0.125	0.5714285714285714	0.0	0.3466666666666667	0.3466666666666667	0.0	0.5	0.012	0.01204819277108434
2019-12-18 22:45:00	0.0	0.0	0.4153661464585835	0.0	0.017241379310344827	0.0	0.05956112852664577	0.0	0.2703804347826087	0.8434925864909391	0.3455497382198952	0.0	0.0	0.03	0.0	0.0	0.0	0.33333333333333337	0.16417910447761194	0.1	0.1	0.1	0.1	0.49624060150375937	0.0	0.0	0.125	0.5714285714285714	0.0	0.3466666666666667	0.3466666666666667	0.0	0.5	0.012	0.01204819277108434
2019-12-18 22:50:00	0.0	0.0	0.41896758703481396	0.0	0.017241379310344827	0.0	0.05956112852664577	0.0	0.2989130434782609	0.8451400329489291	0.3455497382198952	0.0	0.0	0.04	0.0	0.0	0.0	0.33333333333333337	0.16417910447761194	0.1	0.1	0.1	0.1	0.49624060150375937	0.0	0.0	0.125	0.5714285714285714	0.0	0.3466666666666667	0.3466666666666667	0.0	0.5	0.012	0.01204819277108434
2019-12-18 22:55:00	0.0	0.0	0.4225690276110444	0.0	0.017241379310344827	0.0	0.05956112852664577	0.0	0.328804347826087	0.8451400329489291	0.3455497382198952	0.0	0.0	0.04	0.0	0.0	0.0	0.33333333333333337	0.16417910447761194	0.1	0.1	0.1	0.1	0.49624060150375937	0.0	0.0	0.125	0.5714285714285714	0.0	0.3466666666666667	0.3466666666666667	0.0	0.5	0.012	0.01204819277108434
2019-12-18 23:00:00	0.0	0.0	0.4169667867146859	0.0	0.017241379310344827	0.0	0.05956112852664577	0.0	0.32472826086956524	0.8434925864909391	0.3455497382198952	0.0	0.0	0.04	0.0	0.0	0.0	0.33333333333333337	0.16417910447761194	0.1	0.1	0.1	0.1	0.49624060150375937	0.0	0.0	0.125	0.5714285714285714	0.0	0.3466666666666667	0.3466666666666667	0.0	0.5	0.012	0.01204819277108434
2019-12-18 23:05:00	0.0	0.0	0.4165666266506603	0.0	0.017241379310344827	0.0	0.05956112852664577	0.0	0.31521739130434784	0.8426688632619439	0.3455497382198952	0.0	0.0	0.04	0.0	0.0	0.0	0.33333333333333337	0.16417910447761194	0.1	0.1	0.1	0.1	0.49624060150375937	0.0	0.0	0.125	0.5714285714285714	0.0	0.3466666666666667	0.3466666666666667	0.0	0.5	0.012	0.01204819277108434
2019-12-18 23:10:00	0.0	0.0	0.4201680672268908	0.0	0.017241379310344827	0.0	0.06269592476489028	0.0	0.30842391304347827	0.8393739703459637	0.34816753926701566	0.0	0.0	0.04	0.0	0.0	0.0	0.33333333333333337	0.16417910447761194	0.1	0.1	0.1	0.1	0.49624060150375937	0.0	0.0	0.125	0.5714285714285714	0.0	0.3466666666666667	0.3466666666666667	0.0	0.5	0.012	0.01204819277108434
2019-12-18 23:15:00	0.0	0.0	0.4201680672268908	0.0	0.017241379310344827	0.0	0.06269592476489028	0.0	0.3016304347826087	0.8393739703459637	0.3455497382198952	0.0	0.0	0.04	0.0	0.0	0.0	0.33333333333333337	0.16417910447761194	0.1	0.1	0.1	0.1	0.49624060150375937	0.0	0.0	0.125	0.5714285714285714	0.0	0.3466666666666667	0.3466666666666667	0.0	0.5	0.012	0.01204819277108434
2019-12-18 23:20:00	0.0	0.0	0.41976790716286516	0.0	0.017241379310344827	0.0	0.06269592476489028	0.0	0.2961956521739131	0.8393739703459637	0.3429319371727748	0.0	0.0	0.04	0.0	0.0	0.0	0.33333333333333337	0.16417910447761194	0.1	0.1	0.1	0.1	0.49624060150375937	0.0	0.0	0.125	0.5714285714285714	0.0	0.3466666666666667	0.3466666666666667	0.0	0.5	0.012	0.01204819277108434
2019-12-18 23:25:00	0.0	0.0	0.4221688675470189	0.0	0.017241379310344827	0.0	0.06269592476489028	0.0	0.28804347826086957	0.8410214168039539	0.3429319371727748	0.0	0.0	0.04	0.0	0.0	0.0	0.33333333333333337	0.16417910447761194	0.1	0.1	0.1	0.1	0.49624060150375937	0.0	0.0	0.125	0.5714285714285714	0.0	0.3466666666666667	0.3466666666666667	0.0	0.5	0.012	0.01204819277108434
2019-12-18 23:30:00	0.0	0.0	0.4177671068427371	0.0	0.017241379310344827	0.0	0.05956112852664577	0.0	0.28396739130434784	0.8418451400329489	0.34031413612565437	0.0	0.0	0.04	0.0	0.0	0.0	0.33333333333333337	0.16417910447761194	0.1	0.1	0.1	0.1	0.49624060150375937	0.0	0.0	0.125	0.5714285714285714	0.0	0.3466666666666667	0.3466666666666667	0.0	0.5	0.012	0.01204819277108434
2019-12-18 23:35:00	0.0	0.0	0.41856742697078836	0.0	0.017241379310344827	0.0	0.05956112852664577	0.0	0.2785326086956522	0.844316309719934	0.33769633507853397	0.0	0.0	0.04	0.0	0.0	0.0	0.33333333333333337	0.16417910447761194	0.1	0.1	0.1	0.1	0.49624060150375937	0.0	0.0	0.125	0.5714285714285714	0.0	0.3466666666666667	0.3466666666666667	0.0	0.5	0.012	0.01204819277108434
2019-12-18 23:40:00	0.0	0.0	0.41976790716286516	0.0	0.017241379310344827	0.0	0.05956112852664577	0.0	0.2907608695652174	0.8459637561779242	0.33769633507853397	0.0	0.0	0.04	0.0	0.0	0.0	0.33333333333333337	0.16417910447761194	0.1	0.1	0.1	0.1	0.49624060150375937	0.0	0.0	0.125	0.5714285714285714	0.0	0.3466666666666667	0.3466666666666667	0.0	0.5	0.012	0.01204819277108434
2019-12-18 23:45:00	0.0	0.0	0.41816726690676276	0.0	0.017241379310344827	0.0	0.05642633228840125	0.0	0.31521739130434784	0.8467874794069192	0.33769633507853397	0.0	0.0	0.05	0.0	0.0	0.0	0.33333333333333337	0.16417910447761194	0.1	0.1	0.1	0.1	0.49624060150375937	0.0	0.0	0.125	0.5714285714285714	0.0	0.3466666666666667	0.3466666666666667	0.0	0.5	0.012	0.01204819277108434
2019-12-18 23:50:00	0.0	0.0	0.41896758703481396	0.0	0.017241379310344827	0.0	0.05642633228840125	0.0	0.30842391304347827	0.8476112026359143	0.33769633507853397	0.0	0.0	0.05	0.0	0.0	0.0	0.33333333333333337	0.16417910447761194	0.1	0.1	0.1	0.1	0.49624060150375937	0.0	0.0	0.125	0.5714285714285714	0.0	0.3466666666666667	0.3466666666666667	0.0	0.5	0.012	0.01204819277108434
2019-12-18 23:55:00	0.0	0.0	0.4213685474189676	0.0	0.017241379310344827	0.0	0.05642633228840125	0.0	0.3002717391304348	0.8467874794069192	0.33769633507853397	0.0009174311926605505	0.0	0.05	0.0	0.0	0.0	0.33333333333333337	0.16417910447761194	0.1	0.1	0.1	0.1	0.49624060150375937	0.0	0.0	0.125	0.5714285714285714	0.0	0.3466666666666667	0.3466666666666667	0.0	0.5	0.012	0.01204819277108434
2019-12-19 00:00:00	0.0	0.35000000000000003	0.4229691876750701	0.0	0.017241379310344827	0.0	0.05956112852664577	0.0	0.29347826086956524	0.8459637561779242	0.33769633507853397	0.0	0.0	0.05	0.0	0.0	0.0	0.33333333333333337	0.16417910447761194	0.1	0.1	0.1	0.1	0.49624060150375937	0.0	0.0	0.125	0.5714285714285714	0.0	0.3466666666666667	0.3466666666666667	0.0	0.5	0.012	0.01807228915662651
2019-12-19 00:05:00	0.0	0.85	0.41336534613845544	0.0	0.017241379310344827	0.05	0.05956112852664577	0.0	0.0	0.8484349258649093	0.3455497382198952	0.0	0.0	0.05	0.0	0.0	0.11	0.33333333333333337	0.16417910447761194	0.1	0.1	0.1	0.1	0.49624060150375937	0.75	0.0	0.125	0.5714285714285714	0.0	0.3466666666666667	0.3466666666666667	0.0	0.5	0.012	0.01807228915662651
2019-12-19 00:10:00	0.0	0.9500000000000001	0.42577030812324934	0.0	0.017241379310344827	0.05	0.06269592476489028	0.0	0.0	0.844316309719934	0.35340314136125645	0.0	0.0	0.05	0.0	0.0	0.22	0.33333333333333337	0.16417910447761194	0.1	0.1	0.1	0.1	0.49624060150375937	0.9500000000000001	0.0	0.125	0.5714285714285714	0.0	0.3466666666666667	0.3466666666666667	0.0	0.5	0.012	0.01807228915662651
2019-12-19 00:15:00	0.0	0.9500000000000001	0.4277711084433774	0.0	0.017241379310344827	0.45	0.06269592476489028	0.0	0.0	0.8410214168039539	0.36125654450261774	0.0	0.0	0.05	0.0	0.0	0.33	0.33333333333333337	0.16417910447761194	0.1	0.1	0.1	0.1	0.49624060150375937	0.9500000000000001	0.0	0.125	0.5714285714285714	0.0	0.3466666666666667	0.3466666666666667	0.0	0.5	0.012	0.01807228915662651
2019-12-19 00:20:00	1.0	0.9500000000000001	0.43137254901960786	0.0	0.017241379310344827	0.9500000000000001	0.06583072100313478	0.0	0.0	0.8418451400329489	0.36387434554973813	0.09174311926605505	0.5076142131979695	0.05	0.0	1.0	0.255	0.5	0.16417910447761194	0.0	0.0	0.0	0.0	0.49624060150375937	0.9500000000000001	0.05	0.125	0.5766233766233766	0.0	0.352	0.352	0.0	0.5	0.012	0.01807228915662651
2019-12-19 00:25:00	1.0	0.9500000000000001	0.4341736694677871	0.0	0.017241379310344827	0.9500000000000001	0.06269592476489028	0.0	0.0	0.844316309719934	0.369109947643979	0.09174311926605505	0.5076142131979695	0.05	0.0	1.0	0.18	0.5	0.16417910447761194	0.0	0.0	0.0	0.0	0.49624060150375937	0.9500000000000001	0.45	0.125	0.5792207792207793	0.0	0.3546666666666667	0.3546666666666667	0.0	0.5	0.012	0.01807228915662651
2019-12-19 00:30:00	1.0	0.9500000000000001	0.4285714285714286	0.0	0.017241379310344827	0.9500000000000001	0.0689655172413793	0.0	0.0	0.8410214168039539	0.37958115183246066	0.09174311926605505	0.5076142131979695	0.05	0.0	1.0	0.105	0.5	0.16417910447761194	0.0	0.0	0.0	0.0	0.49624060150375937	0.9500000000000001	0.9500000000000001	0.125	0.5844155844155845	0.0	0.36000000000000004	0.36000000000000004	0.0	0.5	0.012	0.01807228915662651
2019-12-19 00:35:00	1.0	0.9500000000000001	0.42737094837935174	0.0	0.017241379310344827	0.9500000000000001	0.07210031347962381	0.0	0.0	0.8327841845140033	0.38743455497382195	0.09174311926605505	0.5076142131979695	0.04	0.0	1.0	0.1	0.5	0.16417910447761194	0.0	0.0	0.0	0.0	0.49624060150375937	0.9500000000000001	0.9500000000000001	0.125	0.5844155844155845	0.0	0.36000000000000004	0.36000000000000004	0.0	0.5	0.012	0.01807228915662651
2019-12-19 00:40:00	1.0	0.9500000000000001	0.4337735094037616	0.0	0.017241379310344827	0.9500000000000001	0.07836990595611285	0.0	0.0	0.8253706754530478	0.3979057591623036	0.09174311926605505	0.5076142131979695	0.14	0.12	1.0	0.09	0.5	0.16417910447761194	0.0	0.0	0.0	0.0	0.49624060150375937	0.9500000000000001	0.9500000000000001	0.125	0.587012987012987	0.0	0.3626666666666667	0.3626666666666667	0.0	0.5	0.012	0.01807228915662651
2019-12-19 00:45:00	1.0	0.9500000000000001	0.43137254901960786	0.0	0.017241379310344827	0.9500000000000001	0.08150470219435735	0.0	0.0	0.8220757825370675	0.40314136125654443	0.09174311926605505	0.5076142131979695	0.12	0.12	1.0	0.08499999999999999	0.5	0.16417910447761194	0.0	0.0	0.0	0.0	0.49624060150375937	0.9500000000000001	0.9500000000000001	0.125	0.5896103896103897	0.0	0.36533333333333334	0.36533333333333334	0.0	0.5	0.012	0.01807228915662651
2019-12-19 00:50:00	1.0	0.9500000000000001	0.4357743097238896	0.0	0.017241379310344827	0.9500000000000001	0.08150470219435735	0.0	0.0	0.8212520593080724	0.41099476439790567	0.09174311926605505	0.5076142131979695	0.17	0.17	1.0	0.055	0.5	0.16417910447761194	0.0	0.0	0.0	0.0	0.49624060150375937	0.9500000000000001	0.9500000000000001	0.125	0.5896103896103897	0.0	0.36533333333333334	0.36533333333333334	0.0	0.5	0.012	0.01807228915662651
2019-12-19 00:55:00	1.0	0.9500000000000001	0.43097238895558226	0.0	0.017241379310344827	0.9500000000000001	0.08150470219435735	0.0	0.0	0.8212520593080724	0.4136125654450261	0.09174311926605505	0.5076142131979695	0.17	0.18	1.0	0.03	0.5	0.16417910447761194	0.0	0.0	0.0	0.0	0.49624060150375937	0.9500000000000001	0.9500000000000001	0.125	0.5948051948051949	0.0	0.3706666666666667	0.3706666666666667	0.0	0.5	0.012	0.01807228915662651
2019-12-19 01:00:00	1.0	0.9500000000000001	0.4229691876750701	0.0	0.017241379310344827	0.9500000000000001	0.08150470219435735	0.0	0.0	0.8228995057660626	0.4162303664921465	0.09174311926605505	0.5076142131979695	0.17	0.18	1.0	0.0	0.5	0.16417910447761194	0.0	0.0	0.0	0.0	0.49624060150375937	0.9500000000000001	0.9500000000000001	0.125	0.5974025974025974	0.0	0.37333333333333335	0.37333333333333335	0.0	0.5	0.012	0.01807228915662651
2019-12-19 01:05:00	1.0	0.9500000000000001	0.42737094837935174	0.0	0.017241379310344827	0.9500000000000001	0.08150470219435735	0.0	0.0	0.8245469522240527	0.42146596858638735	0.09174311926605505	0.5076142131979695	0.19	0.19	1.0	0.0	0.5	0.16417910447761194	0.0	0.0	0.0	0.0	0.49624060150375937	0.9500000000000001	0.9500000000000001	0.125	0.6025974025974026	0.0	0.37333333333333335	0.37333333333333335	0.0	0.5	0.012	0.01807228915662651
2019-12-19 01:10:00	1.0	0.9500000000000001	0.4229691876750701	0.0	0.017241379310344827	0.9500000000000001	0.08463949843260186	0.0	0.0	0.8245469522240527	0.42408376963350775	0.09174311926605505	0.5076142131979695	0.19	0.19	1.0	0.0	0.5	0.16417910447761194	0.0	0.0	0.0	0.0	0.49624060150375937	0.9500000000000001	0.9500000000000001	0.125	0.6025974025974026	0.0	0.37866666666666665	0.37866666666666665	0.0	0.5	0.012	0.01807228915662651
2019-12-19 01:15:00	1.0	0.9500000000000001	0.4285714285714286	0.0	0.017241379310344827	0.9500000000000001	0.08463949843260186	0.0	0.0	0.8245469522240527	0.4267015706806282	0.09174311926605505	0.5076142131979695	0.19	0.19	1.0	0.0	0.5	0.16417910447761194	0.0	0.0	0.0	0.0	0.49624060150375937	0.9500000000000001	0.9500000000000001	0.125	0.6051948051948053	0.0	0.38133333333333336	0.38133333333333336	0.0	0.5	0.012	0.01807228915662651
2019-12-19 01:20:00	1.0	0.9500000000000001	0.42657062825130054	0.0	0.017241379310344827	0.9500000000000001	0.08463949843260186	0.0	0.0	0.8270181219110379	0.42931937172774864	0.09174311926605505	0.5076142131979695	0.19	0.19	1.0	0.0	0.5	0.16417910447761194	0.0	0.0	0.0	0.0	0.49624060150375937	0.9500000000000001	0.9500000000000001	0.125	0.6077922077922078	0.0	0.384	0.384	0.0	0.5	0.012	0.01807228915662651
2019-12-19 01:25:00	1.0	0.9500000000000001	0.4153661464585835	0.0	0.017241379310344827	0.9500000000000001	0.08463949843260186	0.0	0.0	0.8278418451400329	0.43193717277486904	0.09174311926605505	0.5076142131979695	0.19	0.19	1.0	0.0	0.5	0.16417910447761194	0.0	0.0	0.0	0.0	0.49624060150375937	0.9500000000000001	0.9500000000000001	0.125	0.6077922077922078	0.0	0.384	0.384	0.0	0.5	0.012	0.01807228915662651
2019-12-19 01:30:00	1.0	0.9500000000000001	0.4221688675470189	0.0	0.017241379310344827	0.9500000000000001	0.08150470219435735	0.0	0.0	0.8319604612850082	0.43455497382198943	0.09174311926605505	0.5076142131979695	0.19	0.19	1.0	0.0	0.5	0.16417910447761194	0.0	0.0	0.0	0.0	0.49624060150375937	0.9500000000000001	0.9500000000000001	0.125	0.612987012987013	0.0	0.38933333333333336	0.38933333333333336	0.0	0.5	0.012	0.01807228915662651
2019-12-19 01:35:00	1.0	0.9500000000000001	0.41816726690676276	0.0	0.017241379310344827	0.9500000000000001	0.08150470219435735	0.0	0.0	0.8319604612850082	0.4371727748691098	0.09174311926605505	0.5076142131979695	0.22	0.21	1.0	0.0	0.5	0.16417910447761194	0.0	0.0	0.0	0.0	0.49624060150375937	0.9500000000000001	0.9500000000000001	0.125	0.6155844155844157	0.0	0.392	0.392	0.0	0.5	0.012	0.01807228915662651
2019-12-19 01:40:00	1.0	0.9500000000000001	0.4213685474189676	0.0	0.017241379310344827	0.9500000000000001	0.07836990595611285	0.0	0.0	0.8385502471169686	0.4371727748691098	0.09174311926605505	0.5076142131979695	0.22	0.21	1.0	0.0	0.5	0.16417910447761194	0.0	0.0	0.0	0.0	0.49624060150375937	0.9500000000000001	0.9500000000000001	0.125	0.6207792207792209	0.0	0.39733333333333337	0.39733333333333337	0.0	0.5	0.012	0.01807228915662651
2019-12-19 01:45:00	1.0	0.9500000000000001	0.4269707883153262	0.0	0.017241379310344827	0.9500000000000001	0.07523510971786833	0.0	0.0	0.8459637561779242	0.4397905759162303	0.09174311926605505	0.5076142131979695	0.23	0.21	1.0	0.0	0.5	0.16417910447761194	0.0	0.0	0.0	0.0	0.49624060150375937	0.9500000000000001	0.9500000000000001	0.125	0.6207792207792209	0.0	0.39733333333333337	0.39733333333333337	0.0	0.5	0.012	0.01807228915662651
2019-12-19 01:50:00	1.0	0.9500000000000001	0.42577030812324934	0.0	0.017241379310344827	0.9500000000000001	0.07523510971786833	0.0	0.0	0.8459637561779242	0.4371727748691098	0.09174311926605505	0.5076142131979695	0.23	0.21	1.0	0.0	0.5	0.16417910447761194	0.0	0.0	0.0	0.0	0.49624060150375937	0.9500000000000001	0.9500000000000001	0.125	0.6207792207792209	0.0	0.39733333333333337	0.39733333333333337	0.0	0.5	0.012	0.01807228915662651
2019-12-19 01:55:00	1.0	0.9500000000000001	0.42416966786714694	0.0	0.017241379310344827	0.9500000000000001	0.07836990595611285	0.0	0.0	0.8410214168039539	0.4397905759162303	0.09174311926605505	0.5076142131979695	0.24	0.21	1.0	0.0	0.5	0.16417910447761194	0.0	0.0	0.0	0.0	0.49624060150375937	0.9500000000000001	0.9500000000000001	0.125	0.6259740259740261	0.0	0.4026666666666667	0.4026666666666667	0.0	0.5	0.012	0.01807228915662651
2019-12-19 02:00:00	1.0	0.9500000000000001	0.43017206882753106	0.0	0.017241379310344827	0.9500000000000001	0.08150470219435735	0.0	0.0	0.8385502471169686	0.4424083769633507	0.09174311926605505	0.5076142131979695	0.23	0.21	1.0	0.0	0.5	0.16417910447761194	0.0	0.0	0.0	0.0	0.49624060150375937	0.9500000000000001	0.9500000000000001	0.125	0.6259740259740261	0.0	0.4026666666666667	0.4026666666666667	0.0	0.5	0.012	0.01807228915662651
2019-12-19 02:05:00	1.0	0.9500000000000001	0.4221688675470189	0.0	0.017241379310344827	0.9500000000000001	0.07836990595611285	0.0	0.0	0.8401976935749588	0.4450261780104711	0.09174311926605505	0.5076142131979695	0.21	0.18	1.0	0.0	0.5	0.16417910447761194	0.0	0.0	0.0	0.0	0.49624060150375937	0.9500000000000001	0.9500000000000001	0.125	0.6311688311688313	0.0	0.40800000000000003	0.40800000000000003	0.0	0.5	0.012	0.01807228915662651
2019-12-19 02:10:00	1.0	0.9500000000000001	0.42657062825130054	0.0	0.017241379310344827	0.9500000000000001	0.07836990595611285	0.0	0.0	0.8401976935749588	0.4450261780104711	0.09174311926605505	0.5076142131979695	0.21	0.18	1.0	0.0	0.5	0.16417910447761194	0.0	0.0	0.0	0.0	0.49624060150375937	0.9500000000000001	0.9500000000000001	0.125	0.6337662337662338	0.0	0.4106666666666667	0.4106666666666667	0.0	0.5	0.012	0.01807228915662651
2019-12-19 02:15:00	1.0	0.9500000000000001	0.4229691876750701	0.0	0.017241379310344827	0.9500000000000001	0.08150470219435735	0.0	0.0	0.8377265238879736	0.44764397905759157	0.09174311926605505	0.5076142131979695	0.2	0.17	1.0	0.0	0.5	0.16417910447761194	0.0	0.0	0.0	0.0	0.49624060150375937	0.9500000000000001	0.9500000000000001	0.125	0.6337662337662338	0.0	0.41600000000000004	0.41600000000000004	0.0	0.5	0.012	0.01807228915662651
2019-12-19 02:20:00	1.0	0.9500000000000001	0.42416966786714694	0.0	0.017241379310344827	0.9500000000000001	0.07836990595611285	0.0	0.0	0.8459637561779242	0.45026178010471196	0.09174311926605505	0.5076142131979695	0.2	0.17	1.0	0.0	0.5	0.16417910447761194	0.0	0.0	0.0	0.0	0.49624060150375937	0.9500000000000001	0.9500000000000001	0.125	0.638961038961039	0.0	0.41600000000000004	0.41600000000000004	0.0	0.5	0.012	0.01807228915662651
2019-12-19 02:25:00	1.0	0.9500000000000001	0.42577030812324934	0.0	0.017241379310344827	0.9500000000000001	0.07523510971786833	0.0	0.0	0.8500823723228995	0.44764397905759157	0.09174311926605505	0.5076142131979695	0.17	0.13	1.0	0.0	0.5	0.16417910447761194	0.0	0.0	0.0	0.0	0.49624060150375937	0.9500000000000001	0.9500000000000001	0.125	0.6415584415584417	0.0	0.4186666666666667	0.4186666666666667	0.0	0.5	0.012	0.01807228915662651
2019-12-19 02:30:00	1.0	0.9500000000000001	0.4213685474189676	0.0	0.017241379310344827	0.9500000000000001	0.07523510971786833	0.0	0.0	0.8525535420098846	0.4528795811518324	0.09174311926605505	0.5076142131979695	0.17	0.13	1.0	0.0	0.5	0.16417910447761194	0.0	0.0	0.0	0.0	0.49624060150375937	0.9500000000000001	0.9500000000000001	0.125	0.6441558441558441	0.0	0.4213333333333334	0.4213333333333334	0.0	0.5	0.012	0.01807228915662651
2019-12-19 02:35:00	1.0	0.9500000000000001	0.41896758703481396	0.0	0.017241379310344827	0.9500000000000001	0.07523510971786833	0.0	0.0	0.8550247116968698	0.4528795811518324	0.09174311926605505	0.5076142131979695	0.16	0.11	1.0	0.01	0.5	0.16417910447761194	0.0	0.0	0.0	0.0	0.49624060150375937	0.9500000000000001	0.9500000000000001	0.125	0.6441558441558441	0.0	0.4213333333333334	0.4213333333333334	0.0	0.5	0.012	0.01807228915662651
2019-12-19 02:40:00	1.0	0.9500000000000001	0.4205682272909164	0.0	0.017241379310344827	0.9500000000000001	0.07210031347962381	0.0	0.0	0.8583196046128501	0.45026178010471196	0.09174311926605505	0.5076142131979695	0.16	0.11	1.0	0.015	0.5	0.16417910447761194	0.0	0.0	0.0	0.0	0.49624060150375937	0.9500000000000001	0.9500000000000001	0.125	0.6493506493506493	0.0	0.4266666666666667	0.4266666666666667	0.0	0.5	0.012	0.01807228915662651
2019-12-19 02:45:00	1.0	0.9500000000000001	0.42577030812324934	0.0	0.017241379310344827	0.9500000000000001	0.0689655172413793	0.0	0.0	0.8607907742998352	0.4528795811518324	0.09174311926605505	0.5076142131979695	0.16	0.09	1.0	0.025	0.5	0.16417910447761194	0.0	0.0	0.0	0.0	0.49624060150375937	0.9500000000000001	0.9500000000000001	0.125	0.651948051948052	0.0	0.4293333333333334	0.4293333333333334	0.0	0.5	0.012	0.01807228915662651
2019-12-19 02:50:00	1.0	0.9500000000000001	0.42657062825130054	0.0	0.017241379310344827	0.9500000000000001	0.0689655172413793	0.0	0.0	0.8649093904448105	0.45549738219895275	0.09174311926605505	0.5076142131979695	0.08	0.02	1.0	0.02	0.5	0.16417910447761194	0.0	0.0	0.0	0.0	0.49624060150375937	0.9500000000000001	0.9500000000000001	0.125	0.6571428571428573	0.0	0.4346666666666667	0.4346666666666667	0.0	0.5	0.012	0.01807228915662651
2019-12-19 02:55:00	1.0	0.9500000000000001	0.42577030812324934	0.0	0.017241379310344827	0.9500000000000001	0.06583072100313478	0.0	0.0	0.8673805601317957	0.4528795811518324	0.09174311926605505	0.5076142131979695	0.08	0.02	1.0	0.01	0.5	0.16417910447761194	0.0	0.0	0.0	0.0	0.49624060150375937	0.9500000000000001	0.9500000000000001	0.125	0.6571428571428573	0.0	0.4346666666666667	0.4346666666666667	0.0	0.5	0.012	0.01807228915662651
2019-12-19 03:00:00	1.0	0.9500000000000001	0.4169667867146859	0.0	0.017241379310344827	0.9500000000000001	0.0689655172413793	0.0	0.0	0.8673805601317957	0.45549738219895275	0.09174311926605505	0.5076142131979695	0.08	0.02	1.0	0.005	0.5	0.16417910447761194	0.0	0.0	0.0	0.0	0.49624060150375937	0.9500000000000001	0.9500000000000001	0.125	0.6597402597402597	0.0	0.4373333333333333	0.4373333333333333	0.0	0.5	0.012	0.01807228915662651
2019-12-19 03:05:00	1.0	0.9500000000000001	0.4201680672268908	0.0	0.017241379310344827	0.9500000000000001	0.0689655172413793	0.0	0.0	0.8665568369028006	0.45549738219895275	0.09174311926605505	0.5076142131979695	0.08	0.02	1.0	0.02	0.5	0.16417910447761194	0.0	0.0	0.0	0.0	0.49624060150375937	0.9500000000000001	0.9500000000000001	0.125	0.6597402597402597	0.0	0.4373333333333333	0.4373333333333333	0.0	0.5	0.012	0.01807228915662651
2019-12-19 03:10:00	1.0	0.9500000000000001	0.42537014805922374	0.0	0.017241379310344827	0.9500000000000001	0.0689655172413793	0.0	0.0	0.8665568369028006	0.45549738219895275	0.09174311926605505	0.5076142131979695	0.08	0.02	1.0	0.03	0.5	0.16417910447761194	0.0	0.0	0.0	0.0	0.49624060150375937	0.9500000000000001	0.9500000000000001	0.125	0.6597402597402597	0.0	0.4373333333333333	0.4373333333333333	0.0	0.5	0.012	0.01807228915662651
2019-12-19 03:15:00	1.0	0.9500000000000001	0.42496998799519814	0.0	0.017241379310344827	0.9500000000000001	0.0689655172413793	0.0	0.0	0.8665568369028006	0.45549738219895275	0.09174311926605505	0.5076142131979695	0.08	0.02	1.0	0.04	0.5	0.16417910447761194	0.0	0.0	0.0	0.0	0.49624060150375937	0.9500000000000001	0.9500000000000001	0.125	0.6675324675324676	0.0	0.44533333333333336	0.44533333333333336	0.0	0.5	0.012	0.01807228915662651
2019-12-19 03:20:00	1.0	0.9500000000000001	0.42737094837935174	0.0	0.017241379310344827	0.9500000000000001	0.0689655172413793	0.0	0.0	0.8682042833607908	0.4581151832460732	0.09174311926605505	0.5076142131979695	0.08	0.02	1.0	0.045	0.5	0.16417910447761194	0.0	0.0	0.0	0.0	0.49624060150375937	0.9500000000000001	0.9500000000000001	0.125	0.6701298701298701	0.0	0.44800000000000006	0.44800000000000006	0.0	0.5	0.012	0.01807228915662651
2019-12-19 03:25:00	1.0	0.9500000000000001	0.4269707883153262	0.0	0.017241379310344827	0.9500000000000001	0.06583072100313478	0.0	0.0	0.8698517298187809	0.4581151832460732	0.09174311926605505	0.5076142131979695	0.08	0.02	1.0	0.045	0.5	0.16417910447761194	0.0	0.0	0.0	0.0	0.49624060150375937	0.9500000000000001	0.9500000000000001	0.125	0.6753246753246753	0.0	0.45333333333333337	0.45333333333333337	0.0	0.5	0.012	0.01807228915662651
2019-12-19 03:30:00	1.0	0.9500000000000001	0.4341736694677871	0.0	0.017241379310344827	0.9500000000000001	0.06583072100313478	0.0	0.0	0.8714991762767709	0.46073298429319365	0.09174311926605505	0.5076142131979695	0.08	0.02	1.0	0.05	0.5	0.16417910447761194	0.0	0.0	0.0	0.0	0.49624060150375937	0.9500000000000001	0.9500000000000001	0.125	0.6753246753246753	0.0	0.45333333333333337	0.45333333333333337	0.0	0.5	0.012	0.01807228915662651
2019-12-19 03:35:00	1.0	0.9500000000000001	0.428171268507403	0.0	0.017241379310344827	0.9500000000000001	0.06583072100313478	0.0	0.0	0.872322899505766	0.46073298429319365	0.09174311926605505	0.5076142131979695	0.08	0.02	1.0	0.04	0.5	0.16417910447761194	0.0	0.0	0.0	0.0	0.49624060150375937	0.9500000000000001	0.9500000000000001	0.125	0.677922077922078	0.0	0.45600000000000007	0.45600000000000007	0.0	0.5	0.012	0.01807228915662651
2019-12-19 03:40:00	1.0	0.9500000000000001	0.4329731892757103	0.0	0.017241379310344827	0.9500000000000001	0.06583072100313478	0.0	0.0	0.872322899505766	0.46073298429319365	0.09174311926605505	0.5076142131979695	0.08	0.02	1.0	0.034999999999999996	0.5	0.16417910447761194	0.0	0.0	0.0	0.0	0.49624060150375937	0.9500000000000001	0.9500000000000001	0.125	0.6805194805194805	0.0	0.45866666666666667	0.45866666666666667	0.0	0.5	0.012	0.01807228915662651
2019-12-19 03:45:00	1.0	0.9500000000000001	0.4277711084433774	0.0	0.017241379310344827	0.9500000000000001	0.06583072100313478	0.0	0.0	0.872322899505766	0.4581151832460732	0.09174311926605505	0.5076142131979695	0.08	0.02	1.0	0.025	0.5	0.16417910447761194	0.0	0.0	0.0	0.0	0.49624060150375937	0.9500000000000001	0.9500000000000001	0.125	0.6805194805194805	0.0	0.45866666666666667	0.45866666666666667	0.0	0.5	0.012	0.01807228915662651
2019-12-19 03:50:00	1.0	0.9500000000000001	0.42416966786714694	0.0	0.017241379310344827	0.9500000000000001	0.06583072100313478	0.0	0.0	0.872322899505766	0.46073298429319365	0.09174311926605505	0.5076142131979695	0.08	0.02	1.0	0.03	0.5	0.16417910447761194	0.0	0.0	0.0	0.0	0.49624060150375937	0.9500000000000001	0.9500000000000001	0.125	0.6857142857142857	0.0	0.46399999999999997	0.46399999999999997	0.0	0.5	0.012	0.01807228915662651
2019-12-19 03:55:00	1.0	0.9500000000000001	0.42897158863545426	0.0	0.017241379310344827	0.9500000000000001	0.06583072100313478	0.0	0.0	0.8739703459637562	0.46073298429319365	0.09174311926605505	0.5076142131979695	0.08	0.02	1.0	0.03	0.5	0.16417910447761194	0.0	0.0	0.0	0.0	0.49624060150375937	0.9500000000000001	0.9500000000000001	0.125	0.6883116883116884	0.0	0.4666666666666667	0.4666666666666667	0.0	0.5	0.012	0.01807228915662651
2019-12-19 04:00:00	1.0	0.9500000000000001	0.4333733493397359	0.0	0.017241379310344827	0.9500000000000001	0.06269592476489028	0.0	0.0	0.8764415156507414	0.46073298429319365	0.09174311926605505	0.5076142131979695	0.08	0.02	1.0	0.03	0.5	0.16417910447761194	0.0	0.0	0.0	0.0	0.49624060150375937	0.9500000000000001	0.9500000000000001	0.125	0.6935064935064936	0.0	0.47200000000000003	0.47200000000000003	0.0	0.5	0.012	0.01807228915662651
2019-12-19 04:05:00	1.0	0.9500000000000001	0.4285714285714286	0.0	0.017241379310344827	0.9500000000000001	0.06269592476489028	0.0	0.0	0.8780889621087314	0.46073298429319365	0.09174311926605505	0.5076142131979695	0.08	0.02	1.0	0.03	0.5	0.16417910447761194	0.0	0.0	0.0	0.0	0.49624060150375937	0.9500000000000001	0.9500000000000001	0.125	0.6935064935064936	0.0	0.47200000000000003	0.47200000000000003	0.0	0.5	0.012	0.01807228915662651
2019-12-19 04:10:00	1.0	0.9500000000000001	0.43137254901960786	0.0	0.017241379310344827	0.9500000000000001	0.06269592476489028	0.0	0.0	0.8797364085667215	0.46073298429319365	0.09174311926605505	0.5076142131979695	0.08	0.02	1.0	0.03	0.5	0.16417910447761194	0.0	0.0	0.0	0.0	0.49624060150375937	0.9500000000000001	0.9500000000000001	0.125	0.6961038961038961	0.0	0.47466666666666674	0.47466666666666674	0.0	0.5	0.012	0.01807228915662651
2019-12-19 04:15:00	1.0	0.9500000000000001	0.4345738295318128	0.0	0.017241379310344827	0.9500000000000001	0.06269592476489028	0.0	0.22010869565217392	0.8805601317957166	0.46335078534031404	0.09174311926605505	0.5076142131979695	0.08	0.02	1.0	0.034999999999999996	0.5	0.16417910447761194	0.0	0.0	0.0	0.0	0.49624060150375937	0.9500000000000001	0.9500000000000001	0.125	0.6987012987012987	0.0	0.47733333333333333	0.47733333333333333	0.0	0.5	0.012	0.01807228915662651
2019-12-19 04:20:00	1.0	0.9500000000000001	0.4285714285714286	0.0	0.017241379310344827	0.9500000000000001	0.06269592476489028	0.0	0.25135869565217395	0.8805601317957166	0.46073298429319365	0.09174311926605505	0.5076142131979695	0.08	0.02	1.0	0.025	0.5	0.16417910447761194	0.0	0.0	0.0	0.0	0.49624060150375937	0.9500000000000001	0.9500000000000001	0.125	0.6987012987012987	0.0	0.48266666666666674	0.48266666666666674	0.0	0.5	0.012	0.01807228915662651
2019-12-19 04:25:00	1.0	0.9500000000000001	0.4285714285714286	0.0	0.017241379310344827	0.9500000000000001	0.06269592476489028	0.0	0.3627717391304348	0.8756177924217462	0.46335078534031404	0.09174311926605505	0.5076142131979695	0.08	0.02	1.0	0.02	0.5	0.16417910447761194	0.0	0.0	0.0	0.0	0.49624060150375937	0.9500000000000001	0.9500000000000001	0.125	0.703896103896104	0.0	0.48266666666666674	0.48266666666666674	0.0	0.5	0.012	0.01807228915662651
2019-12-19 04:30:00	1.0	0.9500000000000001	0.43657462985194084	0.0	0.017241379310344827	0.9500000000000001	0.07210031347962381	0.0	0.3682065217391305	0.8616144975288303	0.46858638743455483	0.09174311926605505	0.5076142131979695	0.08	0.02	1.0	0.015	0.5	0.16417910447761194	0.0	0.0	0.0	0.0	0.49624060150375937	0.9500000000000001	0.9500000000000001	0.125	0.7064935064935065	0.0	0.48533333333333334	0.48533333333333334	0.0	0.5	0.012	0.01807228915662651
2019-12-19 04:35:00	1.0	0.9500000000000001	0.4229691876750701	0.0	0.017241379310344827	0.9500000000000001	0.08463949843260186	0.0	0.3627717391304348	0.8434925864909391	0.47905759162303657	0.09174311926605505	0.5076142131979695	0.06	0.02	1.0	0.02	0.5	0.16417910447761194	0.0	0.0	0.0	0.0	0.49624060150375937	0.9500000000000001	0.9500000000000001	0.125	0.7116883116883117	0.0	0.49066666666666664	0.49066666666666664	0.0	0.5	0.012	0.01807228915662651
2019-12-19 04:40:00	1.0	0.9500000000000001	0.4285714285714286	0.0	0.017241379310344827	0.9500000000000001	0.0909090909090909	0.0	0.0	0.8344316309719934	0.48691099476439786	0.09174311926605505	0.5076142131979695	0.04	0.01	1.0	0.02	0.5	0.16417910447761194	0.0	0.0	0.0	0.0	0.49624060150375937	0.9500000000000001	0.9500000000000001	0.125	0.7116883116883117	0.0	0.49066666666666664	0.49066666666666664	0.0	0.5	0.012	0.01807228915662651
2019-12-19 04:45:00	1.0	0.9500000000000001	0.43017206882753106	0.0	0.017241379310344827	0.9500000000000001	0.09404388714733541	0.0	0.0	0.8311367380560132	0.4895287958115182	0.09174311926605505	0.5076142131979695	0.03	0.0	1.0	0.02	0.5	0.16417910447761194	0.0	0.0	0.0	0.0	0.49624060150375937	0.9500000000000001	0.9500000000000001	0.125	0.7142857142857144	0.0	0.49333333333333335	0.49333333333333335	0.0	0.5	0.012	0.01807228915662651
2019-12-19 04:50:00	1.0	0.9500000000000001	0.43137254901960786	0.0	0.017241379310344827	0.9500000000000001	0.09404388714733541	0.0	0.0	0.829489291598023	0.4895287958115182	0.09174311926605505	0.5076142131979695	0.03	0.0	1.0	0.015	0.5	0.16417910447761194	0.0	0.0	0.0	0.0	0.49624060150375937	0.9500000000000001	0.9500000000000001	0.125	0.7168831168831169	0.0	0.49600000000000005	0.49600000000000005	0.0	0.5	0.012	0.01807228915662651
2019-12-19 04:55:00	1.0	0.9500000000000001	0.4221688675470189	0.0	0.017241379310344827	0.9500000000000001	0.09717868338557992	0.0	0.0	0.8278418451400329	0.49214659685863865	0.09174311926605505	0.5076142131979695	0.02	0.0	1.0	0.01	0.5	0.16417910447761194	0.0	0.0	0.0	0.0	0.49624060150375937	0.9500000000000001	0.9500000000000001	0.125	0.7168831168831169	0.0	0.5013333333333334	0.5013333333333334	0.0	0.5	0.012	0.01807228915662651
2019-12-19 05:00:00	1.0	0.9500000000000001	0.42897158863545426	0.0	0.017241379310344827	0.9500000000000001	0.09717868338557992	0.0	0.0	0.8278418451400329	0.49476439790575905	0.09174311926605505	0.5076142131979695	0.02	0.0	1.0	0.0	0.5	0.16417910447761194	0.0	0.0	0.0	0.0	0.49624060150375937	0.9500000000000001	0.9500000000000001	0.125	0.7220779220779221	0.0	0.5013333333333334	0.5013333333333334	0.0	0.5	0.012	0.01807228915662651
2019-12-19 05:05:00	1.0	0.9500000000000001	0.42537014805922374	0.0	0.017241379310344827	0.9500000000000001	0.09717868338557992	0.0	0.0	0.8270181219110379	0.49476439790575905	0.09174311926605505	0.5076142131979695	0.0	0.0	1.0	0.01	0.5	0.16417910447761194	0.0	0.0	0.0	0.0	0.49624060150375937	0.9500000000000001	0.9500000000000001	0.125	0.7220779220779221	0.0	0.5013333333333334	0.5013333333333334	0.0	0.5	0.012	0.01807228915662651
2019-12-19 05:10:00	1.0	0.9500000000000001	0.4285714285714286	0.0	0.017241379310344827	0.9500000000000001	0.10031347962382443	0.0	0.0	0.8245469522240527	0.49476439790575905	0.09174311926605505	0.5076142131979695	0.01	0.0	1.0	0.02	0.5	0.16417910447761194	0.0	0.0	0.0	0.0	0.49624060150375937	0.9500000000000001	0.9500000000000001	0.125	0.7272727272727273	0.0	0.5066666666666667	0.5066666666666667	0.0	0.5	0.012	0.01807228915662651
2019-12-19 05:15:00	1.0	0.9500000000000001	0.4317727090836335	0.0	0.017241379310344827	0.9500000000000001	0.10031347962382443	0.0	0.0	0.8228995057660626	0.49476439790575905	0.09174311926605505	0.5076142131979695	0.02	0.0	1.0	0.03	0.5	0.16417910447761194	0.0	0.0	0.0	0.0	0.49624060150375937	0.9500000000000001	0.9500000000000001	0.125	0.7272727272727273	0.0	0.5066666666666667	0.5066666666666667	0.0	0.5	0.012	0.01807228915662651
2019-12-19 05:20:00	1.0	0.9500000000000001	0.42737094837935174	0.0	0.017241379310344827	0.9500000000000001	0.10031347962382443	0.0	0.0	0.8220757825370675	0.4973821989528795	0.09174311926605505	0.5076142131979695	0.02	0.0	1.0	0.03	0.5	0.16417910447761194	0.0	0.0	0.0	0.0	0.49624060150375937	0.9500000000000001	0.9500000000000001	0.125	0.7272727272727273	0.0	0.5066666666666667	0.5066666666666667	0.0	0.5	0.012	0.01807228915662651
2019-12-19 05:25:00	1.0	0.9500000000000001	0.43097238895558226	0.0	0.017241379310344827	0.9500000000000001	0.10031347962382443	0.0	0.0	0.8228995057660626	0.4973821989528795	0.09174311926605505	0.5076142131979695	0.02	0.0	1.0	0.025	0.5	0.16417910447761194	0.0	0.0	0.0	0.0	0.49624060150375937	0.9500000000000001	0.9500000000000001	0.125	0.7272727272727273	0.0	0.5066666666666667	0.5066666666666667	0.0	0.5	0.012	0.01807228915662651
2019-12-19 05:30:00	1.0	0.9500000000000001	0.4245698279311725	0.0	0.017241379310344827	0.9500000000000001	0.10031347962382443	0.0	0.0	0.8253706754530478	0.49476439790575905	0.09174311926605505	0.5076142131979695	0.02	0.0	1.0	0.025	0.5	0.16417910447761194	0.0	0.0	0.0	0.0	0.49624060150375937	0.9500000000000001	0.9500000000000001	0.125	0.7272727272727273	0.0	0.5066666666666667	0.5066666666666667	0.0	0.5	0.012	0.01807228915662651
2019-12-19 05:35:00	1.0	0.9500000000000001	0.43137254901960786	0.0	0.017241379310344827	0.9500000000000001	0.10031347962382443	0.0	0.0	0.8253706754530478	0.4973821989528795	0.09174311926605505	0.5076142131979695	0.02	0.0	1.0	0.03	0.5	0.16417910447761194	0.0	0.0	0.0	0.0	0.49624060150375937	0.9500000000000001	0.9500000000000001	0.125	0.7272727272727273	0.0	0.5066666666666667	0.5066666666666667	0.0	0.5	0.012	0.01807228915662651
2019-12-19 05:40:00	1.0	0.9500000000000001	0.4361744697879152	0.0	0.017241379310344827	0.9500000000000001	0.10031347962382443	0.0	0.0	0.8237232289950576	0.4973821989528795	0.09174311926605505	0.5076142131979695	0.02	0.0	1.0	0.034999999999999996	0.5	0.16417910447761194	0.0	0.0	0.0	0.0	0.49624060150375937	0.9500000000000001	0.9500000000000001	0.125	0.7272727272727273	0.0	0.5066666666666667	0.5066666666666667	0.0	0.5	0.012	0.01807228915662651
2019-12-19 05:45:00	1.0	0.9500000000000001	0.42897158863545426	0.0	0.017241379310344827	0.9500000000000001	0.10031347962382443	0.0	0.0	0.8228995057660626	0.4973821989528795	0.09174311926605505	0.5076142131979695	0.02	0.0	1.0	0.034999999999999996	0.5	0.16417910447761194	0.0	0.0	0.0	0.0	0.49624060150375937	0.9500000000000001	0.9500000000000001	0.125	0.7272727272727273	0.0	0.5066666666666667	0.5066666666666667	0.0	0.5	0.012	0.01807228915662651
2019-12-19 05:50:00	1.0	0.9500000000000001	0.42977190876350546	0.0	0.017241379310344827	0.9500000000000001	0.10031347962382443	0.0	0.0	0.8228995057660626	0.4973821989528795	0.09174311926605505	0.5076142131979695	0.02	0.0	1.0	0.034999999999999996	0.5	0.16417910447761194	0.0	0.0	0.0	0.0	0.49624060150375937	0.9500000000000001	0.9500000000000001	0.125	0.7272727272727273	0.0	0.5066666666666667	0.5066666666666667	0.0	0.5	0.012	0.01807228915662651
2019-12-19 05:55:00	1.0	0.9500000000000001	0.4345738295318128	0.0	0.017241379310344827	0.9500000000000001	0.10031347962382443	0.0	0.0	0.8228995057660626	0.4973821989528795	0.09174311926605505	0.5076142131979695	0.02	0.0	1.0	0.03	0.5	0.16417910447761194	0.0	0.0	0.0	0.0	0.49624060150375937	0.9500000000000001	0.9500000000000001	0.125	0.7272727272727273	0.0	0.5066666666666667	0.5066666666666667	0.0	0.5	0.012	0.01807228915662651
2019-12-19 06:00:00	1.0	0.9500000000000001	0.42737094837935174	0.0	0.017241379310344827	0.9500000000000001	0.10031347962382443	0.0	0.0	0.8237232289950576	0.49999999999999994	0.09174311926605505	0.5076142131979695	0.02	0.0	1.0	0.03	0.5	0.16417910447761194	0.0	0.0	0.0	0.0	0.49624060150375937	0.9500000000000001	0.9500000000000001	0.125	0.7272727272727273	0.0	0.5066666666666667	0.5066666666666667	0.0	0.5	0.012	0.01807228915662651
2019-12-19 06:05:00	1.0	0.9500000000000001	0.4333733493397359	0.0	0.017241379310344827	0.9500000000000001	0.10031347962382443	0.0	0.0	0.8253706754530478	0.49999999999999994	0.09174311926605505	0.5076142131979695	0.02	0.0	1.0	0.02	0.5	0.16417910447761194	0.0	0.0	0.0	0.0	0.49624060150375937	0.9500000000000001	0.9500000000000001	0.125	0.7272727272727273	0.0	0.5066666666666667	0.5066666666666667	0.0	0.5	0.012	0.01807228915662651
2019-12-19 06:10:00	1.0	0.9500000000000001	0.4221688675470189	0.0	0.017241379310344827	0.9500000000000001	0.09717868338557992	0.0	0.0	0.828665568369028	0.4973821989528795	0.09174311926605505	0.5076142131979695	0.02	0.0	1.0	0.015	0.5	0.16417910447761194	0.0	0.0	0.0	0.0	0.49624060150375937	0.9500000000000001	0.9500000000000001	0.125	0.7272727272727273	0.0	0.5066666666666667	0.5066666666666667	0.0	0.5	0.012	0.01807228915662651
2019-12-19 06:15:00	1.0	0.9500000000000001	0.43217286914765907	0.0	0.017241379310344827	0.9500000000000001	0.09717868338557992	0.0	0.0	0.8311367380560132	0.4973821989528795	0.09174311926605505	0.5076142131979695	0.02	0.0	1.0	0.005	0.5	0.16417910447761194	0.0	0.0	0.0	0.0	0.49624060150375937	0.9500000000000001	0.9500000000000001	0.125	0.7272727272727273	0.0	0.5066666666666667	0.5066666666666667	0.0	0.5	0.012	0.01807228915662651
2019-12-19 06:20:00	1.0	0.9500000000000001	0.42977190876350546	0.0	0.017241379310344827	0.9500000000000001	0.09404388714733541	0.0	0.0	0.8336079077429983	0.4973821989528795	0.09174311926605505	0.5076142131979695	0.02	0.0	1.0	0.015	0.5	0.16417910447761194	0.0	0.0	0.0	0.0	0.49624060150375937	0.9500000000000001	0.9500000000000001	0.125	0.7272727272727273	0.0	0.5066666666666667	0.5066666666666667	0.0	0.5	0.012	0.01807228915662651
2019-12-19 06:25:00	1.0	0.9500000000000001	0.4277711084433774	0.0	0.017241379310344827	0.9500000000000001	0.09404388714733541	0.0	0.0	0.8352553542009884	0.4973821989528795	0.09174311926605505	0.5076142131979695	0.02	0.0	1.0	0.025	0.5	0.16417910447761194	0.0	0.0	0.0	0.0	0.49624060150375937	0.9500000000000001	0.9500000000000001	0.125	0.7272727272727273	0.0	0.5066666666666667	0.5066666666666667	0.0	0.5	0.012	0.01807228915662651
2019-12-19 06:30:00	1.0	0.9500000000000001	0.4357743097238896	0.0	0.017241379310344827	0.9500000000000001	0.0909090909090909	0.0	0.0	0.8360790774299834	0.49476439790575905	0.09174311926605505	0.5076142131979695	0.02	0.0	1.0	0.04	0.5	0.16417910447761194	0.0	0.0	0.0	0.0	0.49624060150375937	0.9500000000000001	0.9500000000000001	0.125	0.7272727272727273	0.0	0.5066666666666667	0.5066666666666667	0.0	0.5	0.012	0.01807228915662651
2019-12-19 06:35:00	1.0	0.9500000000000001	0.4341736694677871	0.0	0.017241379310344827	0.9500000000000001	0.0909090909090909	0.0	0.0	0.8360790774299834	0.49476439790575905	0.09174311926605505	0.5076142131979695	0.03	0.0	1.0	0.03	0.5	0.16417910447761194	0.0	0.0	0.0	0.0	0.49624060150375937	0.9500000000000001	0.9500000000000001	0.125	0.7272727272727273	0.0	0.5066666666666667	0.5066666666666667	0.0	0.5	0.012	0.01807228915662651
2019-12-19 06:40:00	1.0	0.9500000000000001	0.4213685474189676	0.0	0.017241379310344827	0.9500000000000001	0.0909090909090909	0.0	0.0	0.8377265238879736	0.49476439790575905	0.09174311926605505	0.5076142131979695	0.03	0.0	1.0	0.02	0.5	0.16417910447761194	0.0	0.0	0.0	0.0	0.49624060150375937	0.9500000000000001	0.9500000000000001	0.125	0.7272727272727273	0.0	0.5066666666666667	0.5066666666666667	0.0	0.5	0.012	0.01807228915662651
2019-12-19 06:45:00	1.0	0.9500000000000001	0.4333733493397359	0.0	0.017241379310344827	0.9500000000000001	0.0909090909090909	0.0	0.0	0.8410214168039539	0.49476439790575905	0.09174311926605505	0.5076142131979695	0.03	0.0	1.0	0.01	0.5	0.16417910447761194	0.0	0.0	0.0	0.0	0.49624060150375937	0.9500000000000001	0.9500000000000001	0.125	0.7272727272727273	0.0	0.5066666666666667	0.5066666666666667	0.0	0.5	0.012	0.01807228915662651
2019-12-19 06:50:00	1.0	0.9500000000000001	0.43097238895558226	0.0	0.017241379310344827	0.9500000000000001	0.08777429467084638	0.0	0.0	0.8418451400329489	0.49476439790575905	0.09174311926605505	0.5076142131979695	0.03	0.0	1.0	0.02	0.5	0.16417910447761194	0.0	0.0	0.0	0.0	0.49624060150375937	0.9500000000000001	0.9500000000000001	0.125	0.7272727272727273	0.0	0.5066666666666667	0.5066666666666667	0.0	0.5	0.012	0.01807228915662651
2019-12-19 06:55:00	1.0	0.9500000000000001	0.4337735094037616	0.0	0.017241379310344827	0.9500000000000001	0.08777429467084638	0.0	0.0	0.8426688632619439	0.49476439790575905	0.09174311926605505	0.5076142131979695	0.04	0.0	1.0	0.025	0.5	0.16417910447761194	0.0	0.0	0.0	0.0	0.49624060150375937	0.9500000000000001	0.9500000000000001	0.125	0.7272727272727273	0.0	0.5066666666666667	0.5066666666666667	0.0	0.5	0.012	0.01807228915662651
2019-12-19 07:00:00	1.0	0.9500000000000001	0.4333733493397359	0.0	0.017241379310344827	0.9500000000000001	0.08777429467084638	0.0	0.0	0.844316309719934	0.49476439790575905	0.09174311926605505	0.5076142131979695	0.04	0.0	1.0	0.034999999999999996	0.5	0.16417910447761194	0.0	0.0	0.0	0.0	0.49624060150375937	0.9500000000000001	0.9500000000000001	0.125	0.7272727272727273	0.0	0.5066666666666667	0.5066666666666667	0.0	0.5	0.012	0.01807228915662651
2019-12-19 07:05:00	1.0	0.9500000000000001	0.4293717486994798	0.0	0.017241379310344827	0.9500000000000001	0.08777429467084638	0.0	0.0	0.8459637561779242	0.49476439790575905	0.09174311926605505	0.5076142131979695	0.04	0.0	1.0	0.03	0.5	0.16417910447761194	0.0	0.0	0.0	0.0	0.49624060150375937	0.9500000000000001	0.9500000000000001	0.125	0.7272727272727273	0.0	0.5066666666666667	0.5066666666666667	0.0	0.5	0.012	0.01807228915662651
2019-12-19 07:10:00	1.0	0.9500000000000001	0.42657062825130054	0.0	0.017241379310344827	0.9500000000000001	0.08463949843260186	0.0	0.0	0.8476112026359143	0.49476439790575905	0.09174311926605505	0.5076142131979695	0.04	0.0	1.0	0.025	0.5	0.16417910447761194	0.0	0.0	0.0	0.0	0.49624060150375937	0.9500000000000001	0.9500000000000001	0.125	0.7272727272727273	0.0	0.5066666666666667	0.5066666666666667	0.0	0.5	0.012	0.01807228915662651
2019-12-19 07:15:00	1.0	0.9500000000000001	0.4333733493397359	0.0	0.017241379310344827	0.9500000000000001	0.08463949843260186	0.0	0.0	0.8484349258649093	0.49476439790575905	0.09174311926605505	0.5076142131979695	0.05	0.0	1.0	0.015	0.5	0.16417910447761194	0.0	0.0	0.0	0.0	0.49624060150375937	0.9500000000000001	0.9500000000000001	0.125	0.7272727272727273	0.0	0.5066666666666667	0.5066666666666667	0.0	0.5	0.012	0.01807228915662651
2019-12-19 07:20:00	1.0	0.9500000000000001	0.4293717486994798	0.0	0.017241379310344827	0.9500000000000001	0.08463949843260186	0.0	0.0	0.8509060955518944	0.49476439790575905	0.09174311926605505	0.5076142131979695	0.05	0.0	1.0	0.02	0.5	0.16417910447761194	0.0	0.0	0.0	0.0	0.49624060150375937	0.9500000000000001	0.9500000000000001	0.125	0.7272727272727273	0.0	0.5066666666666667	0.5066666666666667	0.0	0.5	0.012	0.01807228915662651
2019-12-19 07:25:00	1.0	0.9500000000000001	0.4341736694677871	0.0	0.017241379310344827	0.9500000000000001	0.08150470219435735	0.0	0.0	0.8525535420098846	0.49214659685863865	0.09174311926605505	0.5076142131979695	0.05	0.0	1.0	0.025	0.5	0.16417910447761194	0.0	0.0	0.0	0.0	0.49624060150375937	0.9500000000000001	0.9500000000000001	0.125	0.7272727272727273	0.0	0.5066666666666667	0.5066666666666667	0.0	0.5	0.012	0.01807228915662651
2019-12-19 07:30:00	1.0	0.9500000000000001	0.42737094837935174	0.0	0.017241379310344827	0.9500000000000001	0.08463949843260186	0.0	0.0	0.8517298187808896	0.49214659685863865	0.09174311926605505	0.5076142131979695	0.05	0.0	1.0	0.03	0.5	0.16417910447761194	0.0	0.0	0.0	0.0	0.49624060150375937	0.9500000000000001	0.9500000000000001	0.125	0.7272727272727273	0.0	0.5066666666666667	0.5066666666666667	0.0	0.5	0.012	0.01807228915662651
2019-12-19 07:35:00	1.0	0.9500000000000001	0.4341736694677871	0.0	0.017241379310344827	0.9500000000000001	0.08463949843260186	0.0	0.0	0.8500823723228995	0.49214659685863865	0.09174311926605505	0.5076142131979695	0.05	0.0	1.0	0.025	0.5	0.16417910447761194	0.0	0.0	0.0	0.0	0.49624060150375937	0.9500000000000001	0.9500000000000001	0.125	0.7272727272727273	0.0	0.5066666666666667	0.5066666666666667	0.0	0.5	0.012	0.01807228915662651
2019-12-19 07:40:00	1.0	0.9500000000000001	0.43097238895558226	0.0	0.017241379310344827	0.9500000000000001	0.08150470219435735	0.0	0.0	0.8533772652388797	0.49214659685863865	0.09174311926605505	0.5076142131979695	0.05	0.0	1.0	0.02	0.5	0.16417910447761194	0.0	0.0	0.0	0.0	0.49624060150375937	0.9500000000000001	0.9500000000000001	0.125	0.7272727272727273	0.0	0.5066666666666667	0.5066666666666667	0.0	0.5	0.012	0.01807228915662651
2019-12-19 07:45:00	1.0	0.9500000000000001	0.42737094837935174	0.0	0.017241379310344827	0.9500000000000001	0.08150470219435735	0.0	0.25407608695652173	0.8558484349258649	0.49214659685863865	0.09174311926605505	0.5076142131979695	0.05	0.0	1.0	0.01	0.5	0.16417910447761194	0.0	0.0	0.0	0.0	0.49624060150375937	0.9500000000000001	0.9500000000000001	0.125	0.7272727272727273	0.0	0.5066666666666667	0.5066666666666667	0.0	0.5	0.012	0.01807228915662651
2019-12-19 07:50:00	1.0	0.9500000000000001	0.4285714285714286	0.0	0.017241379310344827	0.9500000000000001	0.07836990595611285	0.0	0.25407608695652173	0.857495881383855	0.49214659685863865	0.09174311926605505	0.5076142131979695	0.06	0.0	1.0	0.02	0.5	0.16417910447761194	0.0	0.0	0.0	0.0	0.49624060150375937	0.9500000000000001	0.9500000000000001	0.125	0.7272727272727273	0.0	0.5066666666666667	0.5066666666666667	0.0	0.5	0.012	0.01807228915662651
2019-12-19 07:55:00	1.0	0.9500000000000001	0.42977190876350546	0.0	0.017241379310344827	0.9500000000000001	0.07836990595611285	0.0	0.25135869565217395	0.859143327841845	0.49214659685863865	0.09174311926605505	0.5076142131979695	0.06	0.0	1.0	0.025	0.5	0.16417910447761194	0.0	0.0	0.0	0.0	0.49624060150375937	0.9500000000000001	0.9500000000000001	0.125	0.7272727272727273	0.0	0.5066666666666667	0.5066666666666667	0.0	0.5	0.012	0.01807228915662651
2019-12-19 08:00:00	1.0	0.9500000000000001	0.4285714285714286	0.0	0.017241379310344827	0.9500000000000001	0.07836990595611285	0.0	0.2527173913043479	0.8599670510708401	0.49214659685863865	0.09174311926605505	0.5076142131979695	0.06	0.0	1.0	0.03	0.5	0.16417910447761194	0.0	0.0	0.0	0.0	0.49624060150375937	0.9500000000000001	0.9500000000000001	0.125	0.7272727272727273	0.0	0.5066666666666667	0.5066666666666667	0.0	0.5	0.012	0.01807228915662651
2019-12-19 08:05:00	1.0	0.9500000000000001	0.4361744697879152	0.0	0.017241379310344827	0.9500000000000001	0.07836990595611285	0.0	0.25	0.8599670510708401	0.49214659685863865	0.09174311926605505	0.5076142131979695	0.06	0.01	1.0	0.03	0.5	0.16417910447761194	0.0	0.0	0.0	0.0	0.49624060150375937	0.9500000000000001	0.9500000000000001	0.125	0.7272727272727273	0.0	0.5066666666666667	0.5066666666666667	0.0	0.5	0.012	0.01807228915662651
2019-12-19 08:10:00	1.0	0.9500000000000001	0.43657462985194084	0.0	0.017241379310344827	0.9500000000000001	0.07836990595611285	0.0	0.25135869565217395	0.8616144975288303	0.49214659685863865	0.09174311926605505	0.5076142131979695	0.06	0.01	1.0	0.03	0.5	0.16417910447761194	0.0	0.0	0.0	0.0	0.49624060150375937	0.9500000000000001	0.9500000000000001	0.125	0.7272727272727273	0.0	0.5066666666666667	0.5066666666666667	0.0	0.5	0.012	0.01807228915662651
2019-12-19 08:15:00	1.0	0.9500000000000001	0.42897158863545426	0.0	0.017241379310344827	0.9500000000000001	0.07836990595611285	0.0	0.25135869565217395	0.8607907742998352	0.49214659685863865	0.09174311926605505	0.5076142131979695	0.06	0.01	1.0	0.025	0.5	0.16417910447761194	0.0	0.0	0.0	0.0	0.49624060150375937	0.9500000000000001	0.9500000000000001	0.125	0.7272727272727273	0.0	0.5066666666666667	0.5066666666666667	0.0	0.5	0.012	0.01807228915662651
2019-12-19 08:20:00	1.0	0.9500000000000001	0.4285714285714286	0.0	0.017241379310344827	0.9500000000000001	0.07523510971786833	0.0	0.25135869565217395	0.8624382207578253	0.49214659685863865	0.09174311926605505	0.5076142131979695	0.06	0.01	1.0	0.025	0.5	0.16417910447761194	0.0	0.0	0.0	0.0	0.49624060150375937	0.9500000000000001	0.9500000000000001	0.125	0.7272727272727273	0.0	0.5066666666666667	0.5066666666666667	0.0	0.5	0.012	0.01807228915662651
2019-12-19 08:25:00	1.0	0.9500000000000001	0.4369747899159664	0.0	0.017241379310344827	0.9500000000000001	0.07523510971786833	0.0	0.2486413043478261	0.8632619439868203	0.49214659685863865	0.09174311926605505	0.5076142131979695	0.06	0.01	1.0	0.02	0.5	0.16417910447761194	0.0	0.0	0.0	0.0	0.49624060150375937	0.9500000000000001	0.9500000000000001	0.125	0.7272727272727273	0.0	0.5066666666666667	0.5066666666666667	0.0	0.5	0.012	0.01807228915662651
2019-12-19 08:30:00	1.0	0.9500000000000001	0.428171268507403	0.0	0.017241379310344827	0.9500000000000001	0.07523510971786833	0.0	0.2486413043478261	0.8649093904448105	0.49214659685863865	0.09174311926605505	0.5076142131979695	0.06	0.01	1.0	0.02	0.5	0.16417910447761194	0.0	0.0	0.0	0.0	0.49624060150375937	0.9500000000000001	0.9500000000000001	0.125	0.7272727272727273	0.0	0.5066666666666667	0.5066666666666667	0.0	0.5	0.012	0.01807228915662651
2019-12-19 08:35:00	1.0	0.9500000000000001	0.42617046818727494	0.0	0.017241379310344827	0.9500000000000001	0.07523510971786833	0.0	0.2486413043478261	0.8665568369028006	0.49214659685863865	0.09174311926605505	0.5076142131979695	0.06	0.01	1.0	0.025	0.5	0.16417910447761194	0.0	0.0	0.0	0.0	0.49624060150375937	0.9500000000000001	0.9500000000000001	0.125	0.7272727272727273	0.0	0.5066666666666667	0.5066666666666667	0.0	0.5	0.012	0.01807228915662651
2019-12-19 08:40:00	1.0	0.9500000000000001	0.43657462985194084	0.0	0.017241379310344827	0.9500000000000001	0.07523510971786833	0.0	0.2486413043478261	0.8665568369028006	0.49214659685863865	0.09174311926605505	0.5076142131979695	0.06	0.01	1.0	0.025	0.5	0.16417910447761194	0.0	0.0	0.0	0.0	0.49624060150375937	0.9500000000000001	0.9500000000000001	0.125	0.7272727272727273	0.0	0.5066666666666667	0.5066666666666667	0.0	0.5	0.012	0.01807228915662651
2019-12-19 08:45:00	1.0	0.9500000000000001	0.42657062825130054	0.0	0.017241379310344827	0.9500000000000001	0.07523510971786833	0.0	0.2472826086956522	0.8665568369028006	0.49214659685863865	0.09174311926605505	0.5076142131979695	0.06	0.01	1.0	0.03	0.5	0.16417910447761194	0.0	0.0	0.0	0.0	0.49624060150375937	0.9500000000000001	0.9500000000000001	0.125	0.7272727272727273	0.0	0.5066666666666667	0.5066666666666667	0.0	0.5	0.012	0.01807228915662651
2019-12-19 08:50:00	1.0	0.9500000000000001	0.4333733493397359	0.0	0.017241379310344827	0.9500000000000001	0.07523510971786833	0.0	0.2472826086956522	0.8673805601317957	0.49476439790575905	0.09174311926605505	0.5076142131979695	0.06	0.01	1.0	0.03	0.5	0.16417910447761194	0.0	0.0	0.0	0.0	0.49624060150375937	0.9500000000000001	0.9500000000000001	0.125	0.7272727272727273	0.0	0.5066666666666667	0.5066666666666667	0.0	0.5	0.012	0.01807228915662651
2019-12-19 08:55:00	1.0	0.9500000000000001	0.4293717486994798	0.0	0.017241379310344827	0.9500000000000001	0.07523510971786833	0.0	0.2459239130434783	0.8665568369028006	0.49214659685863865	0.09174311926605505	0.5076142131979695	0.06	0.01	1.0	0.034999999999999996	0.5	0.16417910447761194	0.0	0.0	0.0	0.0	0.49624060150375937	0.9500000000000001	0.9500000000000001	0.125	0.7272727272727273	0.0	0.5066666666666667	0.5066666666666667	0.0	0.5	0.012	0.01807228915662651
2019-12-19 09:00:00	1.0	0.92	0.43217286914765907	0.0	0.017241379310344827	0.9500000000000001	0.07523510971786833	0.0	0.2459239130434783	0.8640856672158155	0.4895287958115182	0.0926605504587156	0.5076142131979695	0.06	0.01	1.0	0.034999999999999996	0.5	0.16417910447761194	0.0	0.0	0.0	0.0	0.49624060150375937	0.9500000000000001	0.9500000000000001	0.125	0.7272727272727273	0.0	0.5066666666666667	0.5066666666666667	0.0	0.5	0.012	0.01807228915662651
2019-12-19 09:05:00	1.0	0.89	0.4401760704281713	0.0	0.017241379310344827	0.9500000000000001	0.08463949843260186	0.0	0.328804347826087	0.8517298187808896	0.49214659685863865	0.0926605504587156	0.5076142131979695	0.06	0.01	1.0	0.034999999999999996	0.5	0.16417910447761194	0.0	0.0	0.0	0.0	0.49624060150375937	0.9500000000000001	0.9500000000000001	0.125	0.7272727272727273	0.0	0.5066666666666667	0.5066666666666667	0.0	0.5	0.012	0.01807228915662651
2019-12-19 09:10:00	1.0	0.86	0.4329731892757103	0.0	0.017241379310344827	0.9500000000000001	0.08463949843260186	0.0	0.30434782608695654	0.8467874794069192	0.49476439790575905	0.09357798165137615	0.5076142131979695	0.05	0.01	1.0	0.034999999999999996	0.5	0.16417910447761194	0.0	0.0	0.0	0.0	0.49624060150375937	0.92	0.9500000000000001	0.125	0.7272727272727273	0.0	0.5066666666666667	0.5066666666666667	0.0	0.5	0.012	0.01807228915662651
2019-12-19 09:15:00	1.0	0.36	0.4277711084433774	0.0	0.017241379310344827	0.9500000000000001	0.0909090909090909	0.0	0.3301630434782609	0.8401976935749588	0.4973821989528795	0.10091743119266056	0.5076142131979695	0.05	0.0	1.0	0.034999999999999996	0.5	0.16417910447761194	0.0	0.0	0.0	0.0	0.49624060150375937	0.92	0.9500000000000001	0.125	0.7272727272727273	0.0	0.5066666666666667	0.5066666666666667	0.0	0.5	0.012	0.01807228915662651
2019-12-19 09:20:00	1.0	0.0	0.4433773509403762	0.0	0.017241379310344827	0.92	0.09404388714733541	0.0	0.3274456521739131	0.8352553542009884	0.4973821989528795	0.10825688073394496	0.5076142131979695	0.03	0.0	1.0	0.03	0.5	0.16417910447761194	0.0	0.0	0.0	0.0	0.49624060150375937	0.86	0.9500000000000001	0.125	0.7272727272727273	0.0	0.5066666666666667	0.5066666666666667	0.0	0.5	0.012	0.01807228915662651
2019-12-19 09:25:00	1.0	0.0	0.43897559023609445	0.0	0.017241379310344827	0.89	0.09717868338557992	0.0	0.5353260869565217	0.8311367380560132	0.49999999999999994	0.11284403669724771	0.5076142131979695	0.03	0.0	1.0	0.025	0.5	0.16417910447761194	0.0	0.0	0.0	0.0	0.49624060150375937	0.36	0.9500000000000001	0.125	0.7272727272727273	0.0	0.5066666666666667	0.5066666666666667	0.0	0.5	0.012	0.01807228915662651
2019-12-19 09:30:00	1.0	0.0	0.4345738295318128	0.0	0.017241379310344827	0.86	0.10344827586206895	0.0	0.5258152173913044	0.8220757825370675	0.5078534031413612	0.11651376146788991	0.5076142131979695	0.01	0.0	1.0	0.02	0.5	0.16417910447761194	0.0	0.0	0.0	0.0	0.49624060150375937	0.0	0.92	0.125	0.7272727272727273	0.0	0.5066666666666667	0.5066666666666667	0.0	0.5	0.012	0.01807228915662651
2019-12-19 09:35:00	1.0	0.0	0.4345738295318128	0.0	0.017241379310344827	0.8300000000000001	0.115987460815047	0.0	0.5149456521739131	0.8056013179571663	0.5130890052356021	0.12201834862385322	0.5076142131979695	0.01	0.0	1.0	0.045	0.5	0.16417910447761194	0.0	0.0	0.0	0.0	0.49624060150375937	0.0	0.92	0.125	0.7272727272727273	0.0	0.5066666666666667	0.5066666666666667	0.0	0.5	0.012	0.01807228915662651
2019-12-19 09:40:00	1.0	0.0	0.43217286914765907	0.0	0.017241379310344827	0.8	0.12539184952978055	0.0	0.0	0.7932454695222404	0.5209424083769633	0.12844036697247707	0.5076142131979695	0.01	0.0	1.0	0.065	0.5	0.16417910447761194	0.0	0.0	0.0	0.0	0.49624060150375937	0.0	0.86	0.125	0.7272727272727273	0.0	0.5066666666666667	0.5066666666666667	0.0	0.5	0.012	0.01807228915662651
2019-12-19 09:45:00	1.0	0.0	0.45458183273309327	0.0	0.017241379310344827	0.7000000000000001	0.13166144200626959	0.0	0.0	0.785831960461285	0.5235602094240837	0.13211009174311927	0.5076142131979695	0.01	0.0	1.0	0.08499999999999999	0.5	0.16417910447761194	0.0	0.0	0.0	0.0	0.49624060150375937	0.0	0.8300000000000001	0.125	0.7272727272727273	0.0	0.5066666666666667	0.5066666666666667	0.0	0.5	0.012	0.01807228915662651
2019-12-19 09:50:00	1.0	0.0	0.46378551420568237	0.0	0.017241379310344827	0.2	0.13166144200626959	0.0	0.0	0.7817133443163097	0.5209424083769633	0.14220183486238533	0.5076142131979695	0.01	0.0	1.0	0.08499999999999999	0.5	0.16417910447761194	0.0	0.0	0.0	0.0	0.49624060150375937	0.0	0.8300000000000001	0.125	0.7272727272727273	0.0	0.5066666666666667	0.5066666666666667	0.0	0.01	0.012	0.01807228915662651
2019-12-19 09:55:00	1.0	0.0	0.46298519407763106	0.0	0.017241379310344827	0.0	0.13166144200626959	0.0	0.0	0.7850082372322899	0.5235602094240837	0.13944954128440368	0.5076142131979695	0.01	0.0	1.0	0.08499999999999999	0.5	0.16417910447761194	0.0	0.0	0.0	0.0	0.49624060150375937	0.0	0.8300000000000001	0.125	0.7272727272727273	0.0	0.5066666666666667	0.5066666666666667	0.0	0.01	0.012	0.01807228915662651
2019-12-19 10:00:00	1.0	0.0	0.46218487394957986	0.0	0.017241379310344827	0.0	0.13166144200626959	0.0	0.0	0.785831960461285	0.5261780104712042	0.14403669724770643	0.5076142131979695	0.01	0.0	1.0	0.08499999999999999	0.5	0.16417910447761194	0.0	0.0	0.0	0.0	0.49624060150375937	0.0	0.8300000000000001	0.125	0.7272727272727273	0.0	0.5066666666666667	0.5066666666666667	0.0	0.01	0.012	0.01807228915662651
2019-12-19 10:05:00	1.0	0.0	0.4617847138855543	0.0	0.017241379310344827	0.0	0.1347962382445141	0.0	0.0	0.7817133443163097	0.5261780104712042	0.14220183486238533	0.5076142131979695	0.04	0.02	1.0	0.06	0.5	0.16417910447761194	0.0	0.0	0.0	0.0	0.49624060150375937	0.0	0.8300000000000001	0.125	0.7272727272727273	0.0	0.5066666666666667	0.5066666666666667	0.0	0.01	0.012	0.01807228915662651
2019-12-19 10:10:00	1.0	0.0	0.4553821528611445	0.0	0.017241379310344827	0.0	0.13166144200626959	0.0	0.0	0.7825370675453047	0.5235602094240837	0.14220183486238533	0.5076142131979695	0.01	0.0	1.0	0.03	0.5	0.16417910447761194	0.0	0.0	0.0	0.0	0.49624060150375937	0.0	0.8300000000000001	0.125	0.7272727272727273	0.0	0.5066666666666667	0.5066666666666667	0.0	0.01	0.012	0.01807228915662651
2019-12-19 10:15:00	1.0	0.0	0.43817527010804325	0.0	0.017241379310344827	0.0	0.1347962382445141	0.0	0.0	0.7833607907742999	0.5287958115183244	0.14770642201834863	0.5076142131979695	0.01	0.0	1.0	0.0	0.5	0.16417910447761194	0.0	0.0	0.0	0.0	0.49624060150375937	0.0	0.8300000000000001	0.125	0.7272727272727273	0.0	0.5066666666666667	0.5066666666666667	0.0	0.01	0.012	0.01807228915662651
2019-12-19 10:20:00	1.0	0.0	0.4409763905562225	0.0	0.017241379310344827	0.0	0.1347962382445141	0.0	0.0	0.7808896210873145	0.531413612565445	0.14678899082568808	0.5076142131979695	0.06	0.04	1.0	0.005	0.5	0.16417910447761194	0.0	0.0	0.0	0.0	0.49624060150375937	0.0	0.8300000000000001	0.125	0.7272727272727273	0.0	0.5066666666666667	0.5066666666666667	0.0	0.01	0.012	0.01807228915662651
2019-12-19 10:25:00	1.0	0.0	0.44537815126050423	0.0	0.017241379310344827	0.0	0.1379310344827586	0.0	0.0	0.7767710049423393	0.5261780104712042	0.15321100917431194	0.5076142131979695	0.06	0.05	1.0	0.01	0.5	0.16417910447761194	0.0	0.0	0.0	0.0	0.49624060150375937	0.0	0.8300000000000001	0.125	0.7272727272727273	0.0	0.5066666666666667	0.5066666666666667	0.0	0.01	0.012	0.01807228915662651
2019-12-19 10:30:00	1.0	0.0	0.43777511004401765	0.0	0.017241379310344827	0.0	0.1347962382445141	0.0	0.0	0.7767710049423393	0.5235602094240837	0.15321100917431194	0.5076142131979695	0.01	0.01	1.0	0.02	0.5	0.16417910447761194	0.0	0.0	0.0	0.0	0.49624060150375937	0.0	0.8300000000000001	0.125	0.7272727272727273	0.0	0.5066666666666667	0.5066666666666667	0.0	0.01	0.012	0.01807228915662651
2019-12-19 10:35:00	1.0	0.0	0.45738295318127253	0.0	0.017241379310344827	0.0	0.1379310344827586	0.0	0.0	0.7775947281713345	0.531413612565445	0.1596330275229358	0.5076142131979695	0.01	0.0	1.0	0.03	0.5	0.16417910447761194	0.0	0.0	0.0	0.0	0.49624060150375937	0.0	0.8300000000000001	0.125	0.7272727272727273	0.0	0.5066666666666667	0.5066666666666667	0.0	0.01	0.012	0.01807228915662651
2019-12-19 10:40:00	1.0	0.0	0.4533813525410164	0.0	0.017241379310344827	0.0	0.14106583072100312	0.0	0.0	0.7718286655683689	0.5287958115183244	0.1706422018348624	0.5076142131979695	0.06	0.04	1.0	0.04	0.5	0.16417910447761194	0.0	0.0	0.0	0.0	0.49624060150375937	0.0	0.8300000000000001	0.125	0.7272727272727273	0.0	0.5066666666666667	0.5066666666666667	0.0	0.01	0.012	0.01807228915662651
2019-12-19 10:45:00	1.0	0.0	0.4405762304921969	0.0	0.017241379310344827	0.0	0.14106583072100312	0.0	0.0	0.7677100494233937	0.5235602094240837	0.17339449541284405	0.5076142131979695	0.01	0.01	1.0	0.05	0.5	0.16417910447761194	0.0	0.0	0.0	0.0	0.49624060150375937	0.0	0.8300000000000001	0.125	0.7272727272727273	0.0	0.5066666666666667	0.5066666666666667	0.0	0.01	0.012	0.01807228915662651
2019-12-19 10:50:00	1.0	0.0	0.4473789515806323	0.0	0.017241379310344827	0.0	0.14106583072100312	0.0	0.0	0.7693574958813838	0.5287958115183244	0.18256880733944955	0.5076142131979695	0.01	0.01	1.0	0.055	0.5	0.16417910447761194	0.0	0.0	0.0	0.0	0.49624060150375937	0.0	0.8300000000000001	0.125	0.7272727272727273	0.0	0.5066666666666667	0.5066666666666667	0.0	0.01	0.012	0.01807228915662651
2019-12-19 10:55:00	1.0	0.0	0.4541816726690676	0.0	0.017241379310344827	0.0	0.14733542319749215	0.0	0.0	0.7660626029654035	0.5340314136125653	0.22110091743119267	0.5076142131979695	0.02	0.02	1.0	0.06	0.5	0.16417910447761194	0.0	0.0	0.0	0.0	0.49624060150375937	0.0	0.8300000000000001	0.125	0.7272727272727273	0.0	0.5066666666666667	0.5066666666666667	0.0	0.01	0.012	0.01807228915662651
2019-12-19 11:00:00	1.0	0.0	0.451780712284914	0.0	0.017241379310344827	0.0	0.15047021943573666	0.0	0.0	0.7586490939044481	0.5366492146596857	0.20550458715596331	0.5076142131979695	0.08	0.08	1.0	0.065	0.5	0.16417910447761194	0.0	0.0	0.0	0.0	0.49624060150375937	0.0	0.8300000000000001	0.125	0.7272727272727273	0.0	0.5066666666666667	0.5066666666666667	0.0	0.01	0.012	0.01807228915662651
2019-12-19 11:05:00	1.0	0.0	0.4341736694677871	0.0	0.017241379310344827	0.0	0.15360501567398116	0.0	0.0	0.7487644151565074	0.5287958115183244	0.18440366972477065	0.5076142131979695	0.08	0.09	1.0	0.08499999999999999	0.5	0.16417910447761194	0.0	0.0	0.0	0.0	0.49624060150375937	0.0	0.8300000000000001	0.125	0.7272727272727273	0.0	0.5066666666666667	0.5066666666666667	0.0	0.01	0.012	0.01807228915662651
2019-12-19 11:10:00	1.0	0.0	0.44937975190076035	0.0	0.017241379310344827	0.0	0.1567398119122257	0.0	0.0	0.7446457990115322	0.5261780104712042	0.1798165137614679	0.5076142131979695	0.01	0.0	1.0	0.105	0.5	0.16417910447761194	0.0	0.0	0.0	0.0	0.49624060150375937	0.0	0.8300000000000001	0.125	0.7272727272727273	0.0	0.5066666666666667	0.5066666666666667	0.0	0.01	0.012	0.01807228915662651
2019-12-19 11:15:00	1.0	0.0	0.4633853541416567	0.0	0.017241379310344827	0.0	0.1598746081504702	0.0	0.0	0.7479406919275122	0.5366492146596857	0.1963302752293578	0.5076142131979695	0.08	0.08	1.0	0.125	0.5	0.16417910447761194	0.0	0.0	0.0	0.0	0.49624060150375937	0.0	0.8300000000000001	0.125	0.7272727272727273	0.0	0.5066666666666667	0.5066666666666667	0.0	0.01	0.012	0.01807228915662651
2019-12-19 11:20:00	1.0	0.0	0.4409763905562225	0.0	0.017241379310344827	0.0	0.16300940438871472	0.0	0.0	0.7397034596375617	0.5340314136125653	0.18990825688073396	0.5076142131979695	0.08	0.08	1.0	0.11499999999999999	0.5	0.16417910447761194	0.0	0.0	0.0	0.0	0.49624060150375937	0.0	0.8300000000000001	0.125	0.7272727272727273	0.0	0.5066666666666667	0.5066666666666667	0.0	0.01	0.012	0.01807228915662651
2019-12-19 11:25:00	1.0	0.0	0.43777511004401765	0.0	0.017241379310344827	0.0	0.16614420062695923	0.0	0.0	0.7306425041186161	0.5261780104712042	0.1889908256880734	0.5076142131979695	0.09	0.11	1.0	0.11	0.5	0.16417910447761194	0.0	0.0	0.0	0.0	0.49624060150375937	0.0	0.8300000000000001	0.125	0.7272727272727273	0.0	0.5066666666666667	0.5066666666666667	0.0	0.01	0.012	0.01807228915662651
2019-12-19 11:30:00	1.0	0.0	0.45978391356542625	0.0	0.017241379310344827	0.0	0.16614420062695923	0.0	0.0	0.729818780889621	0.5287958115183244	0.1926605504587156	0.5076142131979695	0.01	0.0	1.0	0.1	0.5	0.16417910447761194	0.0	0.0	0.0	0.0	0.49624060150375937	0.0	0.8300000000000001	0.125	0.7272727272727273	0.0	0.5066666666666667	0.5066666666666667	0.0	0.01	0.012	0.01807228915662651
2019-12-19 11:35:00	1.0	0.0	0.4553821528611445	0.0	0.017241379310344827	0.0	0.16927899686520373	0.0	0.0	0.7314662273476111	0.5366492146596857	0.1889908256880734	0.5076142131979695	0.08	0.08	1.0	0.105	0.5	0.16417910447761194	0.0	0.0	0.0	0.0	0.49624060150375937	0.0	0.8300000000000001	0.125	0.7272727272727273	0.0	0.5066666666666667	0.5066666666666667	0.0	0.01	0.012	0.01807228915662651
2019-12-19 11:40:00	1.0	0.0	0.4405762304921969	0.0	0.017241379310344827	0.0	0.17554858934169276	0.0	0.0	0.7224052718286655	0.5340314136125653	0.18073394495412845	0.5076142131979695	0.08	0.08	1.0	0.11	0.5	0.16417910447761194	0.0	0.0	0.0	0.0	0.49624060150375937	0.0	0.8300000000000001	0.125	0.7272727272727273	0.0	0.5066666666666667	0.5066666666666667	0.0	0.01	0.012	0.01807228915662651
2019-12-19 11:45:00	1.0	0.0	0.44297719087635057	0.0	0.017241379310344827	0.0	0.17554858934169276	0.0	0.0	0.714168039538715	0.5261780104712042	0.1853211009174312	0.5076142131979695	0.04	0.1	1.0	0.11499999999999999	0.5	0.16417910447761194	0.0	0.0	0.0	0.0	0.49624060150375937	0.0	0.8300000000000001	0.125	0.7272727272727273	0.0	0.5066666666666667	0.5066666666666667	0.0	0.01	0.012	0.01807228915662651
2019-12-19 11:50:00	1.0	0.0	0.47539015606242496	0.0	0.017241379310344827	0.0	0.17554858934169276	0.0	0.0	0.714168039538715	0.5261780104712042	0.18990825688073396	0.5076142131979695	0.01	0.0	1.0	0.1	0.5	0.16417910447761194	0.0	0.0	0.0	0.0	0.49624060150375937	0.0	0.8300000000000001	0.125	0.7272727272727273	0.0	0.5066666666666667	0.5066666666666667	0.0	0.01	0.012	0.01807228915662651
2019-12-19 11:55:00	1.0	0.0	0.4649859943977591	0.0	0.017241379310344827	0.0	0.1786833855799373	0.0	0.0	0.714168039538715	0.5366492146596857	0.18623853211009175	0.5076142131979695	0.08	0.08	1.0	0.08499999999999999	0.5	0.16417910447761194	0.0	0.0	0.0	0.0	0.49624060150375937	0.0	0.8300000000000001	0.125	0.7272727272727273	0.0	0.5066666666666667	0.5066666666666667	0.0	0.01	0.012	0.01807228915662651
2019-12-19 12:00:00	1.0	0.0	0.44657863145258103	0.0	0.017241379310344827	0.0	0.1849529780564263	0.0	0.0	0.7067545304777595	0.5366492146596857	0.18807339449541285	0.5076142131979695	0.08	0.08	1.0	0.06999999999999999	0.5	0.16417910447761194	0.0	0.0	0.0	0.0	0.49624060150375937	0.0	0.8300000000000001	0.125	0.7272727272727273	0.0	0.5066666666666667	0.5066666666666667	0.0	0.01	0.012	0.01807228915662651
2019-12-19 12:05:00	1.0	0.0	0.41976790716286516	0.0	0.017241379310344827	0.0	0.1849529780564263	0.0	0.0	0.7001647446457989	0.5287958115183244	0.19174311926605506	0.5076142131979695	0.09	0.11	1.0	0.08499999999999999	0.5	0.16417910447761194	0.0	0.0	0.0	0.0	0.49624060150375937	0.0	0.8300000000000001	0.125	0.7272727272727273	0.0	0.5066666666666667	0.5066666666666667	0.0	0.01	0.012	0.01807228915662651
2019-12-19 12:10:00	1.0	0.0	0.4485794317727091	0.0	0.017241379310344827	0.0	0.18808777429467083	0.0	0.0	0.6927512355848434	0.5261780104712042	0.20275229357798166	0.5076142131979695	0.09	0.11	1.0	0.095	0.5	0.16417910447761194	0.0	0.0	0.0	0.0	0.49624060150375937	0.0	0.8300000000000001	0.125	0.7272727272727273	0.0	0.5066666666666667	0.5066666666666667	0.0	0.01	0.012	0.01807228915662651
2019-12-19 12:15:00	1.0	0.0	0.44217687074829937	0.0	0.017241379310344827	0.0	0.19435736677115986	0.0	0.0	0.687808896210873	0.5287958115183244	0.22660550458715598	0.5076142131979695	0.01	0.0	1.0	0.11	0.5	0.16417910447761194	0.0	0.0	0.0	0.0	0.49624060150375937	0.0	0.8300000000000001	0.125	0.7272727272727273	0.0	0.5066666666666667	0.5066666666666667	0.0	0.01	0.012	0.01807228915662651
2019-12-19 12:20:00	1.0	0.0	0.4401760704281713	0.0	0.017241379310344827	0.0	0.20062695924764887	0.0	0.0	0.686161449752883	0.5418848167539266	0.3155963302752294	0.5076142131979695	0.06	0.1	1.0	0.09	0.5	0.16417910447761194	0.0	0.0	0.0	0.0	0.49624060150375937	0.0	0.8300000000000001	0.125	0.7272727272727273	0.0	0.5066666666666667	0.5066666666666667	0.0	0.01	0.012	0.01807228915662651
2019-12-19 12:25:00	1.0	0.0	0.43897559023609445	0.0	0.017241379310344827	0.0	0.21630094043887144	0.0	0.0	0.6672158154859966	0.5471204188481674	0.2596330275229358	0.5076142131979695	0.13	0.13	1.0	0.075	0.5	0.16417910447761194	0.0	0.0	0.0	0.0	0.49624060150375937	0.0	0.8300000000000001	0.125	0.7272727272727273	0.0	0.5066666666666667	0.5066666666666667	0.0	0.01	0.012	0.01807228915662651
2019-12-19 12:30:00	1.0	0.0	0.4217687074829932	0.0	0.017241379310344827	0.0	0.21630094043887144	0.0	0.0	0.658154859967051	0.5392670157068062	0.2522935779816514	0.5076142131979695	0.13	0.13	1.0	0.06	0.5	0.16417910447761194	0.0	0.0	0.0	0.0	0.49624060150375937	0.0	0.8300000000000001	0.125	0.7272727272727273	0.0	0.5066666666666667	0.5066666666666667	0.0	0.01	0.012	0.01807228915662651
2019-12-19 12:35:00	1.0	0.0	0.43217286914765907	0.0	0.017241379310344827	0.0	0.21943573667711597	0.0	0.0	0.6540362438220757	0.5366492146596857	0.22018348623853212	0.5076142131979695	0.13	0.15	1.0	0.09	0.5	0.16417910447761194	0.0	0.0	0.0	0.0	0.49624060150375937	0.0	0.8300000000000001	0.125	0.7272727272727273	0.0	0.5066666666666667	0.5066666666666667	0.0	0.01	0.012	0.01807228915662651
2019-12-19 12:40:00	1.0	0.0	0.4509803921568628	0.0	0.017241379310344827	0.0	0.21630094043887144	0.0	0.0	0.6523887973640856	0.531413612565445	0.20917431192660552	0.5076142131979695	0.09	0.15	1.0	0.12	0.5	0.16417910447761194	0.0	0.0	0.0	0.0	0.49624060150375937	0.0	0.8300000000000001	0.125	0.7272727272727273	0.0	0.5066666666666667	0.5066666666666667	0.0	0.01	0.012	0.01807228915662651
2019-12-19 12:45:00	1.0	0.0	0.42977190876350546	0.0	0.017241379310344827	0.0	0.21943573667711597	0.0	0.0	0.6507413509060955	0.531413612565445	0.2486238532110092	0.5076142131979695	0.08	0.11	1.0	0.155	0.5	0.16417910447761194	0.0	0.0	0.0	0.0	0.49624060150375937	0.0	0.8300000000000001	0.125	0.7272727272727273	0.0	0.5066666666666667	0.5066666666666667	0.0	0.01	0.012	0.01807228915662651
[truncated: 46,791 more rows]
