# Supplementary material for: Enhancing autonomous agriculture control systems in greenhouses for sustainable resource usage using deep learning techniques
Source: PLoS One. 2026 Mar 26;21(3):e0344946. doi: 10.1371/journal.pone.0344946 (PMC13020848; doi:10.1371/journal.pone.0344946)
Supplement: S1 File — (Supporting Information.ZIP) [file pone.0344946.s001.zip › Supporting Information/data/Preproduce_figures/AICUresource_consumption.csv]

%time	Heat_cons	ElecHigh	ElecLow	CO2_cons	Irr	Drain
2019-12-22	1.6989261744966444	3.281148958267539	1.3986742421328673	0.6377660325583119	0.2989967300765793	0.0
2019-12-29	3.6540604026845642	5.266862170087976	0.749271562937063	1.249113093781288	0.1627871085972487	1.8494271685761046
2020-01-05	3.1366107382550337	6.767726896909543	0.9576048933566434	2.2658681425445915	0.20597552516386572	0.8837970540098199
2020-01-12	2.172734899328859	6.732385893525829	1.2643502325174827	3.1278167018949086	0.28238580062788043	0.8510638297872339
2020-01-19	1.7548993288590604	6.185013911121136	1.3125	3.068695056921422	0.22590864050230433	0.7037643207855973
2020-01-26	2.101812080536913	6.532333258741259	1.6335227272727273	2.2305039344383877	0.2624526852894418	0.6873977086743044
2020-02-02	1.2155033557046981	6.1400105274080765	2.9073426573426575	3.4812610227314864	0.2790636147381407	0.8510638297872339
2020-02-09	1.4073825503355706	5.215053763591247	5.447916666958042	3.132112070308154	0.3106243806906685	1.0474631751227494
2020-02-16	1.4988422818791947	5.096774193999549	5.6875	3.8597853969666627	0.3205909383598878	1.1129296235679214
2020-02-23	2.2869463087248323	4.242499436047823	4.851908508741259	3.1821732636184965	0.33720186780858663	1.243862520458265
2020-03-01	3.8165939597315437	3.4097300554928944	4.4375	2.248266377424259	0.317268752470148	0.9001636661211129
2020-03-08	2.6099496644295304	3.9880442133995038	4.802083333041958	2.82506395223792	0.37042372670598434	1.276595744680851
2020-03-15	1.642298657718121	3.8172043009248817	4.802083333041958	3.446409797159491	0.37706809848546385	1.178396072013093
2020-03-22	1.9424496644295304	2.391307617414843	4.125	3.0059393480921126	0.3920179349892928	1.4402618657937805
2020-03-29	2.625956375838926	0.8200240618091585	3.5665792543706294	3.3320477991619386	0.5514828576968018	2.471358428805237
2020-04-05	2.147718120805369	1.4155199643582224	2.242132867132867	2.9284124893388213	0.47008930339817745	1.7675941080196398
2020-04-12	0.5690939597315436	0.9802992713737876	3.040646853146853	4.601828152927652	0.5680937871455006	2.2913256955810146
2020-04-19	1.2120805369127516	1.5591773810060907	2.61756993006993	4.061216776059628	0.5431773929724524	2.078559738134206
2020-04-26	0.8675335570469799	0.6579066090683511	3.062062937062937	4.998788637964919	0.664437177947954	2.92962356792144
2020-05-03	0.9746979865771813	1.82682908549515	2.370629370629371	3.640202202692179	0.4551394668943485	1.5711947626841243
2020-05-10	0.8520805369127518	0.03398751770809835	0.7902097902097903	3.474660370081952	0.4833780469571365	1.4075286415711945
2020-05-17	1.441761744966443	0.0	0.0	2.8581784922312456	0.4667671175084377	2.1931260229132565
2020-05-24	0.40550335570469803	0.0	0.0	2.2030011866355173	0.4783947681225269	2.48772504091653
2020-05-31	0.2959731543624161	0.0	0.0	0.9611994734304891	0.37042372670598434	1.3747954173486088
