# Supplementary material for: Enhancing autonomous agriculture control systems in greenhouses for sustainable resource usage using deep learning techniques
Source: PLoS One. 2026 Mar 26;21(3):e0344946. doi: 10.1371/journal.pone.0344946 (PMC13020848; doi:10.1371/journal.pone.0344946)
Supplement: S1 File — (Supporting Information.ZIP) [file pone.0344946.s001.zip › Supporting Information/data/Preproduce_figures/AICUResults.csv]

%time	Stem_elong	Stem_thick	Cum_trusses
2019-12-22	0.32587859424920135	0.23188405797101463	0.0
2019-12-29	0.6837060702875399	0.7246376811594202	0.05063291139240506
2020-01-05	0.8722044728434506	1.0	0.13080168776371306
2020-01-12	0.8498402555910545	0.9855072463768115	0.1940928270042194
2020-01-19	0.8370607028753996	0.855072463768116	0.24050632911392403
2020-01-26	0.7635782747603834	0.6666666666666667	0.2869198312236287
2020-02-02	0.6677316293929714	0.6086956521739131	0.33755274261603374
2020-02-09	0.7124600638977638	0.5797101449275361	0.38396624472573837
2020-02-16	0.6581469648562301	0.6666666666666667	0.4345991561181434
2020-02-23	0.8945686900958467	0.652173913043478	0.4852320675105485
2020-03-01	0.8115015974440896	0.5652173913043477	0.5485232067510548
2020-03-08	0.8945686900958467	0.7246376811594202	0.6075949367088608
2020-03-15	0.8051118210862622	0.6666666666666667	0.6666666666666667
2020-03-22	0.8722044728434506	0.681159420289855	0.7172995780590719
2020-03-29	0.8434504792332269	0.7246376811594202	0.7763713080168777
2020-04-05	0.8690095846645369	0.6666666666666667	0.8270042194092827
2020-04-12	0.696485623003195	0.5942028985507246	0.8945147679324895
2020-04-19	0.17571884984025565	0.4492753623188406	0.9240506329113924
2020-04-26			0.9240506329113924
2020-05-03
2020-05-10
2020-05-17
2020-05-24
