# Supplementary material for: Enhancing autonomous agriculture control systems in greenhouses for sustainable resource usage using deep learning techniques
Source: PLoS One. 2026 Mar 26;21(3):e0344946. doi: 10.1371/journal.pone.0344946 (PMC13020848; doi:10.1371/journal.pone.0344946)
Supplement: S1 File — (Supporting Information.ZIP) [file pone.0344946.s001.zip › Supporting Information/data/Preproduce_figures/Automatoesresource_consumption.csv]

%time	Heat_cons	ElecHigh	ElecLow	CO2_cons	Irr	Drain
2019-12-22	1.0545805369127517	3.8348748026167385	3.0665064108391613	1.1223409352171172	0.026109360910773156	0.0
2019-12-29	0.9680536912751678	4.737198285585382	5.7293123548951055	2.6364630622612824	0.18571019123645313	0.050736497545008176
2020-01-05	1.316526845637584	4.376268892397925	5.3263403260489515	2.195084102792302	0.22026092448974674	1.0425531914893615
2020-01-12	2.097030201342282	4.69208211143695	5.608974358391609	2.0841213186487186	0.2677681827130255	0.8641571194762684
2020-01-19	2.7194295302013423	4.601849763140086	5.676573425699301	2.0412046649608784	0.22889860780307014	0.08019639934533551
2020-01-26	1.7390939597315438	4.737198285585382	5.7162004659090915	2.1454431786998924	0.30231891596631905	0.5564648117839607
2020-02-02	0.87251677852349	4.601849763140086	5.706293705419581	2.8167327696814626	0.44484069063615517	1.9656301145662847
2020-02-09	0.9326677852348993	4.421385066546357	5.736013986013987	2.4075042088478513	0.44052184897949354	1.7004909983633385
2020-02-16	0.8195134228187919	4.601849763140086	5.8003350812937065	3.1979023621463267	0.4491595322928169	1.7086743044189852
2020-02-23	1.1909899328859062	4.376268892397925	5.762237763111889	2.653317002262024	0.4534783739494786	1.4746317512274958
2020-03-01	1.8495805369127518	4.0604556733588995	5.696386948426574	2.2289588311640154	0.5009856321727573	1.7708674304418983
2020-03-08	1.5556711409395974	3.8348748026167385	5.771780304195804	2.21922470426818	0.5657682570226829	2.150572831423895
2020-03-15	1.2841610738255034	3.9251071509136026	5.812791375	2.5081271924945305	0.6694204567825636	2.972176759410802
2020-03-22	1.4813758389261746	3.1581321903902553	5.810314685314685	2.8310898283086736	0.7126088733491805	3.273322422258592
2020-03-29	1.8329697986577183	1.3986013986013988	5.403190561188811	3.306609300255868	0.8940002229289721	4.121112929623568
2020-04-05	1.117248322147651	2.706970448905933	4.392263986013987	3.263840976007713	0.8464929647056934	4.0229132569558095
2020-04-12	0.640268456375839	1.5790660951951276	3.8733974344405597	4.520525071383542	1.0019712643455145	4.805237315875614
2020-04-19	0.6082046979865772	2.2106925332731784	3.551354895104895	3.697173070790225	0.9587828477788976	4.8936170212765955
2020-04-26	0.7389261744966443	0.8572073088202121	2.5522290209790213	4.3140999369599875	1.0494785225687933	5.101472995090016
2020-05-03	0.752013422818792	1.488833746898263	2.3897872963286715	2.768259954759521	0.7687538148857826	3.605564648117839
2020-05-10	1.2731375838926176	0.0	1.0089597902097902	3.385891378351318	0.83785528139237	3.4615384615384612
2020-05-17	3.0888926174496647	0.0	0.0	2.646085934660882	0.5787247819926679	1.9443535188216037
2020-05-24	0.6495805369127517	0.0	0.0	1.2711647420921866	0.4577972156061403	1.2356792144026185
2020-05-31	0.5105033557046981	0.0	0.0	0.5163285867912633	0.24185513277305523	0.23895253682487722
