# Supplementary material for: Enhancing autonomous agriculture control systems in greenhouses for sustainable resource usage using deep learning techniques
Source: PLoS One. 2026 Mar 26;21(3):e0344946. doi: 10.1371/journal.pone.0344946 (PMC13020848; doi:10.1371/journal.pone.0344946)
Supplement: S1 File — (Supporting Information.ZIP) [file pone.0344946.s001.zip › Supporting Information/data/Preproduce_figures/AutomatoesResults.csv]

%time	Stem_elong	Stem_thick	Cum_trusses
2019-12-22	0.19169329073482433	0.20289855072463747	0.0
2019-12-29	0.670926517571885	0.5942028985507246	0.05063291139240506
2020-01-05	0.9233226837060704	0.8840579710144929	0.12236286919831224
2020-01-12	0.8146964856230032	0.8405797101449275	0.1940928270042194
2020-01-19	0.8370607028753996	0.6086956521739131	0.24472573839662448
2020-01-26	0.8849840255591057	0.681159420289855	0.2869198312236287
2020-02-02	0.7635782747603834	0.5652173913043477	0.3291139240506329
2020-02-09	0.9169329073482431	0.6376811594202898	0.38818565400843885
2020-02-16	0.9361022364217253	0.6666666666666667	0.43881856540084385
2020-02-23	0.8722044728434506	0.7101449275362317	0.4936708860759494
2020-03-01	0.8753993610223643	0.7246376811594202	0.5485232067510548
2020-03-08	0.8785942492012782	0.7681159420289856	0.6160337552742616
2020-03-15	1.0	0.6666666666666667	0.6751054852320676
2020-03-22	0.9361022364217253	0.5942028985507246	0.729957805907173
2020-03-29	0.8466453674121406	0.4782608695652173	0.7890295358649789
2020-04-05	0.7891373801916934	0.4492753623188406	0.8481012658227848
2020-04-12	0.70926517571885	0.42028985507246364	0.9113924050632911
2020-04-19	0.5846645367412142	0.30434782608695654	0.949367088607595
2020-04-26			0.949367088607595
2020-05-03
2020-05-10
2020-05-17
2020-05-24
