# Supplementary material for: Enhancing autonomous agriculture control systems in greenhouses for sustainable resource usage using deep learning techniques
Source: PLoS One. 2026 Mar 26;21(3):e0344946. doi: 10.1371/journal.pone.0344946 (PMC13020848; doi:10.1371/journal.pone.0344946)
Supplement: S1 File — (Supporting Information.ZIP) [file pone.0344946.s001.zip › Supporting Information/data/Preproduce_figures/Digilogresource_consumption.csv]

%time	Heat_cons	ElecHigh	ElecLow	CO2_cons	Irr	Drain
2019-12-22	1.7429194630872484	2.9836077897586284	3.439029720279721	0.8534508250825081	0.007200837916010951	0.0
2019-12-29	0.44224832214765103	4.299045040830138	6.539044288461539	0.971693788704713	0.11953390940578179	0.0
2020-01-05	0.9655369127516779	4.463643883149109	6.401660839160839	1.4298772351392441	0.14689709348662341	0.5090016366612111
2020-01-12	1.517013422818792	4.662230242725017	6.853511070804196	1.9976081655356548	0.21602513748032853	0.2144026186579378
2020-01-19	2.439815436241611	4.509624783667945	6.167759324300699	2.004103763859532	0.2995548573060556	0.9689034369885432
2020-01-26	2.7539597315436244	4.666065117978795	6.710372960664337	1.6987861534468052	0.3283582089700994	0.5057283142389525
2020-02-02	1.8043288590604027	5.321415143695015	6.801136363636364	3.443542092186747	0.36724273371655847	2.2152953428805233
2020-02-09	1.7293288590604028	6.01127904398827	5.368225524475525	3.4440674231468087	0.4104477612126242	1.160392798690671
2020-02-16	1.3174328859060405	6.215053763591248	6.025058276223777	4.577353787963066	0.38884524746459137	1.0016366612111292
2020-02-23	1.144026845637584	5.9193548396120015	6.074664916958042	4.3386299180479835	0.3802042419653782	0.6873977086743044
2020-03-01	1.6022315436241612	5.4623655916986245	6.093385778846153	3.033788178143657	0.36724273371655847	0.6481178396072013
2020-03-08	1.0791442953020134	5.8381457252425	6.095643937937063	2.767159847220677	0.4190887667118373	1.4463621484451719
2020-03-15	1.005553691275168	5.666666666817054	6.092875874125874	3.2214496606964067	0.37156323646616507	0.2815057283142389
2020-03-22	0.916761744966443	5.76881720460185	6.086829837412588	3.1601092520488	0.42772977221105046	0.513911620294599
2020-03-29	1.0110906040268457	4.121324911797879	5.336756993006993	3.108008536359254	0.5616653574488542	0.5122749590834696
2020-04-05	1.086996644295302	1.6021505368824724	4.495483682692308	2.7628768346497568	0.7258444619339038	2.5679214402618653
2020-04-12	0.8297818791946309	2.6477554694337924	4.0159527972027975	4.021946556902881	0.9677926159118718	3.484451718494271
2020-04-19	0.8963255033557047	2.890142115497406	4.270833333041958	4.098472184521823	0.6826394344378381	1.7119476268412437
2020-04-26	0.8580704697986578	1.1129032253552897	4.375	4.671833455705121	0.9375490966646258	2.942716857610474
2020-05-03	0.9804865771812081	1.6397849456350102	3.75	3.472898957985686	0.8036135114268221	1.9721767594108017
2020-05-10	0.848506711409396	0.3064516129032258	2.743881118881119	3.721103556198316	0.8727415554205272	2.527004909983633
2020-05-17	0.8523825503355704	0.11775321452740808	1.6853146853146854	2.477657855897949	0.60487038494492	1.7070376432078558
2020-05-24	0.7063590604026846	0.0	0.0	0.9915452071049801	0.60487038494492	1.7070376432078558
2020-05-31	0.49520134228187923	0.0	0.0	0.8866206697074202	1.2981146897228535	0.6497545008183305
