# Supplementary material for: Enhancing autonomous agriculture control systems in greenhouses for sustainable resource usage using deep learning techniques
Source: PLoS One. 2026 Mar 26;21(3):e0344946. doi: 10.1371/journal.pone.0344946 (PMC13020848; doi:10.1371/journal.pone.0344946)
Supplement: S1 File — (Supporting Information.ZIP) [file pone.0344946.s001.zip › Supporting Information/data/Preproduce_figures/DigilogResults.csv]

%time	Stem_elong	Stem_thick	Cum_trusses
2019-12-22	0.207667731629393	0.18840579710144922	0.0
2019-12-29	0.3833865814696486	0.5652173913043477	0.0379746835443038
2020-01-05	0.6261980830670928	0.9420289855072463	0.1181434599156118
2020-01-12	0.8753993610223643	0.9855072463768115	0.1772151898734177
2020-01-19	0.7923322683706071	0.7826086956521738	0.24050632911392403
2020-01-26	0.7284345047923324	0.7681159420289856	0.27848101265822783
2020-02-02	0.5942492012779554	0.8405797101449275	0.3164556962025316
2020-02-09	0.6230031948881791	0.7536231884057971	0.36286919831223624
2020-02-16	0.670926517571885	0.7246376811594202	0.41350210970464135
2020-02-23	0.6230031948881791	0.5797101449275361	0.47257383966244726
2020-03-01	0.6613418530351438	0.652173913043478	0.5189873417721519
2020-03-08	0.7060702875399363	0.6666666666666667	0.569620253164557
2020-03-15	0.7603833865814698	0.4347826086956521	0.6371308016877637
2020-03-22	0.600638977635783	0.3913043478260869	0.6835443037974684
2020-03-29	0.6230031948881791	0.37681159420289867	0.7341772151898734
2020-04-05	0.7571884984025561	0.46376811594202905	0.8016877637130803
2020-04-12	0.904153354632588	0.5797101449275361	0.8438818565400845
2020-04-19	0.8051118210862622	0.42028985507246364	0.9029535864978903
2020-04-26			0.9240506329113924
2020-05-03
2020-05-10
2020-05-17
2020-05-24
