# Supplementary material for: Enhancing autonomous agriculture control systems in greenhouses for sustainable resource usage using deep learning techniques
Source: PLoS One. 2026 Mar 26;21(3):e0344946. doi: 10.1371/journal.pone.0344946 (PMC13020848; doi:10.1371/journal.pone.0344946)
Supplement: S1 File — (Supporting Information.ZIP) [file pone.0344946.s001.zip › Supporting Information/data/Preproduce_figures/IUACAASresource_consumption.csv]

%time	Heat_cons	ElecHigh	ElecLow	CO2_cons	Irr	Drain
2019-12-22	1.5968959731543626	2.732385893976991	1.709207458916084	0.741577261096896	0.010905075183070793	0.0
2019-12-29	2.7545637583892617	3.7837431378299122	0.0	0.46031566729706674	0.18102424803897518	0.0
2020-01-05	4.100587248322148	4.438980374464245	0.7840909090909092	0.8004412652501205	0.2224635337346442	0.6628477905073649
2020-01-12	2.7101174496644296	4.57624633431085	3.328671328671329	2.1460303185374716	0.24863571417401412	0.657937806873977
2020-01-19	2.473288590604027	4.268817204150688	5.09069055944056	2.240553253977083	0.30970413519921053	0.8242821008183305
2020-01-26	2.694815436241611	4.663207759530792	5.40909090909091	1.767098045759632	0.33587631563858045	0.8085106382978723
2020-02-02	2.5658557046979866	4.493683735168058	4.958697552447553	2.58193963733452	0.37077255622440697	0.8346972176759411
2020-02-09	2.518741610738255	4.622302428603655	4.976398601398602	2.4043274965698815	0.4580131576889734	1.2618657937806872
2020-02-16	3.2480033557046983	4.627415594856757	5.290209790209791	2.9293889791226313	0.5801499997393662	1.9639934533551553
2020-02-23	4.25758389261745	4.6264004809384165	4.983100233391608	2.7793846701524085	0.6717526312771609	2.3453355155482813
2020-03-01	4.430989932885907	4.335965109857884	4.9930069930069925	2.4040617347127973	0.6194082703984211	1.8887070376432078
2020-03-08	3.410788590604027	4.67854725919242	4.9930069930069925	2.294192880186895	0.6673906012039326	2.2307692307692304
2020-03-15	2.9905369127516783	4.652981427024589	4.989000583041958	2.756838580487262	0.6237703004716495	1.8494271685761046
2020-03-22	2.1808389261744967	4.617189262350553	4.675990675699301	2.4981705862721104	0.6194082703984211	1.6841243862520456
2020-03-29	2.6090939597315437	4.330851943604783	1.5157342657342658	2.4086290503207626	0.8418718041330653	2.2356792144026185
2020-04-05	2.6431208053691275	3.763290472817505	0.0	2.2361651796640336	0.6128652252885787	1.8592471358428804
2020-04-12	1.2748993288590604	3.119031505977893	0.0	2.5235040160195794	1.0207150371354263	4.3076923076923075
2020-04-19	1.681006711409396	0.7669749605233476	0.0	2.160640768346498	1.0272580822452688	4.654664484451718
2020-04-26	1.3068120805369128	0.0	0.0	2.70307535135536	0.9814567664763715	3.27823240589198
2020-05-03	1.798741610738255	0.0	0.0	2.027397671227797	1.0338011273551113	4.319148936170213
2020-05-10	0.9639765100671142	0.0	0.0	2.6985080357473947	0.8767680447188918	2.774140752864157
2020-05-17	1.3096812080536913	0.0	0.0	2.1967960692698485	0.8571389093893644	3.5515548281505724
2020-05-24	0.32028523489932886	0.0	0.0	1.0006921867467644	0.7786223680712547	3.1391162029459903
2020-05-31	0.33669463087248325	0.0	0.0	0.7616778432899469	0.4449270674692884	1.3469721767594107
