# Supplementary material for: Enhancing autonomous agriculture control systems in greenhouses for sustainable resource usage using deep learning techniques
Source: PLoS One. 2026 Mar 26;21(3):e0344946. doi: 10.1371/journal.pone.0344946 (PMC13020848; doi:10.1371/journal.pone.0344946)
Supplement: S1 File — (Supporting Information.ZIP) [file pone.0344946.s001.zip › Supporting Information/data/Preproduce_figures/IUACAASResults.csv]

%time	Stem_elong	Stem_thick	Cum_trusses
2019-12-22	0.35143769968051125	0.18840579710144922	0.0
2019-12-29	0.5782747603833867	0.507246376811594	0.03375527426160338
2020-01-05	0.7571884984025561	0.7536231884057971	0.09282700421940927
2020-01-12	0.5974440894568691	0.7971014492753621	0.1561181434599156
2020-01-19	0.6837060702875399	0.8695652173913042	0.20675105485232065
2020-01-26	0.6485623003194889	0.5797101449275361	0.26582278481012656
2020-02-02	0.7380191693290736	0.6956521739130435	0.32067510548523204
2020-02-09	0.8434504792332269	0.652173913043478	0.36286919831223624
2020-02-16	0.904153354632588	0.5507246376811594	0.42194092827004215
2020-02-23	0.9137380191693292	0.5507246376811594	0.47257383966244726
2020-03-01	0.8753993610223643	0.6231884057971013	0.5232067510548524
2020-03-08	0.8083067092651757	0.6231884057971013	0.5780590717299579
2020-03-15	0.7763578274760383	0.5652173913043477	0.6371308016877637
2020-03-22	0.6932907348242812	0.6666666666666667	0.6919831223628692
2020-03-29	0.635782747603834	0.5797101449275361	0.7468354430379748
2020-04-05	0.6198083067092652	0.507246376811594	0.7890295358649789
2020-04-12	0.8242811501597445	0.46376811594202905	0.8523206751054853
2020-04-19	0.8881789137380192	0.37681159420289867	0.9113924050632911
2020-04-26			0.9113924050632911
2020-05-03
2020-05-10
2020-05-17
2020-05-24
