# Supplementary material for: Enhancing autonomous agriculture control systems in greenhouses for sustainable resource usage using deep learning techniques
Source: PLoS One. 2026 Mar 26;21(3):e0344946. doi: 10.1371/journal.pone.0344946 (PMC13020848; doi:10.1371/journal.pone.0344946)
Supplement: S1 File — (Supporting Information.ZIP) [file pone.0344946.s001.zip › Supporting Information/data/Preproduce_figures/Referenceresource_consumption.csv]

%time	Heat_cons	ElecHigh	ElecLow	CO2_cons	Irr	Drain
2019-12-22	1.3221476510067114	3.4288292352808485	3.6713286713286717	0.8518555419586902	0.01661092944869885	0.0
2019-12-29	3.038590604026846	4.737198285585382	5.5069930069930075	1.3538831238179998	0.09468229785758345	0.03273322422258592
2020-01-05	3.88758389261745	4.511617414843221	5.244755244755245	1.5565691252271294	0.13953180736907034	0.27823240589198034
2020-01-12	3.9899328859060406	4.69208211143695	5.5069930069930075	1.7439524678310527	0.19268678160490665	0.14729950900163666
2020-01-19	4.2382550335570475	4.646965937288519	5.5069930069930075	1.384092891311603	0.31062438069066844	0.9165302782324058
2020-01-26	5.016778523489933	4.737198285585382	5.5069930069930075	1.1188180442763376	0.46012274572895806	2.20949263502455
2020-02-02	5.307046979865772	4.646965937288519	5.5069930069930075	1.8785367152445582	0.490022418736616	1.9312602291325693
2020-02-09	4.8624161073825505	4.737198285585382	5.5069930069930075	1.9096550005562354	0.5232442776340137	1.5875613747954171
2020-02-16	5.337248322147651	4.737198285585382	5.5069930069930075	2.2525617606704493	0.5747381589249801	2.7168576104746314
2020-02-23	4.703020134228188	4.737198285585382	5.5069930069930075	2.2869803611821857	0.6577928061684745	3.6006546644844515
2020-03-01	4.879194630872483	4.376268892397925	5.5069930069930075	2.068243890681203	0.6594538991133443	3.584288052373158
2020-03-08	4.0385906040268456	4.195804195804196	5.594405594405595	2.3537162531983538	0.7690860334747567	4.664484451718494
2020-03-15	3.3573825503355708	3.9251071509136026	5.5069930069930075	2.676913739014351	0.7408474534119687	2.3895253682487723
2020-03-22	3.1661073825503356	3.203248364538687	5.5069930069930075	2.8542044943820226	0.7142699662940505	3.9116202945990177
2020-03-29	3.516778523489933	1.3534852244529665	5.41958041958042	3.6626246746022915	0.7425085463568385	3.4533551554828144
2020-04-05	3.0587248322147653	2.977667493796526	5.41958041958042	3.480513197611896	0.7474918251914482	3.5842880523731586
2020-04-12	2.030201342281879	1.6241822693435597	5.5069930069930075	4.706468387288167	0.8454963089387714	3.846153846153846
2020-04-19	2.5838926174496644	2.075344010827882	5.5069930069930075	4.570036207216226	0.9119400267335668	4.746317512274959
2020-04-26	2.546979865771812	0.36092939318745776	1.5734265734265735	4.574615878666518	0.8239021006554629	3.5515548281505724
2020-05-03	2.703020134228188	0.0	0.0	2.3251751919012125	0.6710815497274335	3.4533551554828144
2020-05-10	1.8909395973154364	0.0	0.0	3.3487657581488484	0.7258976169081397	2.815057283142389
2020-05-17	1.924496644295302	0.0	0.0	2.6337313234694255	0.6229098543262068	2.553191489361702
2020-05-24	0.9865771812080537	0.0	0.0	2.257944873363741	0.4883613257917461	1.3420621931260228
2020-05-31	0.7348993288590604	0.0	0.0	1.6937491304186598	0.1760758521562078	0.01636661211129296
