# Supplementary material for: Enhancing autonomous agriculture control systems in greenhouses for sustainable resource usage using deep learning techniques
Source: PLoS One. 2026 Mar 26;21(3):e0344946. doi: 10.1371/journal.pone.0344946 (PMC13020848; doi:10.1371/journal.pone.0344946)
Supplement: S1 File — (Supporting Information.ZIP) [file pone.0344946.s001.zip › Supporting Information/data/Preproduce_figures/ReferenceResults.csv]

%time	Stem_elong	Stem_thick	Cum_trusses
2019-12-22	0.1821086261980831	0.0724637681159419	0.0
2019-12-29	0.5782747603833867	0.42028985507246364	0.046413502109704644
2020-01-05	0.8753993610223643	0.7681159420289856	0.12658227848101264
2020-01-12	0.7859424920127798	0.7391304347826089	0.1940928270042194
2020-01-19	0.9680511182108626	0.6666666666666667	0.2489451476793249
2020-01-26	0.8530351437699684	0.681159420289855	0.2953586497890295
2020-02-02	0.9744408945686902	0.6231884057971013	0.36286919831223624
2020-02-09	0.9520766773162939	0.5797101449275361	0.41350210970464135
2020-02-16	0.8881789137380192	0.5797101449275361	0.4683544303797468
2020-02-23	0.8051118210862622	0.5942028985507246	0.5189873417721519
2020-03-01	0.7284345047923324	0.536231884057971	0.5738396624472574
2020-03-08	0.8594249201277957	0.6231884057971013	0.6329113924050633
2020-03-15	0.8498402555910545	0.5507246376811594	0.6962025316455697
2020-03-22	0.7380191693290736	0.49275362318840576	0.751054852320675
2020-03-29	0.7987220447284347	0.5507246376811594	0.8227848101265823
2020-04-05	0.7635782747603834	0.28985507246376807	0.8818565400843882
2020-04-12	0.7763578274760383	0.23188405797101463	0.9367088607594937
2020-04-19	0.0	0.0	0.9746835443037974
2020-04-26			0.9746835443037974
2020-05-03
2020-05-10
2020-05-17
2020-05-24
