# Supplementary material for: Enhancing autonomous agriculture control systems in greenhouses for sustainable resource usage using deep learning techniques
Source: PLoS One. 2026 Mar 26;21(3):e0344946. doi: 10.1371/journal.pone.0344946 (PMC13020848; doi:10.1371/journal.pone.0344946)
Supplement: S1 File — (Supporting Information.ZIP) [file pone.0344946.s001.zip › Supporting Information/data/Preproduce_figures/root_zone_fill_missing_values.csv]

%time	EC_slab1	EC_slab2	WC_slab1	WC_slab2	t_slab1	t_slab2
2019-12-16 00:00:00	5.0	4.8	90.5	86.4	16.2	16.4
2019-12-16 00:05:00	5.0	4.8	90.3	86.6	16.1	16.3
2019-12-16 00:10:00	5.0	4.8	90.4	86.5	16.1	16.3
2019-12-16 00:15:00	5.0	4.8	90.4	86.4	16.1	16.3
2019-12-16 00:20:00	5.0	4.8	90.5	86.4	16.1	16.3
2019-12-16 00:25:00	5.0	4.8	90.3	86.4	16.1	16.3
2019-12-16 00:30:00	5.0	4.8	90.5	86.4	16.1	16.3
2019-12-16 00:35:00	4.9	4.8	90.5	86.5	16.1	16.3
2019-12-16 00:40:00	4.9	4.8	90.4	86.4	16.1	16.4
2019-12-16 00:45:00	4.9	4.8	90.3	86.6	16.2	16.4
2019-12-16 00:50:00	4.9	4.8	90.5	86.6	16.3	16.4
2019-12-16 00:55:00	4.9	4.8	90.5	86.5	16.3	16.4
2019-12-16 01:00:00	4.9	4.8	90.6	86.5	16.4	16.5
2019-12-16 01:05:00	4.9	4.8	90.5	86.4	16.4	16.6
2019-12-16 01:10:00	4.9	4.7	90.5	86.5	16.4	16.6
2019-12-16 01:15:00	4.9	4.7	90.6	86.6	16.4	16.6
2019-12-16 01:20:00	4.9	4.7	90.5	86.7	16.4	16.6
2019-12-16 01:25:00	4.9	4.7	90.6	86.5	16.5	16.6
2019-12-16 01:30:00	4.9	4.7	90.5	86.6	16.5	16.8
2019-12-16 01:35:00	4.9	4.8	90.6	86.4	16.6	16.8
2019-12-16 01:40:00	4.9	4.7	90.6	86.7	16.6	16.8
2019-12-16 01:45:00	4.9	4.7	90.8	86.9	16.6	16.8
2019-12-16 01:50:00	4.9	4.7	90.6	86.8	16.6	16.9
2019-12-16 01:55:00	4.9	4.7	90.8	86.7	16.7	16.9
2019-12-16 02:00:00	4.9	4.7	90.6	86.8	16.8	16.9
2019-12-16 02:05:00	4.9	4.7	90.7	86.6	16.8	17.0
2019-12-16 02:10:00	4.9	4.7	90.6	86.7	16.9	17.0
2019-12-16 02:15:00	4.9	4.7	90.7	86.7	16.9	17.0
2019-12-16 02:20:00	4.9	4.7	90.8	86.6	16.9	17.0
2019-12-16 02:25:00	4.9	4.7	90.8	86.7	16.9	17.1
2019-12-16 02:30:00	4.9	4.7	90.8	86.6	16.9	17.1
2019-12-16 02:35:00	4.9	4.7	90.6	86.7	16.9	17.1
2019-12-16 02:40:00	4.9	4.7	90.7	86.9	16.9	17.1
2019-12-16 02:45:00	4.9	4.7	90.6	86.6	16.9	17.1
2019-12-16 02:50:00	4.9	4.7	90.8	86.7	17.0	17.1
2019-12-16 02:55:00	4.9	4.7	90.6	86.7	17.1	17.2
2019-12-16 03:00:00	4.9	4.7	90.8	86.5	17.1	17.2
2019-12-16 03:05:00	4.9	4.7	90.8	86.7	17.1	17.2
2019-12-16 03:10:00	4.9	4.7	90.6	86.6	17.1	17.2
2019-12-16 03:15:00	4.9	4.7	90.8	86.7	17.1	17.3
2019-12-16 03:20:00	4.9	4.7	90.7	86.7	17.1	17.3
2019-12-16 03:25:00	4.9	4.7	90.7	86.8	17.1	17.3
2019-12-16 03:30:00	4.9	4.7	90.8	86.7	17.1	17.3
2019-12-16 03:35:00	4.9	4.7	90.8	86.7	17.1	17.3
2019-12-16 03:40:00	4.9	4.7	90.8	86.8	17.2	17.3
2019-12-16 03:45:00	4.9	4.7	90.7	86.7	17.3	17.4
2019-12-16 03:50:00	4.9	4.7	90.8	86.9	17.3	17.4
2019-12-16 03:55:00	4.9	4.7	90.9	86.8	17.3	17.4
2019-12-16 04:00:00	4.9	4.7	90.9	86.6	17.3	17.4
2019-12-16 04:05:00	4.9	4.7	90.8	86.9	17.3	17.4
2019-12-16 04:10:00	4.9	4.7	90.8	86.9	17.3	17.4
2019-12-16 04:15:00	4.9	4.7	90.8	86.7	17.4	17.4
2019-12-16 04:20:00	4.9	4.7	90.8	86.8	17.4	17.4
2019-12-16 04:25:00	4.9	4.7	90.8	86.7	17.4	17.5
2019-12-16 04:30:00	4.9	4.7	90.9	86.7	17.4	17.5
2019-12-16 04:35:00	4.9	4.7	90.8	87.0	17.4	17.5
2019-12-16 04:40:00	4.9	4.7	90.8	86.7	17.4	17.5
2019-12-16 04:45:00	4.9	4.7	90.9	86.8	17.4	17.6
2019-12-16 04:50:00	4.9	4.7	90.8	86.7	17.4	17.6
2019-12-16 04:55:00	4.9	4.7	90.8	86.8	17.4	17.6
2019-12-16 05:00:00	4.9	4.7	90.8	86.8	17.4	17.6
2019-12-16 05:05:00	4.9	4.7	90.9	87.0	17.5	17.6
2019-12-16 05:10:00	4.9	4.7	90.8	86.7	17.5	17.6
2019-12-16 05:15:00	4.9	4.7	90.8	87.1	17.6	17.6
2019-12-16 05:20:00	4.9	4.7	90.8	86.8	17.6	17.6
2019-12-16 05:25:00	4.9	4.7	90.9	86.7	17.6	17.6
2019-12-16 05:30:00	4.9	4.7	90.8	86.7	17.6	17.7
2019-12-16 05:35:00	4.9	4.7	90.8	86.6	17.6	17.7
2019-12-16 05:40:00	4.9	4.7	90.8	87.1	17.6	17.8
2019-12-16 05:45:00	4.9	4.7	90.9	86.6	17.6	17.7
2019-12-16 05:50:00	4.9	4.7	90.7	86.7	17.6	17.8
2019-12-16 05:55:00	4.9	4.7	90.7	86.8	17.6	17.8
2019-12-16 06:00:00	4.9	4.7	90.9	86.7	17.6	17.9
2019-12-16 06:05:00	4.9	4.7	90.8	86.8	17.7	17.9
2019-12-16 06:10:00	4.9	4.7	90.8	87.1	17.8	17.9
2019-12-16 06:15:00	4.9	4.7	90.8	86.8	17.8	17.9
2019-12-16 06:20:00	4.9	4.7	90.8	86.8	17.8	17.9
2019-12-16 06:25:00	4.9	4.7	90.8	87.0	17.8	17.9
2019-12-16 06:30:00	4.9	4.7	90.9	87.0	17.8	17.9
2019-12-16 06:35:00	4.9	4.7	90.8	86.8	17.8	17.9
2019-12-16 06:40:00	4.9	4.7	90.9	87.1	17.9	17.9
2019-12-16 06:45:00	4.9	4.7	90.9	86.9	17.9	17.9
2019-12-16 06:50:00	4.9	4.7	90.7	86.8	17.9	17.9
2019-12-16 06:55:00	4.9	4.7	90.8	87.1	17.9	17.9
2019-12-16 07:00:00	4.9	4.7	90.9	87.0	17.9	17.9
2019-12-16 07:05:00	4.9	4.7	90.9	86.9	17.9	17.9
2019-12-16 07:10:00	4.9	4.7	90.8	86.7	17.9	18.0
2019-12-16 07:15:00	4.9	4.7	90.8	87.2	17.9	18.0
2019-12-16 07:20:00	4.9	4.7	90.9	86.9	17.9	18.0
2019-12-16 07:25:00	4.9	4.7	90.8	86.8	17.9	18.0
2019-12-16 07:30:00	4.9	4.7	91.0	86.8	17.9	18.1
2019-12-16 07:35:00	4.9	4.7	90.8	87.1	17.9	18.1
2019-12-16 07:40:00	4.9	4.7	91.0	86.8	17.9	18.1
2019-12-16 07:45:00	4.9	4.7	90.9	87.1	17.9	18.1
2019-12-16 07:50:00	4.9	4.7	90.9	86.8	17.9	18.1
2019-12-16 07:55:00	4.9	4.7	90.8	87.1	18.0	18.1
2019-12-16 08:00:00	4.9	4.7	90.8	86.8	18.1	18.1
2019-12-16 08:05:00	4.9	4.7	90.8	86.9	18.1	18.1
2019-12-16 08:10:00	4.9	4.7	90.8	87.0	18.1	18.1
2019-12-16 08:15:00	4.9	4.7	90.8	86.8	18.1	18.1
2019-12-16 08:20:00	4.9	4.7	90.8	86.8	18.1	18.1
2019-12-16 08:25:00	4.9	4.7	91.0	86.8	18.1	18.1
2019-12-16 08:30:00	4.9	4.7	91.0	87.1	18.1	18.1
2019-12-16 08:35:00	4.9	4.7	90.8	87.2	18.0	18.1
2019-12-16 08:40:00	4.9	4.7	90.8	87.0	18.0	18.1
2019-12-16 08:45:00	4.9	4.7	90.7	86.7	15.9	16.0
2019-12-16 08:50:00	4.9	4.7	90.6	86.7	16.0	16.1
2019-12-16 08:55:00	4.9	4.7	90.7	86.7	16.1	16.2
2019-12-16 09:00:00	4.9	4.7	90.6	86.8	16.1	16.3
2019-12-16 09:05:00	4.9	4.7	90.7	86.8	16.2	16.3
2019-12-16 09:10:00	4.9	4.7	90.7	86.9	16.3	16.4
2019-12-16 09:15:00	4.8	4.7	90.7	86.6	16.3	16.4
2019-12-16 09:20:00	4.8	4.7	90.7	87.0	16.4	16.4
2019-12-16 09:25:00	4.8	4.7	90.8	87.0	16.5	16.5
2019-12-16 09:30:00	4.8	4.7	90.8	86.9	16.5	16.6
2019-12-16 09:35:00	4.8	4.7	90.8	87.1	16.5	16.6
2019-12-16 09:40:00	4.8	4.7	90.9	86.6	16.6	16.7
2019-12-16 09:45:00	4.8	4.7	90.8	86.9	16.7	16.7
2019-12-16 09:50:00	4.9	4.7	90.8	87.1	16.7	16.8
2019-12-16 09:55:00	4.9	4.7	90.8	86.9	16.8	16.8
2019-12-16 10:00:00	4.9	4.7	90.8	86.8	16.8	16.9
2019-12-16 10:05:00	4.9	4.7	90.9	86.7	16.9	16.9
2019-12-16 10:10:00	4.9	4.7	90.8	86.8	16.9	16.9
2019-12-16 10:15:00	4.9	4.7	90.9	86.7	16.9	16.9
2019-12-16 10:20:00	4.9	4.7	90.6	86.9	16.9	16.9
2019-12-16 10:25:00	4.9	4.7	90.9	86.9	17.0	17.1
2019-12-16 10:30:00	4.9	4.7	90.8	86.8	17.1	17.1
2019-12-16 10:35:00	4.9	4.7	90.8	86.9	17.1	17.1
2019-12-16 10:40:00	4.9	4.7	90.8	86.7	17.1	17.1
2019-12-16 10:45:00	4.9	4.7	90.8	87.2	17.1	17.1
2019-12-16 10:50:00	4.9	4.7	90.7	86.8	17.2	17.3
2019-12-16 10:55:00	4.8	4.7	90.9	87.0	17.3	17.3
2019-12-16 11:00:00	4.8	4.7	90.8	86.9	17.3	17.4
2019-12-16 11:05:00	4.8	4.7	90.8	86.7	17.4	17.4
2019-12-16 11:10:00	4.8	4.7	90.8	86.8	17.4	17.5
2019-12-16 11:15:00	4.8	4.7	90.8	87.0	17.6	17.6
2019-12-16 11:20:00	4.8	4.7	90.8	87.0	17.6	17.6
2019-12-16 11:25:00	4.8	4.7	90.9	86.8	17.6	17.8
2019-12-16 11:30:00	4.8	4.7	90.9	86.8	17.8	17.8
2019-12-16 11:35:00	4.8	4.7	90.8	86.9	17.9	17.9
2019-12-16 11:40:00	4.8	4.7	90.8	87.0	17.9	17.9
2019-12-16 11:45:00	4.8	4.7	91.0	87.2	18.1	18.0
2019-12-16 11:50:00	4.8	4.6	91.0	87.2	18.1	18.1
2019-12-16 11:55:00	4.8	4.7	91.1	87.1	18.1	18.1
2019-12-16 12:00:00	4.8	4.7	91.0	86.9	18.3	18.3
2019-12-16 12:05:00	4.8	4.7	91.1	87.2	18.3	18.3
2019-12-16 12:10:00	4.8	4.6	91.0	87.3	18.4	18.4
2019-12-16 12:15:00	4.8	4.6	91.0	87.2	18.4	18.4
2019-12-16 12:20:00	4.8	4.7	90.8	87.2	18.5	18.4
2019-12-16 12:25:00	4.8	4.7	91.1	86.9	18.6	18.6
2019-12-16 12:30:00	4.8	4.6	90.9	87.2	18.6	18.6
2019-12-16 12:35:00	4.8	4.6	91.1	87.2	18.8	18.8
2019-12-16 12:40:00	4.8	4.6	91.1	87.2	18.8	18.8
2019-12-16 12:45:00	4.8	4.6	91.1	87.3	18.9	18.9
2019-12-16 12:50:00	4.8	4.6	91.1	87.3	18.9	18.9
2019-12-16 12:55:00	4.8	4.6	91.1	86.9	18.9	18.9
2019-12-16 13:00:00	4.7	4.6	91.4	88.3	22.4	22.6
2019-12-16 13:05:00	4.8	4.6	91.2	87.2	19.3	19.3
2019-12-16 13:10:00	4.8	4.6	91.2	87.2	19.4	19.4
2019-12-16 13:15:00	4.8	4.6	91.0	87.2	19.4	19.4
2019-12-16 13:20:00	4.8	4.6	91.1	87.3	19.5	19.4
2019-12-16 13:25:00	4.8	4.6	91.2	87.2	19.6	19.6
2019-12-16 13:30:00	4.8	4.6	91.2	87.2	19.6	19.6
2019-12-16 13:35:00	4.8	4.6	91.2	87.3	19.7	19.6
2019-12-16 13:40:00	4.8	4.6	91.1	87.3	19.8	19.7
2019-12-16 13:45:00	4.8	4.6	91.1	87.2	19.8	19.8
2019-12-16 13:50:00	4.8	4.6	91.2	87.3	19.9	19.8
2019-12-16 13:55:00	4.8	4.6	91.1	87.2	19.9	19.9
2019-12-16 14:00:00	4.8	4.6	91.1	87.2	19.9	19.9
2019-12-16 14:05:00	4.8	4.6	91.2	87.2	20.0	19.9
2019-12-16 14:10:00	4.8	4.6	91.2	87.3	20.1	20.0
2019-12-16 14:15:00	4.8	4.6	91.1	87.3	20.1	20.1
2019-12-16 14:20:00	4.8	4.6	91.2	87.3	20.2	20.1
2019-12-16 14:25:00	4.8	4.6	91.2	87.3	20.2	20.2
2019-12-16 14:30:00	4.8	4.6	91.2	87.3	20.3	20.2
2019-12-16 14:35:00	4.8	4.6	91.2	87.2	20.3	20.3
2019-12-16 14:40:00	4.8	4.6	91.1	87.4	20.4	20.3
2019-12-16 14:45:00	4.8	4.6	91.2	87.4	20.4	20.4
2019-12-16 14:50:00	4.8	4.6	91.1	87.4	20.4	20.3
2019-12-16 14:55:00	4.8	4.6	91.1	87.3	20.4	20.3
2019-12-16 15:00:00	4.8	4.6	91.1	87.3	20.4	20.3
2019-12-16 15:05:00	4.8	4.6	91.2	87.2	20.4	20.4
2019-12-16 15:10:00	4.8	4.6	91.2	87.3	20.4	20.4
2019-12-16 15:15:00	4.8	4.6	91.1	87.3	20.4	20.4
2019-12-16 15:20:00	4.8	4.6	91.2	87.3	20.4	20.4
2019-12-16 15:25:00	4.8	4.6	91.1	87.5	20.4	20.4
2019-12-16 15:30:00	4.8	4.6	91.2	87.5	20.4	20.4
2019-12-16 15:35:00	4.8	4.6	91.2	87.4	20.4	20.4
2019-12-16 15:40:00	4.8	4.6	91.2	87.0	20.4	20.4
2019-12-16 15:45:00	4.8	4.7	91.1	87.3	20.5	20.4
2019-12-16 15:50:00	4.8	4.7	91.1	87.2	20.5	20.4
2019-12-16 15:55:00	4.8	4.6	91.2	87.4	20.6	20.4
2019-12-16 16:00:00	4.8	4.6	91.2	87.3	20.6	20.5
2019-12-16 16:05:00	4.8	4.6	90.9	87.3	20.6	20.5
2019-12-16 16:10:00	4.8	4.6	91.1	87.6	20.6	20.5
2019-12-16 16:15:00	4.8	4.6	91.2	87.2	20.6	20.5
2019-12-16 16:20:00	4.8	4.6	91.2	87.4	20.6	20.5
2019-12-16 16:25:00	4.8	4.6	91.2	87.3	20.6	20.5
2019-12-16 16:30:00	4.8	4.6	91.0	87.4	20.6	20.5
2019-12-16 16:35:00	4.8	4.6	91.2	87.2	20.6	20.5
2019-12-16 16:40:00	4.8	4.6	91.2	87.5	20.6	20.6
2019-12-16 16:45:00	4.8	4.6	91.2	87.3	20.6	20.6
2019-12-16 16:50:00	4.8	4.6	91.2	87.7	20.6	20.6
2019-12-16 16:55:00	4.8	4.6	91.0	87.4	20.6	20.6
2019-12-16 17:00:00	4.8	4.6	91.1	87.3	20.6	20.6
2019-12-16 17:05:00	4.8	4.6	91.2	87.2	20.6	20.6
2019-12-16 17:10:00	4.8	4.7	91.1	87.3	20.6	20.6
2019-12-16 17:15:00	4.8	4.6	91.1	87.3	20.6	20.6
2019-12-16 17:20:00	4.8	4.7	91.2	87.2	20.6	20.6
2019-12-16 17:25:00	4.8	4.7	91.2	87.3	20.6	20.6
2019-12-16 17:30:00	4.8	4.6	91.1	87.4	20.6	20.6
2019-12-16 17:35:00	4.8	4.6	91.2	87.3	20.6	20.6
2019-12-16 17:40:00	4.8	4.6	91.1	87.4	20.6	20.6
2019-12-16 17:45:00	4.8	4.6	91.0	87.4	20.6	20.6
2019-12-16 17:50:00	4.8	4.6	91.0	87.5	20.6	20.6
2019-12-16 17:55:00	4.8	4.6	91.0	87.7	20.6	20.6
2019-12-16 18:00:00	4.8	4.6	90.9	87.4	20.6	20.6
2019-12-16 18:05:00	4.8	4.6	90.9	87.8	20.6	20.7
2019-12-16 18:10:00	4.8	4.6	90.9	87.1	20.7	20.7
2019-12-16 18:15:00	4.8	4.6	91.2	87.6	20.7	20.7
2019-12-16 18:20:00	4.8	4.6	91.1	87.3	20.7	20.7
2019-12-16 18:25:00	4.8	4.6	91.2	87.5	20.7	20.8
2019-12-16 18:30:00	4.8	4.6	91.2	87.2	20.7	20.8
2019-12-16 18:35:00	4.8	4.6	91.1	87.2	20.7	20.8
2019-12-16 18:40:00	4.8	4.6	91.1	87.2	20.6	20.8
2019-12-16 18:45:00	4.8	4.6	91.2	87.3	20.6	20.8
2019-12-16 18:50:00	4.8	4.6	91.1	87.3	20.6	20.8
2019-12-16 18:55:00	4.8	4.6	91.0	87.4	20.6	20.8
2019-12-16 19:00:00	4.8	4.6	91.1	87.2	20.6	20.8
2019-12-16 19:05:00	4.8	4.6	91.2	87.3	20.6	20.7
2019-12-16 19:10:00	4.8	4.6	91.1	87.3	20.6	20.7
2019-12-16 19:15:00	4.8	4.7	91.1	87.4	20.6	20.6
2019-12-16 19:20:00	4.8	4.7	90.9	87.2	20.4	20.6
2019-12-16 19:25:00	4.8	4.7	91.1	87.3	20.4	20.6
2019-12-16 19:30:00	4.8	4.7	90.9	87.1	20.3	20.4
2019-12-16 19:35:00	4.8	4.7	90.9	87.1	20.3	20.4
2019-12-16 19:40:00	4.8	4.7	90.8	87.4	20.1	20.3
2019-12-16 19:45:00	4.9	4.7	90.9	87.2	20.1	20.0
2019-12-16 19:50:00	4.9	4.7	90.9	87.2	19.9	19.9
2019-12-16 19:55:00	4.9	4.7	90.7	87.2	19.7	19.6
2019-12-16 20:00:00	4.9	4.7	91.0	87.2	19.6	19.5
2019-12-16 20:05:00	4.9	4.7	90.9	87.0	19.5	19.3
2019-12-16 20:10:00	4.9	4.8	90.8	87.0	19.4	19.2
2019-12-16 20:15:00	4.9	4.8	90.8	87.0	19.2	19.1
2019-12-16 20:20:00	4.9	4.8	90.8	86.9	19.2	18.9
2019-12-16 20:25:00	4.9	4.8	90.7	86.8	19.1	18.9
2019-12-16 20:30:00	4.9	4.8	90.7	87.0	19.0	18.9
2019-12-16 20:35:00	4.9	4.8	90.7	86.9	18.9	18.8
2019-12-16 20:40:00	4.9	4.8	90.7	86.9	18.8	18.6
2019-12-16 20:45:00	4.9	4.8	90.7	86.9	18.6	18.6
2019-12-16 20:50:00	4.9	4.8	90.7	86.9	18.6	18.6
2019-12-16 20:55:00	4.9	4.8	90.7	86.9	18.4	18.4
2019-12-16 21:00:00	4.9	4.8	90.7	86.7	18.4	18.3
2019-12-16 21:05:00	4.9	4.8	90.7	86.8	18.3	18.3
2019-12-16 21:10:00	4.9	4.8	90.6	86.9	18.1	18.1
2019-12-16 21:15:00	4.9	4.8	90.7	86.9	18.1	18.1
2019-12-16 21:20:00	4.9	4.8	90.7	86.8	18.0	18.1
2019-12-16 21:25:00	4.9	4.8	90.6	86.8	17.9	17.9
2019-12-16 21:30:00	4.9	4.8	90.6	86.7	17.9	17.9
2019-12-16 21:35:00	4.9	4.8	90.6	86.8	17.8	17.9
2019-12-16 21:40:00	4.9	4.8	90.6	86.6	17.7	17.8
2019-12-16 21:45:00	4.9	4.8	90.6	86.7	17.6	17.7
2019-12-16 21:50:00	4.9	4.8	90.6	86.9	17.6	17.7
2019-12-16 21:55:00	4.9	4.8	90.6	86.8	17.5	17.6
2019-12-16 22:00:00	4.9	4.8	90.6	86.7	17.4	17.5
2019-12-16 22:05:00	4.9	4.8	90.6	86.6	17.4	17.4
2019-12-16 22:10:00	4.9	4.8	90.5	86.5	17.4	17.4
2019-12-16 22:15:00	5.0	4.8	90.5	86.7	17.3	17.4
2019-12-16 22:20:00	5.0	4.8	90.6	86.6	17.2	17.3
2019-12-16 22:25:00	5.0	4.8	90.4	86.7	17.1	17.3
2019-12-16 22:30:00	5.0	4.8	90.4	86.5	17.1	17.2
2019-12-16 22:35:00	5.0	4.8	90.4	86.7	17.1	17.2
2019-12-16 22:40:00	5.0	4.8	90.4	86.7	16.9	17.1
2019-12-16 22:45:00	4.9	4.8	90.5	86.6	16.9	17.1
2019-12-16 22:50:00	4.9	4.8	90.5	86.4	16.9	17.0
2019-12-16 22:55:00	4.9	4.8	90.5	86.6	16.8	16.9
2019-12-16 23:00:00	4.9	4.8	90.4	86.6	16.8	16.9
2019-12-16 23:05:00	4.9	4.8	90.5	86.5	16.6	16.9
2019-12-16 23:10:00	4.9	4.8	90.4	86.6	16.6	16.9
2019-12-16 23:15:00	4.9	4.8	90.5	86.5	16.6	16.8
2019-12-16 23:20:00	4.9	4.8	90.4	86.6	16.6	16.8
2019-12-16 23:25:00	5.0	4.8	90.4	86.4	16.5	16.6
2019-12-16 23:30:00	5.0	4.8	90.4	86.6	16.4	16.6
2019-12-16 23:35:00	5.0	4.8	90.4	86.5	16.4	16.6
2019-12-16 23:40:00	5.0	4.8	90.4	86.5	16.4	16.6
2019-12-16 23:45:00	5.0	4.8	90.5	86.6	16.3	16.5
2019-12-16 23:50:00	5.0	4.8	90.3	86.5	16.3	16.4
2019-12-16 23:55:00	5.0	4.8	90.4	86.5	16.2	16.4
2019-12-17 00:00:00	5.0	4.8	90.5	86.4	16.2	16.4
2019-12-17 00:05:00	5.0	4.8	90.3	86.6	16.1	16.3
2019-12-17 00:10:00	5.0	4.8	90.4	86.5	16.1	16.3
2019-12-17 00:15:00	5.0	4.8	90.4	86.4	16.1	16.3
2019-12-17 00:20:00	5.0	4.8	90.5	86.4	16.1	16.3
2019-12-17 00:25:00	5.0	4.8	90.3	86.4	16.1	16.3
2019-12-17 00:30:00	5.0	4.8	90.5	86.4	16.1	16.3
2019-12-17 00:35:00	4.9	4.8	90.5	86.5	16.1	16.3
2019-12-17 00:40:00	4.9	4.8	90.4	86.4	16.1	16.4
2019-12-17 00:45:00	4.9	4.8	90.3	86.6	16.2	16.4
2019-12-17 00:50:00	4.9	4.8	90.5	86.6	16.3	16.4
2019-12-17 00:55:00	4.9	4.8	90.5	86.5	16.3	16.4
2019-12-17 01:00:00	4.9	4.8	90.6	86.5	16.4	16.5
2019-12-17 01:05:00	4.9	4.8	90.5	86.4	16.4	16.6
2019-12-17 01:10:00	4.9	4.7	90.5	86.5	16.4	16.6
2019-12-17 01:15:00	4.9	4.7	90.6	86.6	16.4	16.6
2019-12-17 01:20:00	4.9	4.7	90.5	86.7	16.4	16.6
2019-12-17 01:25:00	4.9	4.7	90.6	86.5	16.5	16.6
2019-12-17 01:30:00	4.9	4.7	90.5	86.6	16.5	16.8
2019-12-17 01:35:00	4.9	4.8	90.6	86.4	16.6	16.8
2019-12-17 01:40:00	4.9	4.7	90.6	86.7	16.6	16.8
2019-12-17 01:45:00	4.9	4.7	90.8	86.9	16.6	16.8
2019-12-17 01:50:00	4.9	4.7	90.6	86.8	16.6	16.9
2019-12-17 01:55:00	4.9	4.7	90.8	86.7	16.7	16.9
2019-12-17 02:00:00	4.9	4.7	90.6	86.8	16.8	16.9
2019-12-17 02:05:00	4.9	4.7	90.7	86.6	16.8	17.0
2019-12-17 02:10:00	4.9	4.7	90.6	86.7	16.9	17.0
2019-12-17 02:15:00	4.9	4.7	90.7	86.7	16.9	17.0
2019-12-17 02:20:00	4.9	4.7	90.8	86.6	16.9	17.0
2019-12-17 02:25:00	4.9	4.7	90.8	86.7	16.9	17.1
2019-12-17 02:30:00	4.9	4.7	90.8	86.6	16.9	17.1
2019-12-17 02:35:00	4.9	4.7	90.6	86.7	16.9	17.1
2019-12-17 02:40:00	4.9	4.7	90.7	86.9	16.9	17.1
2019-12-17 02:45:00	4.9	4.7	90.6	86.6	16.9	17.1
2019-12-17 02:50:00	4.9	4.7	90.8	86.7	17.0	17.1
2019-12-17 02:55:00	4.9	4.7	90.6	86.7	17.1	17.2
2019-12-17 03:00:00	4.9	4.7	90.8	86.5	17.1	17.2
2019-12-17 03:05:00	4.9	4.7	90.8	86.7	17.1	17.2
2019-12-17 03:10:00	4.9	4.7	90.6	86.6	17.1	17.2
2019-12-17 03:15:00	4.9	4.7	90.8	86.7	17.1	17.3
2019-12-17 03:20:00	4.9	4.7	90.7	86.7	17.1	17.3
2019-12-17 03:25:00	4.9	4.7	90.7	86.8	17.1	17.3
2019-12-17 03:30:00	4.9	4.7	90.8	86.7	17.1	17.3
2019-12-17 03:35:00	4.9	4.7	90.8	86.7	17.1	17.3
2019-12-17 03:40:00	4.9	4.7	90.8	86.8	17.2	17.3
2019-12-17 03:45:00	4.9	4.7	90.7	86.7	17.3	17.4
2019-12-17 03:50:00	4.9	4.7	90.8	86.9	17.3	17.4
2019-12-17 03:55:00	4.9	4.7	90.9	86.8	17.3	17.4
2019-12-17 04:00:00	4.9	4.7	90.9	86.6	17.3	17.4
2019-12-17 04:05:00	4.9	4.7	90.8	86.9	17.3	17.4
2019-12-17 04:10:00	4.9	4.7	90.8	86.9	17.3	17.4
2019-12-17 04:15:00	4.9	4.7	90.8	86.7	17.4	17.4
2019-12-17 04:20:00	4.9	4.7	90.8	86.8	17.4	17.4
2019-12-17 04:25:00	4.9	4.7	90.8	86.7	17.4	17.5
2019-12-17 04:30:00	4.9	4.7	90.9	86.7	17.4	17.5
2019-12-17 04:35:00	4.9	4.7	90.8	87.0	17.4	17.5
2019-12-17 04:40:00	4.9	4.7	90.8	86.7	17.4	17.5
2019-12-17 04:45:00	4.9	4.7	90.9	86.8	17.4	17.6
2019-12-17 04:50:00	4.9	4.7	90.8	86.7	17.4	17.6
2019-12-17 04:55:00	4.9	4.7	90.8	86.8	17.4	17.6
2019-12-17 05:00:00	4.9	4.7	90.8	86.8	17.4	17.6
2019-12-17 05:05:00	4.9	4.7	90.9	87.0	17.5	17.6
2019-12-17 05:10:00	4.9	4.7	90.8	86.7	17.5	17.6
2019-12-17 05:15:00	4.9	4.7	90.8	87.1	17.6	17.6
2019-12-17 05:20:00	4.9	4.7	90.8	86.8	17.6	17.6
2019-12-17 05:25:00	4.9	4.7	90.9	86.7	17.6	17.6
2019-12-17 05:30:00	4.9	4.7	90.8	86.7	17.6	17.7
2019-12-17 05:35:00	4.9	4.7	90.8	86.6	17.6	17.7
2019-12-17 05:40:00	4.9	4.7	90.8	87.1	17.6	17.8
2019-12-17 05:45:00	4.9	4.7	90.9	86.6	17.6	17.7
2019-12-17 05:50:00	4.9	4.7	90.7	86.7	17.6	17.8
2019-12-17 05:55:00	4.9	4.7	90.7	86.8	17.6	17.8
2019-12-17 06:00:00	4.9	4.7	90.9	86.7	17.6	17.9
2019-12-17 06:05:00	4.9	4.7	90.8	86.8	17.7	17.9
2019-12-17 06:10:00	4.9	4.7	90.8	87.1	17.8	17.9
2019-12-17 06:15:00	4.9	4.7	90.8	86.8	17.8	17.9
2019-12-17 06:20:00	4.9	4.7	90.8	86.8	17.8	17.9
2019-12-17 06:25:00	4.9	4.7	90.8	87.0	17.8	17.9
2019-12-17 06:30:00	4.9	4.7	90.9	87.0	17.8	17.9
2019-12-17 06:35:00	4.9	4.7	90.8	86.8	17.8	17.9
2019-12-17 06:40:00	4.9	4.7	90.9	87.1	17.9	17.9
2019-12-17 06:45:00	4.9	4.7	90.9	86.9	17.9	17.9
2019-12-17 06:50:00	4.9	4.7	90.7	86.8	17.9	17.9
2019-12-17 06:55:00	4.9	4.7	90.8	87.1	17.9	17.9
2019-12-17 07:00:00	4.9	4.7	90.9	87.0	17.9	17.9
2019-12-17 07:05:00	4.9	4.7	90.9	86.9	17.9	17.9
2019-12-17 07:10:00	4.9	4.7	90.8	86.7	17.9	18.0
2019-12-17 07:15:00	4.9	4.7	90.8	87.2	17.9	18.0
2019-12-17 07:20:00	4.9	4.7	90.9	86.9	17.9	18.0
2019-12-17 07:25:00	4.9	4.7	90.8	86.8	17.9	18.0
2019-12-17 07:30:00	4.9	4.7	91.0	86.8	17.9	18.1
2019-12-17 07:35:00	4.9	4.7	90.8	87.1	17.9	18.1
2019-12-17 07:40:00	4.9	4.7	91.0	86.8	17.9	18.1
2019-12-17 07:45:00	4.9	4.7	90.9	87.1	17.9	18.1
2019-12-17 07:50:00	4.9	4.7	90.9	86.8	17.9	18.1
2019-12-17 07:55:00	4.9	4.7	90.8	87.1	18.0	18.1
2019-12-17 08:00:00	4.9	4.7	90.8	86.8	18.1	18.1
2019-12-17 08:05:00	4.9	4.7	90.8	86.9	18.1	18.1
2019-12-17 08:10:00	4.9	4.7	90.8	87.0	18.1	18.1
2019-12-17 08:15:00	4.9	4.7	90.8	86.8	18.1	18.1
2019-12-17 08:20:00	4.9	4.7	90.8	86.8	18.1	18.1
2019-12-17 08:25:00	4.9	4.7	91.0	86.8	18.1	18.1
2019-12-17 08:30:00	4.9	4.7	91.0	87.1	18.1	18.1
2019-12-17 08:35:00	4.9	4.7	90.8	87.2	18.0	18.1
2019-12-17 08:40:00	4.9	4.7	90.8	87.0	18.0	18.1
2019-12-17 08:45:00	4.9	4.7	90.7	86.7	15.9	16.0
2019-12-17 08:50:00	4.9	4.7	90.6	86.7	16.0	16.1
2019-12-17 08:55:00	4.9	4.7	90.7	86.7	16.1	16.2
2019-12-17 09:00:00	4.9	4.7	90.6	86.8	16.1	16.3
2019-12-17 09:05:00	4.9	4.7	90.7	86.8	16.2	16.3
2019-12-17 09:10:00	4.9	4.7	90.7	86.9	16.3	16.4
2019-12-17 09:15:00	4.8	4.7	90.7	86.6	16.3	16.4
2019-12-17 09:20:00	4.8	4.7	90.7	87.0	16.4	16.4
2019-12-17 09:25:00	4.8	4.7	90.8	87.0	16.5	16.5
2019-12-17 09:30:00	4.8	4.7	90.8	86.9	16.5	16.6
2019-12-17 09:35:00	4.8	4.7	90.8	87.1	16.5	16.6
2019-12-17 09:40:00	4.8	4.7	90.9	86.6	16.6	16.7
2019-12-17 09:45:00	4.8	4.7	90.8	86.9	16.7	16.7
2019-12-17 09:50:00	4.9	4.7	90.8	87.1	16.7	16.8
2019-12-17 09:55:00	4.9	4.7	90.8	86.9	16.8	16.8
2019-12-17 10:00:00	4.9	4.7	90.8	86.8	16.8	16.9
2019-12-17 10:05:00	4.9	4.7	90.9	86.7	16.9	16.9
2019-12-17 10:10:00	4.9	4.7	90.8	86.8	16.9	16.9
2019-12-17 10:15:00	4.9	4.7	90.9	86.7	16.9	16.9
2019-12-17 10:20:00	4.9	4.7	90.6	86.9	16.9	16.9
2019-12-17 10:25:00	4.9	4.7	90.9	86.9	17.0	17.1
2019-12-17 10:30:00	4.9	4.7	90.8	86.8	17.1	17.1
2019-12-17 10:35:00	4.9	4.7	90.8	86.9	17.1	17.1
2019-12-17 10:40:00	4.9	4.7	90.8	86.7	17.1	17.1
2019-12-17 10:45:00	4.9	4.7	90.8	87.2	17.1	17.1
2019-12-17 10:50:00	4.9	4.7	90.7	86.8	17.2	17.3
2019-12-17 10:55:00	4.8	4.7	90.9	87.0	17.3	17.3
2019-12-17 11:00:00	4.8	4.7	90.8	86.9	17.3	17.4
2019-12-17 11:05:00	4.8	4.7	90.8	86.7	17.4	17.4
2019-12-17 11:10:00	4.8	4.7	90.8	86.8	17.4	17.5
2019-12-17 11:15:00	4.8	4.7	90.8	87.0	17.6	17.6
2019-12-17 11:20:00	4.8	4.7	90.8	87.0	17.6	17.6
2019-12-17 11:25:00	4.8	4.7	90.9	86.8	17.6	17.8
2019-12-17 11:30:00	4.8	4.7	90.9	86.8	17.8	17.8
2019-12-17 11:35:00	4.8	4.7	90.8	86.9	17.9	17.9
2019-12-17 11:40:00	4.8	4.7	90.8	87.0	17.9	17.9
2019-12-17 11:45:00	4.8	4.7	91.0	87.2	18.1	18.0
2019-12-17 11:50:00	4.8	4.6	91.0	87.2	18.1	18.1
2019-12-17 11:55:00	4.8	4.7	91.1	87.1	18.1	18.1
2019-12-17 12:00:00	4.8	4.7	91.0	86.9	18.3	18.3
2019-12-17 12:05:00	4.8	4.7	91.1	87.2	18.3	18.3
2019-12-17 12:10:00	4.8	4.6	91.0	87.3	18.4	18.4
2019-12-17 12:15:00	4.8	4.6	91.0	87.2	18.4	18.4
2019-12-17 12:20:00	4.8	4.7	90.8	87.2	18.5	18.4
2019-12-17 12:25:00	4.8	4.7	91.1	86.9	18.6	18.6
2019-12-17 12:30:00	4.8	4.6	90.9	87.2	18.6	18.6
2019-12-17 12:35:00	4.8	4.6	91.1	87.2	18.8	18.8
2019-12-17 12:40:00	4.8	4.6	91.1	87.2	18.8	18.8
2019-12-17 12:45:00	4.8	4.6	91.1	87.3	18.9	18.9
2019-12-17 12:50:00	4.8	4.6	91.1	87.3	18.9	18.9
2019-12-17 12:55:00	4.8	4.6	91.1	86.9	18.9	18.9
2019-12-17 13:00:00	4.8	4.6	91.1	87.2	19.0	19.0
2019-12-17 13:05:00	4.8	4.6	91.2	87.2	19.3	19.3
2019-12-17 13:10:00	4.8	4.6	91.2	87.2	19.4	19.4
2019-12-17 13:15:00	4.8	4.6	91.0	87.2	19.4	19.4
2019-12-17 13:20:00	4.8	4.6	91.1	87.3	19.5	19.4
2019-12-17 13:25:00	4.8	4.6	91.2	87.2	19.6	19.6
2019-12-17 13:30:00	4.8	4.6	91.2	87.2	19.6	19.6
2019-12-17 13:35:00	4.8	4.6	91.2	87.3	19.7	19.6
2019-12-17 13:40:00	4.8	4.6	91.1	87.3	19.8	19.7
2019-12-17 13:45:00	4.8	4.6	91.1	87.2	19.8	19.8
2019-12-17 13:50:00	4.8	4.6	91.2	87.3	19.9	19.8
2019-12-17 13:55:00	4.8	4.6	91.1	87.2	19.9	19.9
2019-12-17 14:00:00	4.8	4.6	91.1	87.2	19.9	19.9
2019-12-17 14:05:00	4.8	4.6	91.2	87.2	20.0	19.9
2019-12-17 14:10:00	4.8	4.6	91.2	87.3	20.1	20.0
2019-12-17 14:15:00	4.8	4.6	91.1	87.3	20.1	20.1
2019-12-17 14:20:00	4.8	4.6	91.2	87.3	20.2	20.1
2019-12-17 14:25:00	4.8	4.6	91.2	87.3	20.2	20.2
2019-12-17 14:30:00	4.8	4.6	91.2	87.3	20.3	20.2
2019-12-17 14:35:00	4.8	4.6	91.2	87.2	20.3	20.3
2019-12-17 14:40:00	4.8	4.6	91.1	87.4	20.4	20.3
2019-12-17 14:45:00	4.8	4.6	91.2	87.4	20.4	20.4
2019-12-17 14:50:00	4.8	4.6	91.1	87.4	20.4	20.3
2019-12-17 14:55:00	4.8	4.6	91.1	87.3	20.4	20.3
2019-12-17 15:00:00	4.8	4.6	91.1	87.3	20.4	20.3
2019-12-17 15:05:00	4.8	4.6	91.2	87.2	20.4	20.4
2019-12-17 15:10:00	4.8	4.6	91.2	87.3	20.4	20.4
2019-12-17 15:15:00	4.8	4.6	91.1	87.3	20.4	20.4
2019-12-17 15:20:00	4.8	4.6	91.2	87.3	20.4	20.4
2019-12-17 15:25:00	4.8	4.6	91.1	87.5	20.4	20.4
2019-12-17 15:30:00	4.8	4.6	91.2	87.5	20.4	20.4
2019-12-17 15:35:00	4.8	4.6	91.2	87.4	20.4	20.4
2019-12-17 15:40:00	4.8	4.6	91.2	87.0	20.4	20.4
2019-12-17 15:45:00	4.8	4.7	91.1	87.3	20.5	20.4
2019-12-17 15:50:00	4.8	4.7	91.1	87.2	20.5	20.4
2019-12-17 15:55:00	4.8	4.6	91.2	87.4	20.6	20.4
2019-12-17 16:00:00	4.8	4.6	91.2	87.3	20.6	20.5
2019-12-17 16:05:00	4.8	4.6	90.9	87.3	20.6	20.5
2019-12-17 16:10:00	4.8	4.6	91.1	87.6	20.6	20.5
2019-12-17 16:15:00	4.8	4.6	91.2	87.2	20.6	20.5
2019-12-17 16:20:00	4.8	4.6	91.2	87.4	20.6	20.5
2019-12-17 16:25:00	4.8	4.6	91.2	87.3	20.6	20.5
2019-12-17 16:30:00	4.8	4.6	91.0	87.4	20.6	20.5
2019-12-17 16:35:00	4.8	4.6	91.2	87.2	20.6	20.5
2019-12-17 16:40:00	4.8	4.6	91.2	87.5	20.6	20.6
2019-12-17 16:45:00	4.8	4.6	91.2	87.3	20.6	20.6
2019-12-17 16:50:00	4.8	4.6	91.2	87.7	20.6	20.6
2019-12-17 16:55:00	4.8	4.6	91.0	87.4	20.6	20.6
2019-12-17 17:00:00	4.8	4.6	91.1	87.3	20.6	20.6
2019-12-17 17:05:00	4.8	4.6	91.2	87.2	20.6	20.6
2019-12-17 17:10:00	4.8	4.7	91.1	87.3	20.6	20.6
2019-12-17 17:15:00	4.8	4.6	91.1	87.3	20.6	20.6
2019-12-17 17:20:00	4.8	4.7	91.2	87.2	20.6	20.6
2019-12-17 17:25:00	4.8	4.7	91.2	87.3	20.6	20.6
2019-12-17 17:30:00	4.8	4.6	91.1	87.4	20.6	20.6
2019-12-17 17:35:00	4.8	4.6	91.2	87.3	20.6	20.6
2019-12-17 17:40:00	4.8	4.6	91.1	87.4	20.6	20.6
2019-12-17 17:45:00	4.8	4.6	91.0	87.4	20.6	20.6
2019-12-17 17:50:00	4.8	4.6	91.0	87.5	20.6	20.6
2019-12-17 17:55:00	4.8	4.6	91.0	87.7	20.6	20.6
2019-12-17 18:00:00	4.8	4.6	90.9	87.4	20.6	20.6
2019-12-17 18:05:00	4.8	4.6	90.9	87.8	20.6	20.7
2019-12-17 18:10:00	4.8	4.6	90.9	87.1	20.7	20.7
2019-12-17 18:15:00	4.8	4.6	91.2	87.6	20.7	20.7
2019-12-17 18:20:00	4.8	4.6	91.1	87.3	20.7	20.7
2019-12-17 18:25:00	4.8	4.6	91.2	87.5	20.7	20.8
2019-12-17 18:30:00	4.8	4.6	91.2	87.2	20.7	20.8
2019-12-17 18:35:00	4.8	4.6	91.1	87.2	20.7	20.8
2019-12-17 18:40:00	4.8	4.6	91.1	87.2	20.6	20.8
2019-12-17 18:45:00	4.8	4.6	91.2	87.3	20.6	20.8
2019-12-17 18:50:00	4.8	4.6	91.1	87.3	20.6	20.8
2019-12-17 18:55:00	4.8	4.6	91.0	87.4	20.6	20.8
2019-12-17 19:00:00	4.8	4.6	91.1	87.2	20.6	20.8
2019-12-17 19:05:00	4.8	4.6	91.2	87.3	20.6	20.7
2019-12-17 19:10:00	4.8	4.6	91.1	87.3	20.6	20.7
2019-12-17 19:15:00	4.8	4.7	91.1	87.4	20.6	20.6
2019-12-17 19:20:00	4.8	4.7	90.9	87.2	20.4	20.6
2019-12-17 19:25:00	4.8	4.7	91.1	87.3	20.4	20.6
2019-12-17 19:30:00	4.8	4.7	90.9	87.1	20.3	20.4
2019-12-17 19:35:00	4.8	4.7	90.9	87.1	20.3	20.4
2019-12-17 19:40:00	4.8	4.7	90.8	87.4	20.1	20.3
2019-12-17 19:45:00	4.9	4.7	90.9	87.2	20.1	20.0
2019-12-17 19:50:00	4.9	4.7	90.9	87.2	19.9	19.9
2019-12-17 19:55:00	4.9	4.7	90.7	87.2	19.7	19.6
2019-12-17 20:00:00	4.9	4.7	91.0	87.2	19.6	19.5
2019-12-17 20:05:00	4.9	4.7	90.9	87.0	19.5	19.3
2019-12-17 20:10:00	4.9	4.8	90.8	87.0	19.4	19.2
2019-12-17 20:15:00	4.9	4.8	90.8	87.0	19.2	19.1
2019-12-17 20:20:00	4.9	4.8	90.8	86.9	19.2	18.9
2019-12-17 20:25:00	4.9	4.8	90.7	86.8	19.1	18.9
2019-12-17 20:30:00	4.9	4.8	90.7	87.0	19.0	18.9
2019-12-17 20:35:00	4.9	4.8	90.7	86.9	18.9	18.8
2019-12-17 20:40:00	4.9	4.8	90.7	86.9	18.8	18.6
2019-12-17 20:45:00	4.9	4.8	90.7	86.9	18.6	18.6
2019-12-17 20:50:00	4.9	4.8	90.7	86.9	18.6	18.6
2019-12-17 20:55:00	4.9	4.8	90.7	86.9	18.4	18.4
2019-12-17 21:00:00	4.9	4.8	90.7	86.7	18.4	18.3
2019-12-17 21:05:00	4.9	4.8	90.7	86.8	18.3	18.3
2019-12-17 21:10:00	4.9	4.8	90.6	86.9	18.1	18.1
2019-12-17 21:15:00	4.9	4.8	90.7	86.9	18.1	18.1
2019-12-17 21:20:00	4.9	4.8	90.7	86.8	18.0	18.1
2019-12-17 21:25:00	4.9	4.8	90.6	86.8	17.9	17.9
2019-12-17 21:30:00	4.9	4.8	90.6	86.7	17.9	17.9
2019-12-17 21:35:00	4.9	4.8	90.6	86.8	17.8	17.9
2019-12-17 21:40:00	4.9	4.8	90.6	86.6	17.7	17.8
2019-12-17 21:45:00	4.9	4.8	90.6	86.7	17.6	17.7
2019-12-17 21:50:00	4.9	4.8	90.6	86.9	17.6	17.7
2019-12-17 21:55:00	4.9	4.8	90.6	86.8	17.5	17.6
2019-12-17 22:00:00	4.9	4.8	90.6	86.7	17.4	17.5
2019-12-17 22:05:00	4.9	4.8	90.6	86.6	17.4	17.4
2019-12-17 22:10:00	4.9	4.8	90.5	86.5	17.4	17.4
2019-12-17 22:15:00	5.0	4.8	90.5	86.7	17.3	17.4
2019-12-17 22:20:00	5.0	4.8	90.6	86.6	17.2	17.3
2019-12-17 22:25:00	5.0	4.8	90.4	86.7	17.1	17.3
2019-12-17 22:30:00	5.0	4.8	90.4	86.5	17.1	17.2
2019-12-17 22:35:00	5.0	4.8	90.4	86.7	17.1	17.2
2019-12-17 22:40:00	5.0	4.8	90.4	86.7	16.9	17.1
2019-12-17 22:45:00	4.9	4.8	90.5	86.6	16.9	17.1
2019-12-17 22:50:00	4.9	4.8	90.5	86.4	16.9	17.0
2019-12-17 22:55:00	4.9	4.8	90.5	86.6	16.8	16.9
2019-12-17 23:00:00	4.9	4.8	90.4	86.6	16.8	16.9
2019-12-17 23:05:00	4.9	4.8	90.5	86.5	16.6	16.9
2019-12-17 23:10:00	4.9	4.8	90.4	86.6	16.6	16.9
2019-12-17 23:15:00	4.9	4.8	90.5	86.5	16.6	16.8
2019-12-17 23:20:00	4.9	4.8	90.4	86.6	16.6	16.8
2019-12-17 23:25:00	5.0	4.8	90.4	86.4	16.5	16.6
2019-12-17 23:30:00	5.0	4.8	90.4	86.6	16.4	16.6
2019-12-17 23:35:00	5.0	4.8	90.4	86.5	16.4	16.6
2019-12-17 23:40:00	5.0	4.8	90.4	86.5	16.4	16.6
2019-12-17 23:45:00	5.0	4.8	90.5	86.6	16.3	16.5
2019-12-17 23:50:00	5.0	4.8	90.3	86.5	16.3	16.4
2019-12-17 23:55:00	5.0	4.8	90.4	86.5	16.2	16.4
2019-12-18 00:00:00	5.0	4.8	90.5	86.4	16.2	16.4
2019-12-18 00:05:00	5.0	4.8	90.3	86.6	16.1	16.3
2019-12-18 00:10:00	5.0	4.8	90.4	86.5	16.1	16.3
2019-12-18 00:15:00	5.0	4.8	90.4	86.4	16.1	16.3
2019-12-18 00:20:00	5.0	4.8	90.5	86.4	16.1	16.3
2019-12-18 00:25:00	5.0	4.8	90.3	86.4	16.1	16.3
2019-12-18 00:30:00	5.0	4.8	90.5	86.4	16.1	16.3
2019-12-18 00:35:00	4.9	4.8	90.5	86.5	16.1	16.3
2019-12-18 00:40:00	4.9	4.8	90.4	86.4	16.1	16.4
2019-12-18 00:45:00	4.9	4.8	90.3	86.6	16.2	16.4
2019-12-18 00:50:00	4.9	4.8	90.5	86.6	16.3	16.4
2019-12-18 00:55:00	4.9	4.8	90.5	86.5	16.3	16.4
2019-12-18 01:00:00	4.9	4.8	90.6	86.5	16.4	16.5
2019-12-18 01:05:00	4.9	4.8	90.5	86.4	16.4	16.6
2019-12-18 01:10:00	4.9	4.7	90.5	86.5	16.4	16.6
2019-12-18 01:15:00	4.9	4.7	90.6	86.6	16.4	16.6
2019-12-18 01:20:00	4.9	4.7	90.5	86.7	16.4	16.6
2019-12-18 01:25:00	4.9	4.7	90.6	86.5	16.5	16.6
2019-12-18 01:30:00	4.9	4.7	90.5	86.6	16.5	16.8
2019-12-18 01:35:00	4.9	4.8	90.6	86.4	16.6	16.8
2019-12-18 01:40:00	4.9	4.7	90.6	86.7	16.6	16.8
2019-12-18 01:45:00	4.9	4.7	90.8	86.9	16.6	16.8
2019-12-18 01:50:00	4.9	4.7	90.6	86.8	16.6	16.9
2019-12-18 01:55:00	4.9	4.7	90.8	86.7	16.7	16.9
2019-12-18 02:00:00	4.9	4.7	90.6	86.8	16.8	16.9
2019-12-18 02:05:00	4.9	4.7	90.7	86.6	16.8	17.0
2019-12-18 02:10:00	4.9	4.7	90.6	86.7	16.9	17.0
2019-12-18 02:15:00	4.9	4.7	90.7	86.7	16.9	17.0
2019-12-18 02:20:00	4.9	4.7	90.8	86.6	16.9	17.0
2019-12-18 02:25:00	4.9	4.7	90.8	86.7	16.9	17.1
2019-12-18 02:30:00	4.9	4.7	90.8	86.6	16.9	17.1
2019-12-18 02:35:00	4.9	4.7	90.6	86.7	16.9	17.1
2019-12-18 02:40:00	4.9	4.7	90.7	86.9	16.9	17.1
2019-12-18 02:45:00	4.9	4.7	90.6	86.6	16.9	17.1
2019-12-18 02:50:00	4.9	4.7	90.8	86.7	17.0	17.1
2019-12-18 02:55:00	4.9	4.7	90.6	86.7	17.1	17.2
2019-12-18 03:00:00	4.9	4.7	90.8	86.5	17.1	17.2
2019-12-18 03:05:00	4.9	4.7	90.8	86.7	17.1	17.2
2019-12-18 03:10:00	4.9	4.7	90.6	86.6	17.1	17.2
2019-12-18 03:15:00	4.9	4.7	90.8	86.7	17.1	17.3
2019-12-18 03:20:00	4.9	4.7	90.7	86.7	17.1	17.3
2019-12-18 03:25:00	4.9	4.7	90.7	86.8	17.1	17.3
2019-12-18 03:30:00	4.9	4.7	90.8	86.7	17.1	17.3
2019-12-18 03:35:00	4.9	4.7	90.8	86.7	17.1	17.3
2019-12-18 03:40:00	4.9	4.7	90.8	86.8	17.2	17.3
2019-12-18 03:45:00	4.9	4.7	90.7	86.7	17.3	17.4
2019-12-18 03:50:00	4.9	4.7	90.8	86.9	17.3	17.4
2019-12-18 03:55:00	4.9	4.7	90.9	86.8	17.3	17.4
2019-12-18 04:00:00	4.9	4.7	90.9	86.6	17.3	17.4
2019-12-18 04:05:00	4.9	4.7	90.8	86.9	17.3	17.4
2019-12-18 04:10:00	4.9	4.7	90.8	86.9	17.3	17.4
2019-12-18 04:15:00	4.9	4.7	90.8	86.7	17.4	17.4
2019-12-18 04:20:00	4.9	4.7	90.8	86.8	17.4	17.4
2019-12-18 04:25:00	4.9	4.7	90.8	86.7	17.4	17.5
2019-12-18 04:30:00	4.9	4.7	90.9	86.7	17.4	17.5
2019-12-18 04:35:00	4.9	4.7	90.8	87.0	17.4	17.5
2019-12-18 04:40:00	4.9	4.7	90.8	86.7	17.4	17.5
2019-12-18 04:45:00	4.9	4.7	90.9	86.8	17.4	17.6
2019-12-18 04:50:00	4.9	4.7	90.8	86.7	17.4	17.6
2019-12-18 04:55:00	4.9	4.7	90.8	86.8	17.4	17.6
2019-12-18 05:00:00	4.9	4.7	90.8	86.8	17.4	17.6
2019-12-18 05:05:00	4.9	4.7	90.9	87.0	17.5	17.6
2019-12-18 05:10:00	4.9	4.7	90.8	86.7	17.5	17.6
2019-12-18 05:15:00	4.9	4.7	90.8	87.1	17.6	17.6
2019-12-18 05:20:00	4.9	4.7	90.8	86.8	17.6	17.6
2019-12-18 05:25:00	4.9	4.7	90.9	86.7	17.6	17.6
2019-12-18 05:30:00	4.9	4.7	90.8	86.7	17.6	17.7
2019-12-18 05:35:00	4.9	4.7	90.8	86.6	17.6	17.7
2019-12-18 05:40:00	4.9	4.7	90.8	87.1	17.6	17.8
2019-12-18 05:45:00	4.9	4.7	90.9	86.6	17.6	17.7
2019-12-18 05:50:00	4.9	4.7	90.7	86.7	17.6	17.8
2019-12-18 05:55:00	4.9	4.7	90.7	86.8	17.6	17.8
2019-12-18 06:00:00	4.9	4.7	90.9	86.7	17.6	17.9
2019-12-18 06:05:00	4.9	4.7	90.8	86.8	17.7	17.9
2019-12-18 06:10:00	4.9	4.7	90.8	87.1	17.8	17.9
2019-12-18 06:15:00	4.9	4.7	90.8	86.8	17.8	17.9
2019-12-18 06:20:00	4.9	4.7	90.8	86.8	17.8	17.9
2019-12-18 06:25:00	4.9	4.7	90.8	87.0	17.8	17.9
2019-12-18 06:30:00	4.9	4.7	90.9	87.0	17.8	17.9
2019-12-18 06:35:00	4.9	4.7	90.8	86.8	17.8	17.9
2019-12-18 06:40:00	4.9	4.7	90.9	87.1	17.9	17.9
2019-12-18 06:45:00	4.9	4.7	90.9	86.9	17.9	17.9
2019-12-18 06:50:00	4.9	4.7	90.7	86.8	17.9	17.9
2019-12-18 06:55:00	4.9	4.7	90.8	87.1	17.9	17.9
2019-12-18 07:00:00	4.9	4.7	90.9	87.0	17.9	17.9
2019-12-18 07:05:00	4.9	4.7	90.9	86.9	17.9	17.9
2019-12-18 07:10:00	4.9	4.7	90.8	86.7	17.9	18.0
2019-12-18 07:15:00	4.9	4.7	90.8	87.2	17.9	18.0
2019-12-18 07:20:00	4.9	4.7	90.9	86.9	17.9	18.0
2019-12-18 07:25:00	4.9	4.7	90.8	86.8	17.9	18.0
2019-12-18 07:30:00	4.9	4.7	91.0	86.8	17.9	18.1
2019-12-18 07:35:00	4.9	4.7	90.8	87.1	17.9	18.1
2019-12-18 07:40:00	4.9	4.7	91.0	86.8	17.9	18.1
2019-12-18 07:45:00	4.9	4.7	90.9	87.1	17.9	18.1
2019-12-18 07:50:00	4.9	4.7	90.9	86.8	17.9	18.1
2019-12-18 07:55:00	4.9	4.7	90.8	87.1	18.0	18.1
2019-12-18 08:00:00	4.9	4.7	90.8	86.8	18.1	18.1
2019-12-18 08:05:00	4.9	4.7	90.8	86.9	18.1	18.1
2019-12-18 08:10:00	4.9	4.7	90.8	87.0	18.1	18.1
2019-12-18 08:15:00	4.9	4.7	90.8	86.8	18.1	18.1
2019-12-18 08:20:00	4.9	4.7	90.8	86.8	18.1	18.1
2019-12-18 08:25:00	4.9	4.7	91.0	86.8	18.1	18.1
2019-12-18 08:30:00	4.9	4.7	91.0	87.1	18.1	18.1
2019-12-18 08:35:00	4.9	4.7	90.8	87.2	18.0	18.1
2019-12-18 08:40:00	4.9	4.7	90.8	87.0	18.0	18.1
2019-12-18 08:45:00	4.9	4.7	90.8	86.8	17.9	18.0
2019-12-18 08:50:00	4.9	4.7	90.8	86.9	17.9	18.0
2019-12-18 08:55:00	4.9	4.7	90.8	87.0	17.9	18.0
2019-12-18 09:00:00	4.9	4.7	90.9	86.8	17.9	18.0
2019-12-18 09:05:00	4.9	4.7	90.9	86.9	17.9	18.0
2019-12-18 09:10:00	4.9	4.7	90.7	86.8	18.0	18.1
2019-12-18 09:15:00	4.9	4.7	91.0	86.8	18.1	18.1
2019-12-18 09:20:00	4.9	4.7	91.0	86.9	18.1	18.1
2019-12-18 09:25:00	4.9	4.7	91.0	86.8	18.1	18.1
2019-12-18 09:30:00	4.9	4.7	91.0	87.2	18.1	18.1
2019-12-18 09:35:00	4.9	4.7	91.0	87.2	18.1	18.2
2019-12-18 09:40:00	4.9	4.7	91.0	86.8	18.1	18.2
2019-12-18 09:45:00	4.9	4.7	90.8	86.8	18.3	18.3
2019-12-18 09:50:00	4.9	4.7	91.0	86.8	18.3	18.3
2019-12-18 09:55:00	4.9	4.7	90.9	86.8	18.3	18.3
2019-12-18 10:00:00	4.9	4.7	90.8	86.9	18.3	18.4
2019-12-18 10:05:00	4.9	4.7	91.0	87.3	18.4	18.4
2019-12-18 10:10:00	4.9	4.7	91.1	87.2	18.4	18.4
2019-12-18 10:15:00	4.8	4.7	91.1	87.3	18.4	18.4
2019-12-18 10:20:00	4.8	4.7	91.1	87.0	18.4	18.4
2019-12-18 10:25:00	4.8	4.7	91.0	86.9	18.4	18.4
2019-12-18 10:30:00	4.8	4.7	91.0	86.8	18.5	18.5
2019-12-18 10:35:00	4.8	4.7	91.0	87.2	18.5	18.5
2019-12-18 10:40:00	4.8	4.7	91.1	86.9	18.5	18.5
2019-12-18 10:45:00	4.8	4.7	91.1	87.3	18.6	18.5
2019-12-18 10:50:00	4.8	4.7	91.1	86.9	18.6	18.6
2019-12-18 10:55:00	4.8	4.7	91.1	87.2	18.6	18.6
2019-12-18 11:00:00	4.9	4.7	91.0	86.9	18.6	18.6
2019-12-18 11:05:00	4.9	4.7	91.0	87.4	18.8	18.8
2019-12-18 11:10:00	4.9	4.7	91.1	86.9	18.9	18.8
2019-12-18 11:15:00	4.8	4.7	91.1	87.0	18.9	18.9
2019-12-18 11:20:00	4.8	4.7	91.1	86.8	19.1	19.1
2019-12-18 11:25:00	4.8	4.7	91.1	87.2	19.1	19.1
2019-12-18 11:30:00	4.8	4.7	91.1	86.9	19.2	19.1
2019-12-18 11:35:00	4.8	4.7	91.1	86.9	19.3	19.3
2019-12-18 11:40:00	4.8	4.7	91.1	86.9	19.4	19.3
2019-12-18 11:45:00	4.8	4.7	91.2	87.1	19.4	19.3
2019-12-18 11:50:00	4.8	4.7	91.2	86.9	19.4	19.4
2019-12-18 11:55:00	4.8	4.7	91.3	87.0	19.6	19.4
2019-12-18 12:00:00	4.8	4.6	91.2	87.1	19.6	19.5
2019-12-18 12:05:00	4.8	4.6	91.2	87.1	19.6	19.6
2019-12-18 12:10:00	4.8	4.6	91.2	87.2	19.8	19.6
2019-12-18 12:15:00	4.8	4.6	91.2	87.2	19.8	19.6
2019-12-18 12:20:00	4.8	4.6	91.1	87.0	19.9	19.6
2019-12-18 12:25:00	4.8	4.6	91.2	87.1	19.9	19.7
2019-12-18 12:30:00	4.8	4.6	91.3	87.1	19.9	19.7
2019-12-18 12:35:00	4.8	4.6	91.2	87.1	19.9	19.8
2019-12-18 12:40:00	4.8	4.6	91.2	87.1	19.9	19.8
2019-12-18 12:45:00	4.8	4.6	91.1	87.1	20.1	19.9
2019-12-18 12:50:00	4.8	4.6	91.2	87.1	20.1	19.9
2019-12-18 12:55:00	4.8	4.6	91.2	87.3	20.1	19.9
2019-12-18 13:00:00	4.8	4.6	91.2	87.3	20.1	19.9
2019-12-18 13:05:00	4.8	4.6	91.2	87.2	20.3	20.0
2019-12-18 13:10:00	4.8	4.6	91.2	87.2	20.3	20.0
2019-12-18 13:15:00	4.8	4.6	91.3	87.4	20.3	20.1
2019-12-18 13:20:00	4.8	4.6	91.2	87.3	20.4	20.1
2019-12-18 13:25:00	4.8	4.6	91.2	86.9	20.4	20.1
2019-12-18 13:30:00	4.8	4.6	91.2	87.3	20.4	20.2
2019-12-18 13:35:00	4.8	4.6	91.2	87.4	20.4	20.2
2019-12-18 13:40:00	4.8	4.6	91.3	87.2	20.4	20.2
2019-12-18 13:45:00	4.8	4.6	91.3	87.5	20.5	20.3
2019-12-18 13:50:00	4.8	4.6	91.2	87.3	20.5	20.3
2019-12-18 13:55:00	4.8	4.6	91.2	87.3	20.5	20.3
2019-12-18 14:00:00	4.8	4.6	91.3	87.2	20.5	20.4
2019-12-18 14:05:00	4.8	4.6	91.2	87.3	20.6	20.4
2019-12-18 14:10:00	4.8	4.6	91.2	87.2	20.6	20.4
2019-12-18 14:15:00	4.8	4.6	91.2	87.3	20.6	20.4
2019-12-18 14:20:00	4.8	4.6	91.2	87.2	20.6	20.3
2019-12-18 14:25:00	4.8	4.6	91.2	87.3	20.6	20.4
2019-12-18 14:30:00	4.8	4.6	91.2	87.4	20.6	20.3
2019-12-18 14:35:00	4.8	4.6	91.2	87.3	20.6	20.4
2019-12-18 14:40:00	4.8	4.6	91.3	87.0	20.6	20.4
2019-12-18 14:45:00	4.8	4.6	91.2	87.1	20.6	20.4
2019-12-18 14:50:00	4.8	4.7	91.3	86.9	20.6	20.4
2019-12-18 14:55:00	4.8	4.7	91.3	86.9	20.6	20.4
2019-12-18 15:00:00	4.8	4.7	91.3	86.9	20.6	20.4
2019-12-18 15:05:00	4.8	4.7	91.3	86.9	20.6	20.4
2019-12-18 15:10:00	4.8	4.7	91.3	86.9	20.6	20.4
2019-12-18 15:15:00	4.8	4.7	91.3	86.9	20.6	20.4
2019-12-18 15:20:00	4.8	4.7	91.3	86.9	20.6	20.4
2019-12-18 15:25:00	4.8	4.7	91.3	86.9	20.6	20.4
2019-12-18 15:30:00	4.9	4.9	91.7	92.6	23.0	22.5
2019-12-18 15:35:00	4.9	4.9	91.7	92.6	23.1	22.6
2019-12-18 15:40:00	4.9	4.9	91.6	92.5	23.1	22.6
2019-12-18 15:45:00	5.1	5.0	91.3	92.3	19.9	19.6
2019-12-18 15:50:00	5.1	5.0	91.3	92.2	19.9	19.6
2019-12-18 15:55:00	5.1	5.0	91.3	92.2	19.9	19.6
2019-12-18 16:00:00	5.1	5.0	91.2	92.1	19.9	19.6
2019-12-18 16:05:00	5.1	5.0	91.4	92.5	19.9	19.6
2019-12-18 16:10:00	5.1	5.0	91.3	92.1	19.9	19.6
2019-12-18 16:15:00	5.1	5.0	91.3	92.4	19.9	19.7
2019-12-18 16:20:00	5.1	5.0	91.3	92.0	19.9	19.6
2019-12-18 16:25:00	5.1	5.0	91.2	92.0	19.9	19.6
2019-12-18 16:30:00	5.1	5.0	91.2	91.9	19.9	19.6
2019-12-18 16:35:00	5.1	5.0	91.2	91.9	19.9	19.6
2019-12-18 16:40:00	5.1	5.0	91.3	92.1	19.9	19.6
2019-12-18 16:45:00	5.1	5.0	91.3	92.4	19.9	19.6
2019-12-18 16:50:00	5.1	5.0	91.3	92.1	19.9	19.6
2019-12-18 16:55:00	5.1	5.0	91.3	92.3	19.9	19.6
2019-12-18 17:00:00	5.1	5.0	91.3	91.9	19.9	19.6
2019-12-18 17:05:00	5.1	5.0	91.3	92.0	19.9	19.6
2019-12-18 17:10:00	5.1	5.0	91.2	92.3	19.9	19.7
2019-12-18 17:15:00	5.1	5.0	91.3	92.1	19.9	19.7
2019-12-18 17:20:00	5.1	5.0	91.3	92.0	20.0	19.6
2019-12-18 17:25:00	5.1	5.0	91.3	92.2	20.0	19.6
2019-12-18 17:30:00	5.1	5.0	91.3	92.1	20.0	19.7
2019-12-18 17:35:00	5.1	5.0	91.2	92.3	20.0	19.7
2019-12-18 17:40:00	5.1	5.0	91.3	92.4	20.0	19.7
2019-12-18 17:45:00	5.1	5.0	91.3	92.1	20.0	19.7
2019-12-18 17:50:00	5.1	5.0	91.3	92.2	20.0	19.7
2019-12-18 17:55:00	5.1	5.0	91.3	92.0	20.0	19.7
2019-12-18 18:00:00	5.1	5.0	91.3	92.0	20.0	19.7
2019-12-18 18:05:00	5.1	5.0	91.2	92.3	20.0	19.7
2019-12-18 18:10:00	5.1	5.0	91.4	92.0	20.0	19.7
2019-12-18 18:15:00	5.1	5.0	91.3	92.0	20.0	19.7
2019-12-18 18:20:00	5.1	5.0	91.3	92.4	20.0	19.6
2019-12-18 18:25:00	5.1	5.0	91.3	92.1	20.0	19.6
2019-12-18 18:30:00	5.1	5.0	91.4	92.1	19.9	19.6
2019-12-18 18:35:00	5.1	5.0	91.3	92.0	19.9	19.6
2019-12-18 18:40:00	5.1	5.0	91.2	92.1	19.8	19.5
2019-12-18 18:45:00	5.1	5.0	91.2	92.0	19.7	19.4
2019-12-18 18:50:00	5.1	5.0	91.2	92.1	19.6	19.3
2019-12-18 18:55:00	5.1	5.0	91.2	92.1	19.4	19.1
2019-12-18 19:00:00	5.1	5.0	91.0	92.1	19.3	19.0
2019-12-18 19:05:00	5.1	5.0	91.1	92.0	19.2	18.9
2019-12-18 19:10:00	5.1	5.1	91.1	92.1	19.1	18.7
2019-12-18 19:15:00	5.1	5.1	91.0	92.0	19.1	18.6
2019-12-18 19:20:00	5.1	5.1	91.0	91.8	18.9	18.5
2019-12-18 19:25:00	5.2	5.1	91.0	91.9	18.8	18.4
2019-12-18 19:30:00	5.2	5.1	90.9	91.8	18.8	18.3
2019-12-18 19:35:00	5.2	5.1	90.9	91.8	18.6	18.3
2019-12-18 19:40:00	5.2	5.1	91.0	91.8	18.6	18.1
2019-12-18 19:45:00	5.2	5.1	90.9	91.8	18.6	18.1
2019-12-18 19:50:00	5.2	5.1	90.8	91.7	18.4	18.0
2019-12-18 19:55:00	5.2	5.1	90.8	91.7	18.4	17.9
2019-12-18 20:00:00	5.2	5.1	90.8	91.7	18.3	17.9
2019-12-18 20:05:00	5.2	5.1	90.9	91.7	18.2	17.8
2019-12-18 20:10:00	5.2	5.1	90.9	91.6	18.1	17.8
2019-12-18 20:15:00	5.2	5.1	90.9	91.7	18.1	17.6
2019-12-18 20:20:00	5.2	5.1	91.0	91.7	17.9	17.6
2019-12-18 20:25:00	5.2	5.1	90.9	91.8	17.9	17.5
2019-12-18 20:30:00	5.2	5.1	90.8	91.6	17.9	17.5
2019-12-18 20:35:00	5.2	5.1	90.8	91.8	17.9	17.4
2019-12-18 20:40:00	5.2	5.1	90.8	91.5	17.8	17.4
2019-12-18 20:45:00	5.2	5.1	90.8	91.9	17.6	17.3
2019-12-18 20:50:00	5.2	5.1	90.8	91.7	17.6	17.3
2019-12-18 20:55:00	5.2	5.1	90.8	91.6	17.6	17.2
2019-12-18 21:00:00	5.2	5.1	90.8	91.8	17.6	17.1
2019-12-18 21:05:00	5.2	5.1	90.8	91.8	17.5	17.1
2019-12-18 21:10:00	5.2	5.1	90.8	91.4	17.4	17.1
2019-12-18 21:15:00	5.2	5.1	90.8	91.4	17.4	17.0
2019-12-18 21:20:00	5.2	5.1	90.8	91.5	17.4	16.9
2019-12-18 21:25:00	5.2	5.1	90.8	91.5	17.3	16.9
2019-12-18 21:30:00	5.2	5.1	90.8	91.7	17.3	16.9
2019-12-18 21:35:00	5.2	5.1	90.7	91.6	17.2	16.9
2019-12-18 21:40:00	5.2	5.1	90.8	91.4	17.1	16.8
2019-12-18 21:45:00	5.2	5.1	90.7	91.7	17.1	16.7
2019-12-18 21:50:00	5.2	5.1	90.8	91.5	17.0	16.6
2019-12-18 21:55:00	5.2	5.1	90.7	91.4	16.9	16.6
2019-12-18 22:00:00	5.2	5.2	90.7	91.5	16.9	16.5
2019-12-18 22:05:00	5.2	5.1	90.7	91.6	16.9	16.5
2019-12-18 22:10:00	5.2	5.1	90.7	91.5	16.8	16.4
2019-12-18 22:15:00	5.2	5.1	90.8	91.4	16.8	16.4
2019-12-18 22:20:00	5.2	5.1	90.7	91.6	16.8	16.4
2019-12-18 22:25:00	5.2	5.1	90.7	91.5	16.7	16.4
2019-12-18 22:30:00	5.2	5.1	90.6	91.5	16.7	16.4
2019-12-18 22:35:00	5.2	5.1	90.7	91.3	16.6	16.3
2019-12-18 22:40:00	5.2	5.1	90.7	91.5	16.6	16.3
2019-12-18 22:45:00	5.2	5.1	90.7	91.5	16.6	16.2
2019-12-18 22:50:00	5.2	5.1	90.6	91.5	16.5	16.1
2019-12-18 22:55:00	5.2	5.1	90.7	91.3	16.5	16.1
2019-12-18 23:00:00	5.2	5.1	90.6	91.5	16.4	16.1
2019-12-18 23:05:00	5.2	5.2	90.7	91.2	16.4	16.1
2019-12-18 23:10:00	5.2	5.2	90.8	91.4	16.4	16.1
2019-12-18 23:15:00	5.2	5.2	90.6	91.5	16.4	15.9
2019-12-18 23:20:00	5.2	5.2	90.6	91.3	16.3	15.9
2019-12-18 23:25:00	5.2	5.2	90.7	91.6	16.3	15.9
2019-12-18 23:30:00	5.2	5.2	90.7	91.5	16.2	15.9
2019-12-18 23:35:00	5.2	5.2	90.7	91.3	16.2	15.8
2019-12-18 23:40:00	5.2	5.1	90.6	91.3	16.1	15.8
2019-12-18 23:45:00	5.2	5.2	90.7	91.4	16.1	15.8
2019-12-18 23:50:00	5.2	5.2	90.6	91.4	16.1	15.8
2019-12-18 23:55:00	5.2	5.2	90.7	91.3	16.1	15.7
2019-12-19 00:00:00	5.2	5.1	90.5	91.5	16.1	15.7
2019-12-19 00:05:00	5.2	5.1	90.6	91.6	16.1	15.7
2019-12-19 00:10:00	5.2	5.1	90.6	91.4	15.9	15.7
2019-12-19 00:15:00	5.2	5.1	90.7	91.5	15.9	15.6
2019-12-19 00:20:00	5.2	5.1	90.7	91.3	15.9	15.6
2019-12-19 00:25:00	5.2	5.1	90.7	91.4	15.9	15.7
2019-12-19 00:30:00	5.2	5.2	90.7	91.2	15.9	15.7
2019-12-19 00:35:00	5.2	5.2	90.7	91.6	16.0	15.7
2019-12-19 00:40:00	5.2	5.2	90.7	91.6	16.0	15.8
2019-12-19 00:45:00	5.2	5.1	90.8	91.6	16.1	15.8
2019-12-19 00:50:00	5.2	5.1	90.7	91.5	16.1	15.8
2019-12-19 00:55:00	5.2	5.1	90.7	91.6	16.1	15.8
2019-12-19 01:00:00	5.2	5.1	90.8	91.4	16.2	15.9
2019-12-19 01:05:00	5.2	5.1	90.7	91.3	16.2	15.9
2019-12-19 01:10:00	5.2	5.1	90.8	91.5	16.3	15.9
2019-12-19 01:15:00	5.2	5.1	90.8	91.4	16.3	16.1
2019-12-19 01:20:00	5.2	5.1	90.8	91.5	16.3	16.1
2019-12-19 01:25:00	5.2	5.1	90.7	91.5	16.4	16.1
2019-12-19 01:30:00	5.2	5.1	90.8	91.7	16.4	16.1
2019-12-19 01:35:00	5.2	5.1	90.7	91.6	16.4	16.1
2019-12-19 01:40:00	5.2	5.1	90.7	91.6	16.4	16.1
2019-12-19 01:45:00	5.2	5.1	91.0	91.5	16.6	16.2
2019-12-19 01:50:00	5.2	5.1	90.8	91.8	16.6	16.3
2019-12-19 01:55:00	5.2	5.1	91.0	91.5	16.6	16.3
2019-12-19 02:00:00	5.2	5.1	90.8	91.8	16.6	16.3
2019-12-19 02:05:00	5.1	5.1	90.9	91.8	16.6	16.4
2019-12-19 02:10:00	5.1	5.1	90.9	91.6	16.6	16.4
2019-12-19 02:15:00	5.1	5.1	90.9	91.7	16.6	16.4
2019-12-19 02:20:00	5.1	5.1	91.0	92.0	16.6	16.4
2019-12-19 02:25:00	5.1	5.1	90.9	91.9	16.7	16.5
2019-12-19 02:30:00	5.1	5.1	91.0	91.8	16.8	16.5
2019-12-19 02:35:00	5.1	5.1	91.0	91.5	16.8	16.5
2019-12-19 02:40:00	5.1	5.1	91.0	91.7	16.8	16.6
2019-12-19 02:45:00	5.1	5.1	90.9	91.8	16.9	16.6
2019-12-19 02:50:00	5.1	5.1	90.9	91.7	16.9	16.6
2019-12-19 02:55:00	5.1	5.1	91.0	91.5	16.9	16.6
2019-12-19 03:00:00	5.1	5.1	91.0	91.9	16.9	16.6
2019-12-19 03:05:00	5.1	5.1	91.0	91.6	16.9	16.7
2019-12-19 03:10:00	5.1	5.1	91.0	92.1	16.9	16.7
2019-12-19 03:15:00	5.1	5.1	91.0	91.9	17.0	16.7
2019-12-19 03:20:00	5.1	5.1	91.0	91.9	17.0	16.8
2019-12-19 03:25:00	5.1	5.1	90.9	92.0	17.1	16.8
2019-12-19 03:30:00	5.1	5.1	91.0	91.6	17.1	16.8
2019-12-19 03:35:00	5.1	5.1	91.0	92.0	17.1	16.9
2019-12-19 03:40:00	5.1	5.1	90.9	92.0	17.1	16.9
2019-12-19 03:45:00	5.1	5.1	91.0	91.9	17.1	16.9
2019-12-19 03:50:00	5.1	5.1	90.9	91.5	17.1	16.9
2019-12-19 03:55:00	5.1	5.1	91.0	91.9	17.1	16.9
2019-12-19 04:00:00	5.1	5.1	91.0	91.9	17.1	16.9
2019-12-19 04:05:00	5.1	5.1	91.0	91.8	17.2	17.0
2019-12-19 04:10:00	5.1	5.1	91.0	91.8	17.3	17.0
2019-12-19 04:15:00	5.1	5.1	91.0	91.9	17.3	17.0
2019-12-19 04:20:00	5.1	5.1	91.0	91.8	17.3	17.1
2019-12-19 04:25:00	5.1	5.1	91.0	91.9	17.3	17.1
2019-12-19 04:30:00	5.1	5.1	91.0	91.9	17.3	17.1
2019-12-19 04:35:00	5.1	5.1	91.0	91.7	17.3	17.1
2019-12-19 04:40:00	5.1	5.1	91.0	91.8	17.4	17.1
2019-12-19 04:45:00	5.1	5.1	91.1	92.0	17.4	17.1
2019-12-19 04:50:00	5.1	5.1	91.0	91.8	17.4	17.2
2019-12-19 04:55:00	5.1	5.1	91.0	91.8	17.4	17.2
2019-12-19 05:00:00	5.1	5.0	91.1	91.7	17.4	17.2
2019-12-19 05:05:00	5.1	5.0	91.0	91.8	17.4	17.2
2019-12-19 05:10:00	5.1	5.0	91.0	92.0	17.4	17.3
2019-12-19 05:15:00	5.1	5.0	91.0	91.8	17.4	17.3
2019-12-19 05:20:00	5.1	5.0	90.9	91.8	17.4	17.3
2019-12-19 05:25:00	5.1	5.1	91.0	91.9	17.5	17.3
2019-12-19 05:30:00	5.1	5.0	91.0	91.8	17.6	17.3
2019-12-19 05:35:00	5.1	5.0	91.0	91.8	17.6	17.4
2019-12-19 05:40:00	5.1	5.0	91.0	91.8	17.6	17.4
2019-12-19 05:45:00	5.1	5.0	91.1	92.0	17.6	17.4
2019-12-19 05:50:00	5.1	5.0	91.2	91.7	17.6	17.4
2019-12-19 05:55:00	5.1	5.0	91.1	91.8	17.6	17.4
2019-12-19 06:00:00	5.1	5.1	91.0	91.5	17.6	17.4
2019-12-19 06:05:00	5.1	5.1	91.0	91.9	17.6	17.4
2019-12-19 06:10:00	5.1	5.1	91.1	91.7	17.6	17.5
2019-12-19 06:15:00	5.1	5.1	91.0	91.7	17.6	17.5
2019-12-19 06:20:00	5.1	5.0	91.0	91.9	17.8	17.5
2019-12-19 06:25:00	5.1	5.0	91.0	91.7	17.8	17.5
2019-12-19 06:30:00	5.1	5.0	91.0	91.8	17.8	17.6
2019-12-19 06:35:00	5.1	5.0	91.0	91.7	17.8	17.6
2019-12-19 06:40:00	5.1	5.0	91.0	92.0	17.8	17.6
2019-12-19 06:45:00	5.1	5.0	91.0	92.1	17.8	17.6
2019-12-19 06:50:00	5.1	5.0	91.0	92.1	17.9	17.6
2019-12-19 06:55:00	5.1	5.0	91.0	91.7	17.9	17.6
2019-12-19 07:00:00	5.1	5.0	91.2	91.8	17.9	17.7
2019-12-19 07:05:00	5.1	5.0	91.1	92.1	17.9	17.7
2019-12-19 07:10:00	5.1	5.0	91.0	91.9	17.9	17.7
2019-12-19 07:15:00	5.1	5.0	91.1	92.0	17.9	17.7
2019-12-19 07:20:00	5.1	5.0	91.0	91.7	17.9	17.7
2019-12-19 07:25:00	5.1	5.0	91.0	91.9	17.9	17.7
2019-12-19 07:30:00	5.1	5.0	91.0	92.0	17.9	17.8
2019-12-19 07:35:00	5.1	5.0	91.0	92.1	17.9	17.8
2019-12-19 07:40:00	5.1	5.0	91.0	91.7	17.9	17.8
2019-12-19 07:45:00	5.1	5.0	91.0	91.9	18.0	17.8
2019-12-19 07:50:00	5.1	5.0	91.0	91.9	18.1	17.8
2019-12-19 07:55:00	5.1	5.0	91.0	91.8	18.1	17.8
2019-12-19 08:00:00	5.1	5.0	91.0	92.1	18.1	17.9
2019-12-19 08:05:00	5.1	5.0	91.0	92.2	18.1	17.9
2019-12-19 08:10:00	5.1	5.0	91.0	92.2	18.1	17.9
2019-12-19 08:15:00	5.1	5.0	91.1	92.1	18.2	17.9
2019-12-19 08:20:00	5.1	5.0	91.1	92.2	18.3	17.9
2019-12-19 08:25:00	5.1	5.0	91.1	91.9	18.3	17.9
2019-12-19 08:30:00	5.1	5.0	91.1	92.1	18.3	17.9
2019-12-19 08:35:00	5.1	5.0	91.1	92.0	18.3	17.9
2019-12-19 08:40:00	5.1	5.0	91.1	91.8	18.3	17.9
2019-12-19 08:45:00	5.1	5.0	91.1	91.9	18.3	18.0
2019-12-19 08:50:00	5.1	5.0	91.1	92.0	18.3	18.0
2019-12-19 08:55:00	5.1	5.0	91.1	91.8	18.3	18.0
2019-12-19 09:00:00	5.1	5.0	91.1	92.1	18.4	18.1
2019-12-19 09:05:00	5.1	5.0	91.1	92.0	18.4	18.1
2019-12-19 09:10:00	5.1	5.0	91.2	92.1	18.4	18.1
2019-12-19 09:15:00	5.1	5.0	91.0	92.1	18.4	18.1
2019-12-19 09:20:00	5.1	5.0	91.2	92.3	18.4	18.1
2019-12-19 09:25:00	5.1	5.0	91.2	92.2	18.4	18.1
2019-12-19 09:30:00	5.1	5.0	91.1	92.0	18.4	18.1
2019-12-19 09:35:00	5.1	5.0	91.1	92.0	18.4	18.1
2019-12-19 09:40:00	5.1	5.0	91.1	91.9	18.4	18.1
2019-12-19 09:45:00	5.1	5.0	91.1	92.1	18.4	18.1
2019-12-19 09:50:00	5.1	5.0	91.1	91.9	18.4	18.2
2019-12-19 09:55:00	5.1	5.0	91.2	92.1	18.4	18.2
2019-12-19 10:00:00	5.1	5.0	91.1	91.7	18.8	18.6
2019-12-19 10:05:00	5.1	5.0	91.3	92.1	18.9	18.6
2019-12-19 10:10:00	5.1	5.0	91.2	92.2	19.0	18.7
2019-12-19 10:15:00	5.1	5.0	91.3	92.1	19.1	18.8
2019-12-19 10:20:00	5.1	5.0	91.3	92.1	19.1	18.9
2019-12-19 10:25:00	5.0	5.0	91.3	92.2	19.4	19.1
2019-12-19 10:30:00	5.1	5.0	91.1	91.8	18.6	18.4
2019-12-19 10:35:00	5.1	5.0	91.1	92.1	18.6	18.4
2019-12-19 10:40:00	5.1	5.0	91.2	92.2	18.6	18.4
2019-12-19 10:45:00	5.1	5.0	91.1	92.0	18.7	18.4
2019-12-19 10:50:00	5.1	5.0	91.1	92.0	18.7	18.5
2019-12-19 10:55:00	5.1	5.0	91.1	92.2	18.8	18.5
2019-12-19 11:00:00	5.1	5.0	91.1	92.2	18.8	18.6
2019-12-19 11:05:00	5.1	5.0	91.2	92.0	18.9	18.6
2019-12-19 11:10:00	5.1	5.0	91.2	91.9	18.9	18.6
2019-12-19 11:15:00	5.1	5.0	91.2	91.9	18.9	18.6
2019-12-19 11:20:00	5.1	5.0	91.3	91.9	19.0	18.7
2019-12-19 11:25:00	5.1	5.0	91.2	92.2	19.0	18.8
2019-12-19 11:30:00	5.1	5.0	91.2	92.0	19.0	18.8
2019-12-19 11:35:00	5.1	5.0	91.2	91.8	19.1	18.8
2019-12-19 11:40:00	5.1	5.0	91.1	92.0	19.1	18.8
2019-12-19 11:45:00	5.1	5.0	91.1	92.0	19.1	18.9
2019-12-19 11:50:00	5.1	5.0	91.1	92.3	19.1	18.9
2019-12-19 11:55:00	5.1	5.0	91.2	92.2	19.2	18.9
2019-12-19 12:00:00	5.1	5.0	91.2	92.3	19.2	18.9
2019-12-19 12:05:00	5.1	5.0	91.3	92.4	19.3	18.9
2019-12-19 12:10:00	5.1	5.0	91.3	92.1	19.3	19.0
2019-12-19 12:15:00	5.1	5.0	91.3	92.3	19.3	19.0
2019-12-19 12:20:00	5.1	5.0	91.3	92.0	19.4	19.0
2019-12-19 12:25:00	5.1	5.0	91.3	92.3	19.4	19.1
2019-12-19 12:30:00	5.1	5.0	91.3	91.9	19.4	19.1
2019-12-19 12:35:00	5.1	5.0	91.2	92.0	19.4	19.1
2019-12-19 12:40:00	5.0	5.0	91.3	92.2	19.4	19.2
2019-12-19 12:45:00	5.0	5.0	91.3	92.3	19.4	19.2
2019-12-19 12:50:00	5.0	5.0	91.1	91.9	19.6	19.2
2019-12-19 12:55:00	5.0	5.0	91.2	92.2	19.6	19.3
2019-12-19 13:00:00	5.0	5.0	91.3	92.3	19.6	19.3
2019-12-19 13:05:00	5.0	5.0	91.3	91.9	19.6	19.3
2019-12-19 13:10:00	5.0	5.0	91.3	91.9	19.6	19.4
2019-12-19 13:15:00	5.1	5.0	91.2	92.0	19.6	19.4
2019-12-19 13:20:00	5.0	5.0	91.3	92.1	19.7	19.4
2019-12-19 13:25:00	5.1	5.0	91.3	92.4	19.8	19.4
2019-12-19 13:30:00	5.1	5.0	91.3	92.1	19.8	19.5
2019-12-19 13:35:00	5.1	5.0	91.2	92.1	19.9	19.6
2019-12-19 13:40:00	5.1	5.0	91.3	92.0	19.9	19.6
2019-12-19 13:45:00	5.1	5.0	91.4	92.0	19.9	19.6
2019-12-19 13:50:00	5.1	5.0	91.3	92.2	19.9	19.6
2019-12-19 13:55:00	5.1	5.0	91.3	92.0	19.9	19.6
2019-12-19 14:00:00	5.1	5.0	91.4	92.1	19.9	19.6
2019-12-19 14:05:00	5.1	5.0	91.3	92.2	19.9	19.6
2019-12-19 14:10:00	5.0	5.0	91.3	91.9	19.9	19.6
2019-12-19 14:15:00	5.1	5.0	91.2	92.4	19.9	19.6
2019-12-19 14:20:00	5.1	5.0	91.2	91.7	19.9	19.6
2019-12-19 14:25:00	5.1	5.0	91.3	92.1	19.9	19.6
2019-12-19 14:30:00	5.1	5.0	91.3	92.2	19.9	19.6
2019-12-19 14:35:00	5.1	5.0	91.2	92.3	19.9	19.6
2019-12-19 14:40:00	5.1	5.0	91.2	91.9	19.9	19.6
2019-12-19 14:45:00	5.1	5.0	91.4	92.0	19.9	19.6
2019-12-19 14:50:00	4.9	4.9	91.5	92.5	23.6	23.1
2019-12-19 14:55:00	4.9	4.9	91.7	92.4	23.6	23.1
2019-12-19 15:00:00	4.9	4.9	91.5	92.5	23.6	23.1
2019-12-19 15:05:00	4.9	4.9	91.7	92.5	23.6	23.1
2019-12-19 15:10:00	4.9	4.9	91.7	92.5	23.6	23.1
2019-12-19 15:15:00	4.9	4.9	91.8	92.4	22.8	22.3
2019-12-19 15:20:00	4.9	4.9	91.6	92.5	22.8	22.4
2019-12-19 15:25:00	4.9	4.9	91.6	92.6	22.9	22.4
2019-12-19 15:30:00	4.9	4.9	91.7	92.6	23.0	22.5
2019-12-19 15:35:00	4.9	4.9	91.7	92.6	23.1	22.6
2019-12-19 15:40:00	4.9	4.9	91.6	92.5	23.1	22.6
2019-12-19 15:45:00	5.1	5.0	91.3	92.3	19.9	19.6
2019-12-19 15:50:00	5.1	5.0	91.3	92.2	19.9	19.6
2019-12-19 15:55:00	5.1	5.0	91.3	92.2	19.9	19.6
2019-12-19 16:00:00	5.1	5.0	91.2	92.1	19.9	19.6
2019-12-19 16:05:00	5.1	5.0	91.4	92.5	19.9	19.6
2019-12-19 16:10:00	5.1	5.0	91.3	92.1	19.9	19.6
2019-12-19 16:15:00	5.1	5.0	91.3	92.4	19.9	19.7
2019-12-19 16:20:00	5.1	5.0	91.3	92.0	19.9	19.6
2019-12-19 16:25:00	5.1	5.0	91.2	92.0	19.9	19.6
2019-12-19 16:30:00	5.1	5.0	91.2	91.9	19.9	19.6
2019-12-19 16:35:00	5.1	5.0	91.2	91.9	19.9	19.6
2019-12-19 16:40:00	5.1	5.0	91.3	92.1	19.9	19.6
2019-12-19 16:45:00	5.1	5.0	91.3	92.4	19.9	19.6
2019-12-19 16:50:00	5.1	5.0	91.3	92.1	19.9	19.6
2019-12-19 16:55:00	5.1	5.0	91.3	92.3	19.9	19.6
2019-12-19 17:00:00	5.1	5.0	91.3	91.9	19.9	19.6
2019-12-19 17:05:00	5.1	5.0	91.3	92.0	19.9	19.6
2019-12-19 17:10:00	5.1	5.0	91.2	92.3	19.9	19.7
2019-12-19 17:15:00	5.1	5.0	91.3	92.1	19.9	19.7
2019-12-19 17:20:00	5.1	5.0	91.3	92.0	20.0	19.6
2019-12-19 17:25:00	5.1	5.0	91.3	92.2	20.0	19.6
2019-12-19 17:30:00	5.1	5.0	91.3	92.1	20.0	19.7
2019-12-19 17:35:00	5.1	5.0	91.2	92.3	20.0	19.7
2019-12-19 17:40:00	5.1	5.0	91.3	92.4	20.0	19.7
2019-12-19 17:45:00	5.1	5.0	91.3	92.1	20.0	19.7
2019-12-19 17:50:00	5.1	5.0	91.3	92.2	20.0	19.7
2019-12-19 17:55:00	5.1	5.0	91.3	92.0	20.0	19.7
2019-12-19 18:00:00	5.1	5.0	91.3	92.0	20.0	19.7
2019-12-19 18:05:00	5.1	5.0	91.2	92.3	20.0	19.7
2019-12-19 18:10:00	5.1	5.0	91.4	92.0	20.0	19.7
2019-12-19 18:15:00	5.1	5.0	91.3	92.0	20.0	19.7
2019-12-19 18:20:00	5.1	5.0	91.3	92.4	20.0	19.6
2019-12-19 18:25:00	5.1	5.0	91.3	92.1	20.0	19.6
2019-12-19 18:30:00	5.1	5.0	91.4	92.1	19.9	19.6
2019-12-19 18:35:00	5.1	5.0	91.3	92.0	19.9	19.6
2019-12-19 18:40:00	5.1	5.0	91.2	92.1	19.8	19.5
2019-12-19 18:45:00	5.1	5.0	91.2	92.0	19.7	19.4
2019-12-19 18:50:00	5.1	5.0	91.2	92.1	19.6	19.3
2019-12-19 18:55:00	5.1	5.0	91.2	92.1	19.4	19.1
2019-12-19 19:00:00	5.1	5.0	91.0	92.1	19.3	19.0
2019-12-19 19:05:00	5.1	5.0	91.1	92.0	19.2	18.9
2019-12-19 19:10:00	5.1	5.1	91.1	92.1	19.1	18.7
2019-12-19 19:15:00	5.1	5.1	91.0	92.0	19.1	18.6
2019-12-19 19:20:00	5.1	5.1	91.0	91.8	18.9	18.5
2019-12-19 19:25:00	5.2	5.1	91.0	91.9	18.8	18.4
2019-12-19 19:30:00	5.2	5.1	90.9	91.8	18.8	18.3
2019-12-19 19:35:00	5.2	5.1	90.9	91.8	18.6	18.3
2019-12-19 19:40:00	5.2	5.1	91.0	91.8	18.6	18.1
2019-12-19 19:45:00	5.2	5.1	90.9	91.8	18.6	18.1
2019-12-19 19:50:00	5.2	5.1	90.8	91.7	18.4	18.0
2019-12-19 19:55:00	5.2	5.1	90.8	91.7	18.4	17.9
2019-12-19 20:00:00	5.2	5.1	90.8	91.7	18.3	17.9
2019-12-19 20:05:00	5.2	5.1	90.9	91.7	18.2	17.8
2019-12-19 20:10:00	5.2	5.1	90.9	91.6	18.1	17.8
2019-12-19 20:15:00	5.2	5.1	90.9	91.7	18.1	17.6
2019-12-19 20:20:00	5.2	5.1	91.0	91.7	17.9	17.6
2019-12-19 20:25:00	5.2	5.1	90.9	91.8	17.9	17.5
2019-12-19 20:30:00	5.2	5.1	90.8	91.6	17.9	17.5
2019-12-19 20:35:00	5.2	5.1	90.8	91.8	17.9	17.4
2019-12-19 20:40:00	5.2	5.1	90.8	91.5	17.8	17.4
2019-12-19 20:45:00	5.2	5.1	90.8	91.9	17.6	17.3
2019-12-19 20:50:00	5.2	5.1	90.8	91.7	17.6	17.3
2019-12-19 20:55:00	5.2	5.1	90.8	91.6	17.6	17.2
2019-12-19 21:00:00	5.2	5.1	90.8	91.8	17.6	17.1
2019-12-19 21:05:00	5.2	5.1	90.8	91.8	17.5	17.1
2019-12-19 21:10:00	5.2	5.1	90.8	91.4	17.4	17.1
2019-12-19 21:15:00	5.2	5.1	90.8	91.4	17.4	17.0
2019-12-19 21:20:00	5.2	5.1	90.8	91.5	17.4	16.9
2019-12-19 21:25:00	5.2	5.1	90.8	91.5	17.3	16.9
2019-12-19 21:30:00	5.2	5.1	90.8	91.7	17.3	16.9
2019-12-19 21:35:00	5.2	5.1	90.7	91.6	17.2	16.9
2019-12-19 21:40:00	5.2	5.1	90.8	91.4	17.1	16.8
2019-12-19 21:45:00	5.2	5.1	90.7	91.7	17.1	16.7
2019-12-19 21:50:00	5.2	5.1	90.8	91.5	17.0	16.6
2019-12-19 21:55:00	5.2	5.1	90.7	91.4	16.9	16.6
2019-12-19 22:00:00	5.2	5.2	90.7	91.5	16.9	16.5
2019-12-19 22:05:00	5.2	5.1	90.7	91.6	16.9	16.5
2019-12-19 22:10:00	5.2	5.1	90.7	91.5	16.8	16.4
2019-12-19 22:15:00	5.2	5.1	90.8	91.4	16.8	16.4
2019-12-19 22:20:00	5.2	5.1	90.7	91.6	16.8	16.4
2019-12-19 22:25:00	5.2	5.1	90.7	91.5	16.7	16.4
2019-12-19 22:30:00	5.2	5.1	90.6	91.5	16.7	16.4
2019-12-19 22:35:00	5.2	5.1	90.7	91.3	16.6	16.3
2019-12-19 22:40:00	5.2	5.1	90.7	91.5	16.6	16.3
2019-12-19 22:45:00	5.2	5.1	90.7	91.5	16.6	16.2
2019-12-19 22:50:00	5.2	5.1	90.6	91.5	16.5	16.1
2019-12-19 22:55:00	5.2	5.1	90.7	91.3	16.5	16.1
2019-12-19 23:00:00	5.2	5.1	90.6	91.5	16.4	16.1
2019-12-19 23:05:00	5.2	5.2	90.7	91.2	16.4	16.1
2019-12-19 23:10:00	5.2	5.2	90.8	91.4	16.4	16.1
2019-12-19 23:15:00	5.2	5.2	90.6	91.5	16.4	15.9
2019-12-19 23:20:00	5.2	5.2	90.6	91.3	16.3	15.9
2019-12-19 23:25:00	5.2	5.2	90.7	91.6	16.3	15.9
2019-12-19 23:30:00	5.2	5.2	90.7	91.5	16.2	15.9
2019-12-19 23:35:00	5.2	5.2	90.7	91.3	16.2	15.8
2019-12-19 23:40:00	5.2	5.1	90.6	91.3	16.1	15.8
2019-12-19 23:45:00	5.2	5.2	90.7	91.4	16.1	15.8
2019-12-19 23:50:00	5.2	5.2	90.6	91.4	16.1	15.8
2019-12-19 23:55:00	5.2	5.2	90.7	91.3	16.1	15.7
2019-12-20 00:00:00	5.2	5.1	90.5	91.5	16.1	15.7
2019-12-20 00:05:00	5.2	5.1	90.6	91.6	16.1	15.7
2019-12-20 00:10:00	5.2	5.1	90.6	91.4	15.9	15.7
2019-12-20 00:15:00	5.2	5.1	90.7	91.5	15.9	15.6
2019-12-20 00:20:00	5.2	5.1	90.7	91.3	15.9	15.6
2019-12-20 00:25:00	5.2	5.1	90.7	91.4	15.9	15.7
2019-12-20 00:30:00	5.2	5.2	90.7	91.2	15.9	15.7
2019-12-20 00:35:00	5.2	5.2	90.7	91.6	16.0	15.7
2019-12-20 00:40:00	5.2	5.2	90.7	91.6	16.0	15.8
2019-12-20 00:45:00	5.2	5.1	90.8	91.6	16.1	15.8
2019-12-20 00:50:00	5.2	5.1	90.7	91.5	16.1	15.8
2019-12-20 00:55:00	5.2	5.1	90.7	91.6	16.1	15.8
2019-12-20 01:00:00	5.2	5.1	90.8	91.4	16.2	15.9
2019-12-20 01:05:00	5.2	5.1	90.7	91.3	16.2	15.9
2019-12-20 01:10:00	5.2	5.1	90.8	91.5	16.3	15.9
2019-12-20 01:15:00	5.2	5.1	90.8	91.4	16.3	16.1
2019-12-20 01:20:00	5.2	5.1	90.8	91.5	16.3	16.1
2019-12-20 01:25:00	5.2	5.1	90.7	91.5	16.4	16.1
2019-12-20 01:30:00	5.2	5.1	90.8	91.7	16.4	16.1
2019-12-20 01:35:00	5.2	5.1	90.7	91.6	16.4	16.1
2019-12-20 01:40:00	5.2	5.1	90.7	91.6	16.4	16.1
2019-12-20 01:45:00	5.2	5.1	91.0	91.5	16.6	16.2
2019-12-20 01:50:00	5.2	5.1	90.8	91.8	16.6	16.3
2019-12-20 01:55:00	5.2	5.1	91.0	91.5	16.6	16.3
2019-12-20 02:00:00	5.2	5.1	90.8	91.8	16.6	16.3
2019-12-20 02:05:00	5.1	5.1	90.9	91.8	16.6	16.4
2019-12-20 02:10:00	5.1	5.1	90.9	91.6	16.6	16.4
2019-12-20 02:15:00	5.1	5.1	90.9	91.7	16.6	16.4
2019-12-20 02:20:00	5.1	5.1	91.0	92.0	16.6	16.4
2019-12-20 02:25:00	5.1	5.1	90.9	91.9	16.7	16.5
2019-12-20 02:30:00	5.1	5.1	91.0	91.8	16.8	16.5
2019-12-20 02:35:00	5.1	5.1	91.0	91.5	16.8	16.5
2019-12-20 02:40:00	5.1	5.1	91.0	91.7	16.8	16.6
2019-12-20 02:45:00	5.1	5.1	90.9	91.8	16.9	16.6
2019-12-20 02:50:00	5.1	5.1	90.9	91.7	16.9	16.6
2019-12-20 02:55:00	5.1	5.1	91.0	91.5	16.9	16.6
2019-12-20 03:00:00	5.1	5.1	91.0	91.9	16.9	16.6
2019-12-20 03:05:00	5.1	5.1	91.0	91.6	16.9	16.7
2019-12-20 03:10:00	5.1	5.1	91.0	92.1	16.9	16.7
2019-12-20 03:15:00	5.1	5.1	91.0	91.9	17.0	16.7
2019-12-20 03:20:00	5.1	5.1	91.0	91.9	17.0	16.8
2019-12-20 03:25:00	5.1	5.1	90.9	92.0	17.1	16.8
2019-12-20 03:30:00	5.1	5.1	91.0	91.6	17.1	16.8
2019-12-20 03:35:00	5.1	5.1	91.0	92.0	17.1	16.9
2019-12-20 03:40:00	5.1	5.1	90.9	92.0	17.1	16.9
2019-12-20 03:45:00	5.1	5.1	91.0	91.9	17.1	16.9
2019-12-20 03:50:00	5.1	5.1	90.9	91.5	17.1	16.9
2019-12-20 03:55:00	5.1	5.1	91.0	91.9	17.1	16.9
2019-12-20 04:00:00	5.1	5.1	91.0	91.9	17.1	16.9
2019-12-20 04:05:00	5.1	5.1	91.0	91.8	17.2	17.0
2019-12-20 04:10:00	5.1	5.1	91.0	91.8	17.3	17.0
2019-12-20 04:15:00	5.1	5.1	91.0	91.9	17.3	17.0
2019-12-20 04:20:00	5.1	5.1	91.0	91.8	17.3	17.1
2019-12-20 04:25:00	5.1	5.1	91.0	91.9	17.3	17.1
2019-12-20 04:30:00	5.1	5.1	91.0	91.9	17.3	17.1
2019-12-20 04:35:00	5.1	5.1	91.0	91.7	17.3	17.1
2019-12-20 04:40:00	5.1	5.1	91.0	91.8	17.4	17.1
2019-12-20 04:45:00	5.1	5.1	91.1	92.0	17.4	17.1
2019-12-20 04:50:00	5.1	5.1	91.0	91.8	17.4	17.2
2019-12-20 04:55:00	5.1	5.1	91.0	91.8	17.4	17.2
2019-12-20 05:00:00	5.1	5.0	91.1	91.7	17.4	17.2
2019-12-20 05:05:00	5.1	5.0	91.0	91.8	17.4	17.2
2019-12-20 05:10:00	5.1	5.0	91.0	92.0	17.4	17.3
2019-12-20 05:15:00	5.1	5.0	91.0	91.8	17.4	17.3
2019-12-20 05:20:00	5.1	5.0	90.9	91.8	17.4	17.3
2019-12-20 05:25:00	5.1	5.1	91.0	91.9	17.5	17.3
2019-12-20 05:30:00	5.1	5.0	91.0	91.8	17.6	17.3
2019-12-20 05:35:00	5.1	5.0	91.0	91.8	17.6	17.4
2019-12-20 05:40:00	5.1	5.0	91.0	91.8	17.6	17.4
2019-12-20 05:45:00	5.1	5.0	91.1	92.0	17.6	17.4
2019-12-20 05:50:00	5.1	5.0	91.2	91.7	17.6	17.4
2019-12-20 05:55:00	5.1	5.0	91.1	91.8	17.6	17.4
2019-12-20 06:00:00	5.1	5.1	91.0	91.5	17.6	17.4
2019-12-20 06:05:00	5.1	5.1	91.0	91.9	17.6	17.4
2019-12-20 06:10:00	5.1	5.1	91.1	91.7	17.6	17.5
2019-12-20 06:15:00	5.1	5.1	91.0	91.7	17.6	17.5
2019-12-20 06:20:00	5.1	5.0	91.0	91.9	17.8	17.5
2019-12-20 06:25:00	5.1	5.0	91.0	91.7	17.8	17.5
2019-12-20 06:30:00	5.1	5.0	91.0	91.8	17.8	17.6
2019-12-20 06:35:00	5.1	5.0	91.0	91.7	17.8	17.6
2019-12-20 06:40:00	5.1	5.0	91.0	92.0	17.8	17.6
2019-12-20 06:45:00	5.1	5.0	91.0	92.1	17.8	17.6
2019-12-20 06:50:00	5.1	5.0	91.0	92.1	17.9	17.6
2019-12-20 06:55:00	5.1	5.0	91.0	91.7	17.9	17.6
2019-12-20 07:00:00	5.1	5.0	91.2	91.8	17.9	17.7
2019-12-20 07:05:00	5.1	5.0	91.1	92.1	17.9	17.7
2019-12-20 07:10:00	5.1	5.0	91.0	91.9	17.9	17.7
2019-12-20 07:15:00	5.1	5.0	91.1	92.0	17.9	17.7
2019-12-20 07:20:00	5.1	5.0	91.0	91.7	17.9	17.7
2019-12-20 07:25:00	5.1	5.0	91.0	91.9	17.9	17.7
2019-12-20 07:30:00	5.1	5.0	91.0	92.0	17.9	17.8
2019-12-20 07:35:00	5.1	5.0	91.0	92.1	17.9	17.8
2019-12-20 07:40:00	5.1	5.0	91.0	91.7	17.9	17.8
2019-12-20 07:45:00	5.1	5.0	91.0	91.9	18.0	17.8
2019-12-20 07:50:00	5.1	5.0	91.0	91.9	18.1	17.8
2019-12-20 07:55:00	5.1	5.0	91.0	91.8	18.1	17.8
2019-12-20 08:00:00	5.1	5.0	91.0	92.1	18.1	17.9
2019-12-20 08:05:00	5.1	5.0	91.0	92.2	18.1	17.9
2019-12-20 08:10:00	5.1	5.0	91.0	92.2	18.1	17.9
2019-12-20 08:15:00	5.1	5.0	91.2	91.9	18.1	17.9
2019-12-20 08:20:00	5.1	5.0	91.0	92.1	18.1	17.9
2019-12-20 08:25:00	5.1	5.0	91.1	91.8	18.1	17.9
2019-12-20 08:30:00	5.1	5.0	90.9	91.8	18.1	17.9
2019-12-20 08:35:00	5.1	5.0	91.1	92.2	18.1	17.9
2019-12-20 08:40:00	5.1	5.0	91.3	91.9	18.1	18.0
2019-12-20 08:45:00	5.1	5.0	91.1	92.0	18.2	18.1
2019-12-20 08:50:00	5.1	5.0	91.1	91.8	18.3	18.1
2019-12-20 08:55:00	5.1	5.0	91.2	92.0	18.3	18.1
2019-12-20 09:00:00	5.1	5.0	91.2	91.9	18.3	18.1
2019-12-20 09:05:00	5.1	5.0	91.2	91.8	18.3	18.1
2019-12-20 09:10:00	5.1	5.0	91.2	91.8	18.4	18.1
2019-12-20 09:15:00	5.1	5.0	91.2	91.9	18.4	18.3
2019-12-20 09:20:00	5.1	5.0	91.2	91.9	18.4	18.3
2019-12-20 09:25:00	5.1	5.0	91.1	91.9	18.4	18.3
2019-12-20 09:30:00	5.1	5.0	91.2	92.1	18.4	18.3
2019-12-20 09:35:00	5.1	5.0	91.2	91.9	18.4	18.3
2019-12-20 09:40:00	5.1	5.0	91.2	92.0	18.5	18.4
2019-12-20 09:45:00	5.1	5.0	91.2	92.0	18.6	18.4
2019-12-20 09:50:00	5.1	5.0	91.3	92.0	18.6	18.4
2019-12-20 09:55:00	5.1	5.0	91.3	92.0	18.7	18.4
2019-12-20 10:00:00	5.1	5.0	91.1	91.7	18.8	18.6
2019-12-20 10:05:00	5.1	5.0	91.3	92.1	18.9	18.6
2019-12-20 10:10:00	5.1	5.0	91.2	92.2	19.0	18.7
2019-12-20 10:15:00	5.1	5.0	91.3	92.1	19.1	18.8
2019-12-20 10:20:00	5.1	5.0	91.3	92.1	19.1	18.9
2019-12-20 10:25:00	5.0	5.0	91.3	92.2	19.4	19.1
2019-12-20 10:30:00	5.0	5.0	91.2	92.1	19.4	19.1
2019-12-20 10:35:00	5.0	5.0	91.3	92.0	19.5	19.2
2019-12-20 10:40:00	5.0	5.0	91.3	92.2	19.6	19.3
2019-12-20 10:45:00	5.0	5.0	91.3	92.0	19.7	19.4
2019-12-20 10:50:00	5.0	5.0	91.3	92.1	19.8	19.5
2019-12-20 10:55:00	5.0	5.0	91.3	92.1	19.9	19.6
2019-12-20 11:00:00	5.0	5.0	91.3	92.2	20.0	19.7
2019-12-20 11:05:00	5.0	4.9	91.5	92.4	20.1	19.8
2019-12-20 11:10:00	5.0	4.9	91.4	92.6	20.2	19.8
2019-12-20 11:15:00	5.0	4.9	91.4	92.7	20.3	19.9
2019-12-20 11:20:00	5.0	4.9	91.4	92.4	20.4	20.0
2019-12-20 11:25:00	5.0	4.9	91.5	92.2	20.5	20.1
2019-12-20 11:30:00	5.0	4.9	91.5	92.4	20.6	20.1
2019-12-20 11:35:00	5.0	4.9	91.5	92.4	20.6	20.2
2019-12-20 11:40:00	5.0	4.9	91.4	92.5	20.7	20.3
2019-12-20 11:45:00	5.0	4.9	91.5	92.4	20.8	20.4
2019-12-20 11:50:00	5.0	4.9	91.5	92.1	20.8	20.4
2019-12-20 11:55:00	5.0	4.9	91.4	92.2	20.9	20.5
2019-12-20 12:00:00	5.0	4.9	91.5	92.7	20.9	20.5
2019-12-20 12:05:00	5.0	4.9	91.5	92.2	21.0	20.6
2019-12-20 12:10:00	5.0	4.9	91.5	92.7	21.1	20.6
2019-12-20 12:15:00	5.0	4.9	91.5	92.4	21.1	20.6
2019-12-20 12:20:00	5.0	4.9	91.5	92.5	21.1	20.8
2019-12-20 12:25:00	5.0	4.9	91.5	92.3	21.2	20.8
2019-12-20 12:30:00	5.0	4.9	91.5	92.4	21.2	20.8
2019-12-20 12:35:00	5.0	4.9	91.5	92.4	21.3	20.9
2019-12-20 12:40:00	5.0	4.9	91.5	92.3	21.3	20.9
2019-12-20 12:45:00	5.0	4.9	91.5	92.2	21.3	20.9
2019-12-20 12:50:00	5.0	4.9	91.5	92.5	21.4	20.9
2019-12-20 12:55:00	5.0	4.9	91.5	92.3	21.4	21.0
2019-12-20 13:00:00	5.0	4.9	91.5	92.1	21.5	21.1
2019-12-20 13:05:00	5.0	4.9	91.6	92.3	21.5	21.1
2019-12-20 13:10:00	5.0	4.9	91.6	92.5	21.6	21.1
2019-12-20 13:15:00	5.0	4.9	91.6	92.5	21.7	21.1
2019-12-20 13:20:00	5.0	4.9	91.5	92.3	21.7	21.3
2019-12-20 13:25:00	5.0	4.9	91.5	92.3	21.8	21.3
2019-12-20 13:30:00	5.0	4.9	91.6	92.3	21.9	21.4
2019-12-20 13:35:00	5.0	4.9	91.5	92.4	21.9	21.4
2019-12-20 13:40:00	4.9	4.9	91.7	92.5	23.3	22.9
2019-12-20 13:45:00	5.0	4.9	91.7	92.5	23.3	22.9
2019-12-20 13:50:00	5.0	4.9	91.6	92.7	23.3	22.9
2019-12-20 13:55:00	5.0	4.9	91.7	92.5	23.3	23.0
2019-12-20 14:00:00	5.0	4.9	91.6	92.7	23.3	23.0
2019-12-20 14:05:00	5.0	4.9	91.6	92.7	23.4	23.0
2019-12-20 14:10:00	5.0	4.9	91.7	92.3	23.4	23.1
2019-12-20 14:15:00	5.0	4.9	91.6	92.4	23.4	23.1
2019-12-20 14:20:00	5.0	4.9	91.7	92.6	23.4	23.1
2019-12-20 14:25:00	4.9	4.9	91.7	92.5	23.4	23.1
2019-12-20 14:30:00	5.0	4.9	91.6	92.7	23.5	23.1
2019-12-20 14:35:00	5.0	4.9	91.6	92.6	23.5	23.1
2019-12-20 14:40:00	5.0	4.9	91.7	92.6	23.5	23.1
2019-12-20 14:45:00	5.0	4.9	91.8	92.5	23.6	23.1
2019-12-20 14:50:00	4.9	4.9	91.5	92.5	23.6	23.1
2019-12-20 14:55:00	4.9	4.9	91.7	92.4	23.6	23.1
2019-12-20 15:00:00	4.9	4.9	91.5	92.5	23.6	23.1
2019-12-20 15:05:00	4.9	4.9	91.7	92.5	23.6	23.1
2019-12-20 15:10:00	4.9	4.9	91.7	92.5	23.6	23.1
2019-12-20 15:15:00	4.9	4.9	91.8	92.4	22.8	22.3
2019-12-20 15:20:00	4.9	4.9	91.6	92.5	22.8	22.4
2019-12-20 15:25:00	4.9	4.9	91.6	92.6	22.9	22.4
2019-12-20 15:30:00	4.9	4.9	91.7	92.6	23.0	22.5
2019-12-20 15:35:00	4.9	4.9	91.7	92.6	23.1	22.6
2019-12-20 15:40:00	4.9	4.9	91.6	92.5	23.1	22.6
2019-12-20 15:45:00	4.9	4.9	91.6	92.7	23.1	22.7
2019-12-20 15:50:00	4.9	4.9	91.7	92.6	23.3	22.8
2019-12-20 15:55:00	4.9	4.9	91.7	92.5	23.3	22.8
2019-12-20 16:00:00	4.9	4.9	91.6	92.6	23.3	22.9
2019-12-20 16:05:00	4.9	4.9	91.7	92.6	23.3	22.8
2019-12-20 16:10:00	4.9	4.9	91.6	92.5	23.2	22.8
2019-12-20 16:15:00	5.0	4.9	91.6	92.4	23.1	22.6
2019-12-20 16:20:00	5.0	4.9	91.6	92.4	22.9	22.6
2019-12-20 16:25:00	5.0	4.9	91.6	92.4	22.8	22.4
2019-12-20 16:30:00	5.0	4.9	91.5	92.6	22.6	22.4
2019-12-20 16:35:00	5.0	4.9	91.5	92.6	22.6	22.2
2019-12-20 16:40:00	5.0	4.9	91.4	92.4	22.4	22.1
2019-12-20 16:45:00	5.0	4.9	91.4	92.3	22.3	22.1
2019-12-20 16:50:00	5.0	4.9	91.4	92.3	22.3	22.0
2019-12-20 16:55:00	5.0	4.9	91.4	92.2	22.3	22.0
2019-12-20 17:00:00	5.0	4.9	91.6	92.2	22.3	21.9
2019-12-20 17:05:00	5.0	4.9	91.5	92.3	22.3	21.9
2019-12-20 17:10:00	5.0	4.9	91.4	92.5	22.2	21.9
2019-12-20 17:15:00	5.0	4.9	91.4	92.3	22.2	21.9
2019-12-20 17:20:00	5.0	4.9	91.3	92.4	22.2	21.9
2019-12-20 17:25:00	5.0	5.0	91.5	92.3	22.3	21.9
2019-12-20 17:30:00	5.0	5.0	91.5	92.2	22.2	21.9
2019-12-20 17:35:00	5.0	5.0	91.5	92.2	22.1	21.8
2019-12-20 17:40:00	5.0	5.0	91.4	92.2	22.1	21.6
2019-12-20 17:45:00	5.0	5.0	91.4	92.3	21.9	21.6
2019-12-20 17:50:00	5.0	5.0	91.3	91.9	21.9	21.5
2019-12-20 17:55:00	5.0	5.0	91.4	92.2	21.8	21.4
2019-12-20 18:00:00	5.0	5.0	91.4	92.5	21.7	21.3
2019-12-20 18:05:00	5.0	5.0	91.4	92.1	21.6	21.2
2019-12-20 18:10:00	5.1	5.0	91.3	92.1	21.4	21.1
2019-12-20 18:15:00	5.1	5.0	91.3	91.9	21.4	21.0
2019-12-20 18:20:00	5.1	5.0	91.3	92.0	21.3	20.9
2019-12-20 18:25:00	5.1	5.0	91.3	92.3	21.3	20.9
2019-12-20 18:30:00	5.1	5.0	91.2	92.4	21.2	20.9
2019-12-20 18:35:00	5.1	5.0	91.2	91.9	21.1	20.8
2019-12-20 18:40:00	5.1	5.0	91.3	92.1	21.1	20.8
2019-12-20 18:45:00	5.1	5.0	91.2	91.9	21.1	20.8
2019-12-20 18:50:00	5.1	5.0	91.3	92.1	21.1	20.8
2019-12-20 18:55:00	5.1	5.0	91.3	92.0	21.1	20.8
2019-12-20 19:00:00	5.1	5.0	91.2	92.4	21.1	20.8
2019-12-20 19:05:00	5.1	5.0	91.2	92.3	21.1	20.9
2019-12-20 19:10:00	5.1	5.0	91.3	92.5	21.1	20.9
2019-12-20 19:15:00	5.1	5.0	91.3	92.3	21.0	20.8
2019-12-20 19:20:00	5.1	5.0	91.3	92.2	21.0	20.8
2019-12-20 19:25:00	5.1	5.0	91.3	92.1	20.9	20.7
2019-12-20 19:30:00	5.1	5.0	91.3	92.2	20.8	20.6
2019-12-20 19:35:00	5.1	5.0	91.3	92.1	20.7	20.5
2019-12-20 19:40:00	5.1	5.0	91.3	92.1	20.6	20.4
2019-12-20 19:45:00	5.1	5.0	91.3	92.0	20.5	20.3
2019-12-20 19:50:00	5.1	5.0	91.1	92.0	20.4	20.1
2019-12-20 19:55:00	5.1	5.0	91.2	92.2	20.3	20.1
2019-12-20 20:00:00	5.1	5.0	91.3	92.0	20.2	20.1
2019-12-20 20:05:00	5.1	5.0	91.3	92.0	20.1	19.9
2019-12-20 20:10:00	5.1	5.0	91.1	91.9	20.1	19.9
2019-12-20 20:15:00	5.1	5.0	91.0	91.9	20.1	19.9
2019-12-20 20:20:00	5.1	5.0	91.0	92.2	20.1	19.8
2019-12-20 20:25:00	5.1	5.0	91.1	91.7	19.9	19.8
2019-12-20 20:30:00	5.1	5.0	91.1	91.8	19.9	19.8
2019-12-20 20:35:00	5.1	5.0	91.0	91.9	19.9	19.7
2019-12-20 20:40:00	5.1	5.1	91.2	92.1	19.9	19.6
2019-12-20 20:45:00	5.1	5.0	91.1	92.2	19.8	19.6
2019-12-20 20:50:00	5.1	5.0	91.2	91.7	19.8	19.5
2019-12-20 20:55:00	5.1	5.0	91.3	92.0	19.7	19.5
2019-12-20 21:00:00	5.1	5.0	91.1	92.1	19.6	19.5
2019-12-20 21:05:00	5.1	5.0	91.1	92.0	19.6	19.4
2019-12-20 21:10:00	5.1	5.0	91.2	92.0	19.6	19.4
2019-12-20 21:15:00	5.1	5.0	91.2	91.8	19.6	19.4
2019-12-20 21:20:00	5.1	5.0	91.3	92.2	19.5	19.3
2019-12-20 21:25:00	5.1	5.0	91.2	92.0	19.5	19.3
2019-12-20 21:30:00	5.1	5.0	91.1	92.3	19.5	19.3
2019-12-20 21:35:00	5.1	5.0	91.2	92.0	19.5	19.3
2019-12-20 21:40:00	5.1	5.0	91.2	92.1	19.4	19.3
2019-12-20 21:45:00	5.1	5.0	91.2	91.8	19.4	19.3
2019-12-20 21:50:00	5.1	5.0	91.2	92.1	19.4	19.3
2019-12-20 21:55:00	5.1	5.0	91.2	92.1	19.4	19.2
2019-12-20 22:00:00	5.1	5.0	91.1	92.0	19.4	19.1
2019-12-20 22:05:00	5.1	5.0	91.1	91.8	19.4	19.1
2019-12-20 22:10:00	5.1	5.0	91.2	91.7	19.3	19.1
2019-12-20 22:15:00	5.1	5.0	91.2	91.7	19.3	19.1
2019-12-20 22:20:00	5.1	5.0	91.3	91.6	19.3	19.1
2019-12-20 22:25:00	5.1	5.0	91.1	91.7	19.3	19.1
2019-12-20 22:30:00	5.1	5.1	91.1	91.9	19.2	19.1
2019-12-20 22:35:00	5.1	5.0	91.1	92.2	19.2	19.1
2019-12-20 22:40:00	5.1	5.0	91.2	92.0	19.1	18.9
2019-12-20 22:45:00	5.1	5.1	91.2	92.1	19.1	18.9
2019-12-20 22:50:00	5.1	5.1	91.1	91.9	19.1	18.9
2019-12-20 22:55:00	5.1	5.1	91.2	91.8	19.1	18.9
2019-12-20 23:00:00	5.1	5.1	91.1	91.9	19.1	18.9
2019-12-20 23:05:00	5.1	5.1	90.9	91.9	19.1	18.9
2019-12-20 23:10:00	5.1	5.1	91.1	91.9	19.0	18.9
2019-12-20 23:15:00	5.1	5.1	91.1	91.9	19.0	18.9
2019-12-20 23:20:00	5.1	5.1	91.1	91.9	18.9	18.8
2019-12-20 23:25:00	5.1	5.1	91.2	91.9	18.9	18.8
2019-12-20 23:30:00	5.1	5.0	91.2	92.1	18.9	18.8
2019-12-20 23:35:00	5.1	5.0	91.1	91.8	18.9	18.8
2019-12-20 23:40:00	5.1	5.0	90.9	92.1	18.9	18.8
2019-12-20 23:45:00	5.1	5.0	91.1	91.8	18.9	18.7
2019-12-20 23:50:00	5.1	5.0	91.2	91.7	18.9	18.6
2019-12-20 23:55:00	5.1	5.0	91.1	92.0	18.8	18.6
2019-12-21 00:00:00	5.1	5.1	91.1	91.7	18.8	18.6
2019-12-21 00:05:00	5.1	5.1	91.1	92.0	18.7	18.6
2019-12-21 00:10:00	5.1	5.0	91.1	91.9	18.7	18.6
2019-12-21 00:15:00	5.1	5.0	91.1	92.1	18.7	18.5
2019-12-21 00:20:00	5.1	5.1	91.1	91.7	18.8	18.6
2019-12-21 00:25:00	5.1	5.1	91.1	92.0	18.8	18.6
2019-12-21 00:30:00	5.1	5.1	91.1	91.9	18.9	18.7
2019-12-21 00:35:00	5.1	5.0	91.2	91.9	18.9	18.8
2019-12-21 00:40:00	5.1	5.0	91.3	92.1	18.9	18.9
2019-12-21 00:45:00	5.1	5.0	91.1	92.0	19.0	18.9
2019-12-21 00:50:00	5.1	5.0	91.2	92.0	19.1	18.9
2019-12-21 00:55:00	5.1	5.0	91.2	91.9	19.1	18.9
2019-12-21 01:00:00	5.1	5.0	91.2	91.7	19.1	18.9
2019-12-21 01:05:00	5.1	5.0	91.3	92.2	19.1	18.9
2019-12-21 01:10:00	5.1	5.0	91.3	92.0	19.1	19.0
2019-12-21 01:15:00	5.1	5.0	91.3	91.9	19.1	19.1
2019-12-21 01:20:00	5.1	5.0	91.2	92.1	19.3	19.1
2019-12-21 01:25:00	5.1	5.0	91.2	92.0	19.3	19.1
2019-12-21 01:30:00	5.1	5.0	91.2	91.8	19.3	19.2
2019-12-21 01:35:00	5.1	5.0	91.2	92.3	19.4	19.2
2019-12-21 01:40:00	5.1	5.0	91.2	92.3	19.4	19.3
2019-12-21 01:45:00	5.1	5.0	91.2	92.0	19.4	19.3
2019-12-21 01:50:00	5.0	5.0	91.3	92.0	19.5	19.4
2019-12-21 01:55:00	5.0	5.0	91.3	92.3	19.5	19.4
2019-12-21 02:00:00	5.0	5.0	91.3	92.0	19.5	19.4
2019-12-21 02:05:00	5.0	5.0	91.3	91.9	19.6	19.4
2019-12-21 02:10:00	5.0	5.0	91.3	92.0	19.6	19.5
2019-12-21 02:15:00	5.0	5.0	91.3	91.8	19.7	19.6
2019-12-21 02:20:00	5.0	5.0	91.3	92.3	19.7	19.6
2019-12-21 02:25:00	5.0	5.0	91.3	92.2	19.7	19.6
2019-12-21 02:30:00	5.0	5.0	91.3	92.0	19.7	19.6
2019-12-21 02:35:00	5.0	5.0	91.4	92.1	19.8	19.6
2019-12-21 02:40:00	5.0	5.0	91.3	92.0	19.8	19.6
2019-12-21 02:45:00	5.1	5.0	91.3	92.0	19.8	19.6
2019-12-21 02:50:00	5.1	5.0	91.3	92.2	19.8	19.8
2019-12-21 02:55:00	5.1	5.0	91.2	92.3	19.9	19.8
2019-12-21 03:00:00	5.1	5.0	91.3	92.2	19.9	19.8
2019-12-21 03:05:00	5.1	5.0	91.3	92.0	19.9	19.8
2019-12-21 03:10:00	5.1	5.0	91.3	92.0	19.9	19.9
2019-12-21 03:15:00	5.0	5.0	91.3	92.1	19.9	19.9
2019-12-21 03:20:00	5.0	5.0	91.3	92.1	20.0	19.9
2019-12-21 03:25:00	5.0	5.0	91.4	92.2	20.0	19.9
2019-12-21 03:30:00	5.0	5.0	91.3	92.3	20.0	19.9
2019-12-21 03:35:00	5.0	5.0	91.4	92.2	20.0	19.9
2019-12-21 03:40:00	5.0	5.0	91.4	92.1	20.1	19.9
2019-12-21 03:45:00	5.0	5.0	91.3	92.0	20.1	19.9
2019-12-21 03:50:00	5.0	5.0	91.3	92.0	20.1	19.9
2019-12-21 03:55:00	5.0	5.0	91.5	92.2	20.1	19.9
2019-12-21 04:00:00	5.0	5.0	91.3	92.1	20.1	19.9
2019-12-21 04:05:00	5.0	5.0	91.3	92.2	20.1	20.1
2019-12-21 04:10:00	5.0	5.0	91.3	92.1	20.1	20.1
2019-12-21 04:15:00	5.0	5.0	91.4	92.2	20.1	20.1
2019-12-21 04:20:00	5.0	5.0	91.4	92.1	20.1	20.1
2019-12-21 04:25:00	5.0	5.0	91.3	92.1	20.2	20.1
2019-12-21 04:30:00	5.0	5.0	91.3	92.0	20.2	20.1
2019-12-21 04:35:00	5.0	5.0	91.4	92.0	20.2	20.1
2019-12-21 04:40:00	5.0	5.0	91.3	92.2	20.2	20.1
2019-12-21 04:45:00	5.0	5.0	91.5	92.0	20.3	20.1
2019-12-21 04:50:00	5.0	5.0	91.4	92.2	20.3	20.1
2019-12-21 04:55:00	5.0	5.0	91.3	92.3	20.3	20.2
2019-12-21 05:00:00	5.0	5.0	91.4	92.1	20.4	20.3
2019-12-21 05:05:00	5.0	4.9	91.3	92.2	20.4	20.3
2019-12-21 05:10:00	5.0	5.0	91.3	92.1	20.4	20.3
2019-12-21 05:15:00	5.0	5.0	91.3	92.2	20.4	20.3
2019-12-21 05:20:00	5.0	5.0	91.3	92.2	20.4	20.3
2019-12-21 05:25:00	5.0	5.0	91.4	92.1	20.4	20.3
2019-12-21 05:30:00	5.0	5.0	91.3	92.2	20.4	20.3
2019-12-21 05:35:00	5.0	5.0	91.3	92.2	20.4	20.4
2019-12-21 05:40:00	5.0	5.0	91.4	92.3	20.4	20.4
2019-12-21 05:45:00	5.0	5.0	91.4	92.4	20.4	20.4
2019-12-21 05:50:00	5.0	5.0	91.4	92.4	20.4	20.4
2019-12-21 05:55:00	5.0	5.0	91.3	92.0	20.4	20.4
2019-12-21 06:00:00	5.0	5.0	91.3	92.1	20.4	20.4
2019-12-21 06:05:00	5.1	5.0	91.3	92.4	20.4	20.4
2019-12-21 06:10:00	5.0	5.0	91.4	92.1	20.4	20.4
2019-12-21 06:15:00	5.0	5.0	91.4	92.3	20.4	20.4
2019-12-21 06:20:00	5.0	5.0	91.4	92.2	20.4	20.4
2019-12-21 06:25:00	5.0	5.0	91.3	92.3	20.4	20.4
2019-12-21 06:30:00	5.0	5.0	91.5	92.1	20.4	20.5
2019-12-21 06:35:00	5.0	5.0	91.4	92.1	20.6	20.5
2019-12-21 06:40:00	5.0	5.0	91.4	92.1	20.6	20.5
2019-12-21 06:45:00	5.0	4.9	91.5	92.5	20.6	20.5
2019-12-21 06:50:00	5.0	5.0	91.3	92.0	20.6	20.5
2019-12-21 06:55:00	5.1	5.0	91.3	92.2	20.6	20.6
2019-12-21 07:00:00	5.0	5.0	91.5	92.1	20.6	20.6
2019-12-21 07:05:00	5.0	5.0	91.4	92.3	20.6	20.6
2019-12-21 07:10:00	5.0	5.0	91.4	92.2	20.6	20.6
2019-12-21 07:15:00	5.0	5.0	91.4	92.0	20.6	20.5
2019-12-21 07:20:00	5.0	5.0	91.3	92.6	20.6	20.6
2019-12-21 07:25:00	5.0	5.0	91.3	92.4	20.6	20.6
2019-12-21 07:30:00	5.0	5.0	91.4	92.0	20.6	20.6
2019-12-21 07:35:00	5.0	5.0	91.5	92.4	20.6	20.6
2019-12-21 07:40:00	5.0	5.0	91.3	92.3	20.6	20.6
2019-12-21 07:45:00	5.0	5.0	91.4	92.3	20.6	20.6
2019-12-21 07:50:00	5.0	5.0	91.4	92.2	20.6	20.6
2019-12-21 07:55:00	5.0	5.0	91.3	92.3	20.6	20.6
2019-12-21 08:00:00	5.0	5.0	91.3	92.4	20.7	20.6
2019-12-21 08:05:00	5.0	5.0	91.3	92.1	20.7	20.6
2019-12-21 08:10:00	5.0	5.0	91.5	92.1	20.8	20.7
2019-12-21 08:15:00	5.0	5.0	91.5	92.2	20.8	20.7
2019-12-21 08:20:00	5.0	5.0	91.3	92.3	20.8	20.7
2019-12-21 08:25:00	5.0	5.0	91.3	92.4	20.9	20.8
2019-12-21 08:30:00	5.0	5.0	91.4	92.0	20.9	20.8
2019-12-21 08:35:00	5.0	5.0	91.5	92.3	20.9	20.8
2019-12-21 08:40:00	5.0	5.0	91.4	92.3	20.9	20.8
2019-12-21 08:45:00	5.0	4.9	91.3	92.3	20.8	20.8
2019-12-21 08:50:00	5.0	5.0	91.5	92.2	20.9	20.8
2019-12-21 08:55:00	5.0	4.9	91.4	92.3	20.9	20.8
2019-12-21 09:00:00	5.0	5.0	91.3	92.3	20.9	20.8
2019-12-21 09:05:00	5.0	5.0	91.4	92.2	20.9	20.9
2019-12-21 09:10:00	5.0	4.9	91.4	92.7	21.0	20.9
2019-12-21 09:15:00	5.0	4.9	91.4	92.2	21.1	21.1
2019-12-21 09:20:00	5.0	4.9	91.5	92.4	21.1	21.1
2019-12-21 09:25:00	5.0	4.9	91.5	92.3	21.2	21.1
2019-12-21 09:30:00	5.0	4.9	91.3	92.6	21.3	21.1
2019-12-21 09:35:00	5.0	4.9	91.5	92.3	21.3	21.2
2019-12-21 09:40:00	5.0	4.9	91.5	92.2	21.4	21.3
2019-12-21 09:45:00	5.0	4.9	91.5	92.6	21.4	21.3
2019-12-21 09:50:00	5.0	4.9	91.5	92.6	21.4	21.4
2019-12-21 09:55:00	5.0	4.9	91.5	92.3	21.4	21.4
2019-12-21 10:00:00	5.0	4.9	91.5	92.5	21.5	21.4
2019-12-21 10:05:00	5.0	4.9	91.6	92.3	21.6	21.5
2019-12-21 10:10:00	5.0	4.9	91.5	92.3	21.6	21.6
2019-12-21 10:15:00	5.0	4.9	91.5	92.6	21.7	21.6
2019-12-21 10:20:00	5.0	4.9	91.5	92.3	21.7	21.6
2019-12-21 10:25:00	5.0	4.9	91.6	92.2	21.6	21.6
2019-12-21 10:30:00	5.0	4.9	91.7	92.4	21.6	21.5
2019-12-21 10:35:00	5.0	4.9	91.5	92.3	21.6	21.5
2019-12-21 10:40:00	5.0	4.9	91.5	92.4	21.7	21.6
2019-12-21 10:45:00	5.0	4.9	91.4	92.4	21.8	21.6
2019-12-21 10:50:00	5.0	4.9	91.5	92.5	21.9	21.8
2019-12-21 10:55:00	5.0	4.9	91.4	92.4	21.9	21.8
2019-12-21 11:00:00	5.0	4.9	91.4	92.6	21.9	21.9
2019-12-21 11:05:00	5.0	4.9	91.4	92.4	22.0	21.9
2019-12-21 11:10:00	5.0	4.9	91.6	92.5	22.1	21.9
2019-12-21 11:15:00	5.0	4.9	91.4	92.6	22.1	22.0
2019-12-21 11:20:00	5.0	4.9	91.6	92.4	22.2	22.0
2019-12-21 11:25:00	5.0	4.9	91.7	92.5	22.3	22.1
2019-12-21 11:30:00	5.0	4.9	91.4	92.6	22.3	22.1
2019-12-21 11:35:00	5.0	4.9	91.6	92.6	22.4	22.2
2019-12-21 11:40:00	5.0	4.9	91.5	92.4	22.4	22.3
2019-12-21 11:45:00	5.0	4.9	91.6	92.4	22.4	22.3
2019-12-21 11:50:00	5.0	4.9	91.6	92.5	22.5	22.4
2019-12-21 11:55:00	5.0	4.9	91.6	92.4	22.6	22.4
2019-12-21 12:00:00	5.0	4.9	91.6	92.5	22.6	22.4
2019-12-21 12:05:00	5.0	4.9	91.6	92.4	22.6	22.5
2019-12-21 12:10:00	5.0	4.9	91.6	92.4	22.7	22.6
2019-12-21 12:15:00	5.0	4.9	91.6	92.6	22.7	22.6
2019-12-21 12:20:00	4.9	4.9	91.6	92.6	22.8	22.6
2019-12-21 12:25:00	5.0	4.9	91.6	92.4	22.8	22.6
2019-12-21 12:30:00	5.0	4.9	91.5	92.6	22.9	22.7
2019-12-21 12:35:00	5.0	4.9	91.6	92.5	22.9	22.7
2019-12-21 12:40:00	5.0	4.9	91.6	92.5	22.9	22.7
2019-12-21 12:45:00	5.0	4.9	91.6	92.5	22.9	22.7
2019-12-21 12:50:00	5.0	4.9	91.6	92.5	22.9	22.7
2019-12-21 12:55:00	5.0	4.9	91.6	92.5	22.9	22.8
2019-12-21 13:00:00	5.0	4.9	91.7	92.6	22.9	22.8
2019-12-21 13:05:00	5.0	4.9	91.6	92.5	23.1	22.8
2019-12-21 13:10:00	5.0	4.9	91.6	92.6	23.1	22.9
2019-12-21 13:15:00	5.0	4.9	91.6	92.6	23.1	22.9
2019-12-21 13:20:00	5.0	4.9	91.6	92.6	23.1	22.9
2019-12-21 13:25:00	5.0	4.9	91.7	92.6	23.2	22.9
2019-12-21 13:30:00	5.0	4.9	91.7	92.6	23.3	22.9
2019-12-21 13:35:00	4.9	4.9	91.7	92.6	23.3	23.0
2019-12-21 13:40:00	4.9	4.9	91.7	92.5	23.3	22.9
2019-12-21 13:45:00	5.0	4.9	91.7	92.5	23.3	22.9
2019-12-21 13:50:00	5.0	4.9	91.6	92.7	23.3	22.9
2019-12-21 13:55:00	5.0	4.9	91.7	92.5	23.3	23.0
2019-12-21 14:00:00	5.0	4.9	91.6	92.7	23.3	23.0
2019-12-21 14:05:00	5.0	4.9	91.6	92.7	23.4	23.0
2019-12-21 14:10:00	5.0	4.9	91.7	92.3	23.4	23.1
2019-12-21 14:15:00	5.0	4.9	91.6	92.4	23.4	23.1
2019-12-21 14:20:00	5.0	4.9	91.7	92.6	23.4	23.1
2019-12-21 14:25:00	4.9	4.9	91.7	92.5	23.4	23.1
2019-12-21 14:30:00	5.0	4.9	91.6	92.7	23.5	23.1
2019-12-21 14:35:00	5.0	4.9	91.6	92.6	23.5	23.1
2019-12-21 14:40:00	5.0	4.9	91.7	92.6	23.5	23.1
2019-12-21 14:45:00	5.0	4.9	91.8	92.5	23.6	23.1
2019-12-21 14:50:00	4.9	4.9	91.5	92.5	23.6	23.1
2019-12-21 14:55:00	4.9	4.9	91.7	92.4	23.6	23.1
2019-12-21 15:00:00	4.9	4.9	91.5	92.5	23.6	23.1
2019-12-21 15:05:00	4.9	4.9	91.7	92.5	23.6	23.1
2019-12-21 15:10:00	4.9	4.9	91.7	92.5	23.6	23.1
2019-12-21 15:15:00	4.9	4.9	91.7	92.8	23.6	23.2
2019-12-21 15:20:00	5.0	4.9	91.7	92.6	23.6	23.2
2019-12-21 15:25:00	5.0	4.9	91.7	92.5	23.6	23.2
2019-12-21 15:30:00	5.0	4.9	91.7	92.9	23.6	23.2
2019-12-21 15:35:00	5.0	4.9	91.6	92.4	23.6	23.2
2019-12-21 15:40:00	5.0	4.9	91.7	92.6	23.6	23.2
2019-12-21 15:45:00	5.0	4.9	91.5	92.4	23.6	23.2
2019-12-21 15:50:00	5.0	4.9	91.7	92.8	23.6	23.2
2019-12-21 15:55:00	5.0	4.9	91.7	92.7	23.7	23.3
2019-12-21 16:00:00	5.0	4.9	91.5	92.7	23.8	23.3
2019-12-21 16:05:00	5.0	4.9	91.5	92.7	23.8	23.3
2019-12-21 16:10:00	5.0	4.9	91.8	92.7	23.8	23.3
2019-12-21 16:15:00	5.0	4.9	91.5	92.5	23.8	23.3
2019-12-21 16:20:00	4.9	4.9	91.8	92.7	23.8	23.3
2019-12-21 16:25:00	4.9	4.9	91.8	92.4	23.8	23.3
2019-12-21 16:30:00	4.9	4.9	91.5	92.8	23.8	23.4
2019-12-21 16:35:00	4.9	4.9	91.8	92.7	23.8	23.3
2019-12-21 16:40:00	4.9	4.9	91.6	92.5	23.8	23.3
2019-12-21 16:45:00	5.0	4.9	91.4	92.5	23.8	23.4
2019-12-21 16:50:00	5.0	4.9	91.7	92.6	23.8	23.4
2019-12-21 16:55:00	5.0	4.9	91.7	92.6	23.8	23.4
2019-12-21 17:00:00	5.0	4.9	91.7	92.7	23.8	23.4
2019-12-21 17:05:00	5.0	4.9	91.7	92.4	23.8	23.4
2019-12-21 17:10:00	5.0	4.9	91.7	92.5	23.8	23.4
2019-12-21 17:15:00	5.0	4.9	91.5	92.4	23.8	23.4
2019-12-21 17:20:00	5.0	4.9	91.5	92.7	23.8	23.4
2019-12-21 17:25:00	5.0	4.9	91.6	92.7	23.7	23.4
2019-12-21 17:30:00	5.0	4.9	91.5	92.6	23.7	23.4
2019-12-21 17:35:00	5.0	4.9	91.7	92.8	23.7	23.4
2019-12-21 17:40:00	5.0	4.9	91.7	92.5	23.7	23.3
2019-12-21 17:45:00	5.0	4.9	91.5	92.8	23.7	23.4
2019-12-21 17:50:00	5.0	4.9	91.7	92.5	23.7	23.3
2019-12-21 17:55:00	5.0	4.9	91.5	92.5	23.7	23.3
2019-12-21 18:00:00	5.0	4.9	91.7	92.6	23.7	23.3
2019-12-21 18:05:00	5.0	4.9	91.7	92.7	23.6	23.3
2019-12-21 18:10:00	5.0	4.9	91.7	92.6	23.6	23.3
2019-12-21 18:15:00	5.0	4.9	91.7	92.5	23.6	23.2
2019-12-21 18:20:00	5.0	4.9	91.5	92.4	23.5	23.1
2019-12-21 18:25:00	5.0	4.9	91.6	92.3	23.4	23.1
2019-12-21 18:30:00	5.0	4.9	91.6	92.4	23.4	22.9
2019-12-21 18:35:00	5.0	4.9	91.5	92.7	23.3	22.9
2019-12-21 18:40:00	5.0	4.9	91.6	92.3	23.2	22.8
2019-12-21 18:45:00	5.0	4.9	91.5	92.7	23.1	22.7
2019-12-21 18:50:00	5.0	4.9	91.6	92.6	22.9	22.6
2019-12-21 18:55:00	5.0	4.9	91.5	92.5	22.9	22.5
2019-12-21 19:00:00	5.0	4.9	91.4	92.6	22.8	22.4
2019-12-21 19:05:00	5.0	5.0	91.6	92.3	22.6	22.3
2019-12-21 19:10:00	5.0	5.0	91.4	92.4	22.6	22.2
2019-12-21 19:15:00	5.0	5.0	91.5	92.3	22.5	22.1
2019-12-21 19:20:00	5.0	5.0	91.4	92.4	22.4	22.0
2019-12-21 19:25:00	5.0	5.0	91.3	92.3	22.3	21.8
2019-12-21 19:30:00	5.1	5.0	91.4	92.4	22.1	21.6
2019-12-21 19:35:00	5.1	5.0	91.4	92.2	21.9	21.5
2019-12-21 19:40:00	5.1	5.0	91.3	92.1	21.8	21.4
2019-12-21 19:45:00	5.1	5.0	91.3	92.5	21.6	21.3
2019-12-21 19:50:00	5.1	5.0	91.2	92.3	21.6	21.2
2019-12-21 19:55:00	5.1	5.0	91.2	92.2	21.5	21.1
2019-12-21 20:00:00	5.1	5.0	91.2	91.9	21.4	20.9
2019-12-21 20:05:00	5.1	5.0	91.2	92.2	21.3	20.9
2019-12-21 20:10:00	5.1	5.0	91.3	92.2	21.2	20.8
2019-12-21 20:15:00	5.1	5.0	91.1	92.2	21.1	20.6
2019-12-21 20:20:00	5.1	5.0	91.1	92.2	21.1	20.6
2019-12-21 20:25:00	5.1	5.0	91.2	92.1	20.9	20.6
2019-12-21 20:30:00	5.1	5.0	91.2	92.1	20.9	20.4
2019-12-21 20:35:00	5.1	5.0	91.0	92.1	20.7	20.4
2019-12-21 20:40:00	5.1	5.0	91.1	91.8	20.7	20.3
2019-12-21 20:45:00	5.1	5.0	91.1	92.1	20.6	20.1
2019-12-21 20:50:00	5.1	5.0	91.0	92.0	20.6	20.1
2019-12-21 20:55:00	5.1	5.1	91.2	92.0	20.5	20.1
2019-12-21 21:00:00	5.1	5.1	91.1	92.0	20.4	19.9
2019-12-21 21:05:00	5.1	5.1	91.1	91.8	20.4	19.9
2019-12-21 21:10:00	5.1	5.1	91.1	92.5	20.3	19.9
2019-12-21 21:15:00	5.1	5.1	91.3	91.8	20.3	19.8
2019-12-21 21:20:00	5.1	5.1	91.1	92.0	20.1	19.6
2019-12-21 21:25:00	5.1	5.1	91.0	91.9	20.1	19.6
2019-12-21 21:30:00	5.1	5.1	91.1	91.9	20.1	19.5
2019-12-21 21:35:00	5.1	5.1	91.1	92.0	19.9	19.4
2019-12-21 21:40:00	5.1	5.1	91.1	92.0	19.9	19.4
2019-12-21 21:45:00	5.1	5.1	91.0	92.2	19.8	19.4
2019-12-21 21:50:00	5.1	5.1	91.1	92.2	19.8	19.3
2019-12-21 21:55:00	5.1	5.1	91.1	91.9	19.6	19.2
2019-12-21 22:00:00	5.1	5.1	90.9	92.0	19.6	19.1
2019-12-21 22:05:00	5.1	5.1	91.1	91.8	19.6	19.1
2019-12-21 22:10:00	5.1	5.1	91.1	91.8	19.4	19.0
2019-12-21 22:15:00	5.1	5.1	91.1	91.7	19.4	18.9
2019-12-21 22:20:00	5.1	5.1	90.9	92.0	19.3	18.9
2019-12-21 22:25:00	5.1	5.1	91.0	92.0	19.3	18.9
2019-12-21 22:30:00	5.1	5.1	91.1	91.5	19.2	18.8
2019-12-21 22:35:00	5.1	5.1	90.9	91.7	19.1	18.7
2019-12-21 22:40:00	5.1	5.1	91.1	91.7	19.1	18.6
2019-12-21 22:45:00	5.1	5.1	91.1	91.8	19.0	18.6
2019-12-21 22:50:00	5.1	5.1	90.9	91.7	18.9	18.5
2019-12-21 22:55:00	5.1	5.1	90.9	91.7	18.9	18.5
2019-12-21 23:00:00	5.1	5.1	90.9	91.7	18.8	18.4
2019-12-21 23:05:00	5.1	5.1	90.9	91.7	18.8	18.4
2019-12-21 23:10:00	5.1	5.1	91.0	91.7	18.7	18.3
2019-12-21 23:15:00	5.1	5.1	90.8	91.7	18.6	18.3
2019-12-21 23:20:00	5.1	5.1	91.1	91.8	18.6	18.3
2019-12-21 23:25:00	5.1	5.1	90.9	91.8	18.7	18.3
2019-12-21 23:30:00	5.1	5.1	90.9	91.8	18.7	18.4
2019-12-21 23:35:00	5.1	5.1	90.9	91.7	18.8	18.4
2019-12-21 23:40:00	5.1	5.1	90.9	92.0	18.8	18.4
2019-12-21 23:45:00	5.1	5.1	90.9	91.9	18.8	18.4
2019-12-21 23:50:00	5.1	5.1	91.1	91.7	18.8	18.4
2019-12-21 23:55:00	5.1	5.1	91.1	91.7	18.8	18.4
2019-12-22 00:00:00	5.1	5.1	91.1	92.0	18.8	18.4
2019-12-22 00:05:00	5.1	5.1	91.2	91.8	18.8	18.4
2019-12-22 00:10:00	5.1	5.1	90.9	91.7	18.8	18.4
2019-12-22 00:15:00	5.1	5.0	91.2	92.1	18.9	18.5
2019-12-22 00:20:00	5.1	5.0	91.1	91.8	18.9	18.6
2019-12-22 00:25:00	5.1	5.0	91.2	91.9	18.9	18.6
2019-12-22 00:30:00	5.1	5.0	91.1	92.1	19.0	18.6
2019-12-22 00:35:00	5.1	5.0	91.2	91.9	19.1	18.8
2019-12-22 00:40:00	5.1	5.0	91.1	92.1	19.1	18.8
2019-12-22 00:45:00	5.1	5.0	91.2	92.1	19.3	18.9
2019-12-22 00:50:00	5.1	5.0	91.1	92.0	19.3	18.9
2019-12-22 00:55:00	5.1	5.0	91.1	91.9	19.3	19.0
2019-12-22 01:00:00	5.1	5.0	91.2	92.0	19.4	19.0
2019-12-22 01:05:00	5.1	5.0	91.2	92.0	19.4	19.1
2019-12-22 01:10:00	5.1	5.0	91.2	92.1	19.4	19.1
2019-12-22 01:15:00	5.1	5.0	91.2	92.2	19.4	19.2
2019-12-22 01:20:00	5.1	5.0	91.2	92.2	19.4	19.2
2019-12-22 01:25:00	5.1	5.0	91.2	92.1	19.6	19.2
2019-12-22 01:30:00	5.1	5.0	91.2	92.1	19.6	19.3
2019-12-22 01:35:00	5.1	5.0	91.2	92.1	19.6	19.3
2019-12-22 01:40:00	5.1	5.0	91.2	91.9	19.6	19.3
2019-12-22 01:45:00	5.1	5.0	91.2	92.0	19.6	19.4
2019-12-22 01:50:00	5.0	5.0	91.1	91.9	19.6	19.4
2019-12-22 01:55:00	5.0	5.0	91.2	92.1	19.7	19.4
2019-12-22 02:00:00	5.1	5.0	91.2	92.0	19.8	19.4
2019-12-22 02:05:00	5.1	5.0	91.2	92.0	19.8	19.5
2019-12-22 02:10:00	5.1	5.0	91.3	92.3	19.8	19.5
2019-12-22 02:15:00	5.1	5.0	91.2	92.0	19.8	19.5
2019-12-22 02:20:00	5.0	5.0	91.3	92.3	19.8	19.6
2019-12-22 02:25:00	5.0	5.0	91.3	91.9	19.9	19.6
2019-12-22 02:30:00	5.0	5.0	91.2	92.1	19.9	19.6
2019-12-22 02:35:00	5.0	5.0	91.4	92.2	19.9	19.6
2019-12-22 02:40:00	5.0	5.0	91.4	92.3	19.9	19.6
2019-12-22 02:45:00	5.0	5.0	91.2	92.3	19.9	19.6
2019-12-22 02:50:00	5.0	5.0	91.3	92.1	19.9	19.6
2019-12-22 02:55:00	5.0	5.0	91.2	92.0	19.9	19.7
2019-12-22 03:00:00	5.0	5.0	91.2	92.1	19.9	19.7
2019-12-22 03:05:00	5.0	5.0	91.4	92.0	19.9	19.7
2019-12-22 03:10:00	5.1	5.0	91.3	92.0	19.9	19.8
2019-12-22 03:15:00	5.1	5.0	91.3	92.0	19.9	19.8
2019-12-22 03:20:00	5.0	5.0	91.3	92.3	20.1	19.8
2019-12-22 03:25:00	5.1	5.0	91.2	92.0	20.1	19.8
2019-12-22 03:30:00	5.1	5.0	91.2	92.0	20.1	19.8
2019-12-22 03:35:00	5.1	5.0	91.3	92.3	20.1	19.8
2019-12-22 03:40:00	5.1	5.0	91.3	91.9	20.1	19.9
2019-12-22 03:45:00	5.0	5.0	91.3	92.1	20.1	19.9
2019-12-22 03:50:00	5.0	5.0	91.4	92.0	20.1	19.9
2019-12-22 03:55:00	5.0	5.0	91.2	91.9	20.1	19.9
2019-12-22 04:00:00	5.0	5.0	91.3	92.1	20.1	19.9
2019-12-22 04:05:00	5.0	5.0	91.3	92.2	20.1	19.9
2019-12-22 04:10:00	5.0	5.0	91.3	92.2	20.1	19.9
2019-12-22 04:15:00	5.0	5.0	91.3	92.3	20.1	20.0
2019-12-22 04:20:00	5.0	5.0	91.3	92.4	20.1	19.9
2019-12-22 04:25:00	5.0	5.0	91.3	92.4	20.2	20.0
2019-12-22 04:30:00	5.0	5.0	91.4	92.1	20.2	20.0
2019-12-22 04:35:00	5.0	5.0	91.4	92.1	20.2	20.0
2019-12-22 04:40:00	5.1	5.0	91.4	92.1	20.2	20.1
2019-12-22 04:45:00	5.1	5.0	91.3	91.9	20.3	20.1
2019-12-22 04:50:00	5.1	5.0	91.3	92.2	20.3	20.1
2019-12-22 04:55:00	5.1	5.0	91.3	92.0	20.3	20.1
2019-12-22 05:00:00	5.1	5.0	91.3	92.0	20.3	20.1
2019-12-22 05:05:00	5.0	5.0	91.3	92.2	20.3	20.1
2019-12-22 05:10:00	5.0	5.0	91.4	92.1	20.3	20.1
2019-12-22 05:15:00	5.0	5.0	91.2	92.4	20.3	20.1
2019-12-22 05:20:00	5.0	5.0	91.4	92.2	20.4	20.1
2019-12-22 05:25:00	5.0	5.0	91.4	92.1	20.3	20.1
2019-12-22 05:30:00	5.1	5.0	91.3	92.0	20.4	20.2
2019-12-22 05:35:00	5.0	5.0	91.4	92.0	20.4	20.2
2019-12-22 05:40:00	5.0	5.0	91.4	92.4	20.4	20.2
2019-12-22 05:45:00	5.0	5.0	91.1	92.2	20.4	20.2
2019-12-22 05:50:00	5.0	5.0	91.3	92.1	20.4	20.2
2019-12-22 05:55:00	5.0	5.0	91.3	92.2	20.4	20.2
2019-12-22 06:00:00	5.0	5.0	91.4	92.2	20.4	20.2
2019-12-22 06:05:00	5.0	5.0	91.4	92.1	20.4	20.3
2019-12-22 06:10:00	5.0	5.0	91.4	92.3	20.4	20.2
2019-12-22 06:15:00	5.0	5.0	91.3	92.2	20.4	20.3
2019-12-22 06:20:00	5.0	5.0	91.4	92.3	20.4	20.3
2019-12-22 06:25:00	5.0	5.0	91.3	92.1	20.4	20.3
2019-12-22 06:30:00	5.0	5.0	91.3	92.2	20.4	20.3
2019-12-22 06:35:00	5.0	5.0	91.1	92.1	20.4	20.3
2019-12-22 06:40:00	5.0	5.0	91.2	92.1	20.5	20.3
2019-12-22 06:45:00	5.0	5.0	91.2	92.0	20.5	20.3
2019-12-22 06:50:00	5.0	5.0	91.3	92.3	20.5	20.3
2019-12-22 06:55:00	5.0	5.0	91.4	92.4	20.5	20.4
2019-12-22 07:00:00	5.0	5.0	91.3	92.0	20.5	20.4
2019-12-22 07:05:00	5.0	5.0	91.4	92.1	20.5	20.4
2019-12-22 07:10:00	5.0	5.0	91.3	92.2	20.5	20.4
2019-12-22 07:15:00	5.0	5.0	91.3	92.3	20.5	20.4
2019-12-22 07:20:00	5.0	5.0	91.3	92.1	20.5	20.4
2019-12-22 07:25:00	5.0	5.0	91.3	92.2	20.5	20.4
2019-12-22 07:30:00	5.0	5.0	91.4	92.0	20.5	20.4
2019-12-22 07:35:00	5.0	5.0	91.4	92.1	20.5	20.4
2019-12-22 07:40:00	5.0	5.0	91.3	92.2	20.6	20.4
2019-12-22 07:45:00	5.0	5.0	91.3	92.2	20.6	20.4
2019-12-22 07:50:00	5.0	5.0	91.3	92.1	20.6	20.4
2019-12-22 07:55:00	5.0	5.0	91.3	92.0	20.6	20.4
2019-12-22 08:00:00	5.0	5.0	91.3	92.3	20.6	20.4
2019-12-22 08:05:00	5.0	5.0	91.3	92.2	20.6	20.5
2019-12-22 08:10:00	5.0	5.0	91.2	92.2	20.6	20.5
2019-12-22 08:15:00	5.0	5.0	91.1	92.2	20.6	20.5
2019-12-22 08:20:00	5.1	5.0	91.4	92.0	20.6	20.5
2019-12-22 08:25:00	5.0	5.0	91.4	92.2	20.6	20.5
2019-12-22 08:30:00	5.0	5.0	91.4	92.1	20.7	20.6
2019-12-22 08:35:00	5.0	5.0	91.3	92.0	20.7	20.6
2019-12-22 08:40:00	5.0	5.0	91.3	92.2	20.7	20.6
2019-12-22 08:45:00	5.0	5.0	91.4	92.1	20.7	20.6
2019-12-22 08:50:00	5.0	5.0	91.4	92.0	20.7	20.6
2019-12-22 08:55:00	5.0	5.0	91.3	92.2	20.7	20.6
2019-12-22 09:00:00	5.0	5.0	91.4	92.1	20.7	20.6
2019-12-22 09:05:00	5.0	5.0	91.4	92.3	20.8	20.6
2019-12-22 09:10:00	5.0	5.0	91.3	92.2	20.8	20.6
2019-12-22 09:15:00	5.0	5.0	91.3	92.1	20.8	20.6
2019-12-22 09:20:00	5.0	5.0	91.5	92.2	20.8	20.7
2019-12-22 09:25:00	5.0	5.0	91.3	92.2	20.8	20.6
2019-12-22 09:30:00	5.0	5.0	91.3	92.5	20.8	20.7
2019-12-22 09:35:00	5.0	5.0	91.4	92.2	20.8	20.7
2019-12-22 09:40:00	5.0	5.0	91.3	92.2	20.8	20.7
2019-12-22 09:45:00	5.0	5.0	91.3	92.1	20.8	20.7
2019-12-22 09:50:00	5.0	5.0	91.4	92.0	20.9	20.8
2019-12-22 09:55:00	5.0	5.0	91.4	92.3	20.9	20.8
2019-12-22 10:00:00	5.0	5.0	91.3	92.4	20.9	20.8
2019-12-22 10:05:00	5.0	5.0	91.4	92.1	20.9	20.8
2019-12-22 10:10:00	5.0	5.0	91.4	92.3	20.9	20.8
2019-12-22 10:15:00	5.0	5.0	91.3	92.3	20.9	20.8
2019-12-22 10:20:00	5.0	4.9	91.4	92.5	20.9	20.8
2019-12-22 10:25:00	5.0	4.9	91.3	92.2	20.9	20.8
2019-12-22 10:30:00	5.0	5.0	91.4	92.3	20.9	20.8
2019-12-22 10:35:00	5.0	5.0	91.4	92.0	20.9	20.9
2019-12-22 10:40:00	5.0	5.0	91.3	92.4	20.9	20.9
2019-12-22 10:45:00	5.0	4.9	91.3	92.5	20.9	20.9
2019-12-22 10:50:00	5.0	4.9	91.4	92.4	20.9	20.9
2019-12-22 10:55:00	5.0	4.9	91.1	92.3	21.0	20.9
2019-12-22 11:00:00	5.0	4.9	91.4	92.1	21.0	20.9
2019-12-22 11:05:00	5.0	4.9	91.4	92.1	21.0	20.9
2019-12-22 11:10:00	5.0	4.9	91.4	92.1	21.0	20.9
2019-12-22 11:15:00	5.0	5.0	91.3	92.2	21.0	20.9
2019-12-22 11:20:00	5.0	4.9	91.5	92.4	21.0	20.9
2019-12-22 11:25:00	5.0	4.9	91.4	92.2	21.0	20.9
2019-12-22 11:30:00	5.0	5.0	91.3	92.3	21.1	20.9
2019-12-22 11:35:00	5.0	5.0	91.4	92.3	21.1	20.9
2019-12-22 11:40:00	5.0	5.0	91.5	92.3	21.1	21.0
2019-12-22 11:45:00	5.0	5.0	91.4	92.3	21.1	21.0
2019-12-22 11:50:00	5.0	4.9	91.3	92.7	21.2	21.1
2019-12-22 11:55:00	5.0	4.9	91.4	92.7	21.2	21.1
2019-12-22 12:00:00	5.0	4.9	91.4	92.3	21.3	21.1
2019-12-22 12:05:00	5.0	4.9	91.4	92.5	21.3	21.2
2019-12-22 12:10:00	5.0	5.0	91.5	91.9	21.4	21.2
2019-12-22 12:15:00	5.0	5.0	91.4	92.3	21.4	21.3
2019-12-22 12:20:00	5.0	5.0	91.3	92.3	21.4	21.3
2019-12-22 12:25:00	5.0	4.9	91.5	92.3	21.4	21.3
2019-12-22 12:30:00	5.0	4.9	91.5	92.4	21.5	21.3
2019-12-22 12:35:00	5.0	4.9	91.5	92.4	21.5	21.4
2019-12-22 12:40:00	5.0	4.9	91.5	92.4	21.5	21.4
2019-12-22 12:45:00	5.0	4.9	91.5	92.3	21.5	21.4
2019-12-22 12:50:00	5.0	4.9	91.5	92.6	21.6	21.4
2019-12-22 12:55:00	5.0	4.9	91.5	92.4	21.6	21.4
2019-12-22 13:00:00	5.0	4.9	91.5	92.3	21.6	21.4
2019-12-22 13:05:00	5.0	4.9	91.5	92.2	21.6	21.4
2019-12-22 13:10:00	5.0	4.9	91.5	92.4	21.8	21.6
2019-12-22 13:15:00	5.0	4.9	91.6	92.4	21.8	21.6
2019-12-22 13:20:00	5.0	4.9	91.5	92.4	21.8	21.6
2019-12-22 13:25:00	5.0	4.9	91.5	92.4	21.9	21.6
2019-12-22 13:30:00	5.0	4.9	91.5	92.4	21.9	21.6
2019-12-22 13:35:00	5.0	4.9	91.4	92.3	21.9	21.7
2019-12-22 13:40:00	5.0	4.9	91.4	92.3	21.9	21.7
2019-12-22 13:45:00	5.0	4.9	91.4	92.3	21.9	21.8
2019-12-22 13:50:00	5.0	4.9	91.4	92.4	21.9	21.8
2019-12-22 13:55:00	5.0	4.9	91.4	92.3	22.0	21.8
2019-12-22 14:00:00	5.0	4.9	91.7	92.5	22.0	21.9
2019-12-22 14:05:00	5.0	4.9	91.4	92.6	22.1	21.9
2019-12-22 14:10:00	5.0	4.9	91.4	92.5	22.1	21.9
2019-12-22 14:15:00	5.0	4.9	91.4	92.5	22.1	21.9
2019-12-22 14:20:00	5.0	4.9	91.4	92.4	22.1	21.9
2019-12-22 14:25:00	5.0	4.9	91.5	92.5	22.1	21.9
2019-12-22 14:30:00	5.0	4.9	91.5	92.6	22.1	21.9
2019-12-22 14:35:00	5.0	4.9	91.5	92.6	22.2	21.9
2019-12-22 14:40:00	5.0	4.9	91.4	92.4	22.2	21.9
2019-12-22 14:45:00	5.0	4.9	91.4	92.5	22.2	22.0
2019-12-22 14:50:00	5.0	4.9	91.5	92.5	22.2	22.1
2019-12-22 14:55:00	5.0	4.9	91.5	92.4	22.3	22.1
2019-12-22 15:00:00	5.0	4.9	91.5	92.3	22.3	22.1
2019-12-22 15:05:00	5.0	4.9	91.4	92.6	22.3	22.1
2019-12-22 15:10:00	5.0	4.9	91.4	92.7	22.3	22.1
2019-12-22 15:15:00	5.0	4.9	91.5	92.8	22.3	22.1
2019-12-22 15:20:00	5.0	4.9	91.4	92.5	22.3	22.1
2019-12-22 15:25:00	5.0	4.9	91.4	92.3	22.3	22.1
2019-12-22 15:30:00	5.0	4.9	91.6	92.5	22.3	22.1
2019-12-22 15:35:00	5.0	4.9	91.4	92.6	22.3	22.1
2019-12-22 15:40:00	5.0	4.9	91.4	92.5	22.4	22.1
2019-12-22 15:45:00	5.0	4.9	91.5	92.5	22.4	22.1
2019-12-22 15:50:00	5.0	4.9	91.5	92.5	22.4	22.1
2019-12-22 15:55:00	5.0	4.9	91.5	92.3	22.4	22.1
2019-12-22 16:00:00	5.0	4.9	91.5	92.4	22.4	22.1
2019-12-22 16:05:00	5.0	4.9	91.5	92.6	22.4	22.1
2019-12-22 16:10:00	5.0	4.9	91.5	92.8	22.4	22.1
2019-12-22 16:15:00	5.0	4.9	91.6	92.4	22.4	22.1
2019-12-22 16:20:00	5.0	4.9	91.5	92.4	22.4	22.1
2019-12-22 16:25:00	5.0	4.9	91.4	92.5	22.4	22.1
2019-12-22 16:30:00	5.0	4.9	91.5	92.4	22.3	22.1
2019-12-22 16:35:00	5.0	4.9	91.5	92.5	22.3	22.1
2019-12-22 16:40:00	5.0	4.9	91.5	92.4	22.4	22.1
2019-12-22 16:45:00	5.0	4.9	91.5	92.5	22.4	22.1
2019-12-22 16:50:00	5.0	4.9	91.5	92.5	22.4	22.1
2019-12-22 16:55:00	5.0	4.9	91.5	92.7	22.4	22.1
2019-12-22 17:00:00	5.0	4.9	91.5	92.3	22.4	22.1
2019-12-22 17:05:00	5.0	4.9	91.4	92.5	22.4	22.1
2019-12-22 17:10:00	5.0	4.9	91.6	92.5	22.4	22.1
2019-12-22 17:15:00	5.0	4.9	91.4	92.5	22.4	22.1
2019-12-22 17:20:00	5.0	4.9	91.5	92.9	22.4	22.1
2019-12-22 17:25:00	5.0	4.9	91.5	92.7	22.4	22.1
2019-12-22 17:30:00	5.0	4.9	91.5	92.5	22.4	22.1
2019-12-22 17:35:00	5.0	4.9	91.5	92.5	22.4	22.1
2019-12-22 17:40:00	5.0	4.9	91.5	92.5	22.4	22.1
2019-12-22 17:45:00	5.0	4.9	91.5	92.5	22.4	22.2
2019-12-22 17:50:00	5.0	4.9	91.6	92.5	22.4	22.2
2019-12-22 17:55:00	5.0	4.9	91.5	92.5	22.4	22.2
2019-12-22 18:00:00	5.0	4.9	91.6	92.8	22.4	22.2
2019-12-22 18:05:00	5.0	4.9	91.6	92.4	22.4	22.2
2019-12-22 18:10:00	5.0	4.9	91.5	92.4	22.4	22.1
2019-12-22 18:15:00	5.0	4.9	91.4	92.7	22.4	22.1
2019-12-22 18:20:00	5.0	4.9	91.4	92.5	22.4	22.1
2019-12-22 18:25:00	5.0	4.9	91.4	92.4	22.3	22.1
2019-12-22 18:30:00	5.0	4.9	91.5	92.5	22.2	21.9
2019-12-22 18:35:00	5.0	4.9	91.3	92.5	22.2	21.9
2019-12-22 18:40:00	5.0	4.9	91.4	92.3	22.1	21.9
2019-12-22 18:45:00	5.0	5.0	91.4	92.3	22.1	21.8
2019-12-22 18:50:00	5.0	5.0	91.4	92.4	22.1	21.8
2019-12-22 18:55:00	5.0	5.0	91.4	92.4	21.9	21.6
2019-12-22 19:00:00	5.0	5.0	91.4	92.2	21.9	21.6
2019-12-22 19:05:00	5.0	5.0	91.4	92.3	21.8	21.6
2019-12-22 19:10:00	5.0	5.0	91.3	92.3	21.8	21.4
2019-12-22 19:15:00	5.0	5.0	91.4	92.3	21.7	21.4
2019-12-22 19:20:00	5.1	5.0	91.3	92.3	21.6	21.3
2019-12-22 19:25:00	5.0	5.0	91.3	92.1	21.6	21.1
2019-12-22 19:30:00	5.1	5.0	91.2	91.9	21.4	21.1
2019-12-22 19:35:00	5.1	5.0	91.3	92.1	21.4	21.0
2019-12-22 19:40:00	5.1	5.0	91.3	92.5	21.2	20.9
2019-12-22 19:45:00	5.1	5.0	91.2	92.1	21.1	20.7
2019-12-22 19:50:00	5.1	5.0	91.2	92.2	21.1	20.7
2019-12-22 19:55:00	5.1	5.0	91.2	91.9	20.9	20.6
2019-12-22 20:00:00	5.1	5.0	91.3	92.1	20.9	20.4
2019-12-22 20:05:00	5.1	5.0	91.2	92.3	20.8	20.4
2019-12-22 20:10:00	5.1	5.0	91.3	92.1	20.7	20.3
2019-12-22 20:15:00	5.1	5.0	91.1	92.1	20.6	20.2
2019-12-22 20:20:00	5.1	5.0	91.1	92.0	20.6	20.2
2019-12-22 20:25:00	5.1	5.0	91.3	92.1	20.5	20.1
2019-12-22 20:30:00	5.1	5.0	91.1	92.1	20.4	20.0
2019-12-22 20:35:00	5.1	5.0	91.3	91.8	20.3	20.0
2019-12-22 20:40:00	5.1	5.0	91.1	92.0	20.3	19.9
2019-12-22 20:45:00	5.1	5.0	91.1	92.1	20.2	19.8
2019-12-22 20:50:00	5.1	5.0	91.1	92.0	20.1	19.8
2019-12-22 20:55:00	5.1	5.1	91.1	92.0	20.1	19.7
2019-12-22 21:00:00	5.1	5.0	91.1	92.1	20.1	19.6
2019-12-22 21:05:00	5.1	5.1	91.1	91.9	20.0	19.6
2019-12-22 21:10:00	5.1	5.1	91.1	92.0	19.9	19.5
2019-12-22 21:15:00	5.1	5.1	91.0	91.9	19.8	19.4
2019-12-22 21:20:00	5.1	5.1	91.0	92.0	19.8	19.4
2019-12-22 21:25:00	5.1	5.1	91.1	92.0	19.7	19.3
2019-12-22 21:30:00	5.1	5.1	91.2	91.7	19.6	19.2
2019-12-22 21:35:00	5.1	5.1	90.9	92.1	19.6	19.1
2019-12-22 21:40:00	5.1	5.1	91.2	91.9	19.5	19.1
2019-12-22 21:45:00	5.1	5.1	91.1	92.0	19.4	19.0
2019-12-22 21:50:00	5.1	5.1	91.1	92.0	19.4	19.0
2019-12-22 21:55:00	5.1	5.1	91.0	91.7	19.4	18.9
2019-12-22 22:00:00	5.1	5.1	91.1	92.0	19.3	18.8
2019-12-22 22:05:00	5.1	5.1	91.1	92.0	19.2	18.8
2019-12-22 22:10:00	5.1	5.1	91.1	92.1	19.1	18.7
2019-12-22 22:15:00	5.1	5.1	90.9	91.8	19.1	18.6
2019-12-22 22:20:00	5.1	5.1	91.1	91.6	19.0	18.6
2019-12-22 22:25:00	5.1	5.1	90.9	91.8	19.0	18.6
2019-12-22 22:30:00	5.1	5.1	91.0	91.6	18.9	18.5
[truncated: 45,810 more rows]
