# Supplementary material for: Enhancing autonomous agriculture control systems in greenhouses for sustainable resource usage using deep learning techniques
Source: PLoS One. 2026 Mar 26;21(3):e0344946. doi: 10.1371/journal.pone.0344946 (PMC13020848; doi:10.1371/journal.pone.0344946)
Supplement: S1 File — (Supporting Information.ZIP) [file pone.0344946.s001.zip › Supporting Information/data/Preproduce_figures/TeamsResults.ipynb]

# %% [code]
#from pathlib import Path
#import pandas as pd
#greenhouse_path = Path("C:\\Users\\user\\Desktop\\iman\\AGHC\\AutonomousGreenHouseChallenge\\Code\\Training\\greenhouse_fill_missing_values.csv")
#weather_path = Path("C:\\Users\\user\\Desktop\\iman\\AGHC\\AutonomousGreenHouseChallenge\\Code\\Training\\weather_fill_missing_values.csv")
#greenhouse_climate_path = Path("C:\\Users\\user\\Desktop\\iman\\AGHC\\AutonomousGreenHouseChallenge\\Code\\Training\\greenhouse_climate_fill_missing_values.csv")
#root_zone_path = Path("C:\\Users\\user\\Desktop\\iman\\AGHC\\AutonomousGreenHouseChallenge\\Code\\Training\\root_zone_fill_missing_values.csv")
#Crop_parameters_path = Path("C:\\Users\\user\\Desktop\\iman\\AGHC\\AutonomousGreenHouseChallenge\\Code\\Training\\root_zone_fill_missing_values.csv")
#
#greenhouse = pd.read_csv(greenhouse_path,parse_dates=["%time"]).set_index('%time')
#weather=pd.read_csv(weather_path,parse_dates=["%time"]).set_index('%time')
#greenhouse_climate=pd.read_csv(greenhouse_climate_path,parse_dates=["%time"]).set_index('%time')
#root_zone=pd.read_csv(root_zone_path,parse_dates=["%time"]).set_index('%time')
#Crop_parameters=pd.read_csv(Crop_parameters_path,parse_dates=["%time"]).set_index('%time')

# %% [code]
import pandas as pd
import tensorflow as tf
import matplotlib.pyplot as plt
import numpy as np

# %% [code]
from pathlib import Path

IMAGES_PATH = Path() / "images" / "Weekly Crop Parameters"
IMAGES_PATH.mkdir(parents=True, exist_ok=True)

def save_fig(fig_id, tight_layout=True, fig_extension="png", resolution=300):
    path = IMAGES_PATH / f"{fig_id}.{fig_extension}"
    if tight_layout:
        plt.tight_layout()
    plt.savefig(path, format=fig_extension, dpi=resolution)

# %% [code]
from pathlib import Path

orgin_path = "D:\\Iman\\AGHC\\CherryTomato\\Data\\"
filenames = ['AICU', 'Automatoes',
             'Digilog', 'IUACAAS', 
             'Reference', 'TheAutomators'
             ]

daily_Avg=dict()
Weekly_Crop_Parameters=dict()
greenhouse_climate=dict()
for filename in filenames:
    path=Path(orgin_path+filename+'\\CropParameters.csv')
    Weekly_Crop_Parameters[filename] = pd.read_csv(path,parse_dates=["%Time"],low_memory=False).set_index('%Time').astype(float)
    #print(Weekly_Crop_Parameters[filename].index.shape)
    Weekly_Crop_Parameters[filename]['%Time_t']=Weekly_Crop_Parameters[filename].index.astype(str)+"_"+filename
    Weekly_Crop_Parameters[filename]=Weekly_Crop_Parameters[filename].set_index('%Time_t')
    path=Path(orgin_path+filename+'\\GreenhouseClimate.csv')
    greenhouse_climate[filename]=pd.read_csv(path,parse_dates=["%time"],low_memory=False).set_index('%time').astype(float)
    
    #greenhouse_climate[filename].drop(columns=[  'AssimLight', 'BlackScr', 'CO2air', 'EC_drain_PC', 'EnScr', 'HumDef',
    #   'PipeGrow', 'PipeLow', 'Rhair', 'Tair', 'Tot_PAR', 'Tot_PAR_Lamps',
    #   'VentLee', 'Ventwind', 'co2_dos', 'Cum_irr','water_sup'],inplace=True)
    sp_vip_paired_attributtes=[ [('assim_sp','assim_vip'),('assim_vip','assim_sp')],
                            [('co2_sp','co2_vip'),('co2_vip','co2_sp')],
                            [('dx_sp','dx_vip'),('dx_vip','dx_sp')],
                            [('int_blue_sp','int_blue_vip'),('int_blue_vip','int_blue_sp')],
                            [('int_farred_sp','int_farred_vip'),('int_farred_vip','int_farred_sp')],
                            [('int_red_sp','int_red_vip'),('int_red_vip','int_red_sp')], 
                            [('int_white_sp','int_white_vip'),('int_white_vip','int_white_sp')],
                            [('scr_blck_sp','scr_blck_vip'),('scr_blck_vip','scr_blck_sp')],
                            [('scr_enrg_sp','scr_enrg_vip'),('scr_enrg_vip','scr_enrg_sp')],
                            [('t_grow_min_sp','t_grow_min_vip'),('t_grow_min_vip','t_grow_min_sp')],
                            [('t_heat_sp','t_heat_vip'),('t_heat_vip','t_heat_sp')],
                            [('t_rail_min_sp','t_rail_min_vip'),('t_rail_min_vip','t_rail_min_sp')],
                            [('t_vent_sp','t_ventlee_vip'),('t_ventlee_vip','t_vent_sp')],
                            [('water_sup_intervals_sp_min','water_sup_intervals_vip_min'),('water_sup_intervals_vip_min','water_sup_intervals_sp_min')],
                            [('window_pos_lee_sp','window_pos_lee_vip'),('window_pos_lee_vip','window_pos_lee_sp')],
                            ]
    norm_mean_difference=[]
    for sp_vip_paired_attributte in sp_vip_paired_attributtes: 
        for (sp, vip) in sp_vip_paired_attributte:
            x=greenhouse_climate[filename].iloc[(np.where(greenhouse_climate[filename][sp].isnull()))][vip]
            #print(teams_ghc[sp])
            difference=(greenhouse_climate[filename][sp]-greenhouse_climate[filename][vip]).mean()
            mean_difference=difference/(greenhouse_climate[filename][sp].mean())
            norm_mean_difference.append([sp,vip,mean_difference])

            #print(f'{sp},{vip} difference={norm_mean_difference}')
            #print(x.index)
            for i in x.index:
                #print(i)
                greenhouse_climate[filename].loc[i,sp]= greenhouse_climate[filename].loc[i,vip]#.iloc[i][vip]
                #print(i,teams_ghc.loc[i,sp]) 
            #plt.figure()
            #correlation = greenhouse_climate[filename].corr()[vip][sp]
            #corr1=greenhouse_climate[filename].corr()[vip].sort_values(ascending=False)
            #corr1.plot(kind='bar',title=f'{vip} SP-VIP Correlation',figsize=(18, 6),fontsize=12)
            ##plt.show
            #save_fig(f'{vip}SP-VIP Correlation')
            #print(f"correlation between {vip} and {sp}=",correlation)
            #plt.show
    norm_mean_difference     


    #fill missing values
    for gh_attribute in greenhouse_climate[filename].columns:
        x=greenhouse_climate[filename].iloc[(np.where(greenhouse_climate[filename][gh_attribute].isnull()))][gh_attribute]
        for i in reversed(x.index):
            if i.day+(1)< greenhouse_climate[filename].index[-1].day:
                #print(i+(12*24))
                d=i
                #print(d.day+1)

                d = d.replace(day=d.day+1)

                #print(d.day+1)
                greenhouse_climate[filename].loc[i,gh_attribute]= greenhouse_climate[filename].loc[d,gh_attribute]
                #print(i+(12*24),teams_ghc.loc[i,gh_attribute])
    for gh_attribute in greenhouse_climate[filename].columns:
        x=greenhouse_climate[filename].iloc[(np.where(greenhouse_climate[filename][gh_attribute].isnull()))][gh_attribute]
        for i in x.index:
            if i.day-(1)>= 0:
                #print(i+(12*24))
                d=i
                #print(d)
                d = d.replace(day=d.day-1)
                #print(d)
                greenhouse_climate[filename].loc[i,gh_attribute]= greenhouse_climate[filename].loc[d,gh_attribute]
                #print(i+(12*24),teams_ghc.loc[i,gh_attribute])

    #print(greenhouse_climate[filename].groupby(greenhouse_climate[filename].index.date).mean())
    
    daily_Avg[filename]=greenhouse_climate[filename].groupby(greenhouse_climate[filename].index.date).mean()
    daily_Avg[filename]['%time_t']=daily_Avg[filename].index.astype(str)+"_"+filename
    daily_Avg[filename]=daily_Avg[filename].set_index('%time_t')
    #print(daily_Avg[filename].index[-1])
    daily_Avg[filename].drop(daily_Avg[filename].index[-1],axis=0,inplace=True)
    


# %% [code]
import matplotlib.pyplot as plt
for feature in daily_Avg[filename].columns:
    for i in range(len(filenames)):
        daily_Avg[filenames[i]]["2019-12-16 00:00:00" : "2019-12-26 00:00:00"][feature].plot(ylabel=feature,grid=True, marker=".", figsize=(18, 6),legend=True,label=f'{filenames[i]}')
    plt.title(f'green_house_{feature}_time_series_plot for all Teams ')
    plt.legend()
    save_fig(f'green_house_{feature}_time_series_plot ')

    plt.show()

# %% [code]
for filename in filenames:
    #greenhouse_climate[filename]['hours']=greenhouse_climate[filename].index.time
    #greenhouse_climate[filename]['hours']=greenhouse_climate[filename]['hours'].astype('string').str.split(':',expand=True)[0]
    #greenhouse_climate[filename]['days']=greenhouse_climate[filename].index.date
    #greenhouse_climate[filename]['days']=greenhouse_climate[filename]['days'].astype('string').str.split('-',expand=True)[2]
    #print('days',greenhouse_climate[filename]['days'])
    #print('hours',greenhouse_climate[filename]['hours'])
    #print(greenhouse_climate[filename]['%time'])
    #print(greenhouse_climate[filename].head())
    
    greenhouse_climate[filename]['%time']=greenhouse_climate[filename].index
    out=greenhouse_climate[filename]['%time'].astype('string').str.split(' ',expand=True).reset_index()
    #print(out.head())
    out['days']=np.zeros(shape=out[0].shape[0])
    out['hours']=np.zeros(shape=out[0].shape[0])
    out['minutes']=np.zeros(shape=out[0].shape[0])
#
    out.shape
    
    
    day_count=1
    min_counts=1
    for i in (out.groupby(by=[0])[0].sum().index):
        #print(i)
        min_counts=1
        hours_count=1
        for idx in out[0].index:     
            if out[0].iloc[idx]==i:
                out['days'].iloc[idx]=day_count
                #print('done',idx)
                out['hours'].iloc[idx]=hours_count
                min_counts+=1
                if min_counts>12:
                    hours_count+=1
                    min_counts=1
        day_count+=1
    out
    #
    greenhouse_climate[filename]['days']=out['days'].values
    greenhouse_climate[filename]['hours']=out['hours'].values
    greenhouse_climate[filename]['minutes']=out['minutes'].values
#
    #greenhouse_climate[filename].drop('%time',inplace=True)
    #print(greenhouse_climate[filename]['days'].value_counts())
    
    
    #print(out['hours'].value_counts())
    #print(out['days'].value_counts())
    
    greenhouse_climate[filename]['%time_t']=greenhouse_climate[filename].index.astype(str)+"_"+filename
    greenhouse_climate[filename]=greenhouse_climate[filename].set_index('%time_t')
    

# %% [code]
filenames = ['AICU', 'Automatoes',
             'Digilog', 'IUACAAS', 
             'Reference', 'TheAutomators'
             ]
for i in range(len(filenames)):
    #print(greenhouse_climate[filenames[i]].index)
    greenhouse_climate[filenames[i]]['%time'] = pd.to_datetime(greenhouse_climate[filenames[i]].index.str.split('_').str[0])
    greenhouse_climate[filenames[i]].set_index('%time', inplace=True)  # Set datetime as the index

    #print(greenhouse_climate[filenames[i]].columns)
    daily_Avg[filenames[i]]['%time'] = pd.to_datetime(daily_Avg[filenames[i]].index.str.split('_').str[0])
    daily_Avg[filenames[i]].set_index('%time', inplace=True)  # Set datetime as the index

    Weekly_Crop_Parameters[filenames[i]]['%Time'] = pd.to_datetime(Weekly_Crop_Parameters[filenames[i]].index.str.split('_').str[0])
    Weekly_Crop_Parameters[filenames[i]].set_index('%Time', inplace=True)  # Set datetime as the index

    


# %% [code]
for i in range(len(filenames)):

    greenhouse_climate[filenames[i]].drop(['assim_sp', 'co2_sp',  'dx_sp',
           'int_blue_sp', 'int_farred_sp','scr_blck_sp',
           'int_red_sp', 'int_white_sp','t_grow_min_sp',
           't_heat_sp', 't_rail_min_sp', 'hours',
           't_vent_sp','water_sup_intervals_sp_min',
           'window_pos_lee_sp','scr_enrg_sp','minutes'],axis=1,inplace=True)
    daily_Avg[filenames[i]].drop(['assim_sp', 'co2_sp',  'dx_sp',
           'int_blue_sp', 'int_farred_sp','scr_blck_sp',
           'int_red_sp', 'int_white_sp','t_grow_min_sp',
           't_heat_sp', 't_rail_min_sp',
           't_vent_sp','water_sup_intervals_sp_min',
           'window_pos_lee_sp','scr_enrg_sp'],axis=1,inplace=True)

# %% [code]


# %% [code]
# Required Libraries
import pandas as pd
import matplotlib.pyplot as plt
import seaborn as sns
teams_data=dict()
corr=dict()
team_corr=dict()
filenames = ['AICU', 'Automatoes',
             'Digilog', 'IUACAAS', 
             'Reference', 'TheAutomators'
             ]
for i in range(len(filenames)):

    teams_ghc_weekly = greenhouse_climate[filenames[i]].resample('W').mean()
    
    Weekly_Crop_Parameters[filenames[i]].set_index(teams_ghc_weekly.index[0:-1], inplace=True)

    merged_data = teams_ghc_weekly.merge(Weekly_Crop_Parameters[filenames[i]], left_index=True, right_index=True, how='inner', suffixes=('_ghc', '_wcp'))
    #print(merged_data.head())
    correlation_matrix = merged_data.corr()
    
    outputs=merged_data.columns[-5:-2]
    
    for output in outputs:
        corr[output]=merged_data[merged_data.columns].corr()[output].sort_values(ascending=False)
        corr[output].drop(outputs,axis=0,inplace=True)
        corr[output].plot(kind='bar', title=f'{filenames[i]} {output} Correlation with SP',figsize=(18, 6),fontsize=12)
        plt.show()
        save_fig(f'{filenames[i]} {output} Correlation with SP')
        
    team_corr[filenames[i]]=corr
    # Plotting the correlation matrix
    #plt.figure(figsize=(15, 10))
    #sns.heatmap(correlation_matrix, annot=False, cmap='coolwarm')
    #plt.title('Correlation Matrix Between SP Features and Crop Parameters')
    #plt.show()
    
    #print('control_features',merged_data.columns[:-3])
    control_features = merged_data.columns[:-5]
    
    #print('output',merged_data.columns[-5:-2])
    
    for control_feature in control_features:
        plt.figure(figsize=(15, 6))
        sns.lineplot(data=merged_data[control_feature], palette='tab11',legend=True)           
        sns.lineplot(data=merged_data[outputs], palette='tab10')

        plt.title(f'Time Series of {control_feature} and CropParameters for {filenames[i]}')
        plt.xlabel('Date')
        plt.legend(loc='right')
        plt.show()
    #for control_feature in control_features:
    #    plt.figure(figsize=(15, 6))
    #    for output in outputs:
    #        sns.lineplot(x=merged_data[control_feature],y=merged_data[output], palette='tab10')
    #        #sns.lineplot(data=teams_ghc_weekly[output], palette='tab10')
    #plt.title(f'{control_feature} with CropParameters {filenames[i]}')
    #plt.xlabel(control_feature)
    #plt.ylabel('CropParameters')
    #plt.legend(loc='best')
    #plt.show()
    
    # Step 8: Effect of Specific Control Setpoints on Crop Parameters
    for control_feature in ['CO2air', 'Tair', 'HumDef', 'Rhair']:
        for output in outputs:
            plt.figure(figsize=(10, 6))
            sns.scatterplot(data=merged_data, x=control_feature, y=output)
            sns.regplot(data=merged_data, x=control_feature, y=output, scatter=False, color='red')
            plt.title(f'Effect of {control_feature} on {output} for {filenames[i]}')
            plt.show()

    teams_data[filenames[i]]=merged_data

# %% [code]


# %% [code]


# %% [code]
for i in range(len(filenames)):
    correlation_values=pd.concat([team_corr[filenames[i]][outputs[0]],
                                  team_corr[filenames[i]][outputs[1]],
                                  team_corr[filenames[i]][outputs[2]]],axis=1)
    correlation_values
    headers = {
        "selector": "th:not(.index_name)",
        "props": "background-color: #800000; color: white; text-align: center"
    }
    properties = {"border": "1px solid black", "width": "65px", "text-align": "center"}
    cell_hover = {
        "selector": "td:hover",
        "props": [("background-color", "#FFFFE0")]
    }
    index_names = {
        "selector": ".index_name",
        "props": "font-style: italic; color: darkgrey; font-weight:normal;"
    }
    correlation_values.style.format(precision=2).set_table_styles([cell_hover, index_names, headers]).set_properties(**properties)
    correlation_values.style.highlight_max(color="red",axis=0)
    correlation_values.style.highlight_min(color="red",axis=0)

    def mean_highlighter(x):
        style_lt = "background-color: whight"
        style_gt = "background-color: red"
        gt_mean = abs(x) > .5
        return [style_gt if i else style_lt for i in gt_mean]


    correlation_values.style.apply(mean_highlighter)

# %% [code]


# %% [code]
print(daily_Avg[filenames[i]].shape)
greenhouse_climate[filenames[i]].shape

# %% [code]
#filenames = ['AICU', 'Automatoes',
#             'Digilog', 'IUACAAS', 
#             'Reference', 'TheAutomators'
#             ]
#for i in range(len(filenames)):
#    print(filenames)
#    print(filenames[i])
#    greenhouse_climate[filenames[i]]['team']=filenames[i]
#    daily_Avg[filenames[i]]['team']=filenames[i]
#    Weekly_Crop_Parameters[filenames[i]]['team']=filenames[i]

# %% [code]
#print(greenhouse_climate['AICU']['team'])
#print(daily_Avg['AICU']['team'])
#
#print(Weekly_Crop_Parameters['AICU']['team'])


# %% [code]


# %% [code]
teams_wcp=pd.concat([Weekly_Crop_Parameters[filenames[0]],Weekly_Crop_Parameters[filenames[1]],
                    Weekly_Crop_Parameters[filenames[2]],Weekly_Crop_Parameters[filenames[3]],
                    Weekly_Crop_Parameters[filenames[4]],Weekly_Crop_Parameters[filenames[5]]], axis=0)

teams_ghc=pd.concat([greenhouse_climate[filenames[0]],greenhouse_climate[filenames[1]],
                     greenhouse_climate[filenames[2]],greenhouse_climate[filenames[3]],
                     greenhouse_climate[filenames[4]],greenhouse_climate[filenames[5]]], axis=0)

teams_da=pd.concat([ daily_Avg[filenames[0]],daily_Avg[filenames[1]],
                     daily_Avg[filenames[2]],daily_Avg[filenames[3]],
                     daily_Avg[filenames[4]],daily_Avg[filenames[5]]], axis=0)


# %% [code]
important_feature=[]
from sklearn.ensemble import RandomForestRegressor
all_teams_data=pd.concat([teams_data[filenames[0]],teams_data[filenames[1]],
                     teams_data[filenames[2]],teams_data[filenames[3]],
                     teams_data[filenames[4]],teams_data[filenames[5]]], axis=0)
# Step 9: Feature Importance Analysis Using RandomForest Regressor
all_teams_data.dropna(axis=0,inplace=True)
X = all_teams_data.drop(['Stem_elong', 'Stem_thick', 'Cum_trusses','stem_dens ', 'plant_dens'], axis=1)
for crop_par in ['Stem_elong', 'Stem_thick', 'Cum_trusses']:
    y = all_teams_data[crop_par]

    model = RandomForestRegressor(n_estimators=100, random_state=42)
    model.fit(X, y)
    feature_importances = pd.Series(model.feature_importances_, index=X.columns).sort_values(ascending=False)
    for fi in feature_importances.index[:5]:
        important_feature.append(fi)
    # Plot Feature Importance
    plt.figure(figsize=(12, 6))
    feature_importances.drop('days').plot(kind='bar')
    plt.xlabel('Features')
    plt.ylabel('Feature Importance')
    plt.title(f'Feature Importance for Predicting {crop_par}')
    plt.show()
    


# %% [code]

for x in ['Stem_elong', 'Stem_thick', 'Cum_trusses']:
    important_feature.append(x)
important_feature

# %% [code]

#for i in range(len(filenames)):
    #plt.figure(figsize=(10, 8))
    #sns.boxplot(teams_data[filenames[i]],orient = 'h')
    #plt.title(f'da_sp Distribution Across {filenames[i]} Team')
    #plt.xlabel('Feature')
    #plt.ylabel('Values')
    #plt.show()
    
    # Step 8: Feature Distribution Comparison Between Teams
#for i in range(len(filenames)):
#    plt.figure(figsize=(10, 8))
#    sns.boxplot(daily_Avg[filenames[i]],orient = 'h')
#    plt.title(f'da_sp Distribution Across {filenames[i]}')
#    plt.xlabel('Feature')
#    plt.ylabel('Values')
#    plt.show()

for i in range(len(filenames)):
    plt.figure(figsize=(10, 8))
    sns.boxplot(greenhouse_climate[filenames[i]],orient = 'h')
    plt.title(f'sp Distribution Across {filenames[i]}')
    plt.xlabel('Feature')
    plt.ylabel('Values')
    plt.show()

for i in range(len(filenames)):  
    plt.figure(figsize=(10, 8)) 
    print(Weekly_Crop_Parameters[filenames[i]].columns[:-2]) 
    bb=Weekly_Crop_Parameters[filenames[i]][Weekly_Crop_Parameters[filenames[i]].columns[:-2]]
    sns.boxplot(bb,orient = 'h')
    plt.title(f'crop_par Distribution Across {filenames[i]}')
    plt.xlabel('Feature')
    plt.ylabel('Values')
    plt.show()

# %% [code]
import plotly.express as px

features=['AssimLight', 'CO2air', 'Cum_irr',
       'HumDef', 'Rhair', 'Tair', 'Tot_PAR',
       'Tot_PAR_Lamps', 'co2_dos',
       'co2_vip', 'dx_vip', 'int_blue_vip', 'int_farred_vip', 'int_red_vip',
       'int_white_vip', 'pH_drain_PC', 'scr_blck_vip','t_heat_vip',
       'water_sup','water_sup_intervals_vip_min']
# Step 10: Advanced Visualizations
for feature in features:
    for output in outputs:
        # Interactive Scatter Plot with Plotly
        fig = px.scatter(all_teams_data, x=feature, y=output, color=[filenames[i] for x in range(18) for i in range(len(filenames))])       
        fig.update_layout(title=f'Interactive Scatter Plot: {feature} vs. {output}')
        fig.show()

# %% [code]
import plotly.express as px

# Violin Plot to Compare Distributions
for output in outputs:
    plt.figure(figsize=(10, 6))
    sns.violinplot(data=all_teams_data, x=[filenames[i] for x in range(18)  for i in range(len(filenames))], y=output)
    plt.title('Violin Plot for Stem Elongation Across Teams')
    plt.show()


# %% [code]


for feature in greenhouse_climate[filename].columns:
    fig = plt.figure(figsize=(10, 7))
    ax = fig.gca()
    for i in range(len(filenames)):

        daily_avg = greenhouse_climate[filenames[i]][feature].resample('h').mean()  # compute the mean for each hour
        #weekly_avg = Weekly_Crop_Parameters[filenames[i]][output].resample('W').mean()
        #print(dayly_avg)
        period=slice("2019-12-16 00:00:00", "2020-05-30 00:00:00")
        rolling_average_daily = daily_avg[period].rolling(window=24*30).mean()
        #rolling_average_weekly = weekly_avg[period].rolling(window=4).mean()

        rolling_average_daily.plot(grid=True,legend=True,label=f'{filenames[i]}')
    ax.set_xlabel(xlabel='%time')
    ax.set_ylabel(ylabel=f'{feature}')
    ax.set_title(f'{feature} time series of Teams')

    plt.show()

#add the legend for each line of plot which represent the file_name

# %% [code]
weekly_actions = greenhouse_climate[filenames[i]].resample('W')

# %% [code]
#period=slice("2019-12-16 00:00:00", "2020-05-30 00:00:00")
weekly_actions#[period]

# %% [code]
Weekly_Crop_Parameters[filenames[0]].to_csv(f'{filenames[0]}Results.csv')
Weekly_Crop_Parameters[filenames[1]].to_csv(f'{filenames[1]}Results.csv')
Weekly_Crop_Parameters[filenames[2]].to_csv(f'{filenames[2]}Results.csv')
Weekly_Crop_Parameters[filenames[3]].to_csv(f'{filenames[3]}Results.csv')
Weekly_Crop_Parameters[filenames[4]].to_csv(f'{filenames[4]}Results.csv')
Weekly_Crop_Parameters[filenames[5]].to_csv(f'{filenames[5]}Results.csv')

# %% [code]

Weekly_Crop_Parameters[filenames[0]].to_csv(f'{filenames[0]}Results.csv')
Weekly_Crop_Parameters[filenames[1]].to_csv(f'{filenames[1]}Results.csv')
Weekly_Crop_Parameters[filenames[2]].to_csv(f'{filenames[2]}Results.csv')
Weekly_Crop_Parameters[filenames[3]].to_csv(f'{filenames[3]}Results.csv')
Weekly_Crop_Parameters[filenames[4]].to_csv(f'{filenames[4]}Results.csv')
Weekly_Crop_Parameters[filenames[5]].to_csv(f'{filenames[5]}Results.csv')


greenhouse_climate[filenames[0]].to_csv(f'{filenames[0]}Actions.csv')
greenhouse_climate[filenames[1]].to_csv(f'{filenames[1]}Actions.csv')
greenhouse_climate[filenames[2]].to_csv(f'{filenames[2]}Actions.csv')
greenhouse_climate[filenames[3]].to_csv(f'{filenames[3]}Actions.csv')
greenhouse_climate[filenames[4]].to_csv(f'{filenames[4]}Actions.csv')
greenhouse_climate[filenames[5]].to_csv(f'{filenames[5]}Actions.csv')

# %% [code]

for output in outputs:
    fig = plt.figure(figsize=(10, 7))
    ax = fig.gca()
    for i in range(len(filenames)):
        #daily_avg = greenhouse_climate[filenames[i]][feature].resample('h').mean()  # compute the mean for each hour
        weekly_avg = Weekly_Crop_Parameters[filenames[i]][output].resample('W').mean()
        #print(dayly_avg)
        period=slice("2019-12-16 00:00:00", "2020-05-30 00:00:00")
        #rolling_average_daily = daily_avg[period].rolling(window=24*30).mean()
        rolling_average_weekly = weekly_avg[period].rolling(window=4).mean()
        #dayly_avg=weather.groupby(by=['time'])[weather_attribute].mean()
        #print(weather_attribute,weather.groupby(by=['time'])[weather_attribute].mean())
        #greenhouse_climate[filenames[i]][feature].plot(ax=ax,ylabel=feature,xlabel='Day Index',grid='True', marker=".", figsize=(18, 6))
        #rolling_average_dayly = dayly_avg.rolling(window=10).mean()
        #print(weather_attribute,rolling_average_dayly)
        #rolling_average_daily.plot(grid=True,legend=True,label=f'{filenames[i]}')
        rolling_average_weekly.plot(grid=True,legend=True,label=f'{filenames[i]}')
    ax.set_xlabel(xlabel='%time')
    ax.set_ylabel(ylabel=f'{output} crop parameter')
    ax.set_title(f'{output} time series of Teams')
    plt.show()
#add the legend for each line of plot which represent the file_name

# %% [code]
np.save('teams_wcp.npy',teams_wcp)
np.save('teams_ghc.npy',teams_ghc)
np.save('teams_da.npy',teams_da)

# %% [code]
#teams_ghc.astype(float).isnull().sum().sum()

# %% [code]
teams_da.columns

# %% [code]
teams_ghc.hist(figsize=(20,18))

# %% [code]
print(teams_da.shape)
print(teams_wcp.shape)
print(teams_ghc.shape)

# %% [code]


# %% [code]
teams_da.shape

# %% [code]
teams_da.head()

# %% [code]
teams_da.index

# %% [code]
teams_wcp.index

# %% [code]
teams_wcp.head(138)
teams_wcp.columns

# %% [code]
teams_wcp.head()

# %% [code]
teams_wcp.drop(["stem_dens ", "plant_dens"],inplace=True,axis=1)
teams_wcp.columns

# %% [code]
teams_wcp.head()


# %% [code]
teams_ghc.shape

# %% [code]
teams_ghc.isnull().sum()

# %% [code]
features = ['assim_sp', 'assim_vip', 'co2_dos', 'co2_sp',
       'co2_vip', 'dx_sp', 'dx_vip', 'int_blue_sp', 'int_blue_vip',
       'int_farred_sp', 'int_farred_vip', 'int_red_sp', 'int_red_vip',
       'int_white_sp', 'int_white_vip', 'scr_blck_sp',
       'scr_blck_vip', 'scr_enrg_sp', 'scr_enrg_vip', 't_grow_min_sp',
       't_grow_min_vip', 't_heat_sp', 't_heat_vip', 't_rail_min_sp',
       't_rail_min_vip', 't_vent_sp', 't_ventlee_vip', 't_ventwind_vip',
       'water_sup_intervals_sp_min', 'window_pos_lee_sp', 'window_pos_lee_vip',
       'water_sup_intervals_vip_min']

# %% [code]
teams_ghc.columns

# %% [code]


# %% [code]


# %% [code]
teams_ghc.index

# %% [code]
teams_ghc.columns

# %% [code]
#teams_ghc.drop('%time',inplace=True,axis=1)

# %% [code]
type(teams_ghc)

# %% [code]
teams_wcp.shape

# %% [code]
teams_wcp.to_csv('teams_wcp.csv')
teams_ghc.to_csv('teams_ghc.csv')
teams_da.to_csv('teams_da.csv' )

# %% [code]
teams_ghc.index

# %% [code]


# %% [code]
np.save('teams_wcp.npy',teams_wcp)
np.save('teams_ghc.npy',teams_ghc)
np.save('teams_da.npy',teams_da)

# %% [code]
from sklearn.preprocessing import StandardScaler,MinMaxScaler
teams_wcp_scaler =      MinMaxScaler()
teams_ghc_scaler =      MinMaxScaler()
teams_da_scaler  =      MinMaxScaler()


# %% [code]


# %% [code]
teams_wcp_scaled = pd.DataFrame(teams_wcp_scaler.fit_transform(teams_wcp),columns=teams_wcp.columns)
teams_ghc_scaled = pd.DataFrame(teams_ghc_scaler.fit_transform(teams_ghc),columns=teams_ghc.columns)
teams_da_scaled = pd.DataFrame(teams_da_scaler.fit_transform(teams_da),columns=teams_da.columns)
teams_da_scaled.isnull().sum(axis=1)
teams_wcp_scaled.isnull().sum(axis=0)

print(teams_wcp_scaled.min(axis=0),teams_wcp_scaled.max(axis=0))
print(teams_ghc_scaled.min(axis=0),teams_ghc_scaled.max(axis=0))
print(teams_da_scaled.min(axis=0),teams_da_scaled.max(axis=0))

# %% [code]
col=Weekly_Crop_Parameters[filenames[0]].drop(['stem_dens ', 'plant_dens'],axis=1).columns
col

# %% [code]
pd.DataFrame(teams_wcp_scaler.transform(Weekly_Crop_Parameters[filenames[0]].drop(['stem_dens ', 'plant_dens'],axis=1)),columns=col,index=Weekly_Crop_Parameters[filenames[0]].index).to_csv(f'{filenames[0]}Results.csv')
pd.DataFrame(teams_wcp_scaler.transform(Weekly_Crop_Parameters[filenames[1]].drop(['stem_dens ', 'plant_dens'],axis=1)),columns=col,index=Weekly_Crop_Parameters[filenames[1]].index).to_csv(f'{filenames[1]}Results.csv')
pd.DataFrame(teams_wcp_scaler.transform(Weekly_Crop_Parameters[filenames[2]].drop(['stem_dens ', 'plant_dens'],axis=1)),columns=col,index=Weekly_Crop_Parameters[filenames[2]].index).to_csv(f'{filenames[2]}Results.csv')
pd.DataFrame(teams_wcp_scaler.transform(Weekly_Crop_Parameters[filenames[3]].drop(['stem_dens ', 'plant_dens'],axis=1)),columns=col,index=Weekly_Crop_Parameters[filenames[3]].index).to_csv(f'{filenames[3]}Results.csv')
pd.DataFrame(teams_wcp_scaler.transform(Weekly_Crop_Parameters[filenames[4]].drop(['stem_dens ', 'plant_dens'],axis=1)),columns=col,index=Weekly_Crop_Parameters[filenames[4]].index).to_csv(f'{filenames[4]}Results.csv')
pd.DataFrame(teams_wcp_scaler.transform(Weekly_Crop_Parameters[filenames[5]].drop(['stem_dens ', 'plant_dens'],axis=1)),columns=col,index=Weekly_Crop_Parameters[filenames[5]].index).to_csv(f'{filenames[5]}Results.csv')


pd.DataFrame(teams_ghc_scaler.transform(greenhouse_climate[filenames[0]]),columns=greenhouse_climate[filenames[0]].columns,index=greenhouse_climate[filenames[0]].index).to_csv(f'{filenames[0]}Actions.csv')
pd.DataFrame(teams_ghc_scaler.transform(greenhouse_climate[filenames[1]]),columns=greenhouse_climate[filenames[1]].columns,index=greenhouse_climate[filenames[1]].index).to_csv(f'{filenames[1]}Actions.csv')
pd.DataFrame(teams_ghc_scaler.transform(greenhouse_climate[filenames[2]]),columns=greenhouse_climate[filenames[2]].columns,index=greenhouse_climate[filenames[2]].index).to_csv(f'{filenames[2]}Actions.csv')
pd.DataFrame(teams_ghc_scaler.transform(greenhouse_climate[filenames[3]]),columns=greenhouse_climate[filenames[3]].columns,index=greenhouse_climate[filenames[3]].index).to_csv(f'{filenames[3]}Actions.csv')
pd.DataFrame(teams_ghc_scaler.transform(greenhouse_climate[filenames[4]]),columns=greenhouse_climate[filenames[4]].columns,index=greenhouse_climate[filenames[4]].index).to_csv(f'{filenames[4]}Actions.csv')
pd.DataFrame(teams_ghc_scaler.transform(greenhouse_climate[filenames[5]]),columns=greenhouse_climate[filenames[5]].columns,index=greenhouse_climate[filenames[5]].index).to_csv(f'{filenames[5]}Actions.csv')

# %% [code]
data=[]
wcp_data=[]
da_data=[]

test_data=[]
test_wcp_data=[]
test_da_data=[]
for i, wcp in enumerate(teams_wcp_scaled.index):
    #print(str(teams_wcp_scaled.iloc[i,:].values[0]),str(teams_wcp_scaled.iloc[i,:].values[0])!= 'nan')
    if str(teams_wcp_scaled.iloc[i,:].values[0]) != 'nan':
        
        #print(i*7,":",i*7+7)

        wcp_sample=np.array(teams_da_scaled[i*7:i*7+7]).T
        da_sample=np.array(teams_wcp_scaled.iloc[i,:])


        #print(wcp_sample.shape, "...")
        #print(da_sample.shape)

        da_data.append(wcp_sample)
        wcp_data.append(da_sample)
        data.append((wcp_sample,da_sample))
        #print("Label:", teams_wcp_scaled.iloc[i,:])
    else:
        #print("test",i*7,":",i*7+7)

        wcp_test_sample=np.array(teams_da_scaled[i*7:i*7+7])
        da_test_sample=np.array(teams_wcp_scaled.iloc[i,:])


        #print(wcp_test_sample.shape, "...")
        #print(da_test_sample.shape)

        test_da_data.append(wcp_test_sample)
        test_wcp_data.append(da_test_sample)
        test_data.append((wcp_test_sample,da_test_sample))
#print(data)
#data=np.array(data)
#test_data=np.array(test_data)

#print("data shape", data.shape)
#print("data sample shape",data[1,0].shape )

#print("test data shape", test_data.shape)
#print("test data sample shape",test_data[1,0].shape )

wcp_data=np.array(wcp_data)
test_wcp_data=np.array(test_wcp_data)

print("wcp data shape", wcp_data.shape)
print("wcp data sample shape",wcp_data[1,:].shape )

print("test wcp data shape", test_wcp_data.shape)
print("test wcp data sample shape",test_wcp_data[1,:].shape )

da_data=np.array(da_data)
test_da_data=np.array(test_da_data)


print("da data shape", da_data.shape)
print("da data sample shape",da_data[1,:].shape )

print("test da data shape", test_da_data.shape)
print("test da data sample shape",test_da_data[:].shape )

# %% [code]
full_data=[]
wcp_data=[]
ghc_data=[]

full_test_data=[]
test_wcp_data=[]
test_ghc_data=[]
for i, wcp in enumerate(teams_wcp_scaled.index):
    print(str(teams_wcp_scaled.iloc[i,:].values[0]),str(teams_wcp_scaled.iloc[i,:].values[0])!= 'nan')
    if str(teams_wcp_scaled.iloc[i,:].values[0]) != 'nan':
        
        print(i*2016,":",i*2016+2016)

        wcp_sample=np.array(teams_ghc_scaled[i*2016:i*2016+2016])
        ghc_sample=np.array(teams_wcp_scaled.iloc[i,:])


        print(wcp_sample.shape, "...")
        print(ghc_sample.shape)

        ghc_data.append(wcp_sample)
        wcp_data.append(ghc_sample)
        full_data.append((wcp_sample,ghc_sample))
        #print("Label:", teams_wcp_scaled.iloc[i,:])
    else:
        print("test",i*2016,":",i*2016+2016)

        wcp_test_sample=np.array(teams_ghc_scaled[i*2016:i*2016+2016])
        ghc_test_sample=np.array(teams_wcp_scaled.iloc[i,:])


        print(wcp_test_sample.shape, "...")
        print(ghc_test_sample.shape)

        test_ghc_data.append(wcp_test_sample)
        test_wcp_data.append(ghc_test_sample)
        full_test_data.append((wcp_test_sample,ghc_test_sample))
#print(data)
#full_data=np.array(full_data)
#full_test_data=np.array(full_test_data)

#print("data shape", full_data.shape)
#print("data sample shape",full_data[1,0].shape )

#print("test data shape", full_test_data.shape)
#print("test data sample shape",full_test_data[1,0].shape )

wcp_data=np.array(wcp_data)
test_wcp_data=np.array(test_wcp_data)

print("wcp data shape", wcp_data.shape)
print("wcp data sample shape",wcp_data[1,:].shape )

print("test wcp data shape", test_wcp_data.shape)
print("test wcp data sample shape",test_wcp_data[1,:].shape )

ghc_data=np.array(ghc_data)
test_ghc_data=np.array(test_ghc_data)


print("da data shape", ghc_data.shape)
print("da data sample shape",ghc_data[1,:].shape )

print("test da data shape", test_ghc_data.shape)
print("test da data sample shape",test_ghc_data[:].shape )

# %% [code]
#print("data shape", data.shape)
#print("data sample shape",data[1,0].shape )

# %% [code]
#print("data shape", full_data.shape)
#print("data sample shape",full_data[1,0].shape )

# %% [code]
import numpy as np
import tensorflow as tf
from tensorflow.keras.models import Model
from tensorflow.keras.layers import Input, LSTM, Dense, Conv1D, Bidirectional, Layer, Add, Attention
from sklearn.model_selection import train_test_split
import matplotlib.pyplot as plt
from tensorflow.keras.optimizers import Adam

# Constants
TIME_STEPS = 2016  # 24 hours * 12 samples per hour (5 min intervals)
CROP_PARAM_COUNT = 3  # fresh weight, dry weight, height, diameter
CROP_TIME_STEPS = 1  # for hourly crop parameter predictions
BATCH_SIZE = 8 #16
EPOCHS = 10
LEARNING_RATE=0.001
ckpt="CherryTomato_wcp_model"
wcp_data_reshaped = wcp_data.reshape(108, 1, 3)

# Split data into train and test sets
train_data = train_test_split(ghc_data, wcp_data_reshaped, test_size=0.2, random_state=42)
print(train_data[0].shape)
(X_train, X_test, y_train, y_test) = train_data[0],train_data[1],train_data[2],train_data[3]

# Combine train and test datasets from all teams
X_train_combined = X_train
y_train_combined = y_train
X_test_combined = X_test
y_test_combined = y_test

print(X_train_combined.shape)
print(y_train_combined.shape)
print(X_test_combined.shape)
print(y_test_combined.shape)

# Build the Encoder-Decoder Model
def build_model(learning_rate,epochs):
        # Encoder
    encoder_inputs = Input(shape=(TIME_STEPS, X_train_combined.shape[-1]))
    conv = Conv1D(filters=64, kernel_size=3, padding='same', activation='relu')(encoder_inputs)
    encoder_lstm = Bidirectional(LSTM(128, return_sequences=True, return_state=True))
    encoder_outputs, forward_h, forward_c, backward_h, backward_c = encoder_lstm(conv)
    state_h = Add()([forward_h, backward_h])
    state_c = Add()([forward_c, backward_c])

    # Attention mechanism
    attention = Attention()([encoder_outputs, encoder_outputs])

    # Decoder
    decoder_inputs = Input(shape=(CROP_TIME_STEPS,CROP_PARAM_COUNT))
    decoder_lstm = LSTM(128, return_sequences=True, return_state=True)
    decoder_outputs, _, _ = decoder_lstm(decoder_inputs, initial_state=[state_h, state_c])
    decoder_dense = Dense(CROP_PARAM_COUNT)
    decoder_outputs = decoder_dense(decoder_outputs)

    # Model
    #model = Model([encoder_inputs, decoder_inputs], decoder_outputs)
    #model.compile(optimizer='adam', loss='mse', metrics=['mae', 'mse'])
    ## Encoder
    #print('[INFO]  Building Model...')
    #encoder_inputs = Input(shape=(TIME_STEPS, X_train_combined.shape[-1]))
    #conv = Conv1D(filters=64, kernel_size=3, padding='same', activation='relu')(encoder_inputs)
    #encoder_lstm = Bidirectional(LSTM(128, return_sequences=True))(conv)
    ## Attention mechanism
    ##attention = Attention()([encoder_outputs, encoder_outputs])
    ##attention = Attention()([encoder_lstm,encoder_lstm])
    #encoder_outputs, forward_h, forward_c, backward_h, backward_c = Bidirectional(
    #    LSTM(128, return_sequences=False, return_state=True))(encoder_lstm)
    #
    ##encoder_outputs, forward_h, forward_c, backward_h, backward_c = encoder_lstm(conv)
    #state_h = Add()([forward_h, backward_h])
    #state_c = Add()([forward_c, backward_c])
    ## Decoder
    #decoder_inputs = Input(shape=[(CROP_TIME_STEPS, CROP_PARAM_COUNT)])
    #decoder_lstm = LSTM(128, return_sequences=True, return_state=True) #128
    #decoder_outputs, _, _ = decoder_lstm(decoder_inputs, initial_state=[state_h, state_c])
    #decoder_dense = Dense((CROP_TIME_STEPS, CROP_PARAM_COUNT))
    #decoder_outputs = decoder_dense(decoder_outputs)
    opt = Adam(learning_rate=learning_rate, decay=learning_rate / epochs)
    ## Model
    model = Model([encoder_inputs, decoder_inputs], decoder_outputs)
    model.compile(optimizer=opt, loss='mse', metrics=['mae', 'mse'])
    return model

# Instantiate and train the model
model = build_model(LEARNING_RATE,EPOCHS)
print('[INFO]  Training Model...')
model.summary()
early_stopping_cb = tf.keras.callbacks.EarlyStopping(monitor="val_mae", patience=3, restore_best_weights=True)
model_ckpt = tf.keras.callbacks.ModelCheckpoint(ckpt, monitor="val_mae", save_best_only=True)

history = model.fit([X_train_combined, y_train_combined],
                    y_train_combined,
                    batch_size=BATCH_SIZE,
                    epochs=EPOCHS,
                    validation_split=0.2,
                    callbacks=[early_stopping_cb,model_ckpt])

# Plot training history
def plot_history(history):
    plt.figure(figsize=(12, 6))
    plt.plot(history.history['loss'], label='Train Loss')
    plt.plot(history.history['val_loss'], label='Validation Loss')
    plt.title('Model Loss')
    plt.xlabel('Epochs')
    plt.ylabel('Loss')
    plt.legend()
    plt.show()

plot_history(history)

# Evaluate the model
print('[INFO]  Evaluating Model...')
test_loss, test_mae, test_mse = model.evaluate([X_test_combined, y_test_combined], y_test_combined)
print(f"Test Loss: {test_loss}, Test MAE: {test_mae}, Test MSE: {test_mse}")


# %% [code]
# Plot training history
def plot_history(history):
    plt.figure(figsize=(12, 6))
    plt.plot(history.history['mae'], label='Train Loss')
    plt.plot(history.history['val_mae'], label='Validation Loss')
    plt.title('Model mae Loss')
    plt.xlabel('Epochs')
    plt.ylabel('Loss')
    plt.legend()
    plt.show()
plot_history(history)
   


# %% [code]
# Save the model using TensorFlow's save method
model.save('CherryTomato_wcp_model.h5')

# %% [code]
from tensorflow.keras.models import load_model
model = load_model('CherryTomato_wcp_model.h5')

# %% [markdown]


# %% [code]
#train_set=data[:100]
#valid_set=data[100:]
#test_set=teams_da_scaled
#print(train_set[:,0][1].shape)
#print(valid_set.shape)

# %% [code]
train_input = tf.convert_to_tensor(da_data[:70])
train_output = tf.convert_to_tensor(wcp_data[:70])
valid_input = tf.convert_to_tensor(da_data[70:])
valid_output = tf.convert_to_tensor(wcp_data[70:])

ghc_train_input = tf.convert_to_tensor(ghc_data[:70])
ghc_valid_input = tf.convert_to_tensor(ghc_data[70:])

# %% [code]
print(ghc_train_input[1,2000,:35])

# %% [code]
print(ghc_train_input[1,100,:35])

# %% [code]
print(ghc_train_input.max())

# %% [code]
print(train_input.shape)
print(valid_output.shape)

# %% [code]
tf.random.set_seed(42)

MLP_model = tf.keras.Sequential([
    tf.keras.layers.InputLayer(input_shape=[ghc_train_input.shape[1],ghc_train_input.shape[-1]]),
    tf.keras.layers.Flatten(),
    tf.keras.layers.Dense(128,activation="relu"),
    tf.keras.layers.Dense(128,activation="relu"),

    tf.keras.layers.Dense(3, activation="linear")
])

MLP_model.input

# %% [code]
tf.random.set_seed(42)

avg_LSTM_model = tf.keras.Sequential([
    tf.keras.layers.InputLayer(input_shape=[train_input.shape[1],train_input.shape[-1]]),
    tf.keras.layers.Conv1D(filters=32, kernel_size=4, strides=1, padding="same",
                           activation="relu"),
    tf.keras.layers.LSTM(64,return_sequences=True),
    tf.keras.layers.LSTM(64,return_sequences=False),
    tf.keras.layers.Dense(3, activation="linear")
])
avg_LSTM_model.input_shape


# %% [code]
from tensorflow.keras.optimizers import Adam

def fit_and_evaluate(model, train_input,train_output, valid_input,valid_output, learning_rate,ckpt, epochs=10,batch_size=32,patience=10):
    early_stopping_cb = tf.keras.callbacks.EarlyStopping(
        monitor="val_mae", patience=patience, restore_best_weights=True)
    model_ckpt = tf.keras.callbacks.ModelCheckpoint(
    ckpt, monitor="val_mae", save_best_only=True)
    opt = Adam(learning_rate=learning_rate, decay=learning_rate / epochs)
    model.compile(loss=tf.keras.losses.Huber(), optimizer=opt, metrics=["mae"])
    history = model.fit(train_input,train_output, validation_split=0.2, epochs=epochs,batch_size=batch_size,
                        callbacks=[early_stopping_cb,model_ckpt])
    valid_loss, valid_mae = model.evaluate(valid_input,valid_output)
    
    #import joblib
    #joblib.dump(model,f'{ckpt}_model.pkl')

    # Save the model using TensorFlow's save method
    model.save(f'{ckpt}_model.h5')
    #loaded_model=joblib.load(f'{ckpt}_model.pkl')

    #new_data=testX
    #predictions=loaded_model.predict(new_data)
    #print(predictions,testY)
    # Plot training history
    plt.plot(history.history['mae'], label='train_mae')
    plt.plot(history.history['val_mae'], label='val_mae')
    plt.xlabel('Epoch')
    plt.ylabel('Loss')
    plt.legend()
    plt.show()
    return valid_mae 

# %% [code]
#tf.keras.backend.clear_session()

fit_and_evaluate(MLP_model, ghc_train_input,train_output, ghc_valid_input,valid_output, 
                learning_rate=0.001,ckpt="wcp_mlp_model",epochs=100,patience=10)


# %% [code]
#tf.keras.backend.clear_session()
fit_and_evaluate(avg_LSTM_model, train_input,train_output, valid_input,valid_output, 
                learning_rate=0.001,ckpt="wcp_avg_LSTM_model",epochs=100)

# %% [code]
tf.random.set_seed(42)

LSTM_model = tf.keras.Sequential([
    tf.keras.layers.InputLayer(input_shape=[ghc_train_input.shape[1],ghc_train_input.shape[-1]]),
    tf.keras.layers.Conv1D(filters=16, kernel_size=4, strides=1, padding="same",
                           activation="relu"),
    tf.keras.layers.LSTM(32,return_sequences=True),
    tf.keras.layers.LSTM(32,return_sequences=False),
    tf.keras.layers.Dense(3, activation="linear")
])
LSTM_model.input_shape

# %% [code]
#tf.keras.backend.clear_session()

fit_and_evaluate(LSTM_model, ghc_train_input,train_output, ghc_valid_input,valid_output, 
                learning_rate=0.001,ckpt="wcp_LSTM_model",epochs=100,patience=10)

# %% [code]
import numpy as np
import tensorflow as tf
from tensorflow.keras.models import Model
from tensorflow.keras.layers import Input, LSTM, Dense, Conv1D, Bidirectional, Layer
from sklearn.preprocessing import MinMaxScaler
from sklearn.model_selection import train_test_split
import matplotlib.pyplot as plt

# %% [code]
#tf.keras.backend.clear_session()

# Constants
TIME_STEPS = 2016  # 7 days * 24 hours * 12 samples per hour (5 min intervals)
CROP_PARAM_COUNT = 3  # fresh weight, dry weight, height, diameter
BATCH_SIZE = 32
EPOCHS = 50

# Custom Attention Layer
class AttentionLayer(Layer):
    def __init__(self, **kwargs):
        super(AttentionLayer, self).__init__(**kwargs)

    def build(self, input_shape):
        self.W = self.add_weight(name='att_weight', shape=(input_shape[-1], input_shape[-1]), initializer='random_normal', trainable=True)
        self.b = self.add_weight(name='att_bias', shape=(input_shape[-1]), initializer='zeros', trainable=True)
        super(AttentionLayer, self).build(input_shape)

    def call(self, inputs):
        q = tf.nn.tanh(tf.tensordot(inputs, self.W, axes=1) + self.b)
        score = tf.nn.softmax(q, axis=1)
        return score * inputs

# Custom layer to handle the TensorFlow operations
class RepeatAndExpandLayer(Layer):
    def __init__(self, crop_param_count, **kwargs):
        super(RepeatAndExpandLayer, self).__init__(**kwargs)
        self.crop_param_count = crop_param_count

    def call(self, inputs):
        x = tf.expand_dims(inputs, axis=1)
        return tf.repeat(x, repeats=self.crop_param_count, axis=1)

def build_model():
    # Encoder
    encoder_inputs = Input(shape=(TIME_STEPS, ghc_train_input.shape[2]))
    x = Conv1D(64, kernel_size=3, padding='same', activation='relu')(encoder_inputs)
    x = Bidirectional(LSTM(128, return_sequences=True))(x)
    x = AttentionLayer()(x)
    
    # Use 'return_state=True' to capture LSTM states
    encoder_outputs, forward_h, forward_c, backward_h, backward_c = Bidirectional(
        LSTM(128, return_sequences=False, return_state=True))(x)

    # Combine forward and backward states
    state_h = tf.keras.layers.Concatenate()([forward_h, backward_h])
    state_c = tf.keras.layers.Concatenate()([forward_c, backward_c])

    # Decoder (Single output instead of sequence)
    decoder_inputs = encoder_outputs  # No need to expand/repeat for single output
    x = Dense(256, activation='relu')(decoder_inputs)
    decoder_outputs = Dense(CROP_PARAM_COUNT, activation='linear')(x)

    # Define model
    model = Model(encoder_inputs, decoder_outputs)
    #model.compile(optimizer='adam', loss='mse')
    return model

# Build and train model
EncDec_model = build_model()
learning_rate=0.001
ckpt="wcp_EncDec_model_"
epochs=50
batch_size=32,
early_stopping_cb = tf.keras.callbacks.EarlyStopping(
        monitor="val_mae", patience=5, restore_best_weights=True)
model_ckpt = tf.keras.callbacks.ModelCheckpoint(
ckpt, monitor="val_mae", save_best_only=True)
opt = Adam(learning_rate=learning_rate, decay=learning_rate / epochs)
EncDec_model.compile(loss=tf.keras.losses.Huber(), optimizer=opt, metrics=["mae"])

EncDec_model.summary()
#history = EncDec_model.fit(ghc_train_input, train_output, validation_split=0.2, epochs=EPOCHS, batch_size=BATCH_SIZE)
history = EncDec_model.fit(ghc_train_input,train_output,  validation_split=0.2, epochs=EPOCHS,batch_size=BATCH_SIZE,
                        callbacks=[early_stopping_cb,model_ckpt])


# Evaluate model
loss = EncDec_model.evaluate(ghc_valid_input, valid_output)
print(f"Test Loss: {loss}")

# Plot training history
plt.plot(history.history['mae'], label='train_mae')
plt.plot(history.history['val_mae'], label='val_mae')
plt.xlabel('Epoch')
plt.ylabel('Loss')
plt.legend()
plt.show()

# Example of making predictions
def predict(model, time_series_data):
    predictions = model.predict(time_series_data)
    return predictions

# Sample prediction
#sample_predictions = predict(EncDec_model, ghc_valid_input[:5])
#print("Sample Predictions:\n", sample_predictions)
#print("Target:\n", valid_output[:5])

# %% [code]
# Debugging Step: Print shapes before training
print("Input shape:", ghc_train_input.shape)
print("Output shape:", train_output.shape)

# Example of making predictions
sample_predictions = EncDec_model.predict(ghc_valid_input[:5])
print("Prediction shape:", sample_predictions.shape)
print("Target shape:", valid_output[:5].shape)

# Ensure that shapes of predictions and target outputs match
assert sample_predictions.shape == valid_output[:5].shape, "Shape mismatch between predictions and target outputs"


# %% [code]
#tf.keras.backend.clear_session()

fit_and_evaluate(EncDec_model, ghc_train_input,train_output, ghc_valid_input,valid_output, 
                learning_rate=0.001,ckpt="wcp_EncDec_model",epochs=50,patience=10)
