# Supplementary material for: Enhancing autonomous agriculture control systems in greenhouses for sustainable resource usage using deep learning techniques
Source: PLoS One. 2026 Mar 26;21(3):e0344946. doi: 10.1371/journal.pone.0344946 (PMC13020848; doi:10.1371/journal.pone.0344946)
Supplement: S1 File — (Supporting Information.ZIP) [file pone.0344946.s001.zip › Supporting Information/data/Preproduce_figures/teams_da.csv]

%time	AssimLight	BlackScr	CO2air	Cum_irr	EC_drain_PC	EnScr	HumDef	PipeGrow	PipeLow	Rhair	Tair	Tot_PAR	Tot_PAR_Lamps	VentLee	Ventwind	assim_vip	co2_dos	co2_vip	dx_vip	int_blue_vip	int_farred_vip	int_red_vip	int_white_vip	pH_drain_PC	scr_blck_vip	scr_enrg_vip	t_grow_min_vip	t_heat_vip	t_rail_min_vip	t_ventlee_vip	t_ventwind_vip	water_sup	water_sup_intervals_vip_min	window_pos_lee_vip
2019-12-16	77.77777777777777	36.645833333333336	531.4131944444445	13.866666666666667	0.3	67.25	6.905555555555555	0.4350694444444445	29.444097222222222	61.63472222222222	19.885416666666668	53.704861111111114	44.736111111111114	7.375	1.3958333333333333	77.77777777777777	0.0002277777777777778	472.22222222222223	3.3666666666666667	956.5972222222222	0.0	10.9375	30.381944444444443	6.517708333333333	71.33333333333333	71.33333333333333	10.0	18.989583333333332	0.0	22.013541666666665	22.819097222222222	115.55555555555556	450.0	1.2
2019-12-17	45.138888888888886	0.0	552.03125	1.40625	0.3	39.93055555555556	3.21875	0.0	12.373958333333333	78.95659722222223	16.49375	45.1875	26.927083333333332	8.76736111111111	3.8506944444444446	45.138888888888886	0.00022604166666666668	463.19444444444446	2.2	750.0	0.0	0.0	0.0	6.6	5.604166666666667	10.364583333333334	10.0	15.832638888888889	0.0	16.831944444444446	17.075000000000003	11.71875	401.1111111111111	1.2
2019-12-18	75.69444444444444	36.43402777777778	615.9861111111111	0.0	0.3	40.052083333333336	4.207638888888889	0.0	13.835069444444445	72.30000000000001	17.160069444444446	79.05555555555556	43.05555555555556	8.35763888888889	5.232638888888889	75.69444444444444	0.000478125	490.27777777777777	2.2	356.94444444444446	23.61111111111111	23.61111111111111	23.61111111111111	6.6	37.18055555555556	39.56597222222222	10.0	16.494444444444444	0.0	17.506944444444443	17.525347222222223	0.0	207.15277777777777	1.2
2019-12-19	75.69444444444444	36.43402777777778	572.8229166666666	0.0	0.3	37.62152777777778	3.6531249999999997	0.0	2.9819444444444443	75.17881944444444	16.80625	92.63194444444444	72.22222222222223	9.427083333333334	7.40625	75.69444444444444	0.0008236111111111111	551.3888888888889	2.2	4.513888888888889	4.513888888888889	4.513888888888889	4.513888888888889	6.6	36.947916666666664	66.99652777777777	10.0	15.966319444444444	0.0	16.980208333333334	16.980208333333334	0.0	421.52777777777777	1.2
2019-12-20	88.54166666666667	66.51736111111111	640.5208333333334	0.3201388888888889	0.3003472222222222	11.319444444444445	4.4125	0.0	6.854513888888889	72.79374999999999	18.55972222222222	109.03819444444444	101.15625	6.541666666666667	5.090277777777778	88.54166666666667	0.0012927083333333334	597.2222222222222	2.2	267.4791666666667	0.0	267.4791666666667	53.06944444444444	6.6	65.60763888888889	7.100694444444445	10.0	17.585763888888888	0.0	18.790277777777778	18.790277777777778	2.6597222222222223	995.0694444444445	1.2
2019-12-21	75.0	44.458333333333336	629.9236111111111	0.31354166666666666	0.3	22.96875	5.523611111111111	1.0600694444444445	27.788194444444443	67.81284722222222	19.691319444444446	109.64930555555556	96.59722222222223	1.8333333333333333	1.6701388888888888	75.0	0.0006559027777777778	533.3333333333334	2.2	500.0	0.0	500.0	0.0	6.6	43.75	21.770833333333332	10.0	19.5	0.0	20.5	20.5	2.423611111111111	1930.9375	1.2
2019-12-22	71.875	62.232638888888886	626.7430555555555	0.2875	0.3	44.791666666666664	4.827430555555555	0.453125	22.821875	71.85277777777777	19.736805555555556	99.34027777777777	92.53472222222223	1.5347222222222223	1.3993055555555556	71.875	0.0009378472222222223	550.0	2.2	500.0	0.0	500.0	0.0	6.6	61.64930555555556	43.4375	10.0	19.5	0.0	20.5	20.5	2.25	1936.736111111111	1.2
2019-12-23	70.13888888888889	53.34722222222222	617.2430555555555	0.16909722222222223	0.26006944444444446	65.26041666666667	5.511458333333334	4.397222222222222	34.848958333333336	70.88055555555555	21.271875	109.28472222222223	89.82638888888889	1.5798611111111112	1.4756944444444444	70.13888888888889	0.0008513888888888889	540.2777777777778	2.2	500.0	0.0	500.0	0.0	6.397916666666666	52.395833333333336	64.375	10.0	21.164236111111112	0.0	22.164236111111112	22.164236111111112	1.6041666666666667	1950.0	1.2
2019-12-24	69.79166666666667	53.614583333333336	819.3854166666666	0.7579861111111111	0.3	65.50347222222223	5.533680555555556	7.7177083333333325	33.83368055555556	71.12604166666667	21.683680555555554	101.20833333333333	89.60763888888889	1.21875	0.4791666666666667	69.79166666666667	0.001590277777777778	743.0555555555555	2.2	501.7361111111111	0.0	501.7361111111111	3.4722222222222223	6.305555555555555	53.11805555555556	64.67013888888889	10.0	21.479166666666668	0.0	22.479166666666668	22.479166666666668	6.201388888888889	1870.4166666666667	1.2
2019-12-25	69.79166666666667	55.60069444444444	827.5034722222222	2.2934027777777777	0.3434027777777778	65.46875	5.124305555555555	1.9253472222222223	27.120833333333334	72.603125	21.265625	110.75	89.82638888888889	1.7152777777777777	1.0347222222222223	69.79166666666667	0.001134375	743.0555555555555	2.2	500.0	0.0	500.0	0.0	6.3	54.71527777777778	64.39236111111111	10.0	20.9375	0.0	21.9375	21.9375	19.15972222222222	1425.5555555555557	1.2
2019-12-26	69.79166666666667	55.46180555555556	812.3888888888889	1.292361111111111	0.38333333333333336	68.45486111111111	5.347222222222222	5.255902777777778	36.736805555555556	72.33333333333333	21.790625	98.96527777777777	89.82638888888889	1.4236111111111112	1.1354166666666667	69.79166666666667	0.0008447916666666667	679.1666666666666	2.2	500.0	0.0	500.0	0.0	6.37951388888889	54.71527777777778	67.39583333333333	10.0	21.479166666666668	0.0	22.479166666666668	22.479166666666668	10.850694444444445	1831.25	1.2
2019-12-27	69.79166666666667	55.458333333333336	819.0590277777778	1.0329861111111112	2.795138888888889	69.91319444444444	5.120486111111111	4.727777777777778	31.617708333333333	73.39340277777778	21.741666666666667	129.46875	89.82638888888889	1.0069444444444444	0.22569444444444445	69.79166666666667	0.001001736111111111	679.1666666666666	2.2	500.0	0.0	500.0	0.0	6.3225694444444445	54.71527777777778	69.02777777777777	10.0	21.479166666666668	0.0	23.21875	23.21875	8.815972222222221	1745.486111111111	1.2
2019-12-28	69.79166666666667	55.52777777777778	826.1597222222222	0.5170138888888888	5.312847222222222	69.96527777777777	5.680208333333334	7.460416666666666	32.12291666666667	71.60034722222223	22.453819444444445	149.83680555555554	121.02777777777777	1.6527777777777777	1.78125	69.79166666666667	0.00121875	679.1666666666666	2.2	763.8888888888889	534.7222222222222	763.8888888888889	534.7222222222222	6.1923611111111105	54.71527777777778	69.02777777777777	10.0	22.043055555555554	0.0	23.043055555555554	23.043055555555554	4.416666666666667	1844.4444444444443	1.2
2019-12-29	69.79166666666667	55.322916666666664	836.8229166666666	0.5638888888888889	5.390277777777778	69.86111111111111	5.597569444444444	5.307986111111111	31.705902777777776	72.22083333333333	22.672222222222224	157.99305555555554	136.01041666666666	1.6944444444444444	1.7569444444444444	69.79166666666667	0.001442361111111111	679.1666666666666	2.2	998.84375	998.84375	998.84375	998.84375	6.056944444444444	54.71527777777778	69.02777777777777	10.0	22.227083333333333	0.0	23.227083333333333	23.227083333333333	4.743055555555555	1884.0277777777778	1.2
2019-12-30	69.79166666666667	55.322916666666664	822.4965277777778	0.5642361111111112	5.522916666666666	68.00347222222223	5.386111111111111	3.302777777777778	25.896527777777777	73.62256944444444	22.82326388888889	159.45138888888889	114.91666666666667	3.204861111111111	2.326388888888889	69.79166666666667	0.0019472222222222221	679.1666666666666	2.2	944.4444444444445	944.4444444444445	944.4444444444445	944.4444444444445	6.148958333333333	54.71527777777778	67.04861111111111	10.0	22.104166666666668	0.0	23.166666666666668	23.166666666666668	4.75	1890.625	1.2
2019-12-31	70.13888888888889	55.31944444444444	831.1180555555555	1.5354166666666669	5.647569444444445	60.104166666666664	4.512152777777778	1.5326388888888889	24.54340277777778	77.76284722222222	22.718402777777776	164.43402777777777	127.36458333333333	2.5694444444444446	2.6909722222222223	70.13888888888889	0.001601388888888889	680.5555555555555	2.2	666.6666666666666	666.6666666666666	666.6666666666666	666.6666666666666	6.331597222222222	54.36805555555556	59.0625	10.0	22.100694444444443	0.0	23.163194444444443	23.163194444444443	12.663194444444445	1758.6805555555557	1.2
2020-01-01	70.13888888888889	55.18402777777778	824.0	1.6659722222222222	5.670138888888889	60.0	4.539930555555555	2.3913194444444446	33.045833333333334	77.18229166666667	22.367013888888888	148.52083333333334	136.80555555555554	1.1631944444444444	0.9409722222222222	70.13888888888889	0.0016527777777777778	680.5555555555555	2.2	1000.0	1000.0	1000.0	1000.0	6.412152777777778	54.36805555555556	59.0625	10.0	22.104166666666668	0.0	23.166666666666668	23.166666666666668	13.708333333333334	1765.2777777777778	1.2
2020-01-02	70.13888888888889	54.97569444444444	811.3645833333334	1.671527777777778	5.596180555555556	60.03472222222222	4.007986111111111	2.84375	35.69201388888889	79.69270833333333	22.29201388888889	144.88541666666666	136.80555555555554	1.6284722222222223	1.3298611111111112	70.13888888888889	0.0016809027777777777	680.5555555555555	2.2	1000.0	1000.0	1000.0	1000.0	6.566666666666666	54.36805555555556	59.0625	10.0	22.09722222222222	0.0	23.15972222222222	23.15972222222222	13.746527777777779	1765.2777777777778	1.2
2020-01-03	69.44444444444444	66.75	785.9791666666666	1.3677083333333333	5.640277777777778	47.88194444444444	3.691666666666667	1.9364583333333334	31.15798611111111	81.63888888888889	22.463194444444444	143.33333333333334	135.4375	1.71875	1.2048611111111112	69.44444444444444	0.002211111111111111	681.9444444444445	2.2	1000.0	1000.0	1000.0	1000.0	6.669444444444444	65.9375	46.5625	10.0	22.163194444444443	0.0	23.260416666666668	23.260416666666668	11.288194444444445	1765.2777777777778	1.2
2020-01-04	70.13888888888889	66.78125	800.0659722222222	1.2947916666666666	5.75	72.01388888888889	3.728472222222222	0.8802083333333334	22.83159722222222	81.51076388888889	22.625	153.54513888888889	135.4375	1.6805555555555556	1.3472222222222223	70.13888888888889	0.0025604166666666666	681.9444444444445	2.2	1000.0	1000.0	1000.0	1000.0	6.789236111111111	65.59027777777777	70.65972222222223	10.0	22.163194444444443	0.0	23.260416666666668	23.260416666666668	10.715277777777779	1686.111111111111	1.2
2020-01-05	70.13888888888889	66.88194444444444	817.7361111111111	1.292361111111111	5.848611111111111	75.85069444444444	2.8743055555555554	0.0	23.109375	85.62986111111111	22.50486111111111	143.41319444444446	136.12152777777777	4.177083333333333	2.6284722222222223	70.13888888888889	0.002146875	681.9444444444445	2.2	1000.0	1000.0	1000.0	1000.0	6.965972222222223	65.93055555555556	74.40972222222223	10.0	22.163194444444443	0.0	23.260416666666668	23.260416666666668	10.694444444444445	1688.5416666666667	1.2
2020-01-06	70.13888888888889	66.8125	871.09375	1.2607638888888888	5.923263888888889	74.04513888888889	3.1090277777777775	0.8388888888888889	22.501041666666666	84.59930555555555	22.56701388888889	171.08333333333334	136.12152777777777	1.6805555555555556	1.2638888888888888	70.13888888888889	0.0026875000000000002	750.0	2.2	1000.0	998.2638888888889	1000.0	1000.0	7.060763888888889	65.93055555555556	72.74305555555556	10.0	22.18402777777778	0.0	23.28125	23.28125	10.45138888888889	791.875	1.2
2020-01-07	68.05555555555556	66.8125	860.7222222222222	1.8010416666666669	6.003125000000001	75.59027777777777	3.053472222222222	0.9718749999999999	24.156597222222224	84.81770833333333	22.55034722222222	154.21180555555554	129.62847222222223	2.0381944444444446	1.4479166666666667	70.13888888888889	0.0023229166666666667	750.0	2.2	996.5277777777778	991.3194444444445	996.5277777777778	996.5277777777778	7.271527777777777	65.93055555555556	74.67013888888889	10.0	22.183680555555554	0.0	23.280555555555555	23.280555555555555	14.958333333333334	697.9166666666666	1.2
2020-01-08	70.48611111111111	67.54166666666667	851.6319444444445	1.5416666666666667	6.055902777777778	76.11111111111111	2.3368055555555554	0.0	16.783333333333335	88.53229166666667	22.826736111111114	145.57986111111111	132.67361111111111	16.506944444444443	5.493055555555555	70.48611111111111	0.002679861111111111	752.7777777777778	2.2	996.5277777777778	793.75	950.6076388888889	901.2152777777778	7.369097222222223	66.38194444444444	74.79166666666667	10.0	22.177083333333332	0.0	23.274305555555557	23.274305555555557	12.739583333333334	704.0625	1.2
2020-01-09	72.56944444444444	69.30902777777777	856.8020833333334	1.6086805555555557	5.990277777777778	76.5625	2.0319444444444446	0.0	20.867708333333333	90.00694444444444	22.803472222222222	143.63888888888889	136.61805555555554	19.44097222222222	8.73263888888889	72.56944444444444	0.003104513888888889	752.7777777777778	2.2	1000.0	800.0	950.0	900.0	7.341319444444445	68.08333333333333	75.24305555555556	10.0	22.177083333333332	0.0	23.274305555555557	23.274305555555557	13.354166666666666	693.1597222222222	1.2
2020-01-10	72.56944444444444	69.06944444444444	848.8611111111111	1.5989583333333333	5.817013888888889	82.08333333333333	2.680902777777778	0.22361111111111112	18.738541666666666	86.96006944444444	22.922569444444445	163.89930555555554	136.45833333333334	3.5104166666666665	1.75	72.56944444444444	0.0022427083333333335	752.7777777777778	2.2	998.2638888888889	798.6111111111111	948.3506944444445	898.4375	7.308333333333334	68.08333333333333	80.72916666666667	10.0	22.260416666666668	0.0	23.885416666666668	23.885416666666668	13.277777777777779	802.7083333333334	1.2
2020-01-11	72.91666666666667	68.86111111111111	873.7395833333334	1.2434027777777779	5.69375	82.20486111111111	2.4788194444444445	0.7024305555555556	20.121875000000003	87.90659722222222	22.922916666666666	163.41666666666666	136.61805555555554	3.9791666666666665	2.357638888888889	72.91666666666667	0.00264375	754.1666666666666	2.2	1000.0	800.0	950.0	900.0	7.2875000000000005	67.73611111111111	80.72916666666667	10.0	22.26388888888889	0.0	23.89236111111111	23.89236111111111	10.270833333333334	807.2222222222222	1.2
2020-01-12	72.91666666666667	68.82638888888889	865.7604166666666	1.2263888888888888	5.691666666666666	81.94444444444444	2.4034722222222222	3.4086805555555557	22.841666666666665	88.22326388888888	22.890625	141.61111111111111	132.83680555555554	6.71875	2.954861111111111	72.91666666666667	0.0029534722222222223	754.1666666666666	2.2	1000.0	991.3194444444445	1000.0	744.7916666666666	7.263194444444445	67.73611111111111	80.43402777777777	10.0	22.113194444444446	0.0	23.734375	23.734375	10.125	807.2222222222222	1.2
2020-01-13	70.83333333333333	68.75694444444444	837.0104166666666	1.2211805555555555	5.716666666666667	82.1875	2.317013888888889	1.3475694444444446	17.336805555555557	88.58541666666666	22.623611111111114	162.16666666666666	127.09027777777777	12.086805555555555	6.395833333333333	72.91666666666667	0.002286458333333333	741.5798611111111	2.2	1000.0	991.6666666666666	1000.0	743.0555555555555	7.244097222222223	67.73611111111111	80.76388888888889	10.0	21.944097222222222	0.0	23.6	23.6	10.083333333333334	807.2222222222222	1.2
2020-01-14	72.91666666666667	68.51736111111111	832.7604166666666	1.0524305555555555	5.719791666666667	100.0	2.090625	0.2309027777777778	15.632986111111112	89.71215277777777	22.764583333333334	140.62152777777777	132.64583333333334	12.621527777777779	4.697916666666667	72.91666666666667	0.003250347222222222	741.6666666666666	2.2	1000.0	991.6666666666666	1000.0	739.5833333333334	7.213541666666667	67.39583333333333	100.0	10.0	21.944444444444443	0.0	23.601041666666667	23.601388888888888	8.82638888888889	863.8888888888889	1.2
2020-01-15	73.78472222222223	68.40972222222223	824.6284722222222	1.0385416666666665	5.739583333333333	100.0	2.0809027777777778	0.0	12.784722222222221	89.30763888888889	22.102777777777778	138.88888888888889	132.51736111111111	12.65625	6.173611111111111	73.78472222222223	0.003031597222222222	742.96875	2.2	1000.0	1000.0	1000.0	736.1111111111111	7.184722222222222	67.38888888888889	100.0	10.0	21.265277777777776	0.0	22.90972222222222	22.90972222222222	8.722222222222221	859.1666666666666	1.2
2020-01-16	73.78472222222223	68.34375	846.5868055555555	1.0486111111111112	5.690972222222222	79.25347222222223	2.4052083333333334	0.3121527777777778	15.929513888888888	88.36979166666667	23.025694444444444	181.0	132.51736111111111	14.052083333333334	7.368055555555555	73.78472222222223	0.002773611111111111	744.4444444444445	2.2	1000.0	1000.0	1000.0	736.1111111111111	7.177083333333333	67.04861111111111	77.77777777777777	10.0	21.839930555555554	0.0	23.662847222222222	23.663194444444443	8.805555555555555	854.4444444444445	1.2
2020-01-17	71.35416666666667	68.10069444444444	851.3159722222222	1.046875	5.643055555555556	100.0	2.2027777777777775	0.5708333333333333	13.255902777777777	89.46076388888889	23.226041666666667	138.63194444444446	127.70833333333333	13.534722222222221	7.017361111111111	73.78472222222223	0.00290625	743.9236111111111	2.2	1000.0	1000.0	1000.0	737.8472222222222	7.171180555555556	67.04166666666667	100.0	10.0	21.834027777777777	0.0	23.655208333333334	23.658680555555556	8.791666666666666	849.7222222222222	1.2
2020-01-18	43.229166666666664	78.78472222222223	749.9861111111111	0.8163194444444444	5.745486111111111	77.89930555555556	2.4493055555555556	0.6461805555555555	24.625347222222224	87.40069444444445	21.79861111111111	105.21527777777777	77.92708333333333	9.989583333333334	4.791666666666667	43.229166666666664	0.0016145833333333333	640.7986111111111	2.2	1000.0	1000.0	1000.0	791.6666666666666	7.134027777777778	77.59027777777777	75.0	10.0	21.26215277777778	0.0	22.725694444444443	22.713194444444444	6.861111111111111	1125.15625	1.2
2020-01-19	73.78472222222223	67.62152777777777	843.7847222222222	1.051736111111111	5.747916666666666	79.18402777777777	2.6055555555555556	0.5916666666666667	17.146875	87.078125	22.652430555555554	182.18055555555554	134.10069444444446	7.625	4.111111111111111	73.78472222222223	0.0024319444444444445	745.8333333333334	2.2	996.5277777777778	996.5277777777778	996.5277777777778	729.1666666666666	7.192361111111111	66.70138888888889	77.77777777777777	10.0	21.84375	0.0	23.67361111111111	23.67361111111111	8.833333333333334	849.7222222222222	1.2
2020-01-20	73.78472222222223	67.37847222222223	814.8958333333334	1.051736111111111	5.763888888888889	77.22222222222223	2.1149305555555555	0.8875	17.203472222222224	89.44409722222223	22.701041666666665	159.59027777777777	134.24652777777777	18.416666666666668	9.565972222222221	73.78472222222223	0.0020052083333333332	683.6805555555555	2.2	1000.0	1000.0	1000.0	727.4305555555555	7.168749999999999	66.01388888888889	75.69444444444444	10.0	21.84375	0.0	23.67361111111111	23.67361111111111	8.833333333333334	845.0	1.2
2020-01-21	74.30555555555556	67.34375	804.3645833333334	1.1795138888888888	5.787152777777778	77.11805555555556	2.2437500000000004	2.28125	22.196875	88.79618055555555	22.48715277777778	159.05555555555554	134.99305555555554	17.37152777777778	8.916666666666666	74.30555555555556	0.0017319444444444446	685.7638888888889	2.2	1000.0	1000.0	1000.0	729.1666666666666	7.19201388888889	66.35416666666667	75.69444444444444	10.0	21.850694444444443	0.0	23.694444444444443	23.694444444444443	9.833333333333334	731.6666666666666	1.2
2020-01-22	74.65277777777777	67.13888888888889	805.03125	1.0638888888888889	5.908680555555556	85.57291666666667	1.990277777777778	0.7600694444444445	22.000694444444445	90.03854166666666	22.60451388888889	147.37847222222223	134.80208333333334	23.645833333333332	11.940972222222221	74.65277777777777	0.0017902777777777776	685.7638888888889	2.2	1000.0	998.2638888888889	1000.0	723.9583333333334	7.2197916666666675	66.01388888888889	84.02777777777777	10.0	21.850694444444443	0.0	23.694444444444443	23.694444444444443	8.930555555555555	840.2777777777778	1.2
2020-01-23	74.65277777777777	66.93055555555556	814.3888888888889	1.187847222222222	5.8961805555555555	85.43402777777777	1.8208333333333333	0.5086805555555556	13.998958333333333	91.22708333333334	23.046180555555555	168.96180555555554	135.04166666666666	16.13888888888889	9.11111111111111	74.65277777777777	0.002132986111111111	685.7638888888889	2.2	996.5277777777778	996.5277777777778	996.5277777777778	717.59375	7.186111111111111	66.01388888888889	84.02777777777777	10.0	21.850694444444443	0.0	23.694444444444443	23.694444444444443	9.902777777777779	755.2777777777778	1.2
2020-01-24	75.0	66.72222222222223	795.5833333333334	1.2	5.920833333333333	83.02083333333333	1.976736111111111	1.1489583333333333	19.081249999999997	90.18368055555555	22.579166666666666	163.96527777777777	136.17013888888889	3.625	2.048611111111111	75.0	0.0016802083333333332	686.4583333333334	2.2	1000.0	1000.0	1000.0	723.9583333333334	7.188888888888889	65.66666666666667	81.875	10.0	21.854166666666668	0.0	23.70486111111111	23.70486111111111	10.0	750.5555555555555	1.2
2020-01-25	75.34722222222223	69.29513888888889	792.4340277777778	1.2	5.957291666666666	85.36458333333333	1.8739583333333334	3.067361111111111	24.05902777777778	90.53993055555556	22.282291666666666	142.24652777777777	128.47916666666666	3.2222222222222223	1.8680555555555556	75.34722222222223	0.0015756944444444445	687.7604166666666	2.2	961.8055555555555	961.8055555555555	961.8055555555555	440.97222222222223	7.192361111111111	68.55555555555556	84.02777777777777	10.0	21.68576388888889	0.0	23.53611111111111	23.53611111111111	10.0	750.5555555555555	1.2
2020-01-26	75.34722222222223	69.78472222222223	807.9965277777778	1.2083333333333333	5.961805555555555	93.99305555555556	1.6739583333333334	0.9621527777777779	14.633333333333333	91.671875	22.722916666666666	158.95833333333334	120.55555555555556	5.263888888888889	2.4479166666666665	75.34722222222223	0.0026774305555555557	688.5416666666666	2.2	753.4722222222222	753.4722222222222	753.4722222222222	0.0	7.162847222222222	69.07638888888889	92.70833333333333	10.0	21.51388888888889	0.0	23.274305555555557	23.274305555555557	10.069444444444445	745.8333333333334	1.2
2020-01-27	73.61111111111111	70.09027777777777	818.09375	1.1319444444444444	5.989583333333333	100.0	1.1170138888888888	0.0	11.059375	94.39479166666666	22.63784722222222	134.08333333333334	115.14930555555556	4.715277777777778	1.4791666666666667	73.61111111111111	0.0025895833333333335	682.4652777777778	2.2	770.8333333333334	770.8333333333334	770.8333333333334	319.44444444444446	7.096875	69.06944444444444	100.0	10.0	21.41701388888889	0.0	23.239930555555556	23.246875000000003	9.36111111111111	760.0	1.2
2020-01-28	76.04166666666667	68.49652777777777	780.34375	1.0263888888888888	5.841666666666667	95.97222222222223	1.9802083333333331	1.151736111111111	22.121180555555554	90.2826388888889	22.49513888888889	161.97569444444446	138.62847222222223	4.631944444444445	2.1631944444444446	76.04166666666667	0.002452430555555556	688.5416666666666	2.2	1000.0	1000.0	1000.0	753.4722222222222	6.979861111111111	67.51388888888889	96.04166666666667	10.0	21.471874999999997	0.0	23.274305555555557	23.274305555555557	8.604166666666666	797.8125	1.2
2020-01-29	76.38888888888889	69.09027777777777	783.2743055555555	1.5413194444444445	5.777430555555556	90.85069444444444	1.9600694444444444	0.17395833333333333	14.06388888888889	90.45138888888889	22.94097222222222	168.48611111111111	138.62847222222223	6.0	3.3506944444444446	76.38888888888889	0.002861805555555556	690.625	2.2	1000.0	1000.0	1000.0	753.4722222222222	6.964583333333334	68.41666666666667	89.23611111111111	10.0	21.48611111111111	0.0	23.302083333333332	23.302083333333332	12.89236111111111	721.6666666666666	1.2
2020-01-30	76.73611111111111	67.375	790.1354166666666	1.5836805555555555	5.713888888888889	86.47569444444444	1.912152777777778	0.0	9.652777777777779	90.91770833333334	23.158680555555556	175.09027777777777	139.86805555555554	6.708333333333333	3.7256944444444446	76.73611111111111	0.0029458333333333333	692.3611111111111	2.2	1000.0	1000.0	1000.0	750.0	6.933333333333334	66.625	85.06944444444444	10.0	21.41111111111111	0.0	23.271180555555556	23.271180555555556	13.29861111111111	729.4791666666666	1.2
2020-01-31	76.73611111111111	67.25	840.3263888888889	1.4756944444444444	5.589236111111111	86.47569444444444	1.7597222222222222	0.0	11.724305555555555	91.65972222222223	23.061458333333334	153.57638888888889	139.05555555555554	5.690972222222222	3.3368055555555554	76.73611111111111	0.0033354166666666667	724.21875	2.2	1000.0	1000.0	1000.0	746.5277777777778	6.842013888888889	66.22222222222223	85.06944444444444	10.0	21.485416666666666	0.0	23.397569444444443	23.399305555555557	12.305555555555555	783.3333333333334	1.2
2020-02-01	76.73611111111111	67.30555555555556	823.4895833333334	1.4034722222222222	5.446180555555555	56.12847222222222	1.9284722222222221	0.0	5.495833333333334	90.26215277777777	21.663194444444443	193.77430555555554	149.11805555555554	2.5972222222222223	1.28125	76.73611111111111	0.0037625	734.7222222222222	2.2	1000.0	1000.0	1000.0	1000.0	6.756597222222222	66.41666666666667	54.6875	10.0	20.563194444444445	0.0	22.292708333333334	22.29236111111111	11.590277777777779	791.0416666666666	1.2
2020-02-02	73.95833333333333	63.09027777777778	816.625	1.6118055555555555	5.326388888888889	55.625	1.7826388888888889	0.48124999999999996	14.523611111111112	90.25416666666666	20.487499999999997	157.875	144.32986111111111	1.8576388888888888	0.5729166666666666	73.95833333333333	0.0026680555555555555	747.8298611111111	2.2	1000.0	1000.0	1000.0	1000.0	6.715972222222223	62.208333333333336	54.513888888888886	10.0	19.810416666666665	0.0	21.507986111111112	21.509375	13.42361111111111	701.3541666666666	1.2
2020-02-03	74.30555555555556	65.93055555555556	791.3090277777778	1.7868055555555555	5.417013888888889	55.798611111111114	2.415972222222222	0.2847222222222222	8.67013888888889	87.73645833333333	21.156944444444445	195.78472222222223	144.32986111111111	4.635416666666667	2.1493055555555554	74.30555555555556	0.0034072916666666665	747.4826388888889	2.2	1000.0	1000.0	1000.0	1000.0	6.609722222222222	65.04861111111111	54.479166666666664	10.0	19.805208333333333	0.0	21.501041666666666	21.5	15.020833333333334	691.1805555555555	1.2
2020-02-04	75.0	63.0625	813.6284722222222	1.8006944444444446	5.415277777777778	52.170138888888886	2.7725694444444446	0.5079861111111111	19.334375	84.83055555555556	20.493055555555557	170.30902777777777	145.69791666666666	3.263888888888889	1.7673611111111112	75.0	0.002796875	725.3472222222222	2.2	1000.0	1000.0	1000.0	1000.0	6.538541666666666	62.00694444444444	50.86805555555556	10.0	19.819444444444443	0.0	21.524305555555557	21.524305555555557	15.145833333333334	691.2152777777778	1.2
2020-02-05	75.0	62.69444444444444	824.9861111111111	2.0999999999999996	5.430902777777778	58.420138888888886	3.020486111111111	0.18368055555555557	10.264930555555557	85.07534722222222	21.549305555555556	215.625	146.38194444444446	5.916666666666667	4.086805555555555	75.0	0.002782291666666667	725.3472222222222	2.2	1000.0	1000.0	1000.0	1000.0	6.4631944444444445	61.88194444444444	57.11805555555556	10.0	19.819444444444443	0.0	21.84722222222222	21.84722222222222	17.57638888888889	685.7291666666666	1.2
2020-02-06	75.0	62.61805555555556	822.3680555555555	1.8128472222222223	5.490625	58.489583333333336	2.955208333333333	0.2197916666666667	9.627430555555556	85.3125	21.35451388888889	217.11111111111111	146.38194444444446	6.378472222222222	4.75	75.0	0.0028128472222222222	726.0416666666666	2.2	1000.0	1000.0	1000.0	1000.0	6.392013888888889	62.00694444444444	57.11805555555556	10.0	19.820833333333333	0.0	21.848958333333332	21.848958333333332	15.243055555555555	686.4930555555555	1.2
2020-02-07	75.0	62.30902777777778	788.7708333333334	1.8006944444444446	5.613541666666666	58.40277777777778	3.165972222222222	0.0	17.839930555555554	83.94895833333334	21.25277777777778	227.00694444444446	145.69791666666666	3.1041666666666665	2.5104166666666665	75.0	0.002427430555555556	702.7777777777778	2.2	1000.0	1000.0	1000.0	1000.0	6.304513888888889	61.15277777777778	57.22222222222222	10.0	20.234375	0.0	21.95659722222222	21.95659722222222	15.145833333333334	695.9722222222222	1.2
2020-02-08	75.0	61.895833333333336	810.2083333333334	1.8006944444444446	5.861805555555556	58.59375	2.2215277777777778	0.0	14.958680555555556	88.0	20.68298611111111	163.13888888888889	146.38194444444446	2.8784722222222223	1.6111111111111112	75.0	0.0017868055555555554	702.7777777777778	2.2	1000.0	1000.0	1000.0	1000.0	6.288541666666666	61.15277777777778	57.22222222222222	10.0	20.234375	0.0	21.95659722222222	21.95659722222222	15.145833333333334	695.9722222222222	1.2
2020-02-09	75.0	61.71875	769.6631944444445	1.8006944444444446	6.152430555555556	58.645833333333336	2.075	0.30416666666666664	19.463194444444444	88.625	20.487499999999997	162.08333333333334	146.38194444444446	1.8020833333333333	0.8541666666666666	75.0	0.0026399305555555555	704.1666666666666	2.2	1000.0	1000.0	1000.0	1000.0	6.213541666666667	60.5625	57.22222222222222	10.0	20.241319444444443	0.0	21.963541666666668	21.963541666666668	15.145833333333334	691.25	1.2
2020-02-10	75.0	60.701388888888886	767.1284722222222	1.8006944444444446	6.136458333333334	58.90625	2.3621527777777778	0.3611111111111111	13.208333333333334	87.53715277777778	20.946875	199.35416666666666	146.38194444444446	1.6145833333333333	0.5243055555555556	75.0	0.0033434027777777776	705.5555555555555	2.2	1000.0	1000.0	1000.0	1000.0	6.146875	59.8125	57.53472222222222	10.0	20.161458333333332	0.0	21.84201388888889	21.84201388888889	15.145833333333334	686.5625	1.2
2020-02-11	75.0	61.30555555555556	773.6597222222222	1.9027777777777777	6.162847222222222	58.97569444444444	2.4944444444444445	0.3597222222222223	26.03611111111111	86.41041666666666	20.56597222222222	193.31597222222223	145.69791666666666	1.6215277777777777	0.8159722222222222	75.0	0.003461111111111111	705.5555555555555	2.2	1000.0	1000.0	1000.0	1000.0	6.076736111111111	60.5625	57.53472222222222	10.0	20.244791666666668	0.0	21.96701388888889	21.96701388888889	15.82638888888889	625.0347222222222	1.2
2020-02-12	75.0	61.12847222222222	787.9027777777778	2.136458333333333	6.434722222222223	59.13194444444444	2.4635416666666665	0.20868055555555556	23.274652777777778	86.83611111111111	20.758680555555557	201.84722222222223	145.69791666666666	1.9409722222222223	0.8333333333333334	75.0	0.003143402777777778	706.9444444444445	2.2	1000.0	1000.0	1000.0	1000.0	6.027083333333334	59.97222222222222	57.84722222222222	10.0	20.25173611111111	0.0	21.973958333333332	21.973958333333332	17.875	735.625	1.2
2020-02-13	75.0	60.041666666666664	809.0173611111111	1.6972222222222222	6.299305555555556	92.22222222222223	2.4475694444444445	2.568402777777778	23.456249999999997	86.94479166666666	20.880208333333332	165.30208333333334	146.38194444444446	1.9340277777777777	0.8402777777777778	75.0	0.0022993055555555557	708.3333333333334	2.2	1000.0	1000.0	1000.0	1000.0	5.988541666666666	59.09722222222222	92.22222222222223	10.0	20.255208333333332	0.0	21.977430555555557	21.977430555555557	14.25	626.2847222222222	1.2
2020-02-14	75.0	60.486111111111114	805.3159722222222	1.9541666666666666	6.527083333333334	59.40972222222222	2.243402777777778	0.0	8.874652777777778	88.4361111111111	21.19826388888889	194.38888888888889	145.69791666666666	2.3958333333333335	1.4201388888888888	75.0	0.002647569444444444	709.7222222222222	2.2	1000.0	1000.0	1000.0	1000.0	5.940625000000001	59.63194444444444	57.84722222222222	10.0	20.26215277777778	0.0	21.984375	21.984375	16.243055555555557	719.3055555555555	1.2
2020-02-15	75.0	57.197916666666664	784.4236111111111	1.7427083333333333	6.658680555555556	80.45138888888889	2.207291666666667	0.0	3.627083333333333	88.68784722222222	21.329166666666666	180.53819444444446	145.69791666666666	2.0416666666666665	1.2986111111111112	75.0	0.003149305555555556	711.1111111111111	2.2	1000.0	1000.0	1000.0	1000.0	5.852430555555555	56.201388888888886	79.09722222222223	10.0	20.265625	0.0	21.98784722222222	21.98784722222222	14.63888888888889	675.0	1.2
2020-02-16	75.0	59.38194444444444	785.0451388888889	1.7354166666666666	6.652083333333334	92.22222222222223	2.091666666666667	0.0	7.789236111111112	89.14583333333333	21.256597222222222	163.19444444444446	146.38194444444446	2.1493055555555554	0.7951388888888888	75.0	0.004689236111111111	705.5555555555555	2.2	1000.0	1000.0	1000.0	1000.0	5.809722222222223	58.56944444444444	92.22222222222223	10.0	20.265625	0.0	21.98784722222222	21.98784722222222	14.590277777777779	675.0	1.2
2020-02-17	75.0	59.760416666666664	797.1979166666666	1.8631944444444446	6.617708333333334	70.22569444444444	2.2354166666666666	0.2027777777777778	15.800347222222221	88.36597222222223	21.023958333333333	209.45138888888889	145.69791666666666	1.78125	1.0486111111111112	75.0	0.0031430555555555556	706.6840277777778	2.2	1000.0	1000.0	1000.0	1000.0	5.75	58.604166666666664	68.78472222222223	10.0	20.272569444444443	0.0	21.994791666666668	21.994791666666668	15.493055555555555	672.1527777777778	1.2
2020-02-18	70.83333333333333	58.895833333333336	785.8368055555555	1.9760416666666667	6.655208333333333	70.48611111111111	2.2944444444444443	0.10486111111111111	14.97048611111111	88.14340277777778	20.995833333333334	189.53125	112.10763888888889	1.7916666666666667	1.0416666666666667	70.83333333333333	0.002691666666666667	708.3333333333334	2.2	1000.0	1000.0	704.8611111111111	704.8611111111111	5.686458333333333	58.013888888888886	69.27083333333333	10.0	20.18402777777778	0.0	21.973958333333332	21.973958333333332	16.52777777777778	674.0972222222222	1.2
2020-02-19	91.31944444444444	58.64930555555556	762.8333333333334	1.9809027777777777	6.7875	70.43402777777777	2.6006944444444446	1.0100694444444445	14.811111111111112	86.87013888888889	22.086805555555557	226.57986111111111	151.86805555555554	8.666666666666666	4.743055555555555	91.31944444444444	0.002793402777777778	708.3333333333334	2.2	1000.0	1000.0	697.9166666666666	697.9166666666666	5.644097222222222	58.013888888888886	69.27083333333333	10.0	20.616319444444443	0.0	22.428819444444443	22.428819444444443	16.57638888888889	664.6527777777778	1.2
2020-02-20	55.90277777777778	59.19444444444444	783.0486111111111	1.9809027777777777	6.86875	92.43055555555556	2.0322916666666666	0.6055555555555556	23.139236111111114	89.28402777777778	21.272569444444443	112.73263888888889	78.37847222222223	2.8993055555555554	1.1909722222222223	57.638888888888886	0.0024256944444444443	710.2430555555555	2.2	1000.0	1000.0	694.4444444444445	694.4444444444445	5.594444444444444	58.173611111111114	92.43055555555556	10.0	20.603819444444444	0.0	22.416319444444444	22.416319444444444	16.57638888888889	669.375	1.2
2020-02-21	70.83333333333333	58.173611111111114	799.2881944444445	2.006597222222222	6.798263888888889	70.41666666666667	2.0211805555555555	1.0652777777777778	32.365624999999994	89.49652777777777	21.51736111111111	154.46875	110.74652777777777	1.3993055555555556	1.0486111111111112	70.83333333333333	0.002496875	711.1111111111111	2.2	998.2638888888889	998.2638888888889	689.2361111111111	689.2361111111111	5.544791666666666	57.423611111111114	69.27083333333333	10.0	21.369791666666668	0.0	22.776041666666668	22.776041666666668	16.67361111111111	688.4027777777778	1.2
2020-02-22	70.83333333333333	58.74652777777778	813.9930555555555	1.796875	6.807291666666667	92.39583333333333	1.9076388888888889	3.0052083333333335	24.384722222222223	90.24583333333334	21.687152777777776	136.08680555555554	111.59722222222223	1.4201388888888888	0.6041666666666666	70.83333333333333	0.002887152777777778	712.5	2.2	1000.0	1000.0	690.9722222222222	690.9722222222222	5.5211805555555555	57.861111111111114	92.39583333333333	10.0	21.359027777777776	0.0	22.765277777777776	22.765277777777776	15.097222222222221	693.8888888888889	1.2
2020-02-23	70.83333333333333	57.729166666666664	790.8090277777778	1.8090277777777777	6.81875	92.39583333333333	2.046875	6.034375000000001	32.78402777777777	89.52777777777777	21.757986111111112	129.71875	111.59722222222223	1.6597222222222223	0.3506944444444444	70.83333333333333	0.0025045138888888886	713.8888888888889	2.2	1000.0	1000.0	690.9722222222222	690.9722222222222	5.495486111111111	56.770833333333336	92.39583333333333	10.0	21.651041666666668	0.0	22.786458333333332	22.786458333333332	15.222222222222221	686.7708333333334	1.2
2020-02-24	70.83333333333333	57.451388888888886	795.5381944444445	1.7895833333333333	6.805902777777778	92.39583333333333	2.144791666666667	12.356597222222222	33.77222222222222	89.16770833333334	21.88576388888889	124.21180555555556	111.29861111111111	1.5173611111111112	0.6111111111111112	70.83333333333333	0.0017826388888888887	713.8888888888889	2.2	1000.0	1000.0	687.5	687.5	5.453819444444445	56.708333333333336	92.39583333333333	10.0	21.651041666666668	0.0	22.786458333333332	22.786458333333332	15.04861111111111	689.1666666666666	1.2
2020-02-25	29.166666666666668	66.42361111111111	706.9444444444445	1.1913194444444444	7.174652777777778	79.06944444444444	1.7923611111111113	4.935416666666667	34.02013888888889	90.78194444444445	20.76215277777778	86.60069444444444	20.368055555555557	3.017361111111111	1.34375	31.59722222222222	0.0010163194444444445	556.4236111111111	2.2	1000.0	1000.0	690.9722222222222	690.9722222222222	5.438888888888889	66.35416666666667	77.98611111111111	10.0	20.66076388888889	0.0	21.77013888888889	21.819097222222222	9.9375	994.1215277777778	1.2
2020-02-26	70.83333333333333	56.9375	797.3194444444445	1.8430555555555554	7.161458333333333	70.52083333333333	2.7524305555555557	9.133333333333333	43.500347222222224	86.03437500000001	21.75347222222222	158.90972222222223	111.59722222222223	1.7916666666666667	0.5902777777777778	70.83333333333333	0.0021729166666666667	716.6666666666666	2.2	1000.0	1000.0	690.9722222222222	690.9722222222222	5.363194444444445	56.11805555555556	68.95833333333333	10.0	21.661458333333332	0.0	22.796875	22.796875	15.48611111111111	693.1944444444445	1.2
2020-02-27	70.83333333333333	56.72569444444444	803.3159722222222	1.7850694444444446	7.341319444444445	92.39583333333333	2.4253472222222223	15.011805555555554	46.43055555555556	87.48229166666667	21.655902777777776	131.10763888888889	111.59722222222223	1.7395833333333333	0.6215277777777778	70.83333333333333	0.0014868055555555554	716.6666666666666	2.2	1000.0	1000.0	690.9722222222222	690.9722222222222	5.326388888888889	55.74305555555556	92.39583333333333	10.0	21.661458333333332	0.0	22.796875	22.796875	15.010416666666666	689.1666666666666	1.2
2020-02-28	70.83333333333333	57.201388888888886	806.2777777777778	2.070138888888889	7.838541666666667	70.46875	2.3899305555555554	5.192013888888889	39.71145833333333	87.80138888888888	21.71597222222222	159.51041666666666	110.31597222222223	1.4895833333333333	0.7638888888888888	70.83333333333333	0.0018833333333333332	719.4444444444445	2.2	1000.0	1000.0	684.0277777777778	684.0277777777778	5.261111111111111	56.21527777777778	68.95833333333333	10.0	21.65798611111111	0.0	22.79340277777778	22.79340277777778	17.32638888888889	617.0486111111111	1.2
2020-02-29	70.83333333333333	56.142361111111114	779.7013888888889	1.9857638888888889	8.044791666666667	70.48611111111111	2.337152777777778	4.239583333333333	20.752083333333335	88.37013888888889	21.975694444444443	165.98958333333334	109.56944444444444	1.9236111111111112	1.0868055555555556	70.83333333333333	0.00263125	719.4444444444445	2.2	1000.0	1000.0	675.3472222222222	675.3472222222222	5.225694444444445	55.15277777777778	69.27083333333333	10.0	21.44965277777778	0.0	22.585069444444443	22.585069444444443	16.506944444444443	619.8611111111111	1.2
2020-03-01	68.75	56.6875	804.4513888888889	1.9809027777777777	8.12326388888889	70.43402777777777	2.2027777777777775	1.1736111111111112	18.911805555555556	88.44409722222223	20.941666666666666	183.96180555555554	112.48263888888889	2.1041666666666665	0.8090277777777778	68.75	0.002722916666666667	729.1666666666666	2.2	1000.0	1000.0	756.9444444444445	756.9444444444445	5.214930555555556	55.90277777777778	69.27083333333333	10.0	20.477430555555557	0.0	21.92534722222222	21.92534722222222	16.458333333333332	619.8958333333334	1.2
2020-03-02	68.75	40.40277777777778	781.71875	1.8704861111111113	8.084027777777779	63.71527777777778	2.0586805555555556	2.8552083333333336	33.83888888888889	88.80763888888889	20.693055555555556	138.95833333333334	111.88541666666667	2.5208333333333335	1.0763888888888888	68.75	0.0014305555555555556	701.3888888888889	2.2	1000.0	1000.0	750.0	750.0	5.212847222222222	39.576388888888886	62.395833333333336	10.0	20.484375	0.0	21.932291666666668	21.932291666666668	15.541666666666666	639.1666666666666	1.2
2020-03-03	44.09722222222222	40.15972222222222	859.0625	2.1468749999999996	8.069097222222222	63.767361111111114	2.415277777777778	1.9402777777777775	24.543055555555554	87.72152777777778	21.302430555555556	197.57638888888889	77.65277777777777	2.4791666666666665	1.3402777777777777	44.09722222222222	0.002392013888888889	711.1111111111111	2.2	642.3611111111111	642.3611111111111	413.19444444444446	413.19444444444446	5.209027777777778	39.263888888888886	62.395833333333336	10.0	20.48611111111111	0.0	22.192708333333332	22.192708333333332	17.791666666666668	638.0555555555555	1.2
2020-03-04	62.15277777777778	39.982638888888886	884.6631944444445	2.154166666666667	7.995138888888889	63.81944444444444	2.3979166666666667	1.0260416666666667	18.730555555555554	88.08854166666667	21.339583333333334	224.68402777777777	120.38888888888889	4.204861111111111	2.0659722222222223	62.15277777777778	0.0030444444444444447	712.5	2.2	937.5	937.5	937.5	937.5	5.205902777777777	39.263888888888886	62.395833333333336	10.0	20.493055555555557	0.0	22.15277777777778	22.15277777777778	17.850694444444443	642.8472222222222	1.2
2020-03-05	68.75	39.84722222222222	831.5104166666666	2.1590277777777778	7.712152777777778	63.611111111111114	2.2868055555555555	3.0503472222222223	28.858333333333334	87.64583333333333	20.755902777777777	158.50694444444446	135.4375	2.1909722222222223	0.46875	68.75	0.0018468750000000002	713.9756944444445	2.2	750.0	750.0	750.0	750.0	5.211805555555555	38.951388888888886	62.395833333333336	10.0	20.494791666666668	0.0	21.943055555555556	21.943055555555556	17.88888888888889	642.8125	1.2
2020-03-06	68.75	39.77777777777778	800.3472222222222	1.8802083333333333	7.523958333333334	63.62847222222222	2.4468750000000004	1.1638888888888888	20.527083333333334	87.33541666666666	21.228472222222223	209.71527777777777	135.4375	2.2777777777777777	1.1388888888888888	68.75	0.0028677083333333332	713.8888888888889	2.2	687.5	687.5	687.5	687.5	5.204861111111111	38.951388888888886	62.395833333333336	10.0	20.49513888888889	0.0	21.943055555555556	21.943055555555556	15.618055555555555	648.6111111111111	1.2
2020-03-07	50.69444444444444	39.704861111111114	909.0208333333334	2.1468749999999996	5.274652777777778	63.75	2.5072916666666667	0.9635416666666666	24.382291666666667	87.3579861111111	21.396180555555556	219.51388888888889	99.86805555555556	2.0590277777777777	1.1284722222222223	50.69444444444444	0.0027881944444444447	715.2777777777778	2.2	510.4166666666667	510.4166666666667	510.4166666666667	510.4166666666667	5.612500000000001	38.638888888888886	62.395833333333336	10.0	20.49826388888889	0.0	22.265625	22.265625	17.791666666666668	638.0555555555555	1.2
2020-03-08	68.75	39.46527777777778	802.6180555555555	1.8763888888888889	4.582986111111111	63.75	1.8760416666666666	1.3118055555555557	22.242013888888888	90.14166666666667	20.960763888888888	175.45833333333334	135.4375	2.03125	0.9236111111111112	68.75	0.00255625	716.6666666666666	2.2	687.5	687.5	687.5	687.5	5.016319444444445	38.638888888888886	62.43055555555556	10.0	20.50277777777778	0.0	21.950694444444444	21.950694444444444	15.597222222222221	643.75	1.2
2020-03-09	68.75	39.395833333333336	855.3645833333334	2.0875000000000004	6.285069444444444	63.767361111111114	2.1930555555555555	1.1059027777777777	15.339583333333334	89.29374999999999	21.613194444444446	212.11458333333334	133.38541666666666	2.3715277777777777	1.2777777777777777	68.75	0.0028569444444444445	716.6666666666666	2.2	937.5	937.5	937.5	937.5	2.217013888888889	38.638888888888886	62.395833333333336	10.0	20.503124999999997	0.0	22.266319444444445	22.266319444444445	17.305555555555557	620.625	1.2
2020-03-10	68.75	43.30555555555556	810.5763888888889	1.859375	6.590624999999999	63.645833333333336	1.6225694444444445	1.8552083333333331	20.937847222222224	91.30590277777777	20.747916666666665	153.59722222222223	133.38541666666666	1.7013888888888888	0.22916666666666666	68.75	0.0028354166666666666	719.4444444444445	2.2	1000.0	1000.0	1000.0	1000.0	7.933680555555556	42.40972222222222	62.083333333333336	10.0	20.51215277777778	0.0	21.64409722222222	21.64409722222222	15.45138888888889	631.1111111111111	1.2
2020-03-11	54.166666666666664	43.12847222222222	808.9756944444445	1.9524305555555554	6.4	63.71527777777778	2.04375	0.0	7.296527777777778	90.22361111111111	21.992361111111112	208.83680555555554	102.60416666666667	3.420138888888889	1.8194444444444444	54.166666666666664	0.003253125	719.4444444444445	2.2	1000.0	1000.0	1000.0	1000.0	7.300000000000001	42.40972222222222	62.395833333333336	10.0	20.51215277777778	0.0	22.276041666666668	22.276041666666668	16.333333333333332	622.2222222222222	1.2
2020-03-12	50.0	43.0625	809.7291666666666	2.0649305555555557	6.335763888888889	61.12847222222222	2.384722222222222	0.1857638888888889	15.995486111111111	88.07326388888889	21.359722222222224	235.35763888888889	93.71180555555556	2.0868055555555554	1.1770833333333333	50.0	0.003597222222222222	720.0520833333334	2.2	1000.0	1000.0	1000.0	1000.0	6.949999999999999	42.09722222222222	59.895833333333336	10.0	20.51388888888889	0.0	22.27777777777778	22.27777777777778	17.118055555555557	643.8194444444445	1.2
2020-03-13	50.0	42.81597222222222	820.6354166666666	1.931597222222222	6.113888888888889	59.375	2.039236111111111	3.4270833333333335	21.811111111111114	89.19895833333334	21.020833333333332	159.13888888888889	97.81597222222223	2.3958333333333335	1.1319444444444444	50.0	0.002559375	722.2222222222222	2.2	576.3888888888889	576.3888888888889	576.3888888888889	576.3888888888889	6.511111111111111	42.09722222222222	58.020833333333336	10.0	20.520833333333332	0.0	22.28472222222222	22.28472222222222	16.15972222222222	622.4305555555555	1.2
2020-03-14	54.166666666666664	42.68055555555556	846.34375	2.129513888888889	6.047916666666667	59.34027777777778	2.2652777777777775	1.1041666666666667	15.674652777777778	88.58715277777777	21.427083333333332	209.35069444444446	106.70833333333333	2.7569444444444446	1.7708333333333333	54.166666666666664	0.0025993055555555557	723.6111111111111	2.2	541.6666666666666	541.6666666666666	541.6666666666666	541.6666666666666	6.1975694444444445	41.78472222222222	58.020833333333336	10.0	20.522569444444443	0.0	22.131944444444443	22.131944444444443	17.65972222222222	624.6180555555555	1.2
2020-03-15	68.75	42.572916666666664	809.8298611111111	2.1368055555555556	5.979166666666667	59.479166666666664	1.7923611111111113	0.5291666666666667	14.021180555555555	90.665625	21.188194444444445	178.19444444444446	133.38541666666666	2.9965277777777777	1.5868055555555556	68.75	0.0027149305555555555	723.6111111111111	2.2	937.5	937.5	937.5	937.5	6.374652777777778	41.78472222222222	58.333333333333336	10.0	20.522569444444443	0.0	21.97048611111111	21.97048611111111	17.708333333333332	615.0347222222222	1.2
2020-03-16	36.458333333333336	42.4375	824.1006944444445	2.2270833333333333	5.830555555555556	59.375	2.216666666666667	0.10659722222222222	11.465277777777779	89.3607638888889	21.93923611111111	211.45486111111111	70.45486111111111	5.913194444444445	3.423611111111111	36.458333333333336	0.0025364583333333333	726.3888888888889	2.2	1000.0	1000.0	1000.0	1000.0	6.079166666666667	41.47222222222222	58.020833333333336	10.0	20.530902777777776	0.0	22.294791666666665	22.294791666666665	18.555555555555557	617.7777777777778	1.2
2020-03-17	36.80555555555556	42.298611111111114	825.4131944444445	2.2319444444444443	5.798611111111111	59.201388888888886	2.6881944444444446	1.9961805555555554	16.102777777777778	87.36111111111111	22.255208333333332	232.98611111111111	70.97222222222223	2.7881944444444446	1.7326388888888888	36.80555555555556	0.0026972222222222224	726.3888888888889	2.2	998.2638888888889	998.2638888888889	998.2638888888889	998.2638888888889	6.023263888888889	41.47222222222222	58.020833333333336	10.0	20.803819444444443	0.0	22.97048611111111	22.97048611111111	18.604166666666668	608.2638888888889	1.2
2020-03-18	68.75	42.125	830.4826388888889	2.1416666666666666	5.829861111111111	59.25347222222222	2.3697916666666665	0.7451388888888889	9.195486111111112	88.64236111111111	22.353819444444444	227.85416666666666	133.38541666666666	3.3090277777777777	1.7951388888888888	68.75	0.0034260416666666666	727.7777777777778	2.2	1000.0	1000.0	1000.0	1000.0	5.928125	41.15972222222222	58.020833333333336	10.0	20.80173611111111	0.0	22.617708333333333	22.617708333333333	17.756944444444443	610.2430555555555	1.2
2020-03-19	68.75	40.59722222222222	918.8993055555555	2.1368055555555556	5.829861111111111	55.71180555555556	1.9986111111111111	0.0	13.719444444444443	90.10173611111111	22.028819444444444	181.46527777777777	133.38541666666666	4.649305555555555	2.6875	68.75	0.0025222222222222226	729.1666666666666	2.2	1000.0	1000.0	1000.0	1000.0	5.872916666666667	39.90972222222222	54.270833333333336	10.0	20.850694444444443	0.0	22.708333333333332	22.708333333333332	17.708333333333332	615.0347222222222	1.2
2020-03-20	21.180555555555557	79.53472222222223	664.5972222222222	0.5322916666666666	5.911458333333333	89.39236111111111	1.1802083333333333	0.0	22.00173611111111	93.2045138888889	20.166319444444444	47.96527777777778	39.673611111111114	10.35763888888889	5.225694444444445	21.180555555555557	0.0009427083333333334	536.1111111111111	2.2	1000.0	1000.0	1000.0	1000.0	5.653124999999999	79.33333333333333	87.84722222222223	10.0	19.39236111111111	0.0	20.496180555555554	20.496180555555554	4.434027777777778	1245.3229166666667	1.2
2020-03-21	32.986111111111114	40.49305555555556	817.9618055555555	2.2913194444444445	5.611458333333333	55.19097222222222	2.961111111111111	2.7874999999999996	27.007638888888888	85.63506944444445	21.96388888888889	260.97569444444446	63.614583333333336	2.1284722222222223	1.2013888888888888	32.986111111111114	0.0027531250000000004	730.5555555555555	2.2	1000.0	1000.0	1000.0	1000.0	5.203472222222222	39.59722222222222	53.958333333333336	10.0	20.854166666666668	0.0	23.083333333333332	23.083333333333332	19.20138888888889	635.1041666666666	1.2
2020-03-22	33.333333333333336	40.31597222222222	819.125	2.429861111111111	6.047569444444445	54.96527777777778	3.0322916666666666	3.326388888888889	26.580555555555556	85.46875	22.089930555555554	263.39930555555554	63.614583333333336	2.25	1.3020833333333333	33.333333333333336	0.0030565972222222223	731.9444444444445	2.2	1000.0	1000.0	1000.0	1000.0	4.589236111111111	39.59722222222222	53.333333333333336	10.0	20.85590277777778	0.0	23.085069444444443	23.085069444444443	20.22222222222222	576.9791666666666	1.2
2020-03-23	33.333333333333336	40.19444444444444	831.4166666666666	2.879166666666667	6.350694444444445	54.80902777777778	3.195138888888889	3.1694444444444443	26.57534722222222	84.95520833333333	22.209375	263.09027777777777	63.614583333333336	2.5034722222222223	1.7083333333333333	33.333333333333336	0.00311875	733.3333333333334	2.2	1000.0	1000.0	1000.0	1000.0	4.236458333333333	39.229166666666664	53.4375	10.0	21.53125	0.0	23.07986111111111	23.07986111111111	24.07986111111111	575.5208333333334	1.2
2020-03-24	33.333333333333336	39.982638888888886	833.2916666666666	2.9347222222222222	6.382291666666666	54.513888888888886	3.239236111111111	2.322222222222222	22.31527777777778	84.99409722222222	22.46527777777778	266.3611111111111	64.29861111111111	3.28125	2.6284722222222223	33.333333333333336	0.0031079861111111113	734.7222222222222	2.2	1000.0	1000.0	1000.0	1000.0	4.176041666666666	38.916666666666664	53.4375	10.0	21.53472222222222	0.0	23.083333333333332	23.083333333333332	24.5625	556.0069444444445	1.2
2020-03-25	33.68055555555556	39.8125	810.7777777777778	2.9347222222222222	6.385416666666667	54.18402777777778	3.2538194444444444	2.3270833333333334	21.654166666666665	84.98993055555555	22.55902777777778	270.2048611111111	64.29861111111111	4.315972222222222	2.5833333333333335	33.68055555555556	0.0028413194444444445	736.1111111111111	2.2	1000.0	1000.0	1000.0	1000.0	4.137847222222223	38.916666666666664	52.8125	10.0	21.536458333333332	0.0	23.085069444444443	23.085069444444443	24.5625	560.7986111111111	1.2
2020-03-26	1.0416666666666667	46.267361111111114	780.9305555555555	2.0972222222222223	6.420486111111111	57.85069444444444	2.8774305555555557	1.6767361111111112	26.55034722222222	86.55798611111112	22.050694444444446	197.45833333333334	0.0	4.423611111111111	2.2881944444444446	0.6944444444444444	0.0019517361111111113	627.6041666666666	2.2	1000.0	1000.0	1000.0	1000.0	4.142013888888888	44.520833333333336	56.041666666666664	10.0	21.234375	0.0	22.770833333333332	22.770833333333332	17.444444444444443	869.21875	1.2
2020-03-27	33.68055555555556	39.5	848.2465277777778	2.903125	6.355208333333334	53.802083333333336	3.220486111111111	0.9100694444444445	15.761458333333334	85.15312499999999	22.545486111111114	259.65277777777777	64.98263888888889	3.2708333333333335	1.84375	33.68055555555556	0.002875	777.0833333333334	2.2	1000.0	1000.0	1000.0	1000.0	4.155902777777778	38.604166666666664	52.5	10.0	21.50347222222222	0.0	23.052083333333332	23.052083333333332	24.28472222222222	565.5902777777778	1.2
2020-03-28	34.02777777777778	39.43055555555556	843.6111111111111	3.023611111111111	6.171180555555555	53.47222222222222	3.107638888888889	1.4315972222222222	20.153819444444444	85.30659722222222	22.10590277777778	245.32291666666666	36.614583333333336	2.78125	1.6006944444444444	34.02777777777778	0.0029618055555555556	777.0833333333334	2.2	1000.0	1000.0	0.0	0.0	4.162847222222222	38.604166666666664	52.1875	10.0	21.140625	0.0	23.01215277777778	23.01215277777778	25.17361111111111	555.8333333333334	1.2
2020-03-29	34.02777777777778	43.34027777777778	849.6076388888889	2.3125	6.013541666666667	54.61805555555556	3.039236111111111	2.1177083333333333	29.643402777777776	84.65069444444445	21.5	241.95486111111111	32.375	1.4930555555555556	1.0	34.02777777777778	0.002912152777777778	771.2673611111111	2.2	1000.0	1000.0	0.0	0.0	4.190277777777777	42.375	53.19444444444444	10.0	21.021180555555556	0.0	23.121875000000003	23.121875000000003	19.385416666666668	621.40625	1.2
2020-03-30	49.30555555555556	41.138888888888886	798.9861111111111	1.5458333333333334	6.095138888888889	55.798611111111114	2.265625	2.048958333333333	25.625	88.5875	21.544444444444444	203.78472222222223	66.11111111111111	3.1180555555555554	1.5798611111111112	48.958333333333336	0.0016979166666666666	676.5625	2.2	1000.0	1000.0	729.1666666666666	0.0	4.254513888888889	40.520833333333336	52.708333333333336	10.0	20.652430555555554	0.0	22.88888888888889	22.961111111111112	12.930555555555555	826.71875	1.2
2020-03-31	34.375	42.760416666666664	877.4131944444445	2.638541666666667	6.307986111111111	57.69097222222222	3.26875	3.1461805555555555	23.100347222222222	84.82708333333333	22.321527777777778	259.8854166666667	37.0	3.638888888888889	2.0555555555555554	34.375	0.0029489583333333334	795.2256944444445	2.2	1000.0	1000.0	0.0	0.0	4.252083333333333	42.041666666666664	56.25	10.0	21.27777777777778	0.0	23.12673611111111	23.12673611111111	21.993055555555557	658.9930555555555	1.2
2020-04-01	34.375	42.625	909.0798611111111	2.165972222222222	6.422222222222222	57.552083333333336	2.2315972222222222	3.0013888888888887	24.935069444444444	88.78854166666666	21.915972222222223	153.14930555555554	37.385416666666664	2.4756944444444446	1.59375	34.375	0.0013565972222222221	795.2256944444445	2.2	1000.0	1000.0	0.0	0.0	4.216666666666667	41.729166666666664	56.25	10.0	21.27777777777778	0.0	23.12847222222222	23.12847222222222	18.13888888888889	665.9027777777778	1.2
2020-04-02	34.375	42.482638888888886	920.8333333333334	1.9388888888888889	6.250347222222222	57.135416666666664	2.0243055555555554	1.5555555555555556	19.937152777777776	90.00520833333333	21.89548611111111	155.63888888888889	37.385416666666664	2.28125	1.3611111111111112	34.375	0.0021215277777777777	797.2222222222222	2.2	1000.0	1000.0	0.0	0.0	4.269097222222222	41.416666666666664	55.625	10.0	21.28472222222222	0.0	23.135416666666668	23.135416666666668	16.09027777777778	670.0173611111111	1.2
2020-04-03	34.72222222222222	42.576388888888886	914.8506944444445	2.2347222222222225	5.9625	57.41319444444444	2.1753472222222223	2.261111111111111	16.737499999999997	89.70868055555555	22.130555555555556	176.66666666666666	37.385416666666664	3.25	1.7326388888888888	34.72222222222222	0.002305902777777778	799.3055555555555	2.2	1000.0	1000.0	0.0	0.0	4.307986111111111	41.75	56.041666666666664	10.0	21.291666666666668	0.0	23.14236111111111	23.14236111111111	18.62847222222222	677.7083333333334	1.2
2020-04-04	34.72222222222222	42.43402777777778	866.8263888888889	2.4312500000000004	5.695138888888889	56.875	2.9725694444444444	1.240625	16.606250000000003	86.87291666666667	22.73090277777778	267.80902777777777	37.385416666666664	5.788194444444445	4.09375	34.72222222222222	0.0033003472222222223	799.3055555555555	2.2	1000.0	1000.0	0.0	0.0	4.306597222222222	41.4375	55.451388888888886	10.0	21.291666666666668	0.0	23.14236111111111	23.14236111111111	20.288194444444443	681.8055555555555	1.2
2020-04-05	30.555555555555557	42.40277777777778	826.875	2.626041666666667	5.746527777777778	56.579861111111114	3.323611111111111	1.1024305555555556	12.870486111111111	85.52638888888889	22.88576388888889	268.6736111111111	33.145833333333336	6.527777777777778	5.295138888888889	30.555555555555557	0.0037614583333333332	803.3854166666666	2.2	1000.0	1000.0	0.0	0.0	4.276041666666667	41.4375	55.138888888888886	10.0	21.305555555555557	0.0	23.15625	23.15625	21.833333333333332	663.3333333333334	1.2
2020-04-06	30.90277777777778	29.94097222222222	812.28125	2.6302083333333335	6.071180555555555	48.78472222222222	2.8031249999999996	0.0	7.089583333333334	87.78993055555556	22.586111111111112	243.27430555555554	33.53125	5.190972222222222	2.8055555555555554	30.90277777777778	0.003549652777777778	787.4131944444445	2.2	1000.0	1000.0	0.0	0.0	4.242708333333334	28.875	47.638888888888886	10.0	21.305555555555557	0.0	23.15625	23.15625	21.86111111111111	663.3333333333334	1.2
2020-04-07	30.90277777777778	29.84027777777778	795.6180555555555	2.635763888888889	6.0725694444444445	48.62847222222222	3.100347222222222	0.09722222222222222	6.048263888888889	86.73958333333333	23.121875000000003	286.5625	45.010416666666664	8.819444444444445	6.0	30.90277777777778	0.004216666666666666	789.4965277777778	2.2	0.0	1000.0	1000.0	0.0	4.248611111111111	28.875	47.326388888888886	10.0	21.3125	0.0	23.163194444444443	23.163194444444443	21.90625	672.8645833333334	1.2
2020-04-08	31.25	29.663194444444443	762.5520833333334	2.635763888888889	6.115277777777778	48.4375	3.138888888888889	0.0	3.173611111111111	86.59444444444445	23.26111111111111	269.69444444444446	45.52777777777778	14.739583333333334	12.48263888888889	31.25	0.0033114583333333334	791.4930555555555	2.2	0.0	1000.0	1000.0	0.0	4.232638888888889	28.875	47.326388888888886	10.0	21.319444444444443	0.0	23.17013888888889	23.17013888888889	21.90625	668.0555555555555	1.2
2020-04-09	31.25	26.010416666666668	786.6458333333334	2.710763888888889	6.176041666666666	48.072916666666664	2.9427083333333335	0.0	5.476041666666666	87.33055555555556	23.058680555555554	265.78472222222223	45.52777777777778	9.274305555555555	6.024305555555555	31.25	0.003630902777777778	753.2986111111111	2.2	0.0	1000.0	1000.0	0.0	4.204166666666667	25.333333333333332	46.701388888888886	10.0	21.32638888888889	0.0	23.177083333333332	23.177083333333332	22.65625	672.7777777777778	1.2
2020-04-10	31.25	25.80902777777778	790.1388888888889	2.6319444444444446	6.245833333333334	47.84722222222222	3.2350694444444446	0.4701388888888889	7.765625	85.94166666666666	23.00451388888889	293.3958333333333	45.52777777777778	8.597222222222221	4.885416666666667	31.25	0.004066666666666666	753.2986111111111	2.2	0.0	1000.0	1000.0	0.0	4.167708333333334	25.333333333333332	46.701388888888886	10.0	21.32638888888889	0.0	23.177083333333332	23.177083333333332	21.88888888888889	653.8888888888889	1.2
2020-04-11	31.25	25.77777777777778	793.3333333333334	2.710763888888889	6.198263888888889	47.517361111111114	3.3694444444444445	0.43645833333333334	6.194791666666666	85.53784722222223	23.232986111111114	295.9791666666667	45.52777777777778	11.885416666666666	10.225694444444445	31.25	0.004349652777777778	757.3784722222222	2.2	0.0	1000.0	1000.0	0.0	4.142361111111111	25.072916666666668	46.076388888888886	10.0	21.34027777777778	0.0	23.19097222222222	23.19097222222222	22.65625	653.8888888888889	1.2
2020-04-12	31.59722222222222	25.77777777777778	785.6354166666666	2.8989583333333333	6.304513888888889	47.517361111111114	3.135763888888889	0.31666666666666665	4.689930555555556	86.40555555555555	23.187152777777776	236.20138888888889	45.52777777777778	9.399305555555555	6.579861111111111	31.59722222222222	0.0037743055555555555	757.3784722222222	2.2	0.0	1000.0	1000.0	0.0	4.133680555555555	25.072916666666668	46.076388888888886	10.0	21.34027777777778	0.0	23.19097222222222	23.19097222222222	24.166666666666668	655.8333333333334	1.2
2020-04-13	40.27777777777778	25.583333333333332	811.3888888888889	2.6173611111111112	6.164236111111111	47.15277777777778	2.7465277777777777	0.5270833333333333	17.76388888888889	86.96666666666667	22.263194444444444	260.44097222222223	58.46180555555556	2.3368055555555554	1.375	40.27777777777778	0.0034336805555555557	757.3784722222222	2.2	0.0	1000.0	1000.0	0.0	4.076736111111111	25.072916666666668	46.076388888888886	10.0	21.34027777777778	0.0	23.19097222222222	23.19097222222222	21.760416666666668	664.7916666666666	1.2
2020-04-14	40.27777777777778	25.447916666666668	841.2881944444445	2.600347222222222	5.970833333333333	49.61805555555556	2.398611111111111	0.8062499999999999	19.818402777777777	87.96840277777778	21.94236111111111	195.1875	58.46180555555556	2.4583333333333335	1.5104166666666667	40.27777777777778	0.0022534722222222222	761.4583333333334	2.2	0.0	1000.0	1000.0	0.0	4.09375	24.8125	48.263888888888886	10.0	21.208333333333332	0.0	23.01736111111111	23.01736111111111	21.614583333333332	664.7222222222222	1.2
2020-04-15	30.555555555555557	25.35763888888889	806.9027777777778	2.3722222222222222	5.912847222222222	49.25347222222222	3.1774305555555555	0.9163194444444444	15.37673611111111	85.79166666666667	22.778125000000003	288.9236111111111	44.49305555555556	7.159722222222222	6.0625	30.555555555555557	0.003237152777777778	761.4583333333334	2.2	0.0	1000.0	1000.0	0.0	4.091666666666666	24.552083333333332	47.951388888888886	10.0	21.208680555555556	0.0	23.017708333333335	23.017708333333335	19.79513888888889	658.2291666666666	1.2
2020-04-16	30.90277777777778	25.20138888888889	780.3263888888889	2.6413194444444446	5.885763888888889	48.87152777777778	3.4819444444444443	0.7104166666666667	7.060069444444444	84.83506944444444	23.042708333333334	284.0138888888889	44.49305555555556	13.197916666666666	8.23263888888889	30.90277777777778	0.00418125	763.5416666666666	2.2	0.0	1000.0	1000.0	0.0	4.1	24.552083333333332	47.638888888888886	10.0	21.21527777777778	0.0	23.024305555555557	23.024305555555557	22.09375	658.75	1.2
2020-04-17	29.166666666666668	29.614583333333332	788.9131944444445	2.654513888888889	6.086111111111111	49.09722222222222	3.2659722222222225	0.0	5.604513888888889	85.57534722222222	22.734027777777776	285.2916666666667	41.388888888888886	6.618055555555555	3.7743055555555554	29.166666666666668	0.004340625	743.9236111111111	2.2	0.0	1000.0	1000.0	0.0	4.054861111111111	29.104166666666668	47.708333333333336	10.0	21.135416666666668	0.0	22.944444444444443	22.944444444444443	22.208333333333332	649.375	1.2
2020-04-18	42.708333333333336	33.03125	757.5208333333334	1.9777777777777779	6.129166666666666	54.739583333333336	1.786111111111111	0.0	11.647569444444445	91.509375	21.6625	149.89930555555554	62.083333333333336	4.826388888888889	2.5381944444444446	42.708333333333336	0.0014868055555555557	584.375	2.2	0.0	1000.0	1000.0	0.0	4.0413194444444445	32.326388888888886	53.36805555555556	10.0	20.70486111111111	0.0	22.576041666666665	22.576041666666665	16.381944444444443	909.0625	1.2
2020-04-19	30.90277777777778	24.99652777777778	781.0694444444445	2.622916666666667	5.702430555555555	48.24652777777778	3.5652777777777778	0.43854166666666666	7.97986111111111	84.56875	22.976041666666667	310.6388888888889	45.010416666666664	7.711805555555555	4.027777777777778	30.90277777777778	0.004954861111111111	755.1215277777778	2.2	0.0	1000.0	1000.0	0.0	4.053819444444445	24.291666666666668	47.013888888888886	10.0	21.229166666666668	0.0	23.038194444444443	23.038194444444443	21.927083333333332	658.90625	1.2
2020-04-20	31.25	24.87152777777778	787.3958333333334	2.647222222222222	5.728125	48.020833333333336	3.668055555555556	0.6100694444444444	11.052777777777777	83.8125	22.81527777777778	315.12847222222223	45.010416666666664	5.364583333333333	3.1180555555555554	31.25	0.005244791666666667	757.1180555555555	2.2	0.0	1000.0	1000.0	0.0	3.970833333333333	24.291666666666668	46.388888888888886	10.0	21.236805555555556	0.0	23.045833333333334	23.045833333333334	22.145833333333332	644.6875	1.2
2020-04-21	31.25	24.645833333333332	769.4166666666666	2.973611111111111	5.923611111111111	47.760416666666664	3.973263888888889	0.5361111111111111	5.942013888888889	82.55763888888889	23.08090277777778	318.6076388888889	45.010416666666664	5.722222222222222	3.3680555555555554	31.25	0.0055315972222222225	759.2013888888889	2.2	0.0	1000.0	1000.0	0.0	3.918055555555555	24.03125	46.388888888888886	10.0	21.244097222222223	0.0	23.053125	23.053125	24.708333333333332	638.125	1.2
2020-04-22	31.25	24.62152777777778	744.7881944444445	2.986458333333333	5.987847222222222	47.46527777777778	4.383333333333334	0.4434027777777778	4.605208333333334	81.0482638888889	23.295833333333334	322.46527777777777	45.44444444444444	10.1875	5.569444444444445	31.25	0.005490625	759.2013888888889	2.2	0.0	998.2638888888889	998.2638888888889	0.0	3.890625	24.03125	46.388888888888886	10.0	21.243055555555557	0.0	23.052083333333332	23.052083333333332	24.802083333333332	638.125	1.2
2020-04-23	27.430555555555557	24.36111111111111	733.5902777777778	3.3229166666666665	6.035416666666666	45.260416666666664	4.349652777777778	0.0	4.230902777777778	81.36805555555556	23.478819444444444	314.5625	39.31944444444444	20.743055555555557	15.381944444444445	27.430555555555557	0.004540972222222222	763.28125	2.2	0.0	1000.0	1000.0	0.0	3.8506944444444446	23.770833333333332	43.888888888888886	10.0	21.255555555555556	0.0	23.259027777777778	23.259027777777778	27.635416666666668	668.8888888888889	1.2
2020-04-24	23.26388888888889	24.31597222222222	734.9097222222222	3.332986111111111	6.021527777777778	41.388888888888886	3.6944444444444446	0.0	7.081597222222222	83.54027777777777	22.963541666666668	317.60069444444446	33.62847222222222	5.958333333333333	3.9340277777777777	23.26388888888889	0.004353472222222222	746.6145833333334	2.2	0.0	1000.0	1000.0	0.0	3.755555555555555	23.770833333333332	40.138888888888886	10.0	21.256944444444443	0.0	23.260416666666668	23.260416666666668	27.725694444444443	659.5138888888889	1.2
2020-04-25	23.26388888888889	24.24652777777778	742.6180555555555	2.9000000000000004	5.779513888888889	41.05902777777778	2.807986111111111	0.4197916666666667	14.935416666666665	86.365625	22.467361111111114	198.94444444444446	33.62847222222222	3.736111111111111	2.4583333333333335	23.26388888888889	0.0015784722222222222	680.46875	2.2	0.0	1000.0	1000.0	0.0	3.7121527777777774	23.510416666666668	39.826388888888886	10.0	21.263541666666665	0.0	23.267013888888886	23.267013888888886	24.163194444444443	657.65625	1.2
2020-04-26	21.52777777777778	24.29513888888889	749.4201388888889	2.7184027777777775	5.391666666666667	41.302083333333336	3.3375000000000004	0.4680555555555556	12.992361111111112	85.15451388888889	22.89548611111111	289.71180555555554	30.524305555555557	8.5625	6.305555555555555	21.52777777777778	0.0024055555555555553	682.6388888888889	2.2	0.0	1000.0	1000.0	0.0	3.7260416666666663	23.75	39.861111111111114	10.0	21.069444444444443	0.0	23.218402777777776	23.218402777777776	22.73263888888889	668.6805555555555	1.2
2020-04-27	25.694444444444443	24.260416666666668	725.6215277777778	2.542361111111111	5.466666666666667	40.97222222222222	3.872916666666667	0.38958333333333334	7.169097222222222	83.31701388888888	23.310069444444444	312.1041666666667	37.25	11.07986111111111	6.621527777777778	25.694444444444443	0.004154861111111111	682.6388888888889	2.2	0.0	1000.0	1000.0	0.0	3.7215277777777778	23.75	39.548611111111114	10.0	21.069444444444443	0.0	23.21875	23.21875	21.145833333333332	671.6666666666666	1.2
2020-04-28	62.5	24.125	843.0416666666666	2.239236111111111	5.964236111111111	40.86805555555556	2.0374999999999996	0.0	25.79965277777778	89.17881944444444	21.094791666666666	138.78125	91.57291666666667	3.295138888888889	1.2291666666666667	62.5	0.0016038194444444444	752.7777777777778	2.2	0.0	1000.0	1000.0	0.0	3.807986111111111	23.489583333333332	39.236111111111114	10.0	20.770833333333332	0.0	23.225694444444443	23.225694444444443	18.572916666666668	668.2291666666666	1.2
2020-04-29	62.84722222222222	24.069444444444443	844.4965277777778	1.9291666666666667	5.947222222222222	40.625	2.837847222222222	0.0	5.223611111111111	87.19826388888889	22.582291666666666	228.54513888888889	92.09027777777777	5.381944444444445	3.076388888888889	62.84722222222222	0.003058680555555556	754.7743055555555	2.2	0.0	1000.0	1000.0	0.0	3.9305555555555554	23.489583333333332	39.236111111111114	10.0	20.779861111111114	0.0	23.234375	23.234375	16.135416666666668	681.9097222222222	1.2
2020-04-30	26.041666666666668	23.96527777777778	823.9166666666666	2.0006944444444446	5.615625	40.416666666666664	3.2913194444444445	0.0	8.478472222222223	85.18715277777778	22.642013888888886	257.30555555555554	37.767361111111114	3.482638888888889	2.0208333333333335	26.041666666666668	0.0035250000000000004	756.8576388888889	2.2	0.0	1000.0	1000.0	0.0	3.8645833333333335	23.229166666666668	38.923611111111114	10.0	20.78472222222222	0.0	23.239583333333332	23.239583333333332	16.68402777777778	670.9722222222222	1.2
2020-05-01	38.541666666666664	23.84375	809.3194444444445	2.0052083333333335	5.63125	40.104166666666664	2.9739583333333335	0.0	11.297916666666667	86.11875	22.310416666666665	234.85416666666666	56.392361111111114	3.15625	1.6354166666666667	38.541666666666664	0.002824652777777778	756.8576388888889	2.2	0.0	1000.0	1000.0	0.0	3.8645833333333335	23.229166666666668	38.923611111111114	10.0	20.78472222222222	0.0	23.239583333333332	23.23923611111111	16.71527777777778	666.25	1.2
2020-05-02	38.888888888888886	23.739583333333332	790.2430555555555	2.082638888888889	5.690625000000001	40.0	3.7604166666666665	0.0	6.678819444444445	83.49618055555555	23.099305555555556	317.43055555555554	56.392361111111114	5.756944444444445	3.3958333333333335	38.888888888888886	0.004220833333333333	758.59375	2.2	0.0	1000.0	1000.0	0.0	3.8468749999999994	23.229166666666668	38.611111111111114	10.0	20.790625	0.0	23.24548611111111	23.24548611111111	17.291666666666668	614.3055555555555	1.2
2020-05-03	30.555555555555557	23.604166666666668	829.09375	2.3440972222222225	6.082986111111111	39.60069444444444	3.4916666666666667	0.0	4.386805555555556	84.74340277777777	23.29861111111111	182.74652777777777	0.0	8.364583333333334	5.53125	30.555555555555557	0.0021288194444444445	769.2708333333334	2.2	0.0	677.0833333333334	677.0833333333334	0.0	3.9041666666666663	22.96875	38.298611111111114	10.0	20.79861111111111	0.0	23.25347222222222	23.25347222222222	19.552083333333332	669.9652777777778	1.2
2020-05-04	0.0	42.31944444444444	588.0243055555555	1.4607638888888888	6.199305555555556	53.66319444444444	3.3586805555555554	0.0	2.71875	85.57916666666667	22.402430555555554	276.39930555555554	0.0	9.73263888888889	4.840277777777778	0.0	0.0018069444444444444	523.2638888888889	2.2	0.0	1000.0	1000.0	0.0	3.843402777777778	41.69444444444444	52.43055555555556	10.0	20.169791666666665	0.0	22.463194444444444	22.463194444444444	12.25	975.625	1.2
2020-05-05	18.40277777777778	23.40972222222222	715.3333333333334	2.1836805555555556	6.315972222222222	39.375	4.713888888888889	0.22986111111111107	12.552083333333334	78.24618055555555	22.646875	353.84722222222223	26.385416666666668	8.65625	4.944444444444445	18.40277777777778	0.004460416666666666	722.2222222222222	2.2	0.0	1000.0	1000.0	0.0	3.7920138888888886	22.96875	37.986111111111114	10.0	20.65277777777778	0.0	22.73263888888889	22.73263888888889	18.239583333333332	705.2777777777778	1.2
2020-05-06	18.40277777777778	23.28472222222222	698.5347222222222	2.423958333333333	6.9125	39.045138888888886	4.933333333333334	0.22395833333333334	10.953125	77.5013888888889	22.786458333333332	341.18055555555554	27.42013888888889	12.100694444444445	8.45138888888889	18.40277777777778	0.004115972222222222	724.3055555555555	2.2	0.0	1000.0	1000.0	0.0	3.702777777777778	22.708333333333332	37.673611111111114	10.0	20.90972222222222	0.0	22.739583333333332	22.739583333333332	20.14236111111111	707.8472222222222	1.2
2020-05-07	0.0	28.10763888888889	600.7048611111111	2.107638888888889	7.262499999999999	42.56944444444444	4.937847222222222	1.250347222222222	11.080208333333333	77.58090277777778	22.579513888888886	292.875	0.0	17.04513888888889	13.57638888888889	0.0	0.002381597222222222	586.1111111111111	2.2	0.0	1000.0	1000.0	0.0	3.5875000000000004	27.458333333333332	41.423611111111114	10.0	20.65972222222222	0.0	22.489583333333332	22.489583333333332	17.59375	866.7013888888889	1.2
2020-05-08	0.0	28.10763888888889	606.1215277777778	2.1031250000000004	7.587152777777778	41.52777777777778	5.183680555555556	0.0	6.358333333333333	76.29270833333334	22.63888888888889	270.25694444444446	0.0	20.083333333333332	17.489583333333332	0.0	0.0022836805555555553	586.1111111111111	2.2	0.0	1000.0	1000.0	0.0	3.5465277777777775	27.458333333333332	39.96527777777778	10.0	20.666666666666668	0.0	22.49652777777778	22.49652777777778	17.5625	861.875	1.2
2020-05-09	0.0	27.90277777777778	572.0902777777778	2.090625	7.761458333333334	41.49305555555556	6.397569444444445	0.0	4.836805555555555	71.62465277777778	22.867708333333333	306.96180555555554	0.0	36.21875	20.694444444444443	0.0	0.003540277777777778	552.7777777777778	2.2	0.0	1000.0	1000.0	0.0	3.505902777777778	27.180555555555557	39.96527777777778	10.0	20.674305555555556	0.0	22.504166666666666	22.504166666666666	17.458333333333332	866.6666666666666	1.2
2020-05-10	0.0	27.864583333333332	614.0798611111111	1.8503472222222221	7.9944444444444445	41.21527777777778	3.8246527777777777	0.0	11.443055555555555	81.73229166666667	22.15277777777778	178.67013888888889	0.0	6.565972222222222	4.725694444444445	0.0	0.0019975694444444446	563.8888888888889	2.2	0.0	1000.0	1000.0	0.0	3.460763888888889	27.180555555555557	39.96527777777778	10.0	20.67361111111111	0.0	22.50347222222222	22.50347222222222	15.34375	879.8263888888889	1.2
2020-05-11	0.0	21.61111111111111	590.3020833333334	2.0777777777777775	8.050694444444444	46.579861111111114	4.882291666666666	3.259722222222222	17.354166666666668	75.79756944444445	21.835416666666667	279.93055555555554	0.0	2.7395833333333335	1.8506944444444444	0.0	0.0025583333333333335	535.0694444444445	2.2	0.0	1000.0	1000.0	0.0	3.4697916666666666	20.416666666666668	44.18402777777778	10.0	20.680208333333333	0.0	22.510069444444444	22.510069444444444	17.336805555555557	861.875	1.2
2020-05-12	0.0	7.138888888888889	660.9895833333334	1.5711805555555556	7.717361111111111	40.798611111111114	4.645833333333333	1.2145833333333333	13.859722222222222	77.83715277777777	22.297916666666666	243.73958333333334	0.0	5.711805555555555	3.486111111111111	0.0	0.0018208333333333332	566.6666666666666	2.2	0.0	1000.0	1000.0	0.0	3.407986111111111	6.486111111111111	39.392361111111114	10.0	20.6875	0.0	22.516666666666666	22.516666666666666	13.159722222222221	872.2916666666666	1.2
2020-05-13	0.0	27.586805555555557	687.6006944444445	1.7284722222222222	7.399652777777778	40.572916666666664	4.251388888888889	0.8357638888888889	13.895138888888889	78.84791666666666	21.825000000000003	214.11111111111111	0.0	2.46875	1.4722222222222223	0.0	0.0015215277777777777	566.6666666666666	2.2	0.0	1000.0	1000.0	0.0	3.4986111111111113	26.90277777777778	39.392361111111114	10.0	20.6875	0.0	22.51736111111111	22.51736111111111	14.413194444444445	868.125	1.2
2020-05-14	0.0	27.48263888888889	653.9722222222222	1.9079861111111112	7.504861111111111	40.572916666666664	4.9631944444444445	1.3805555555555555	14.162152777777777	75.53611111111111	21.952777777777776	243.60763888888889	0.0	3.3506944444444446	2.0902777777777777	0.0	0.0025166666666666666	568.0555555555555	2.2	0.0	1000.0	1000.0	0.0	3.5829861111111114	26.90277777777778	39.392361111111114	10.0	20.694097222222222	0.0	22.523611111111112	22.523611111111112	15.819444444444445	855.4166666666666	1.2
2020-05-15	0.0	27.416666666666668	642.03125	2.135763888888889	7.211111111111112	58.71527777777778	5.805902777777778	1.3718750000000002	12.269097222222221	73.22256944444445	22.789236111111112	257.3888888888889	0.0	10.23611111111111	7.34375	0.0	0.0029052083333333334	569.4444444444445	2.2	0.0	1000.0	1000.0	0.0	3.558333333333333	26.625	56.31944444444444	10.0	20.70138888888889	0.0	22.53125	22.53125	17.739583333333332	876.1458333333334	1.2
2020-05-16	0.0	27.239583333333332	670.2708333333334	1.7708333333333333	6.920486111111111	34.96527777777778	4.993402777777778	0.8805555555555555	6.827777777777778	76.92986111111111	22.683333333333334	248.64236111111111	0.0	6.822916666666667	4.1875	0.0	0.002452430555555556	569.4444444444445	2.2	0.0	1000.0	1000.0	0.0	3.497916666666667	26.625	33.50694444444444	10.0	20.70138888888889	0.0	22.53125	22.53125	14.75	861.5277777777778	1.2
2020-05-17	0.0	27.239583333333332	652.6180555555555	2.144791666666667	6.718055555555555	53.55902777777778	6.082986111111111	0.9131944444444444	11.447569444444445	73.69027777777778	23.43125	292.30555555555554	0.0	13.20138888888889	7.527777777777778	0.0	0.0033479166666666666	541.6666666666666	2.2	0.0	1000.0	1000.0	0.0	3.5027777777777778	26.625	50.74652777777778	10.0	21.1875	0.0	23.09375	23.09375	17.82986111111111	852.5	1.2
2020-05-18	0.0	27.13888888888889	635.9722222222222	2.1770833333333335	6.540277777777778	56.80555555555556	5.561805555555555	0.22534722222222225	4.0680555555555555	76.04236111111112	23.48888888888889	280.06597222222223	0.0	13.774305555555555	7.479166666666667	0.0	0.003438888888888889	542.7083333333334	2.2	0.0	1000.0	1000.0	0.0	3.4520833333333334	26.34722222222222	54.14930555555556	10.0	21.193055555555556	0.0	23.098958333333332	23.098958333333332	18.09375	847.6736111111111	1.2
2020-05-19	0.0	27.069444444444443	584.5208333333334	1.760763888888889	6.409722222222222	56.63194444444444	5.690972222222222	0.09791666666666667	3.225347222222222	75.94513888888889	23.87013888888889	293.6458333333333	0.0	24.506944444444443	13.73611111111111	0.0	0.0027982638888888888	513.1944444444445	2.2	0.0	1000.0	1000.0	0.0	3.4006944444444445	26.34722222222222	54.14930555555556	10.0	21.19097222222222	0.0	23.09722222222222	23.09722222222222	14.666666666666666	861.4930555555555	1.2
2020-05-20	0.0	27.03125	573.6597222222222	1.9881944444444446	6.40625	51.34375	6.289583333333334	0.0	2.8940972222222223	73.09583333333333	23.78402777777778	272.49305555555554	0.0	37.62847222222222	27.30902777777778	0.0	0.0023909722222222223	513.1944444444445	2.2	0.0	1000.0	1000.0	0.0	3.409375	26.34722222222222	48.55902777777778	10.0	21.19097222222222	0.0	23.09722222222222	23.09722222222222	16.59375	853.75	1.2
2020-05-21	0.0	26.961805555555557	540.8194444444445	2.167361111111111	6.331597222222222	48.55902777777778	7.857986111111111	0.0	2.1055555555555556	69.328125	24.80902777777778	284.60069444444446	0.0	58.951388888888886	57.076388888888886	0.0	0.002571527777777778	497.22222222222223	2.2	0.0	1000.0	1000.0	0.0	3.368402777777778	26.069444444444443	46.111111111111114	10.0	21.194444444444443	0.0	23.100694444444443	23.100694444444443	18.020833333333332	847.6388888888889	1.2
2020-05-22	0.0	26.791666666666668	486.52430555555554	1.7166666666666668	6.347916666666666	27.239583333333332	5.279166666666667	0.0	0.0	76.39895833333334	23.696875	196.375	0.0	22.61111111111111	18.381944444444443	0.0	0.0007694444444444445	400.0	2.2	0.0	1000.0	1000.0	0.0	3.267361111111111	26.069444444444443	25.694444444444443	10.0	21.197569444444444	0.0	23.103819444444444	23.103819444444444	14.302083333333334	859.6527777777778	1.2
2020-05-23	0.0	25.04861111111111	473.8125	2.1503472222222224	6.3381944444444445	48.50694444444444	4.885763888888889	0.0	4.638888888888889	78.5611111111111	23.263194444444444	277.5173611111111	0.0	5.951388888888889	3.420138888888889	0.0	0.001148611111111111	400.0	2.2	0.0	1000.0	1000.0	0.0	3.3336805555555555	24.02777777777778	46.31944444444444	10.0	21.197916666666668	0.0	23.104166666666668	23.104166666666668	17.875	847.6041666666666	1.2
2020-05-24	0.0	4.350694444444445	493.06597222222223	1.598263888888889	6.289236111111111	27.1875	2.698958333333333	1.707638888888889	10.79375	86.43958333333333	22.11284722222222	78.875	0.0	2.204861111111111	1.0902777777777777	0.0	0.00032708333333333336	400.0	2.2	0.0	1000.0	1000.0	0.0	3.3920138888888887	3.611111111111111	25.694444444444443	10.0	21.20138888888889	0.0	23.10763888888889	23.10763888888889	13.385416666666666	860.9027777777778	1.2
2020-05-25	0.0	4.315972222222222	477.5520833333333	1.9562499999999998	5.944791666666666	48.90625	5.590277777777778	0.0	3.4569444444444444	75.8267361111111	23.357986111111114	305.1076388888889	0.0	15.13888888888889	9.184027777777779	0.0	0.00121875	400.0	2.2	0.0	1000.0	1000.0	0.0	3.4635416666666665	3.3333333333333335	46.736111111111114	10.0	21.20034722222222	0.0	23.10659722222222	23.10659722222222	16.333333333333332	853.6805555555555	1.2
2020-05-26	0.0	4.180555555555555	495.93402777777777	1.9881944444444446	6.026736111111111	49.045138888888886	6.331250000000001	0.06631944444444444	4.055555555555555	72.55902777777777	23.415625	284.4895833333333	0.0	29.01736111111111	20.631944444444443	0.0	0.0009885416666666666	400.0	2.2	0.0	1000.0	1000.0	0.0	3.385763888888889	3.3333333333333335	46.736111111111114	10.0	21.20486111111111	0.0	23.11111111111111	23.11111111111111	16.59375	839.4097222222222	1.2
2020-05-27	0.0	4.215277777777778	476.15625	1.9829861111111111	6.284722222222222	49.14930555555556	5.680902777777778	0.0	3.553472222222222	74.93819444444445	23.249652777777776	309.5520833333333	0.0	13.527777777777779	8.45138888888889	0.0	0.001239236111111111	400.0	2.2	0.0	1000.0	1000.0	0.0	3.296875	3.3333333333333335	46.736111111111114	10.0	21.20486111111111	0.0	23.11111111111111	23.11111111111111	16.552083333333332	839.4097222222222	1.2
2020-05-28	0.0	4.111111111111111	479.25347222222223	2.0635416666666666	6.495138888888889	49.21875	7.174652777777778	0.29618055555555556	5.785069444444444	69.35034722222223	23.51284722222222	300.27430555555554	0.0	16.770833333333332	9.09375	0.0	0.001259375	400.0	2.2	0.0	1000.0	1000.0	0.0	3.2684027777777778	3.3333333333333335	46.736111111111114	10.0	21.208333333333332	0.0	23.114583333333332	23.114583333333332	17.15625	781.4930555555555	1.2
2020-05-29	0.0	0.0	479.4236111111111	2.1586805555555557	6.716666666666667	49.77430555555556	6.390972222222222	0.22951388888888888	5.894444444444444	70.96319444444445	22.829166666666666	292.9583333333333	0.0	25.555555555555557	17.975694444444443	0.0	0.0014538194444444444	375.34722222222223	2.2	243.05555555555554	756.9444444444445	1000.0	243.05555555555554	3.2381944444444444	0.0	47.013888888888886	10.0	16.78125	0.0	22.638194444444444	22.638194444444444	17.947916666666668	727.8125	0.9319444444444444
2019-12-16	42.708333333333336	36.638888888888886	549.9791666666666	0.042708333333333334	1.7739583333333335	47.048611111111114	5.905902777777778	20.09027777777778	21.086458333333333	66.74895833333333	19.725	72.28472222222223	61.392361111111114	7.315972222222222	1.15625	42.708333333333336	0.0002743055555555556	445.8333333333333	2.2	8.333333333333334	0.0	671.4409722222222	697.5694444444445	6.6499999999999995	44.666666666666664	45.111111111111114	30.0	18.958333333333332	0.0	22.013541666666665	22.617708333333333	0.3402777777777778	1000.0	1.2
2019-12-17	45.138888888888886	0.0	634.34375	0.0	1.7999999999999998	40.045138888888886	3.5229166666666667	0.0	8.432291666666666	77.40625	16.842361111111114	60.552083333333336	42.291666666666664	11.01388888888889	5.819444444444445	45.138888888888886	0.00045868055555555554	463.19444444444446	2.2	0.0	0.0	422.1076388888889	422.1076388888889	6.8	5.604166666666667	10.364583333333334	30.0	15.832638888888889	0.0	16.831944444444446	17.075694444444444	0.0	397.6736111111111	1.2
2019-12-18	75.69444444444444	36.43402777777778	643.6423611111111	0.0	1.7999999999999998	40.052083333333336	4.30625	0.0	7.121527777777778	72.10659722222222	17.451736111111114	108.91666666666667	72.91666666666667	12.916666666666666	7.739583333333333	75.69444444444444	0.0005322916666666666	489.5833333333333	2.2	23.61111111111111	23.61111111111111	47.916666666666664	47.916666666666664	6.8	37.18055555555556	39.56597222222222	30.0	16.494444444444444	0.0	17.506944444444443	17.525347222222223	0.0	207.15277777777777	1.2
2019-12-19	75.69444444444444	36.43402777777778	600.1493055555555	0.0	1.7999999999999998	37.62152777777778	4.060763888888889	0.0	0.0	73.25416666666666	17.43402777777778	108.11805555555556	87.70486111111111	14.722222222222221	13.54861111111111	75.69444444444444	0.000721875	551.3888888888889	2.2	195.83333333333334	1.3888888888888888	195.83333333333334	195.83333333333334	6.8	36.947916666666664	66.99652777777777	30.0	15.966319444444444	0.0	16.98090277777778	16.98090277777778	0.0	421.52777777777777	1.2
2019-12-20	79.16666666666667	45.326388888888886	668.9583333333334	0.1701388888888889	1.7482638888888888	23.194444444444443	5.553819444444445	6.413888888888889	14.722222222222221	67.521875	19.335763888888888	129.53819444444446	121.69444444444444	10.57638888888889	9.45486111111111	79.16666666666667	0.0021399305555555555	662.3298611111111	2.892708333333333	449.0729166666667	1.7361111111111112	449.0729166666667	449.0729166666667	6.847569444444444	43.94444444444444	29.9375	26.54513888888889	18.328472222222224	11.86111111111111	24.757291666666667	24.757291666666667	1.1493055555555556	948.0902777777778	3.3381944444444445
2019-12-21	75.0	37.36805555555556	837.1319444444445	0.2909722222222222	1.7010416666666666	85.90972222222223	6.399305555555555	9.914930555555555	12.619791666666666	65.64375000000001	20.62222222222222	157.53819444444446	146.38194444444446	4.267361111111111	4.215277777777778	75.0	0.0018524305555555555	674.6215277777778	3.14375	750.0	0.0	750.0	750.0	6.918402777777778	36.74305555555556	85.33680555555556	10.20138888888889	19.464583333333334	15.934027777777779	30.0	30.0	2.1631944444444446	1930.9375	3.9618055555555554
2019-12-22	75.0	40.0	696.3645833333334	0.30000000000000004	1.7024305555555557	91.17361111111111	4.641319444444445	0.0	4.909722222222222	73.96284722222222	20.086805555555557	152.19791666666666	146.38194444444446	3.7118055555555554	2.986111111111111	75.0	0.0013791666666666666	480.00694444444446	3.1597222222222223	1000.0	0.0	1000.0	1000.0	6.998263888888889	39.89930555555556	90.96180555555556	0.0	19.01736111111111	3.1180555555555554	30.0	30.0	2.25	1950.0	3.0868055555555554
2019-12-23	75.0	41.03125	706.0138888888889	0.23194444444444443	1.6951388888888888	97.32291666666667	4.752430555555556	0.0	10.218055555555557	75.12916666666666	21.328125	160.88541666666666	146.38194444444446	1.3888888888888888	0.7847222222222222	75.0	0.0020135416666666665	501.36805555555554	2.620833333333333	750.0	0.0	750.0	750.0	6.998263888888889	40.52430555555556	97.28472222222223	0.0	20.07638888888889	9.56423611111111	30.0	30.0	1.6041666666666667	1950.0	0.5763888888888888
2019-12-24	75.0	40.72222222222222	773.2326388888889	0.8295138888888889	1.6625	99.99305555555556	4.067708333333333	0.0	5.385763888888889	79.4048611111111	21.772222222222222	154.46527777777777	145.69791666666666	2.6909722222222223	0.8298611111111112	75.0	0.0024461805555555556	530.0347222222222	1.603125	750.0	0.0	750.0	750.0	7.010416666666667	40.114583333333336	99.99305555555556	0.0	20.118402777777778	4.309027777777778	30.0	30.0	6.201388888888889	1870.4166666666667	1.2638888888888888
2019-12-25	75.0	42.888888888888886	862.3194444444445	2.553472222222222	1.6211805555555556	99.97222222222223	3.15625	0.0	3.609722222222222	84.25659722222223	22.130555555555556	161.37152777777777	145.69791666666666	2.7118055555555554	0.9131944444444444	75.0	0.00295625	561.7569444444445	1.5	750.0	0.0	750.0	750.0	7.036458333333333	42.12152777777778	99.97569444444444	0.0	20.139236111111114	2.720486111111111	30.0	30.0	19.506944444444443	1498.5069444444443	2.7291666666666665
2019-12-26	75.0	49.170138888888886	850.3368055555555	1.471875	1.6065972222222225	100.0	3.5003472222222225	0.0	11.456944444444444	82.30729166666667	21.72152777777778	153.92013888888889	147.06597222222223	2.0555555555555554	0.7673611111111112	75.0	0.002232986111111111	567.4375	1.5	1000.0	0.0	1000.0	1000.0	7.075694444444444	48.486111111111114	100.0	0.0	20.055208333333333	10.371527777777779	30.0	30.0	11.11111111111111	1831.25	2.0729166666666665
2019-12-27	75.0	55.21875	850.7743055555555	1.2097222222222224	3.1284722222222223	90.08333333333333	3.5309027777777775	0.0	14.128819444444444	82.15277777777777	21.766666666666666	180.90972222222223	146.38194444444446	1.9895833333333333	0.7916666666666666	75.0	0.0026072916666666666	567.9513888888889	1.5	1000.0	0.0	1000.0	1000.0	6.768055555555556	54.427083333333336	89.24305555555556	0.0	20.441319444444446	10.758680555555555	30.0	30.0	9.07638888888889	1745.486111111111	2.0069444444444446
2019-12-28	75.0	53.84027777777778	847.4513888888889	0.588888888888889	4.773263888888889	99.99652777777777	4.116319444444445	0.14375	21.93576388888889	80.23715277777778	22.67465277777778	167.94444444444446	146.38194444444446	0.3611111111111111	0.16666666666666666	75.0	0.0018611111111111111	586.8645833333334	1.5	798.6111111111111	0.0	798.6111111111111	750.0	6.220138888888888	53.06597222222222	99.99652777777777	0.0	21.908333333333335	17.31597222222222	30.0	30.0	4.416666666666667	1844.4444444444443	0.3611111111111111
2019-12-29	75.0	48.41319444444444	841.3263888888889	0.6329861111111111	4.9006944444444445	100.0	4.067013888888889	0.0	24.699305555555554	80.77604166666667	22.725	162.3125	145.81944444444446	0.25	0.11458333333333333	75.0	0.0017621527777777776	585.59375	1.5	994.2118055555555	0.0	994.2118055555555	990.7395833333334	5.970833333333333	47.798611111111114	100.0	0.0	22.224305555555556	20.05902777777778	30.0	30.0	4.75	1903.8194444444443	0.2604166666666667
2019-12-30	75.0	51.40972222222222	799.4409722222222	0.6333333333333333	4.940277777777777	88.77777777777777	4.121180555555556	6.101388888888889	34.79756944444445	80.75208333333333	22.810069444444444	102.11458333333333	63.19444444444444	0.25	0.11458333333333333	75.0	0.0013499999999999999	579.21875	1.5	302.0833333333333	0.0	302.0833333333333	302.0833333333333	5.736805555555556	50.74305555555556	88.09722222222223	0.0	22.510069444444444	30.64236111111111	30.0	30.0	4.75	1910.4166666666667	0.25
2019-12-31	75.34722222222223	47.083333333333336	822.2013888888889	1.6402777777777777	4.923263888888889	99.92361111111111	2.5034722222222223	0.0	8.828125	87.87118055555555	23.02847222222222	173.46180555555554	145.69791666666666	1.4583333333333333	0.7291666666666666	75.34722222222223	0.002353472222222222	565.6284722222222	1.4861111111111112	750.0	0.0	750.0	750.0	6.210069444444445	46.53819444444444	99.89930555555556	0.0	21.845138888888886	6.744791666666667	30.0	30.0	12.666666666666666	1752.0833333333333	1.4652777777777777
2020-01-01	75.0	45.673611111111114	744.9131944444445	1.7708333333333333	4.846180555555556	100.0	3.0104166666666665	0.0	15.09861111111111	85.52326388888889	22.587152777777778	152.93402777777777	144.18402777777777	1.2048611111111112	0.5694444444444444	75.0	0.0018163194444444444	517.0138888888889	1.4861111111111112	727.4305555555555	0.0	727.4305555555555	727.4305555555555	6.363194444444444	44.72569444444444	100.0	0.0	21.503819444444446	3.9409722222222223	30.0	30.0	13.708333333333334	1785.0694444444443	1.1527777777777777
2020-01-02	75.0	47.47569444444444	734.9826388888889	1.7760416666666667	4.754166666666666	99.63194444444444	2.5777777777777775	0.0	16.64409722222222	87.30381944444444	21.964583333333334	150.61805555555554	144.58680555555554	8.739583333333334	4.354166666666667	75.0	0.0017465277777777778	515.5520833333334	1.4861111111111112	728.0104166666666	0.0	728.0104166666666	728.0104166666666	6.482638888888889	46.579861111111114	99.63541666666667	0.0	21.72152777777778	0.0	30.0	30.0	13.75	1725.6944444444443	2.2118055555555554
2020-01-03	74.65277777777777	45.826388888888886	721.7534722222222	1.464236111111111	4.617708333333334	99.90277777777777	2.4659722222222222	0.0	9.361805555555556	87.98020833333334	22.375694444444445	149.99305555555554	144.18402777777777	5.489583333333333	2.53125	74.65277777777777	0.0023121527777777776	516.8194444444445	1.4861111111111112	977.4305555555555	0.0	977.4305555555555	977.4305555555555	6.543402777777778	45.020833333333336	99.87847222222223	0.0	21.467708333333334	0.0	30.0	30.0	11.288194444444445	1745.486111111111	4.725694444444445
2020-01-04	75.0	52.96180555555556	654.2465277777778	1.3840277777777779	4.499652777777778	99.72222222222223	2.269791666666667	0.0	10.816666666666666	88.53506944444445	22.052083333333332	159.27430555555554	145.69791666666666	11.680555555555555	5.774305555555555	75.0	0.0020350694444444444	438.0763888888889	1.4826388888888888	1000.0	0.0	1000.0	1000.0	6.685069444444444	52.291666666666664	99.72916666666667	0.0	21.710763888888888	0.0	30.0	30.0	10.715277777777779	1679.513888888889	11.73263888888889
2020-01-05	75.0	44.604166666666664	657.6423611111111	1.38125	4.354513888888889	97.65277777777777	2.841666666666667	0.24618055555555557	14.806249999999999	85.72048611111111	22.052430555555556	152.09027777777777	146.38194444444446	8.666666666666666	4.340277777777778	75.0	0.001779861111111111	458.5138888888889	1.4861111111111112	750.0	0.0	750.0	750.0	6.805902777777778	43.888888888888886	97.65625	0.0	21.23888888888889	0.0	30.0	30.0	10.694444444444445	1656.0416666666667	8.68576388888889
2020-01-06	75.0	39.822916666666664	676.8576388888889	1.2888888888888888	4.196875	78.34027777777777	2.8902777777777775	8.713888888888889	17.13888888888889	85.51388888888889	22.039236111111112	177.25347222222223	144.53125	11.583333333333334	5.840277777777778	75.0	0.001854513888888889	449.4479166666667	1.4861111111111112	727.4305555555555	0.0	727.4305555555555	727.4305555555555	6.961805555555555	39.21180555555556	77.82638888888889	8.36111111111111	21.82638888888889	0.0	30.0	30.0	9.756944444444445	718.5416666666666	10.11111111111111
2020-01-07	72.91666666666667	39.72222222222222	671.3576388888889	1.2861111111111112	4.086111111111111	64.36458333333333	2.8461805555555557	7.951736111111111	16.05902777777778	85.975	22.394444444444446	161.86111111111111	137.69097222222223	9.989583333333334	4.90625	75.0	0.0015649305555555555	455.97222222222223	1.4861111111111112	727.4305555555555	0.0	727.4305555555555	727.4305555555555	7.006597222222222	39.15277777777778	63.5625	7.503472222222222	21.904861111111114	0.0	30.0	30.0	9.694444444444445	638.9270833333334	9.21875
2020-01-08	74.65277777777777	39.920138888888886	665.8333333333334	1.270138888888889	3.9878472222222223	53.44097222222222	2.4947916666666665	20.35486111111111	6.176736111111111	87.87916666666666	22.938194444444445	154.81944444444446	144.18402777777777	12.368055555555555	5.694444444444445	74.65277777777777	0.002164583333333333	459.80902777777777	1.4861111111111112	727.4305555555555	2.0833333333333335	727.4305555555555	727.4305555555555	7.077430555555555	39.239583333333336	53.15277777777778	19.90451388888889	21.353125	6.4375	30.0	30.0	9.583333333333334	639.8576388888889	12.48263888888889
2020-01-09	75.0	40.010416666666664	681.6215277777778	0.9336805555555555	3.8590277777777775	47.53125	2.872916666666667	17.657291666666666	11.463888888888889	86.10902777777778	22.806597222222223	150.40277777777777	144.23958333333334	4.520833333333333	1.9131944444444444	75.0	0.0017736111111111112	501.40972222222223	1.4861111111111112	728.0104166666666	0.0	728.0104166666666	728.0104166666666	6.996874999999999	39.072916666666664	46.90972222222222	17.538194444444443	22.058333333333334	6.875	30.0	30.0	7.333333333333333	750.0	4.536458333333333
2020-01-10	74.65277777777777	39.354166666666664	729.4097222222222	1.136111111111111	3.935416666666667	29.538194444444443	3.2256944444444446	18.65625	26.677777777777777	84.24687499999999	22.730555555555554	173.91319444444446	144.18402777777777	1.125	0.3298611111111111	74.65277777777777	0.0018364583333333334	511.94444444444446	1.4861111111111112	727.4305555555555	0.0	727.4305555555555	727.4305555555555	7.0836805555555555	38.99652777777778	29.3125	20.5625	22.594791666666666	10.399305555555555	30.0	30.0	8.597222222222221	696.2118055555555	1.125
2020-01-11	75.34722222222223	39.607638888888886	698.6631944444445	4.386111111111111	4.292708333333334	35.6875	3.270138888888889	25.567708333333332	31.75590277777778	84.70798611111111	23.360416666666666	173.75347222222223	146.38194444444446	3.9652777777777777	2.0	75.34722222222223	0.0017958333333333333	487.2638888888889	1.4861111111111112	750.0	0.0	750.0	750.0	7.060763888888889	38.986111111111114	35.05902777777778	27.041666666666668	22.928125	14.237847222222221	30.0	30.0	33.732638888888886	680.7569444444445	4.020833333333333
2020-01-12	75.0	39.86805555555556	684.8333333333334	0.9006944444444444	4.7086805555555555	58.06597222222222	2.9961805555555556	32.27673611111111	26.15347222222222	85.58333333333333	23.033680555555556	152.90625	145.69791666666666	4.913194444444445	2.3819444444444446	75.0	0.0017843750000000002	497.30555555555554	1.4861111111111112	750.0	0.0	750.0	750.0	6.962847222222222	38.875	57.322916666666664	31.163194444444443	22.510069444444444	10.774305555555555	30.0	30.0	7.083333333333333	800.0	4.923611111111111
2020-01-13	72.56944444444444	39.677083333333336	695.3263888888889	1.2791666666666668	4.646875	33.33680555555556	3.3208333333333333	33.785069444444446	33.826388888888886	84.88958333333333	23.70659722222222	176.53125	139.54166666666666	0.6111111111111112	0.2951388888888889	74.65277777777777	0.001663888888888889	513.0972222222222	1.4826388888888888	750.0	0.0	750.0	750.0	6.955555555555556	39.03819444444444	33.427083333333336	31.734375	23.12847222222222	18.06076388888889	30.0	30.0	9.90625	702.9166666666666	0.6111111111111112
2020-01-14	74.65277777777777	39.55555555555556	686.21875	1.3020833333333333	4.665972222222222	44.208333333333336	2.948611111111111	32.92847222222222	23.944097222222222	86.06562500000001	23.215625000000003	155.36805555555554	145.69791666666666	0.8541666666666666	0.3194444444444444	74.65277777777777	0.0018625	514.5902777777778	1.4861111111111112	750.0	0.0	750.0	750.0	6.927083333333333	38.78472222222222	43.579861111111114	31.80902777777778	22.352430555555557	17.708333333333332	30.0	30.0	10.07638888888889	702.9166666666666	0.8333333333333334
2020-01-15	74.65277777777777	39.3125	660.5729166666666	1.5246527777777779	4.3850694444444445	77.85763888888889	2.810763888888889	33.87569444444445	28.421875	86.77708333333334	23.301041666666666	150.98958333333334	144.32986111111111	5.524305555555555	2.826388888888889	74.65277777777777	0.0017857638888888888	442.0763888888889	1.4791666666666667	750.0	0.0	750.0	750.0	7.119097222222223	38.8125	76.80208333333333	32.46875	22.203125	20.24652777777778	30.0	30.0	11.645833333333334	694.2708333333334	4.142361111111111
2020-01-16	75.0	39.489583333333336	663.4270833333334	1.5368055555555555	3.7878472222222226	39.1875	2.865277777777778	33.083333333333336	25.197222222222223	86.85208333333334	23.677083333333332	194.6875	145.69791666666666	8.881944444444445	4.423611111111111	75.0	0.0017267361111111112	458.6041666666667	1.4861111111111112	750.0	0.0	750.0	750.0	7.258333333333334	38.986111111111114	38.56597222222222	32.30555555555556	23.157291666666666	18.44097222222222	30.0	30.0	11.725694444444445	708.2986111111111	8.98611111111111
2020-01-17	72.22222222222223	38.87152777777778	719.0659722222222	1.3885416666666668	3.617013888888889	60.138888888888886	2.8756944444444446	32.25138888888889	15.387847222222222	86.32291666666667	23.165625	149.16666666666666	137.48958333333334	1.7569444444444444	0.8055555555555556	74.65277777777777	0.0018444444444444446	509.5763888888889	1.4861111111111112	750.0	0.0	750.0	750.0	7.3125	38.84722222222222	59.59027777777778	31.61111111111111	22.307291666666668	12.161458333333334	30.0	30.0	10.75	732.0833333333334	1.7881944444444444
2020-01-18	75.0	39.104166666666664	712.4756944444445	1.5590277777777777	3.5593749999999997	39.510416666666664	3.1524305555555556	33.23784722222222	26.794791666666665	85.37395833333333	23.73923611111111	184.22222222222223	146.38194444444446	3.951388888888889	1.6423611111111112	75.0	0.0018711805555555556	485.6736111111111	1.4861111111111112	750.0	0.0	750.0	750.0	7.349652777777777	38.71875	38.138888888888886	31.729166666666668	23.223958333333332	16.12847222222222	30.0	30.0	11.895833333333334	723.5069444444445	4.010416666666667
2020-01-19	75.0	38.96527777777778	743.2847222222222	1.5718750000000001	3.554513888888889	39.47222222222222	3.369097222222222	32.51423611111111	27.961805555555557	84.81701388888888	23.966319444444444	194.66319444444446	145.69791666666666	0.04861111111111111	0.017361111111111112	75.0	0.00176875	517.7083333333334	1.4861111111111112	750.0	0.0	750.0	750.0	7.331944444444444	38.66319444444444	38.41319444444444	31.614583333333332	23.321875	16.609375	30.0	30.0	11.98611111111111	723.4375	0.04861111111111111
2020-01-20	74.65277777777777	39.06944444444444	711.7465277777778	1.681597222222222	3.488888888888889	39.03472222222222	2.973611111111111	33.033680555555556	24.444791666666667	86.23888888888888	23.413888888888888	170.96875	145.69791666666666	3.6875	1.8472222222222223	74.65277777777777	0.001457638888888889	507.8611111111111	1.4861111111111112	750.0	0.0	750.0	750.0	7.301736111111111	38.61805555555556	38.423611111111114	31.649305555555557	22.330208333333335	12.95138888888889	30.0	30.0	13.083333333333334	684.21875	3.6875
2020-01-21	75.0	38.864583333333336	734.0	1.7725694444444444	3.5944444444444446	52.96527777777778	2.772222222222222	33.369791666666664	20.375	86.66284722222223	22.683333333333334	168.78125	147.06597222222223	8.11111111111111	4.059027777777778	75.0	0.0014809027777777778	501.27430555555554	1.4895833333333333	746.5277777777778	0.0	746.5277777777778	746.5277777777778	7.255902777777777	38.416666666666664	52.21875	32.24305555555556	21.985416666666666	5.9375	30.0	30.0	13.809027777777779	761.25	8.17013888888889
2020-01-22	75.0	38.75694444444444	907.1979166666666	1.770486111111111	3.7819444444444446	61.65625	2.1861111111111113	32.557291666666664	6.404513888888889	89.14826388888889	22.346874999999997	156.05555555555554	145.69791666666666	11.413194444444445	5.583333333333333	75.0	0.001840625	664.5277777777778	1.4861111111111112	750.0	0.0	750.0	750.0	7.1656249999999995	38.28472222222222	61.55555555555556	32.482638888888886	21.34722222222222	1.5277777777777777	30.0	30.0	13.791666666666666	757.7083333333334	10.555555555555555
2020-01-23	75.34722222222223	36.43402777777778	910.7083333333334	1.7697916666666667	4.107291666666667	49.74305555555556	2.1420138888888887	27.838541666666668	2.386111111111111	89.42881944444444	22.025694444444444	177.41319444444446	146.38194444444446	11.79513888888889	5.951388888888889	75.34722222222223	0.0021010416666666664	661.9201388888889	1.4895833333333333	750.0	0.0	750.0	750.0	7.039930555555555	35.625	48.576388888888886	28.385416666666668	20.222916666666666	1.8229166666666667	30.0	30.0	13.784722222222221	761.25	11.739583333333334
2020-01-24	75.34722222222223	41.27777777777778	924.1493055555555	1.7697916666666667	4.339583333333334	35.916666666666664	2.451041666666667	28.69236111111111	13.01875	87.79270833333334	21.764583333333334	175.91319444444446	146.38194444444446	4.6875	2.4583333333333335	75.34722222222223	0.0018763888888888888	705.625	1.4895833333333333	750.0	0.0	750.0	750.0	6.948611111111111	40.517361111111114	35.46527777777778	28.04513888888889	20.609027777777776	6.71875	30.0	30.0	13.784722222222221	761.25	4.506944444444445
2020-01-25	74.65277777777777	38.763888888888886	924.8229166666666	2.233680555555556	4.457986111111111	61.50694444444444	2.650347222222222	28.4125	14.351736111111112	86.47881944444445	21.583333333333332	158.96875	147.06597222222223	2.2222222222222223	1.0798611111111112	74.65277777777777	0.002009375	718.5381944444445	1.4895833333333333	753.4722222222222	0.0	753.4722222222222	753.4722222222222	6.809375	38.11805555555556	61.677083333333336	27.6875	20.906944444444445	7.402777777777778	30.0	30.0	17.26388888888889	712.2916666666666	2.03125
2020-01-26	75.0	40.31597222222222	917.3263888888889	2.403125	4.651388888888889	37.479166666666664	2.404513888888889	27.793055555555554	12.883680555555555	88.32256944444445	22.305902777777778	193.45138888888889	147.75	5.204861111111111	2.513888888888889	75.0	0.002357638888888889	706.6597222222222	1.4826388888888888	750.0	0.0	750.0	750.0	6.650347222222222	39.75347222222222	36.77777777777778	28.09375	21.235416666666666	6.0625	30.0	30.0	18.40277777777778	697.6041666666666	5.15625
2020-01-27	75.0	41.361111111111114	862.46875	2.3777777777777778	4.804166666666667	37.68055555555556	2.341666666666667	27.498958333333334	3.236458333333333	87.62604166666667	21.353472222222223	158.56944444444446	134.75347222222223	3.9479166666666665	1.3993055555555556	75.0	0.0025069444444444445	680.84375	1.4826388888888888	750.0	0.0	750.0	750.0	6.542361111111111	40.270833333333336	37.40972222222222	27.87847222222222	20.0	4.840277777777778	30.0	30.0	18.208333333333332	694.1666666666666	3.986111111111111
2020-01-28	74.65277777777777	45.93402777777778	585.7048611111111	2.5159722222222225	4.821875	33.486111111111114	2.5993055555555555	28.906597222222224	11.205208333333333	86.03125	20.89513888888889	174.77777777777777	145.69791666666666	3.579861111111111	1.6354166666666667	74.65277777777777	0.001840625	298.9583333333333	1.4861111111111112	750.0	0.0	750.0	750.0	6.4170138888888895	45.49305555555556	32.322916666666664	27.711805555555557	19.959722222222222	5.871527777777778	30.0	30.0	19.493055555555557	675.7291666666666	3.4774305555555554
2020-01-29	72.22222222222223	38.083333333333336	684.4722222222222	2.805902777777778	4.846180555555556	32.763888888888886	2.490277777777778	30.904861111111114	2.6836805555555556	87.07326388888889	21.318402777777777	176.02430555555554	139.54166666666666	2.9131944444444446	1.5104166666666667	72.22222222222223	0.0022399305555555558	472.74652777777777	1.4861111111111112	715.2777777777778	0.0	715.2777777777778	715.2777777777778	6.284375000000001	37.41319444444444	32.40277777777778	30.67013888888889	19.57465277777778	1.3194444444444444	30.0	30.0	21.447916666666668	635.5208333333334	2.829861111111111
2020-01-30	75.34722222222223	35.77430555555556	643.8368055555555	2.6791666666666667	4.800000000000001	33.40972222222222	2.3979166666666667	32.11423611111111	0.0	87.99652777777777	22.014930555555555	185.26388888888889	146.38194444444446	3.295138888888889	1.6284722222222223	75.34722222222223	0.0024288194444444444	426.83680555555554	1.4895833333333333	750.0	0.0	750.0	750.0	6.170833333333333	35.44097222222222	33.14930555555556	31.88888888888889	18.01736111111111	0.0	30.0	30.0	20.59722222222222	650.3125	3.3020833333333335
2020-01-31	75.0	35.854166666666664	624.3819444444445	2.6791666666666667	4.790972222222222	37.86805555555556	2.4010416666666665	32.99201388888889	0.0	87.64097222222222	21.908680555555556	163.08333333333334	146.38194444444446	7.888888888888889	3.875	75.0	0.0025645833333333336	402.61805555555554	1.4861111111111112	750.0	0.0	750.0	750.0	6.103125	35.5625	37.24305555555556	33.0	17.697222222222223	0.0	30.0	30.0	20.604166666666668	653.75	7.930555555555555
2020-02-01	75.0	36.35069444444444	615.9097222222222	2.7065972222222223	4.735069444444445	32.71180555555556	2.9006944444444445	30.26215277777778	0.09340277777777778	86.09375	22.599652777777777	190.63888888888889	146.38194444444446	6.274305555555555	2.875	74.32638888888889	0.0029902777777777775	401.3229166666667	1.4861111111111112	750.0	0.0	750.0	750.0	6.034027777777777	35.486111111111114	32.12847222222222	30.09722222222222	17.864930555555553	0.0	30.0	30.0	20.8125	646.3958333333334	6.418402777777778
2020-02-02	75.0	35.99305555555556	626.2395833333334	2.685416666666667	4.684374999999999	60.010416666666664	2.2659722222222225	33.196875000000006	0.0	88.3423611111111	21.75625	157.86111111111111	146.38194444444446	6.489583333333333	2.8055555555555554	75.0	0.0023131944444444445	416.66319444444446	1.4861111111111112	750.0	0.0	750.0	750.0	5.990277777777778	35.35069444444444	59.263888888888886	33.16319444444444	17.655902777777776	0.0	30.0	30.0	20.65277777777778	653.8541666666666	6.574652777777778
2020-02-03	75.0	35.40277777777778	647.5694444444445	2.689236111111111	4.557291666666667	33.40972222222222	2.6055555555555556	30.174652777777776	0.0	87.70659722222223	22.604166666666668	200.08333333333334	145.69791666666666	4.340277777777778	1.8159722222222223	75.0	0.0032177083333333333	422.14930555555554	1.4861111111111112	750.0	0.0	750.0	750.0	5.913194444444445	35.13194444444444	32.63194444444444	29.95486111111111	17.93958333333333	0.0	30.0	30.0	20.68402777777778	653.75	4.333333333333333
2020-02-04	75.34722222222223	30.19097222222222	625.7326388888889	2.632638888888889	4.490625	40.71180555555556	2.1010416666666667	32.12048611111111	2.864236111111111	87.89722222222223	19.689930555555556	171.79513888888889	147.06597222222223	1.6423611111111112	0.84375	75.34722222222223	0.0020506944444444444	431.1388888888889	1.4861111111111112	753.4722222222222	0.0	753.4722222222222	753.4722222222222	5.903819444444445	29.631944444444443	40.135416666666664	32.05902777777778	17.861805555555556	0.6770833333333334	30.0	30.0	20.260416666666668	688.8541666666666	1.4791666666666667
2020-02-05	75.34722222222223	33.552083333333336	649.125	2.3618055555555557	4.406944444444445	34.71180555555556	3.0885416666666665	26.656597222222224	0.41874999999999996	86.18402777777777	22.719444444444445	216.28125	146.38194444444446	2.5381944444444446	1.4791666666666667	75.34722222222223	0.001979513888888889	432.90625	1.4861111111111112	753.4722222222222	0.0	753.4722222222222	753.4722222222222	5.869791666666667	33.048611111111114	34.14930555555556	26.489583333333332	19.084722222222222	0.4166666666666667	30.0	30.0	18.104166666666668	808.6458333333334	1.6944444444444444
2020-02-06	73.26388888888889	33.673611111111114	652.7951388888889	2.5746527777777777	4.534027777777777	38.00347222222222	2.496875	28.72847222222222	0.21805555555555556	88.29201388888889	21.912152777777777	201.57986111111111	131.82638888888889	8.48611111111111	4.239583333333333	75.0	0.00201875	403.1423611111111	1.4861111111111112	625.0	0.0	625.0	625.0	5.824999999999999	33.05902777777778	36.90277777777778	28.493055555555557	18.941319444444446	0.2604166666666667	30.0	30.0	19.77777777777778	663.3333333333334	8.307291666666666
2020-02-07	64.23611111111111	35.333333333333336	675.2534722222222	2.705208333333333	4.721180555555556	35.25694444444444	2.317361111111111	32.66736111111111	5.058333333333334	88.06597222222223	21.078819444444445	197.22569444444446	114.37847222222223	2.0069444444444446	1.0243055555555556	64.23611111111111	0.0017197916666666668	416.43402777777777	1.4861111111111112	538.1944444444445	0.0	538.1944444444445	538.1944444444445	5.790625	35.15277777777778	33.71180555555556	32.333333333333336	19.369444444444444	4.125	30.0	30.0	20.65972222222222	641.4583333333334	1.6979166666666667
2020-02-08	75.0	34.80555555555556	592.5451388888889	2.4583333333333335	4.799652777777777	44.40625	1.8711805555555554	33.69583333333333	5.065972222222222	89.98402777777778	21.024652777777778	162.01041666666666	145.69791666666666	5.701388888888889	2.8645833333333335	75.0	0.0014729166666666666	355.2986111111111	1.4861111111111112	753.4722222222222	0.0	753.4722222222222	753.4722222222222	5.748958333333333	34.22569444444444	43.611111111111114	33.66319444444444	19.709722222222222	4.3125	30.0	30.0	19.01388888888889	688.8541666666666	5.723958333333333
2020-02-09	75.34722222222223	34.416666666666664	646.8611111111111	2.4506944444444447	4.922222222222222	50.041666666666664	1.9100694444444446	33.83229166666667	4.044444444444444	89.97777777777777	21.291666666666668	161.36805555555554	147.06597222222223	2.4305555555555554	0.9861111111111112	75.34722222222223	0.0021291666666666664	430.86805555555554	1.4861111111111112	753.4722222222222	0.0	753.4722222222222	753.4722222222222	5.710416666666667	33.979166666666664	49.81597222222222	33.80555555555556	19.945486111111112	6.184027777777778	30.0	30.0	18.97222222222222	688.8541666666666	1.8923611111111112
2020-02-10	75.34722222222223	31.40972222222222	655.9618055555555	2.4454861111111112	4.933680555555556	33.333333333333336	2.1572916666666666	31.55833333333333	1.4694444444444443	89.09618055555556	21.205555555555556	200.67708333333334	147.06597222222223	1.2048611111111112	0.4305555555555556	75.34722222222223	0.002571875	431.4479166666667	1.4861111111111112	753.4722222222222	0.0	753.4722222222222	753.4722222222222	5.718402777777778	31.10763888888889	32.798611111111114	31.39236111111111	19.306944444444444	4.368055555555555	30.0	30.0	18.93402777777778	688.8541666666666	0.3784722222222222
2020-02-11	75.34722222222223	30.180555555555557	694.4201388888889	2.4569444444444444	4.927083333333333	39.71875	2.215625	32.704166666666666	1.4815972222222222	87.92395833333333	20.332291666666666	195.27777777777777	147.06597222222223	0.9548611111111112	0.2013888888888889	75.34722222222223	0.002760763888888889	463.2638888888889	1.4861111111111112	753.4722222222222	0.0	753.4722222222222	753.4722222222222	5.715625	29.802083333333332	39.197916666666664	32.56597222222222	19.248958333333334	9.166666666666666	30.0	30.0	19.01388888888889	796.8680555555555	0.0
2020-02-12	73.26388888888889	31.37152777777778	667.6354166666666	2.723611111111111	4.946875	35.291666666666664	2.1559027777777775	32.404513888888886	1.7625000000000002	88.65034722222222	20.68402777777778	192.36805555555554	135.19444444444446	2.8368055555555554	1.2604166666666667	73.95833333333333	0.0023833333333333332	434.0729166666667	1.4861111111111112	659.7222222222222	0.0	659.7222222222222	659.7222222222222	5.698263888888889	30.930555555555557	34.458333333333336	32.229166666666664	19.060416666666665	5.847222222222222	30.0	30.0	20.805555555555557	659.6875	2.5243055555555554
2020-02-13	75.34722222222223	28.975694444444443	646.0625	2.607638888888889	5.054861111111111	57.083333333333336	1.9361111111111111	32.607638888888886	0.5951388888888889	88.91666666666667	19.53402777777778	168.36805555555554	147.06597222222223	4.104166666666667	1.9270833333333333	75.34722222222223	0.00178125	433.4513888888889	1.4861111111111112	769.7916666666666	0.0	769.7916666666666	769.7916666666666	5.688194444444445	28.60763888888889	56.28819444444444	32.48090277777778	17.98159722222222	3.7309027777777777	30.0	30.0	20.03125	670.625	4.072916666666667
2020-02-14	75.34722222222223	31.975694444444443	677.8680555555555	2.6107638888888887	5.026736111111111	32.87847222222222	2.2802083333333334	32.231944444444444	0.0	88.61527777777778	21.316319444444446	191.75	142.28472222222223	5.71875	2.8645833333333335	75.34722222222223	0.002342361111111111	420.4826388888889	1.4861111111111112	706.5381944444445	0.0	706.5381944444445	706.5381944444445	5.651388888888889	31.336805555555557	32.40625	31.95486111111111	18.763194444444444	2.5694444444444446	30.0	30.0	20.0625	670.625	5.75
2020-02-15	75.34722222222223	29.92361111111111	657.1284722222222	2.603472222222222	4.952777777777778	31.569444444444443	2.29375	33.045138888888886	0.0	88.2826388888889	21.438541666666666	185.98611111111111	145.75347222222223	2.5347222222222223	1.1840277777777777	75.01041666666667	0.0028836805555555556	432.49305555555554	1.4861111111111112	742.2083333333334	0.0	742.2083333333334	742.2083333333334	5.626736111111111	29.23611111111111	31.17013888888889	32.986111111111114	18.011458333333334	0.46875	30.0	30.0	20.006944444444443	674.1666666666666	2.5972222222222223
2020-02-16	75.34722222222223	28.01736111111111	669.6979166666666	2.6107638888888887	4.894791666666666	41.87152777777778	1.9406249999999998	33.70451388888889	0.0	90.10555555555555	21.469444444444445	167.92013888888889	146.82986111111111	1.1597222222222223	0.3958333333333333	75.34722222222223	0.004310763888888889	435.4166666666667	1.4861111111111112	753.4722222222222	0.0	753.4722222222222	753.4722222222222	5.5829861111111105	27.71875	41.166666666666664	33.697916666666664	17.562152777777776	0.0	30.0	30.0	20.0625	670.625	0.6666666666666666
2020-02-17	75.34722222222223	28.256944444444443	661.2118055555555	2.724652777777778	4.884375	33.986111111111114	2.1156249999999996	32.26701388888889	1.3288194444444443	89.13715277777777	20.616666666666667	208.21875	141.20486111111111	3.0243055555555554	1.375	75.34722222222223	0.0025305555555555554	433.3576388888889	1.4861111111111112	695.3784722222222	0.0	695.3784722222222	695.3784722222222	5.560416666666666	27.77777777777778	33.454861111111114	31.81597222222222	17.913541666666667	1.6666666666666667	30.0	30.0	20.79861111111111	667.0833333333334	2.845486111111111
2020-02-18	71.52777777777777	27.961805555555557	663.3125	3.134027777777778	4.573611111111111	33.90972222222222	2.216666666666667	32.34861111111111	0.5902777777777778	88.92222222222222	21.125347222222224	208.29513888888889	128.28819444444446	2.1458333333333335	0.9409722222222222	71.52777777777777	0.0024586805555555555	433.15277777777777	1.4895833333333333	613.8055555555555	0.0	613.8055555555555	613.8055555555555	5.543749999999999	27.67361111111111	33.170138888888886	31.979166666666668	18.289930555555557	2.34375	30.0	30.0	24.02777777777778	586.6666666666666	2.1024305555555554
2020-02-19	63.888888888888886	29.15277777777778	681.5902777777778	2.560763888888889	4.216666666666667	38.06944444444444	2.0784722222222225	32.74131944444444	3.524652777777778	89.57291666666667	21.194791666666667	197.79166666666666	121.14583333333333	4.774305555555555	1.7430555555555556	63.888888888888886	0.002280902777777778	434.47222222222223	1.4861111111111112	639.8958333333334	0.0	639.8958333333334	639.8958333333334	5.503819444444444	28.475694444444443	37.479166666666664	32.53472222222222	19.108680555555555	4.739583333333333	30.0	30.0	19.694444444444443	670.5208333333334	4.833333333333333
2020-02-20	75.34722222222223	35.77777777777778	670.3090277777778	2.3829861111111112	4.121874999999999	32.201388888888886	2.1850694444444443	33.10138888888889	5.635416666666667	88.93576388888889	21.327430555555555	190.51388888888889	146.34722222222223	3.9652777777777777	1.6180555555555556	75.34722222222223	0.0022211805555555557	424.0486111111111	1.4861111111111112	746.0902777777778	0.0	746.0902777777778	746.0902777777778	5.5	35.21875	31.37152777777778	32.873263888888886	19.615972222222222	6.284722222222222	30.0	30.0	18.45138888888889	642.9166666666666	3.8541666666666665
2020-02-21	75.34722222222223	33.045138888888886	643.4097222222222	2.3493055555555555	4.123263888888889	32.732638888888886	2.134027777777778	33.79895833333333	8.584027777777777	89.04097222222222	21.381597222222222	192.41666666666666	147.06597222222223	1.9826388888888888	0.9965277777777778	75.34722222222223	0.002107986111111111	432.5486111111111	1.4861111111111112	753.4722222222222	0.0	753.4722222222222	753.4722222222222	5.455208333333334	32.5625	31.84375	33.75347222222222	20.275694444444444	9.059027777777779	30.0	30.0	18.194444444444443	629.0277777777778	1.9392361111111112
2020-02-22	75.34722222222223	33.375	654.0763888888889	2.3472222222222223	4.539236111111111	36.263888888888886	2.0923611111111113	33.840625	5.8375	89.31944444444444	21.584375	178.51041666666666	147.06597222222223	2.4444444444444446	1.0243055555555556	75.34722222222223	0.0022520833333333334	432.7916666666667	1.4861111111111112	753.4722222222222	0.0	753.4722222222222	753.4722222222222	5.401041666666667	32.732638888888886	35.35069444444444	33.770833333333336	20.33159722222222	9.1875	30.0	30.0	18.177083333333332	629.0277777777778	2.1805555555555554
2020-02-23	75.34722222222223	38.017361111111114	654.3125	2.3579861111111113	5.021875	35.763888888888886	1.8260416666666666	33.782986111111114	8.499305555555557	90.07222222222222	20.859027777777776	171.09027777777777	147.06597222222223	3.6631944444444446	0.625	75.34722222222223	0.0021184027777777776	426.41319444444446	1.4861111111111112	753.4722222222222	0.0	753.4722222222222	753.4722222222222	5.439236111111111	37.5	34.260416666666664	33.795138888888886	20.42534722222222	13.256944444444445	30.0	30.0	18.260416666666668	629.0277777777778	3.4444444444444446
2020-02-24	73.26388888888889	32.43055555555556	653.8923611111111	2.351388888888889	5.223263888888889	63.017361111111114	1.8218750000000001	33.624652777777776	7.783680555555555	90.19201388888888	20.93298611111111	156.17361111111111	142.96180555555554	5.125	2.267361111111111	75.0	0.0015989583333333333	401.49652777777777	1.4861111111111112	753.4722222222222	0.0	753.4722222222222	753.4722222222222	5.475	31.73611111111111	61.208333333333336	33.59027777777778	20.358680555555555	11.284722222222221	29.98263888888889	29.98263888888889	18.208333333333332	636.1111111111111	4.753472222222222
2020-02-25	68.40277777777777	33.770833333333336	649.7847222222222	2.3072916666666665	5.228472222222222	37.56944444444444	2.119097222222222	32.75277777777777	9.879166666666666	88.97395833333333	21.15173611111111	199.51388888888889	106.02430555555556	3.9027777777777777	1.5763888888888888	70.83333333333333	0.0021267361111111114	429.0416666666667	1.4861111111111112	753.4722222222222	0.0	753.4722222222222	753.4722222222222	5.489583333333333	33.21875	32.642361111111114	31.28472222222222	20.270833333333332	9.322916666666666	30.0	30.0	17.6875	632.5694444444445	3.4027777777777777
2020-02-26	75.69444444444444	32.951388888888886	652.6909722222222	2.722916666666667	5.230208333333334	42.177083333333336	2.064583333333333	33.63090277777778	12.391319444444443	88.86284722222223	20.897222222222222	193.13888888888889	145.68402777777777	3.392361111111111	1.0451388888888888	75.69444444444444	0.001820486111111111	425.4895833333333	1.4861111111111112	742.6701388888889	0.0	742.6701388888889	742.6701388888889	5.497222222222223	32.454861111111114	40.673611111111114	33.36805555555556	20.342361111111114	11.784722222222221	30.0	30.0	20.99652777777778	616.2152777777778	3.4618055555555554
2020-02-27	75.69444444444444	41.09722222222222	682.9097222222222	2.9166666666666665	5.264236111111111	53.298611111111114	1.7569444444444444	34.17534722222222	14.766666666666667	90.50833333333334	21.118055555555557	168.85763888888889	147.75	6.03125	1.7951388888888888	75.69444444444444	0.0015885416666666667	405.9166666666667	1.4861111111111112	758.3333333333334	0.0	758.3333333333334	758.3333333333334	5.480555555555556	40.40972222222222	51.666666666666664	33.954861111111114	20.388194444444444	11.28125	30.0	30.0	22.37847222222222	615.5208333333334	5.982638888888889
2020-02-28	75.69444444444444	32.357638888888886	662.40625	2.923958333333333	5.160069444444444	39.34722222222222	2.090625	34.5125	10.344444444444443	89.30069444444445	21.410069444444446	198.92013888888889	147.66319444444446	3.482638888888889	1.4513888888888888	75.69444444444444	0.0019343750000000001	427.40277777777777	1.4861111111111112	758.8055555555555	0.0	758.8055555555555	758.8055555555555	5.4006944444444445	31.76388888888889	38.84375	33.78125	20.177777777777777	10.791666666666666	30.0	30.0	22.427083333333332	615.5208333333334	3.3229166666666665
2020-02-29	66.31944444444444	32.416666666666664	656.8993055555555	2.935763888888889	5.167013888888889	33.5625	2.0725694444444445	33.88298611111111	9.34375	89.31180555555555	21.321875	187.95138888888889	126.06944444444444	2.7569444444444446	1.3819444444444444	66.31944444444444	0.002466666666666667	427.09027777777777	1.4861111111111112	704.4340277777778	0.0	704.4340277777778	704.4340277777778	5.287847222222222	31.54861111111111	32.454861111111114	33.61805555555556	19.94375	8.17013888888889	30.0	30.0	22.51736111111111	615.4166666666666	2.626736111111111
2020-03-01	61.80555555555556	32.270833333333336	650.8576388888889	2.9319444444444445	5.214930555555556	45.451388888888886	2.1434027777777778	33.75590277777778	14.215972222222222	88.97430555555555	21.359375	186.00347222222223	115.58680555555556	1.7708333333333333	0.7291666666666666	61.861111111111114	0.002048263888888889	432.6701388888889	1.4861111111111112	663.5833333333334	0.0	663.5833333333334	663.5833333333334	5.248263888888889	31.54513888888889	44.44097222222222	32.951388888888886	20.095833333333335	9.940972222222221	30.0	30.0	22.489583333333332	615.4166666666666	1.6944444444444444
2020-03-02	76.04166666666667	35.41319444444444	637.7986111111111	2.9319444444444445	5.348958333333333	32.56944444444444	1.7628472222222222	33.75902777777778	9.666666666666666	90.36493055555555	20.646875	175.11111111111111	147.75	4.0625	1.1666666666666667	76.04166666666667	0.0015475694444444443	396.9548611111111	1.4861111111111112	763.1944444444445	0.0	763.1944444444445	763.1944444444445	5.226736111111111	34.920138888888886	31.37152777777778	33.763888888888886	19.986805555555556	12.5	30.0	30.0	22.489583333333332	611.7708333333334	3.9618055555555554
2020-03-03	54.861111111111114	31.583333333333332	662.4270833333334	2.95	5.388888888888889	31.67013888888889	2.289236111111111	33.10659722222223	9.06423611111111	89.02395833333334	21.99513888888889	225.55902777777777	103.76041666666667	5.232638888888889	2.6493055555555554	54.861111111111114	0.002117361111111111	425.18055555555554	1.4861111111111112	509.41319444444446	0.0	509.41319444444446	509.41319444444446	5.159722222222222	31.03472222222222	31.020833333333332	32.416666666666664	20.24375	7.878472222222222	30.0	30.0	22.625	615.3125	5.145833333333333
2020-03-04	55.90277777777778	31.69097222222222	700.0243055555555	3.0125	5.445833333333334	34.5	2.267361111111111	31.902430555555554	7.494791666666667	89.21319444444445	22.1875	205.59027777777777	100.59027777777777	7.947916666666667	3.6666666666666665	55.91319444444444	0.0020701388888888887	406.27777777777777	1.4861111111111112	499.12847222222223	0.0	499.12847222222223	499.12847222222223	5.112847222222222	31.15277777777778	32.97222222222222	31.604166666666668	20.277083333333334	7.1875	30.0	30.0	23.274305555555557	593.4375	7.958333333333333
2020-03-05	76.38888888888889	37.104166666666664	630.5486111111111	3.0416666666666665	5.513888888888889	41.302083333333336	1.9027777777777777	33.776041666666664	12.058333333333334	89.73333333333333	20.965625000000003	173.15277777777777	150.48611111111111	7.652777777777778	2.7395833333333335	76.38888888888889	0.001548611111111111	389.3576388888889	1.4861111111111112	765.625	0.0	765.625	765.625	5.077430555555555	36.74652777777778	39.65277777777778	33.732638888888886	20.471180555555556	13.854166666666666	30.0	30.0	23.51388888888889	593.3333333333334	7.600694444444445
2020-03-06	77.08333333333333	31.104166666666668	665.6284722222222	3.0416666666666665	5.420486111111111	30.572916666666668	2.2784722222222222	33.83645833333333	5.896875	89.24930555555555	22.433680555555554	222.13541666666666	146.70138888888889	6.697916666666667	2.111111111111111	77.08333333333333	0.0023052083333333336	413.43055555555554	1.4861111111111112	717.6597222222222	0.0	717.6597222222222	717.6597222222222	5.072569444444444	30.552083333333332	30.118055555555557	33.43055555555556	20.444444444444443	8.180555555555555	30.0	30.0	23.51388888888889	593.3333333333334	6.708333333333333
2020-03-07	54.861111111111114	31.100694444444443	650.3888888888889	3.0319444444444446	5.760763888888889	31.697916666666668	2.322222222222222	31.45729166666667	8.445486111111112	89.04722222222222	22.160416666666666	228.84722222222223	107.02083333333333	6.309027777777778	3.361111111111111	54.861111111111114	0.002298611111111111	417.4270833333333	1.4861111111111112	537.7465277777778	0.0	537.7465277777778	537.7465277777778	5.06875	30.57986111111111	31.072916666666668	30.961805555555557	20.316666666666666	8.07638888888889	30.0	30.0	23.44097222222222	593.3333333333334	6.322916666666667
2020-03-08	77.08333333333333	32.298611111111114	565.09375	3.037152777777778	6.293055555555556	30.211805555555557	1.7312500000000002	34.923611111111114	12.703472222222222	91.01354166666667	21.313888888888886	191.01736111111111	150.39930555555554	7.038194444444445	3.4930555555555554	77.08333333333333	0.0016513888888888889	345.05902777777777	1.4861111111111112	755.8090277777778	0.0	755.8090277777778	755.8090277777778	5.071875	31.572916666666668	29.302083333333332	34.33680555555556	20.338194444444444	10.760416666666666	30.0	30.0	23.479166666666668	593.3333333333334	7.03125
2020-03-09	75.69444444444444	35.59027777777778	557.2048611111111	3.546180555555556	6.203472222222222	43.1875	2.2065972222222223	31.09861111111111	12.01875	88.7045138888889	21.46875	223.33680555555554	146.41666666666666	9.944444444444445	4.621527777777778	77.77777777777777	0.0018333333333333335	359.21527777777777	1.4861111111111112	744.6597222222222	0.0	744.6597222222222	744.6597222222222	5.057291666666667	35.010416666666664	41.920138888888886	30.833333333333332	20.644791666666666	8.788194444444445	30.0	30.0	27.322916666666668	569.8923611111111	10.034722222222221
2020-03-10	77.77777777777777	30.538194444444443	612.8506944444445	3.5732638888888886	6.360069444444445	51.677083333333336	1.5246527777777779	34.521874999999994	2.3052083333333333	92.10590277777777	21.639930555555555	168.84722222222223	150.53125	3.25	0.8819444444444444	77.77777777777777	0.0017916666666666667	383.4895833333333	1.4895833333333333	762.2986111111111	0.0	762.2986111111111	762.2986111111111	5.041319444444444	30.125	51.19444444444444	34.557291666666664	20.15347222222222	7.260416666666667	30.0	30.0	27.43402777777778	573.3506944444445	3.013888888888889
2020-03-11	61.458333333333336	30.30902777777778	601.5520833333334	3.4055555555555554	6.223263888888889	31.11111111111111	2.099652777777778	32.83159722222222	0.979513888888889	90.00173611111111	22.331249999999997	224.36111111111111	115.19097222222223	11.145833333333334	5.315972222222222	61.458333333333336	0.002387152777777778	377.7361111111111	1.4861111111111112	623.7430555555555	0.0	623.7430555555555	623.7430555555555	5.045486111111111	29.895833333333332	30.59027777777778	32.607638888888886	20.33298611111111	4.222222222222222	30.0	30.0	26.07986111111111	595.7465277777778	11.197916666666666
2020-03-12	55.208333333333336	29.770833333333332	705.7256944444445	3.4677083333333334	6.061458333333333	30.65277777777778	2.2958333333333334	33.17951388888889	3.457638888888889	89.36354166666666	22.844444444444445	243.74652777777777	100.25694444444444	2.732638888888889	1.1527777777777777	55.208333333333336	0.003076388888888889	450.5208333333333	1.4861111111111112	509.47222222222223	0.0	509.47222222222223	509.47222222222223	5.189583333333333	29.243055555555557	30.09027777777778	32.697916666666664	20.447222222222223	3.7534722222222223	30.0	30.0	26.72222222222222	591.6666666666666	2.2430555555555554
2020-03-13	72.22222222222223	31.25	745.6041666666666	3.4131944444444446	6.115972222222222	46.045138888888886	1.9017361111111113	36.52777777777778	4.663194444444445	90.71631944444444	22.258333333333333	195.47569444444446	138.68402777777777	4.947916666666667	2.1770833333333335	72.22222222222223	0.002173611111111111	433.4479166666667	1.4861111111111112	695.7986111111111	0.0	695.7986111111111	695.7986111111111	5.426041666666666	30.84722222222222	45.12847222222222	36.44965277777778	20.72326388888889	8.07986111111111	30.0	30.0	26.305555555555557	570.6493055555555	4.758680555555555
2020-03-14	61.80555555555556	30.416666666666668	643.0416666666666	3.4222222222222225	5.920138888888889	47.114583333333336	2.408333333333333	32.29826388888889	10.202430555555557	88.86909722222222	23.086458333333333	216.09375	118.57638888888889	8.729166666666666	4.21875	61.80555555555556	0.0018309027777777776	416.0729166666667	1.4861111111111112	588.1388888888889	0.0	588.1388888888889	588.1388888888889	5.435069444444444	29.881944444444443	45.05902777777778	32.53819444444444	21.861805555555556	7.944444444444445	30.0	30.0	26.381944444444443	570.1909722222222	8.730902777777779
2020-03-15	78.47222222222223	30.083333333333332	635.28125	3.3319444444444444	5.838888888888889	51.72569444444444	1.9677083333333334	36.16631944444444	6.148958333333334	90.11701388888889	22.237499999999997	190.74305555555554	150.79513888888889	9.92361111111111	5.135416666666667	78.47222222222223	0.0020600694444444447	400.8229166666667	1.4861111111111112	753.2743055555555	0.0	753.2743055555555	753.2743055555555	5.379166666666666	29.493055555555557	50.982638888888886	36.114583333333336	20.78125	6.583333333333333	30.0	30.0	25.524305555555557	574.40625	9.95486111111111
2020-03-16	56.94444444444444	28.427083333333332	651.2361111111111	3.7840277777777778	5.814930555555556	31.34722222222222	2.7739583333333333	29.265972222222224	3.060416666666667	88.146875	23.694097222222222	245.23611111111111	103.42013888888889	11.180555555555555	5.802083333333333	56.94444444444444	0.0021802083333333335	387.9583333333333	1.4861111111111112	558.1041666666666	0.0	558.1041666666666	558.1041666666666	5.481249999999999	27.90972222222222	29.333333333333332	29.0	21.550694444444446	7.664930555555555	30.0	30.0	29.104166666666668	569.1354166666666	11.13888888888889
2020-03-17	54.513888888888886	26.288194444444443	667.4930555555555	3.757986111111111	6.064583333333333	31.56597222222222	3.176736111111111	27.33090277777778	8.605208333333334	86.04444444444444	23.569791666666667	258.35069444444446	95.12847222222223	2.295138888888889	1.2986111111111112	54.513888888888886	0.0021690972222222224	450.4791666666667	1.4861111111111112	655.15625	5.788194444444445	655.15625	655.15625	5.589583333333334	25.92361111111111	31.10763888888889	27.09027777777778	22.039583333333333	8.472222222222221	30.0	30.0	28.92013888888889	571.1909722222222	2.28125
2020-03-18	64.23611111111111	27.180555555555557	718.03125	3.3597222222222225	6.202083333333333	32.517361111111114	2.4371527777777775	34.963541666666664	0.0	89.021875	23.410416666666666	218.80902777777777	123.80902777777777	5.059027777777778	2.6805555555555554	64.23611111111111	0.0022899305555555555	432.00694444444446	1.4861111111111112	1000.0	0.0	1000.0	1000.0	5.701388888888889	26.57986111111111	31.32638888888889	34.81944444444444	21.22326388888889	3.0902777777777777	30.0	30.0	25.899305555555557	572.5590277777778	5.019097222222222
2020-03-19	78.81944444444444	29.10763888888889	803.5381944444445	3.2315972222222222	6.093055555555555	34.822916666666664	2.463888888888889	35.452083333333334	2.2416666666666667	88.97569444444444	23.92534722222222	200.30208333333334	152.80555555555554	6.534722222222222	3.170138888888889	78.81944444444444	0.0022256944444444446	446.64930555555554	1.4861111111111112	770.2986111111111	0.0	770.2986111111111	770.2986111111111	5.740277777777778	28.30902777777778	34.35069444444444	35.291666666666664	21.171875	3.9340277777777777	30.0	30.0	24.76736111111111	573.0833333333334	6.496527777777778
2020-03-20	78.81944444444444	24.72222222222222	716.2222222222222	3.1222222222222222	5.892708333333334	38.010416666666664	2.3541666666666665	35.42951388888889	1.6291666666666667	88.63611111111112	22.234027777777776	214.49305555555554	152.03819444444446	4.194444444444445	1.8888888888888888	78.81944444444444	0.0023010416666666665	466.6145833333333	1.4861111111111112	762.7951388888889	0.0	762.7951388888889	762.7951388888889	5.785069444444444	24.461805555555557	37.239583333333336	35.248263888888886	20.271875	5.253472222222222	30.0	30.0	24.020833333333332	573.28125	4.197916666666667
2020-03-21	53.47222222222222	23.73263888888889	725.2048611111111	3.7836805555555557	6.003125000000001	34.895833333333336	3.5965277777777778	24.773263888888888	20.954166666666666	84.259375	23.469791666666666	290.60069444444446	93.44791666666667	1.3784722222222223	0.6631944444444444	53.47222222222222	0.0029704861111111112	512.7326388888889	1.4861111111111112	432.03125	0.0	432.03125	432.03125	5.706944444444444	23.20486111111111	34.107638888888886	24.05902777777778	21.890625	8.76736111111111	30.0	30.0	29.118055555555557	570.9618055555555	1.3229166666666667
2020-03-22	53.47222222222222	26.88888888888889	744.875	4.106597222222223	6.346180555555556	32.49305555555556	3.540277777777778	23.119444444444444	20.97222222222222	84.64444444444445	23.699305555555554	292.8229166666667	93.17361111111111	1.4930555555555556	0.6701388888888888	53.47222222222222	0.002829861111111111	511.49652777777777	1.4861111111111112	432.2986111111111	0.0	432.2986111111111	432.2986111111111	5.627083333333333	26.26388888888889	31.71875	22.74652777777778	22.030555555555555	8.07986111111111	30.0	30.0	31.649305555555557	570.1180555555555	1.4635416666666667
2020-03-23	45.138888888888886	31.913194444444443	728.2013888888889	4.281944444444445	6.807986111111111	27.586805555555557	3.3305555555555557	25.13611111111111	22.109722222222224	85.66319444444444	23.972569444444446	282.25694444444446	83.01041666666667	1.4513888888888888	0.71875	45.138888888888886	0.002636111111111111	513.4548611111111	1.4861111111111112	430.3958333333333	0.0	430.3958333333333	430.3958333333333	5.49375	31.375	26.614583333333332	24.729166666666668	22.319791666666667	8.159722222222221	31.118055555555557	31.118055555555557	33.045138888888886	537.1666666666666	1.4548611111111112
2020-03-24	46.18055555555556	29.67361111111111	758.4027777777778	4.139583333333333	7.117361111111112	28.76736111111111	3.1527777777777777	25.194444444444443	13.26701388888889	86.96493055555555	24.234722222222224	286.5138888888889	85.07638888888889	2.2430555555555554	1.1805555555555556	46.18055555555556	0.0028368055555555555	514.8229166666666	1.4861111111111112	431.4236111111111	0.0	431.4236111111111	431.4236111111111	5.264930555555555	28.930555555555557	28.34722222222222	25.04513888888889	22.1875	7.076388888888889	32.0	32.0	31.774305555555557	536.8819444444445	2.1527777777777777
2020-03-25	44.791666666666664	29.42361111111111	768.2986111111111	4.826041666666666	6.259027777777778	31.79513888888889	3.1375	25.619791666666668	15.121875000000001	87.1	24.300694444444446	287.2986111111111	82.22222222222223	2.5625	1.4444444444444444	44.791666666666664	0.0029340277777777776	510.90625	1.4861111111111112	429.09027777777777	0.0	429.09027777777777	429.09027777777777	5.088541666666667	28.78125	30.458333333333332	25.350694444444443	22.12777777777778	7.201388888888889	32.0	32.0	37.079861111111114	514.7777777777778	2.4496527777777777
2020-03-26	45.833333333333336	28.336805555555557	733.2881944444445	4.869097222222222	5.450347222222223	30.572916666666668	3.067013888888889	25.914583333333333	9.967708333333333	87.14270833333333	24.10486111111111	285.00347222222223	85.23263888888889	1.8680555555555556	0.9861111111111112	45.833333333333336	0.002906944444444444	510.7673611111111	1.4861111111111112	438.1770833333333	0.0	438.1770833333333	438.1770833333333	5.003125000000001	27.729166666666668	29.760416666666668	25.739583333333332	22.12222222222222	6.96875	32.0	32.0	37.40625	514.7604166666666	1.8680555555555556
2020-03-27	45.138888888888886	28.20138888888889	728.2256944444445	4.128819444444444	5.319444444444445	32.107638888888886	2.8336805555555555	26.62326388888889	9.727777777777778	88.30833333333334	24.211805555555557	277.8125	83.625	2.4409722222222223	1.2604166666666667	45.138888888888886	0.0027552083333333335	504.9375	1.4861111111111112	433.1076388888889	0.0	433.1076388888889	433.1076388888889	4.848958333333333	27.47222222222222	31.07986111111111	26.32638888888889	21.678819444444443	5.461805555555555	32.0	32.0	31.70486111111111	522.9791666666666	2.3680555555555554
2020-03-28	43.05555555555556	27.288194444444443	717.8298611111111	3.9972222222222222	5.148263888888889	31.45486111111111	2.986458333333333	25.595138888888886	14.394097222222221	87.19201388888888	23.69097222222222	287.87847222222223	79.67708333333333	2.923611111111111	1.3298611111111112	43.05555555555556	0.00290625	512.2118055555555	1.4861111111111112	411.1666666666667	0.0	411.1666666666667	411.1666666666667	5.016319444444445	26.90277777777778	30.819444444444443	25.350694444444443	21.983333333333334	7.305555555555555	32.0	32.0	30.788194444444443	520.3020833333334	2.8854166666666665
2020-03-29	41.31944444444444	34.03819444444444	710.9861111111111	4.045833333333333	5.070486111111111	26.836805555555557	2.8597222222222225	26.071875	19.601388888888888	86.85555555555555	23.054166666666667	275.93402777777777	62.729166666666664	2.1944444444444446	1.0902777777777777	41.31944444444444	0.0026628472222222223	478.31597222222223	1.4861111111111112	479.62847222222223	0.0	479.62847222222223	479.62847222222223	5.220486111111111	32.75694444444444	25.114583333333332	25.928819444444443	22.233333333333334	8.54861111111111	31.73263888888889	31.73263888888889	31.20486111111111	559.6736111111111	2.1979166666666665
2020-03-30	59.72222222222222	38.822916666666664	693.0451388888889	3.3541666666666665	5.032986111111111	22.510416666666668	2.226736111111111	34.57465277777778	10.674652777777778	90.18854166666667	24.220833333333335	234.46875	93.375	5.236111111111111	2.5868055555555554	59.72222222222222	0.001780902777777778	448.69444444444446	1.4861111111111112	584.2777777777778	0.0	584.2777777777778	584.2777777777778	5.382986111111111	38.125	21.788194444444443	34.208333333333336	22.779861111111114	7.975694444444445	32.0	32.0	25.74652777777778	542.2881944444445	5.444444444444445
2020-03-31	42.361111111111114	41.15972222222222	692.6631944444445	4.053819444444445	5.092013888888889	19.993055555555557	3.069097222222222	25.530902777777776	13.782291666666667	87.45138888888889	24.547569444444445	302.2326388888889	77.01736111111111	9.163194444444445	4.579861111111111	42.361111111111114	0.0027944444444444444	436.5208333333333	1.4861111111111112	431.15625	0.0	431.15625	431.15625	5.500694444444445	40.6875	19.239583333333332	24.961805555555557	22.394444444444446	8.307291666666666	32.0	32.0	31.291666666666668	518.3472222222222	9.225694444444445
2020-04-01	57.986111111111114	31.45138888888889	735.4027777777778	3.513888888888889	5.255208333333333	30.319444444444443	2.1322916666666667	34.75972222222222	6.373958333333333	90.48784722222223	24.014583333333334	221.42708333333334	106.06597222222223	5.934027777777778	3.013888888888889	57.986111111111114	0.001567361111111111	403.63194444444446	1.4861111111111112	602.3055555555555	0.0	602.3055555555555	602.3055555555555	5.645833333333333	30.791666666666668	29.54513888888889	34.583333333333336	22.029861111111114	6.465277777777778	32.0	32.0	27.14236111111111	523.8576388888889	6.003472222222222
2020-04-02	58.68055555555556	30.12152777777778	666.5104166666666	3.810416666666667	5.108680555555555	30.725694444444443	2.023263888888889	34.392361111111114	2.3159722222222223	90.8736111111111	23.525694444444444	220.9375	103.35416666666667	9.14236111111111	4.607638888888889	58.68055555555556	0.0021506944444444442	388.80555555555554	1.4861111111111112	557.8159722222222	0.0	557.8159722222222	557.8159722222222	5.834722222222222	29.583333333333332	30.131944444444443	34.16319444444444	21.599305555555556	5.253472222222222	32.0	32.0	29.23263888888889	517.8333333333334	9.1875
2020-04-03	67.70833333333333	28.5	708.0243055555555	4.517708333333333	4.792361111111111	26.774305555555557	2.4149305555555554	29.552083333333332	1.3579861111111111	89.56631944444445	23.62847222222222	258.33680555555554	116.28472222222223	4.305555555555555	2.375	67.70833333333333	0.002557638888888889	437.9791666666667	1.4861111111111112	592.5972222222222	0.0	592.5972222222222	592.5972222222222	5.976041666666667	27.93402777777778	26.274305555555557	29.322916666666668	21.31527777777778	5.631944444444445	32.0	32.0	34.673611111111114	514.6770833333334	3.892361111111111
2020-04-04	45.833333333333336	29.09375	663.3020833333334	4.199999999999999	4.677777777777778	26.35763888888889	3.216666666666667	23.298263888888886	3.407986111111111	86.71111111111111	23.70590277777778	313.59027777777777	81.30555555555556	14.1875	7.097222222222222	45.833333333333336	0.003777430555555556	371.08680555555554	1.4861111111111112	415.7986111111111	0.0	415.7986111111111	415.7986111111111	6.0829861111111105	28.510416666666668	25.96527777777778	23.11111111111111	20.672222222222224	3.5416666666666665	32.0	32.0	32.197916666666664	557.2465277777778	14.034722222222221
2020-04-05	45.486111111111114	28.552083333333332	709.2256944444445	4.308333333333334	4.959375	25.586805555555557	3.783333333333333	21.843055555555555	3.917361111111111	83.76145833333334	23.622569444444444	318.3576388888889	80.36458333333333	13.84375	6.944444444444445	45.486111111111114	0.004769444444444444	530.6805555555555	1.5593750000000002	418.72222222222223	0.0	418.72222222222223	418.72222222222223	6.125694444444445	27.979166666666668	25.506944444444443	21.57986111111111	20.821527777777778	3.5972222222222223	32.0	32.0	33.15972222222222	556.4375	13.82638888888889
2020-04-06	51.388888888888886	27.65625	672.5	4.105555555555556	5.311111111111111	29.104166666666668	3.707291666666667	26.14340277777778	1.3041666666666667	84.27569444444445	23.617708333333333	299.4375	91.0	13.368055555555555	6.725694444444445	51.388888888888886	0.004399305555555556	519.8645833333334	2.5638888888888887	428.99652777777777	0.0	428.99652777777777	428.99652777777777	6.169097222222223	27.194444444444443	28.37152777777778	26.12847222222222	20.763541666666665	1.0763888888888888	32.0	32.0	31.572916666666668	557.3298611111111	13.28125
2020-04-07	43.05555555555556	27.86111111111111	705.5173611111111	4.412152777777778	5.411458333333333	30.118055555555557	4.359375	25.38888888888889	3.4034722222222222	83.4625	25.155555555555555	305.65277777777777	76.30208333333333	13.881944444444445	7.055555555555555	43.05555555555556	0.004197916666666667	507.1875	3.1947916666666667	377.10069444444446	0.0	377.10069444444446	377.10069444444446	6.14375	27.416666666666668	28.79861111111111	25.1875	21.03402777777778	3.1284722222222223	32.0	32.0	33.88194444444444	566.2152777777778	13.59201388888889
2020-04-08	33.333333333333336	27.4375	710.40625	4.34375	5.336458333333334	22.288194444444443	3.9718750000000003	21.023958333333333	0.36770833333333336	84.90104166666667	25.495833333333334	286.9375	63.041666666666664	23.67013888888889	11.743055555555555	33.333333333333336	0.003863888888888889	504.90625	2.507638888888889	420.47569444444446	0.0	420.47569444444446	420.47569444444446	6.134722222222222	27.03125	21.631944444444443	20.979166666666668	20.896527777777777	0.7291666666666666	32.0	32.0	33.357638888888886	566.3541666666666	23.33159722222222
2020-04-09	34.72222222222222	27.260416666666668	678.3715277777778	4.309027777777778	5.349652777777778	21.82986111111111	4.177083333333333	19.501041666666666	1.4784722222222222	82.36770833333334	24.23923611111111	285.90277777777777	66.11111111111111	30.84722222222222	15.42361111111111	34.72222222222222	0.0032413194444444442	583.9305555555555	2.4899305555555555	427.87152777777777	0.0	427.87152777777777	427.87152777777777	6.0673611111111105	26.711805555555557	20.916666666666668	19.333333333333332	20.75486111111111	1.6145833333333333	32.0	32.0	33.10069444444444	566.3472222222222	30.546875
2020-04-10	33.333333333333336	15.614583333333334	661.4236111111111	4.587152777777778	5.257291666666666	29.80902777777778	4.659027777777777	15.477083333333333	8.086458333333333	79.10243055555556	23.29965277777778	306.8888888888889	59.78472222222222	25.041666666666668	12.524305555555555	33.333333333333336	0.003715625	592.96875	2.497916666666667	368.58680555555554	0.0	368.58680555555554	368.58680555555554	5.979166666666667	15.493055555555555	28.833333333333332	15.428819444444445	20.521527777777777	5.041666666666667	32.0	32.0	35.28472222222222	576.3368055555555	25.052083333333332
2020-04-11	32.638888888888886	16.413194444444443	685.8229166666666	4.619791666666667	5.170486111111111	28.79861111111111	4.610069444444445	17.788194444444443	2.0350694444444444	80.9388888888889	24.44027777777778	308.90972222222223	59.03125	22.552083333333332	11.288194444444445	32.638888888888886	0.0038208333333333336	537.0659722222222	2.4517361111111113	379.21180555555554	0.0	379.21180555555554	379.21180555555554	5.896875	16.03472222222222	28.274305555555557	17.649305555555557	21.039236111111112	2.3680555555555554	32.0	32.0	35.53819444444444	575.9791666666666	22.586805555555557
2020-04-12	30.208333333333332	16.583333333333332	696.7048611111111	4.427083333333333	5.148611111111111	27.32986111111111	4.244791666666667	12.448263888888889	0.0	81.98194444444444	24.072916666666668	247.61805555555554	57.41319444444444	19.4375	9.75	30.208333333333332	0.0032184027777777775	542.4791666666666	2.5795138888888887	382.90972222222223	0.0	382.90972222222223	382.90972222222223	5.866319444444445	15.979166666666666	26.458333333333332	12.36111111111111	20.941666666666666	0.20833333333333334	32.0	32.0	34.00694444444444	571.5659722222222	19.432291666666668
2020-04-13	39.236111111111114	16.319444444444443	715.84375	4.236111111111111	5.074999999999999	35.395833333333336	3.933680555555556	18.30138888888889	9.394444444444444	81.31180555555555	22.31423611111111	269.75694444444446	68.8125	8.854166666666666	4.46875	39.236111111111114	0.002820138888888889	599.5659722222222	2.6538194444444443	436.3263888888889	0.0	436.3263888888889	436.3263888888889	5.862152777777777	15.684027777777779	35.111111111111114	18.09722222222222	21.022916666666667	3.7222222222222223	32.0	32.0	32.62152777777778	583.5	8.67013888888889
2020-04-14	60.416666666666664	16.68402777777778	734.9826388888889	3.3555555555555556	5.028819444444444	33.8125	3.1194444444444445	17.37777777777778	2.539236111111111	85.09826388888888	22.77847222222222	235.32986111111111	99.58333333333333	5.885416666666667	2.8819444444444446	60.416666666666664	0.002001388888888889	526.2743055555555	2.7618055555555556	520.5208333333334	0.0	520.5208333333334	520.5208333333334	5.870833333333334	16.39236111111111	32.89930555555556	17.072916666666668	21.125	2.9340277777777777	32.0	32.0	25.90625	615.4861111111111	5.258680555555555
2020-04-15	32.638888888888886	17.32638888888889	710.4444444444445	4.677430555555556	4.891666666666667	30.350694444444443	3.9965277777777777	15.332291666666666	2.022222222222222	82.7329861111111	23.44201388888889	302.43402777777777	57.71180555555556	14.23263888888889	7.145833333333333	32.638888888888886	0.0031371527777777778	543.2986111111111	2.542361111111111	385.1145833333333	0.0	385.1145833333333	385.1145833333333	5.846875000000001	16.993055555555557	29.458333333333332	15.243055555555555	21.214583333333334	3.7569444444444446	32.0	32.0	35.892361111111114	690.1840277777778	14.003472222222221
2020-04-16	29.86111111111111	15.73263888888889	678.03125	4.847222222222222	4.850694444444445	29.92013888888889	4.355902777777778	12.40798611111111	2.2802083333333334	80.90659722222222	23.380208333333332	296.2708333333333	56.802083333333336	18.23611111111111	9.10763888888889	29.86111111111111	0.0035305555555555554	526.2638888888889	2.511111111111111	401.8923611111111	0.0	401.8923611111111	401.8923611111111	5.8076388888888895	15.381944444444445	28.93402777777778	12.35763888888889	21.067708333333332	4.177083333333333	32.0	32.0	37.1875	796.6423611111111	17.94097222222222
2020-04-17	31.25	14.95486111111111	694.5868055555555	4.653819444444444	4.921875	31.67013888888889	4.305208333333334	11.506250000000001	5.30625	80.59861111111111	23.000694444444445	304.0451388888889	59.86805555555556	11.440972222222221	5.729166666666667	31.25	0.0037847222222222223	630.4270833333334	2.584722222222222	422.3888888888889	0.0	422.3888888888889	422.3888888888889	5.772916666666666	14.64236111111111	30.739583333333332	13.774305555555555	21.20034722222222	5.746527777777778	32.0	32.0	35.68402777777778	667.0833333333334	11.260416666666666
2020-04-18	75.0	16.739583333333332	731.3576388888889	3.169791666666667	5.003125000000001	51.736111111111114	3.0541666666666667	13.187847222222222	2.2944444444444443	86.08576388888889	23.376041666666666	217.36458333333334	132.07986111111111	9.940972222222221	4.40625	75.0	0.002455208333333333	486.25	2.710763888888889	596.4131944444445	0.0	596.4131944444445	596.4131944444445	5.808333333333334	16.194444444444443	50.451388888888886	12.965277777777779	20.905208333333334	1.0555555555555556	32.0	32.0	24.42013888888889	619.0625	9.869791666666666
2020-04-19	27.430555555555557	15.909722222222221	708.6493055555555	4.688541666666667	4.918749999999999	28.96527777777778	4.65	12.040624999999999	2.3663194444444446	79.61770833333334	23.290972222222223	317.63194444444446	51.677083333333336	11.253472222222221	5.409722222222222	27.430555555555557	0.004102430555555555	656.6840277777778	2.5625	375.8958333333333	0.0	375.8958333333333	375.8958333333333	5.822222222222222	15.479166666666666	27.92013888888889	12.229166666666666	21.185069444444444	1.1006944444444444	32.0	32.0	35.989583333333336	581.8611111111111	11.13888888888889
2020-04-20	27.083333333333332	14.211805555555555	687.4236111111111	4.795486111111112	4.990277777777778	45.65625	5.4625	11.24861111111111	6.855208333333334	76.0298611111111	22.943055555555556	290.52777777777777	50.37847222222222	6.788194444444445	3.454861111111111	27.083333333333332	0.0041111111111111105	651.2743055555555	2.5697916666666667	372.0763888888889	0.0	372.0763888888889	372.0763888888889	5.776388888888889	13.684027777777779	44.62847222222222	11.649305555555555	21.060069444444444	2.8125	32.0	32.0	36.795138888888886	585.3854166666666	6.753472222222222
2020-04-21	26.73611111111111	14.934027777777779	682.0173611111111	4.765625	4.983333333333333	30.802083333333332	5.402777777777778	12.125347222222222	6.547222222222222	76.52361111111111	23.634027777777778	323.9236111111111	50.177083333333336	7.003472222222222	3.3993055555555554	26.73611111111111	0.004393402777777778	667.5520833333334	2.2190972222222225	249.20138888888889	0.0	249.20138888888889	249.20138888888889	5.757986111111111	14.121527777777779	30.14236111111111	12.01736111111111	21.80625	3.1875	32.0	32.0	36.56597222222222	581.6944444444445	6.909722222222222
2020-04-22	26.73611111111111	15.065972222222221	688.6458333333334	4.795138888888889	5.064930555555556	29.86111111111111	5.507986111111111	9.750694444444443	5.735416666666667	76.76180555555555	23.896875	313.10069444444446	35.708333333333336	11.434027777777779	5.753472222222222	26.73611111111111	0.004407986111111112	661.2569444444445	2.1618055555555555	103.30208333333333	0.0	103.30208333333333	103.30208333333333	5.745138888888889	14.930555555555555	29.760416666666668	10.48263888888889	21.263541666666665	2.888888888888889	32.0	32.0	36.791666666666664	581.6076388888889	11.350694444444445
2020-04-23	26.38888888888889	14.913194444444445	670.71875	4.596875000000001	5.198611111111111	27.75	4.913541666666666	8.891319444444443	5.550347222222222	80.2017361111111	24.45659722222222	300.6041666666667	25.694444444444443	22.76736111111111	11.489583333333334	26.38888888888889	0.0039364583333333335	528.6875	2.0315972222222225	0.0	0.0	0.0	0.0	5.703472222222222	14.48611111111111	27.40625	9.302083333333334	20.976041666666667	2.9618055555555554	32.0	32.0	35.326388888888886	585.1493055555555	22.56597222222222
2020-04-24	26.041666666666668	14.28125	699.3263888888889	4.792361111111111	5.464583333333334	28.04861111111111	4.887847222222223	8.896875000000001	2.5142361111111113	79.59548611111111	23.486805555555556	308.41319444444446	25.34722222222222	14.90625	7.510416666666667	26.041666666666668	0.003873958333333333	615.4965277777778	2.1399305555555554	0.0	0.0	0.0	0.0	5.660069444444444	13.625	27.875	9.222222222222221	20.913541666666667	1.5625	32.0	32.0	36.77777777777778	584.4548611111111	14.70486111111111
2020-04-25	35.763888888888886	14.51736111111111	729.7430555555555	3.9000000000000004	5.558680555555556	32.46180555555556	3.0815972222222223	15.746527777777779	7.19201388888889	85.59861111111111	23.02638888888889	199.5625	35.06944444444444	6.895833333333333	3.4722222222222223	35.763888888888886	0.0019715277777777778	546.1701388888889	2.7239583333333335	125.6875	0.0	125.6875	125.6875	5.679166666666666	14.020833333333334	32.232638888888886	16.397569444444443	21.27048611111111	3.3854166666666665	32.0	32.0	30.07638888888889	589.8159722222222	6.251736111111111
2020-04-26	32.986111111111114	14.649305555555555	693.0243055555555	4.584722222222222	5.285763888888889	31.36111111111111	4.104861111111111	13.752777777777778	7.214583333333334	82.60208333333334	23.518055555555556	290.12847222222223	31.944444444444443	16.96527777777778	8.42013888888889	32.986111111111114	0.0026121527777777775	521.8090277777778	2.2305555555555556	0.0	0.0	0.0	0.0	5.692013888888889	14.319444444444445	30.59027777777778	13.628472222222221	21.11284722222222	3.3159722222222223	32.0	32.0	35.27777777777778	581.0243055555555	16.52777777777778
2020-04-27	25.694444444444443	13.48263888888889	708.6076388888889	4.816319444444445	5.456597222222222	31.25347222222222	4.578819444444445	12.803472222222222	1.623611111111111	81.74305555555556	23.827777777777776	297.94097222222223	24.65277777777778	14.118055555555555	7.083333333333333	25.694444444444443	0.003462847222222222	581.6527777777778	2.151388888888889	0.0	0.0	0.0	0.0	5.706597222222222	12.895833333333334	30.836805555555557	12.659722222222221	20.978125	1.25	32.0	32.0	36.96875	591.6944444444445	13.61111111111111
2020-04-28	75.0	12.04861111111111	722.5763888888889	2.8871527777777777	5.695138888888889	55.701388888888886	2.1572916666666666	30.323611111111113	4.359375	89.23750000000001	22.318402777777777	188.64236111111111	145.55208333333334	2.5833333333333335	0.7048611111111112	75.0	0.0014510416666666667	484.2395833333333	2.4368055555555554	734.7743055555555	1.7361111111111112	736.5104166666666	736.5104166666666	5.757986111111111	11.770833333333334	55.47569444444444	29.977430555555557	21.335763888888888	1.2152777777777777	32.0	32.0	22.18402777777778	640.1979166666666	1.7951388888888888
2020-04-29	51.736111111111114	13.909722222222221	714.3263888888889	2.973611111111111	5.437152777777778	37.00694444444444	2.851388888888889	23.20486111111111	3.2378472222222223	87.68680555555555	23.73784722222222	228.49305555555554	92.67708333333333	4.989583333333333	2.1180555555555554	51.736111111111114	0.0023152777777777776	543.4826388888889	1.9833333333333334	564.4027777777778	0.0	564.4027777777778	564.4027777777778	5.798263888888888	13.371527777777779	36.09722222222222	22.76736111111111	22.263541666666665	1.1736111111111112	32.0	32.0	22.756944444444443	682.6805555555555	4.604166666666667
2020-04-30	26.73611111111111	12.934027777777779	729.2534722222222	3.775694444444445	5.251041666666667	36.66319444444444	3.632986111111111	14.727430555555555	4.414236111111111	84.0	23.221874999999997	259.77777777777777	42.3125	4.90625	2.298611111111111	26.73611111111111	0.0027246527777777777	598.6944444444445	1.9361111111111111	168.05555555555554	0.0	168.05555555555554	168.05555555555554	5.771527777777778	12.5625	36.18055555555556	14.597222222222221	21.342361111111114	1.5	32.0	32.0	29.06597222222222	677.1805555555555	4.909722222222222
2020-05-01	16.319444444444443	11.59375	717.3298611111111	3.009027777777778	5.336805555555555	40.13194444444444	2.810416666666667	18.122916666666665	6.777430555555556	86.32152777777777	22.241666666666667	205.15972222222223	30.78125	4.951388888888889	2.2708333333333335	16.319444444444443	0.0020475694444444443	543.7951388888889	1.978472222222222	217.36111111111111	0.0	217.36111111111111	217.36111111111111	5.807291666666667	11.159722222222221	38.8125	17.461805555555557	20.419791666666665	3.3854166666666665	32.0	32.0	23.024305555555557	675.3229166666666	4.847222222222222
2020-05-02	16.666666666666668	12.79861111111111	784.8784722222222	3.936111111111111	5.371874999999999	32.489583333333336	3.183333333333333	13.926736111111111	5.014930555555555	86.85277777777777	24.372916666666665	273.6979166666667	15.625	5.545138888888889	2.8645833333333335	16.666666666666668	0.0029256944444444443	616.5972222222222	1.882986111111111	0.0	0.0	0.0	0.0	5.799652777777777	12.225694444444445	31.80902777777778	13.51388888888889	21.668055555555554	2.5	32.0	32.0	30.350694444444443	654.5347222222222	5.177083333333333
2020-05-03	16.666666666666668	11.42361111111111	706.7256944444445	3.4350694444444447	5.4475694444444445	30.333333333333332	2.413888888888889	9.861458333333333	3.1506944444444445	89.11840277777777	23.73715277777778	181.72222222222223	0.0	10.135416666666666	4.100694444444445	16.666666666666668	0.0016878472222222223	537.0347222222222	1.9545138888888889	0.0	0.0	0.0	0.0	5.789930555555555	10.916666666666666	30.024305555555557	9.979166666666666	20.516319444444445	0.9965277777777778	32.0	32.0	26.520833333333332	685.0972222222222	9.802083333333334
2020-05-04	14.583333333333334	12.20486111111111	736.1527777777778	4.027430555555556	5.527777777777778	29.53472222222222	3.860763888888889	14.020486111111111	6.198958333333334	85.24513888888889	24.725694444444443	299.40625	0.0	9.340277777777779	3.6527777777777777	16.666666666666668	0.0032624999999999998	643.1145833333334	1.7916666666666667	0.8368055555555556	0.0	0.8368055555555556	0.8368055555555556	5.748611111111111	11.25	28.57986111111111	13.255208333333334	21.397222222222222	2.861111111111111	32.0	32.0	31.07638888888889	658.7881944444445	8.288194444444445
2020-05-05	16.666666666666668	11.690972222222221	807.6909722222222	4.211805555555555	5.715277777777778	32.06944444444444	4.040277777777778	16.313888888888886	10.268402777777778	84.52708333333334	25.233333333333334	341.88194444444446	15.972222222222221	3.8819444444444446	2.2604166666666665	16.666666666666668	0.003952430555555556	681.4618055555555	1.7760416666666667	0.0	0.0	0.0	0.0	5.697222222222222	11.104166666666666	31.229166666666668	15.177083333333334	22.164930555555557	3.9791666666666665	32.0	32.0	32.388888888888886	657.8958333333334	2.607638888888889
2020-05-06	16.666666666666668	11.697916666666666	780.5104166666666	4.219791666666667	6.015625	33.16319444444444	4.470833333333333	15.935416666666665	10.368402777777778	83.8295138888889	26.10486111111111	327.90625	15.625	6.402777777777778	3.9895833333333335	16.666666666666668	0.0035055555555555556	618.15625	1.7902777777777779	0.0	0.0	0.0	0.0	5.623958333333333	11.381944444444445	32.6875	14.78298611111111	22.76111111111111	3.5520833333333335	32.0	32.0	32.44097222222222	654.25	5.59375
2020-05-07	16.666666666666668	12.996527777777779	802.9930555555555	4.236458333333333	6.247569444444444	32.83680555555556	3.7104166666666663	11.507986111111112	6.520833333333333	86.66874999999999	26.40798611111111	308.43055555555554	15.972222222222221	7.736111111111111	5.684027777777778	16.666666666666668	0.0034413194444444443	671.7291666666666	1.8170138888888887	0.0	0.0	0.0	0.0	5.594097222222222	12.350694444444445	31.51388888888889	11.506944444444445	22.699305555555554	2.9097222222222223	32.010416666666664	32.010416666666664	32.56944444444444	657.8263888888889	4.852430555555555
2020-05-08	0.0	9.336805555555555	604.7534722222222	4.129861111111111	6.194097222222222	21.34375	3.4788194444444445	6.716666666666667	8.899652777777778	86.73020833333334	25.289930555555557	271.40277777777777	0.0	11.42013888888889	8.4375	0.0	0.0016020833333333332	389.00347222222223	1.7482638888888888	0.0	0.0	0.0	0.0	5.596180555555556	9.65625	20.302083333333332	6.53125	21.992013888888888	1.7708333333333333	29.49652777777778	29.49652777777778	31.70486111111111	597.7777777777778	7.048611111111111
2020-05-09	12.5	35.020833333333336	615.625	4.051736111111111	6.05625	43.97569444444444	4.636805555555556	24.828472222222224	13.266666666666667	85.07326388888889	29.04270833333333	319.4826388888889	12.152777777777779	5.920138888888889	2.96875	12.5	0.002923263888888889	458.9236111111111	1.7975694444444446	0.0	0.0	0.0	0.0	5.554861111111111	34.545138888888886	42.75347222222222	22.5625	25.232986111111114	12.600694444444445	34.375	34.375	31.083333333333332	708.9305555555555	5.753472222222222
2020-05-10	0.0	36.177083333333336	656.3229166666666	2.885069444444445	6.431944444444444	57.9375	3.120138888888889	32.34722222222222	14.980902777777779	88.94166666666666	27.872916666666665	177.34722222222223	0.0	2.0	0.9895833333333334	0.0	0.0013979166666666667	373.71527777777777	1.9906249999999999	0.0	0.0	0.0	0.0	5.555208333333333	35.43055555555556	57.177083333333336	32.107638888888886	25.732291666666665	7.666666666666667	36.0	36.0	22.29861111111111	762.6180555555555	1.9444444444444444
2020-05-11	0.0	37.96180555555556	759.375	3.3364583333333333	6.745486111111111	59.920138888888886	4.297569444444445	31.046875	26.126388888888886	85.45381944444445	28.774652777777778	294.5625	0.0	0.6701388888888888	0.3194444444444444	0.0	0.002743055555555556	549.0625	1.8350694444444444	0.0	0.0	0.0	0.0	5.610069444444444	37.46180555555556	59.010416666666664	29.84548611111111	27.10590277777778	18.15451388888889	35.427083333333336	35.427083333333336	25.61111111111111	751.1319444444445	0.6597222222222222
2020-05-12	0.0	38.65277777777778	791.6423611111111	2.9204861111111113	6.886111111111111	53.885416666666664	4.512847222222223	32.10381944444444	27.322916666666668	85.30902777777777	30.033333333333335	241.53125	0.0	0.8784722222222222	0.5138888888888888	0.0	0.001742013888888889	560.0763888888889	1.9416666666666669	0.0	0.0	0.0	0.0	5.605208333333334	38.291666666666664	53.27777777777778	29.975694444444443	28.266666666666666	19.354166666666668	35.0	35.0	22.572916666666668	849.8020833333334	0.4826388888888889
2020-05-13	0.0	38.78819444444444	757.6180555555555	2.979861111111111	7.229513888888889	61.138888888888886	4.787847222222222	35.449305555555554	33.31701388888889	84.07291666666667	29.59722222222222	205.63888888888889	0.0	0.14930555555555555	0.08680555555555555	0.0	0.0013496527777777777	543.9270833333334	1.9878472222222223	0.0	0.0	0.0	0.0	5.6	38.18055555555556	59.43402777777778	33.020833333333336	28.286458333333332	22.54340277777778	35.0	35.0	22.916666666666668	813.1979166666666	0.09027777777777778
2020-05-14	0.0	38.18055555555556	776.6041666666666	3.0618055555555554	7.340277777777778	66.83333333333333	5.341666666666667	26.962152777777778	28.021180555555556	82.25034722222222	29.679166666666667	223.75	0.0	0.7013888888888888	0.2986111111111111	0.0	0.0025076388888888887	585.2847222222222	1.9097222222222223	0.0	0.0	0.0	0.0	5.615277777777777	37.77777777777778	65.6875	23.932291666666668	28.28472222222222	19.0625	35.0	35.0	23.43402777777778	796.0625	0.53125
2020-05-15	0.0	38.125	779.3923611111111	2.5406250000000004	7.189236111111111	83.21875	6.749652777777778	26.443055555555556	24.15625	80.0875	31.04618055555555	235.72222222222223	0.0	3.045138888888889	1.9444444444444444	0.0	0.0029246527777777778	620.2847222222222	1.8024305555555555	0.0	0.0	0.0	0.0	5.610416666666667	37.541666666666664	82.46875	25.03125	28.27951388888889	20.791666666666668	35.0	35.0	19.395833333333332	877.9027777777778	2.045138888888889
2020-05-16	0.0	38.0	724.9131944444445	2.546180555555556	7.482291666666667	77.83333333333333	4.979861111111111	27.429166666666667	23.917708333333334	84.35104166666666	30.39409722222222	211.40625	0.0	0.6284722222222222	0.3576388888888889	0.0	0.0016319444444444443	507.4166666666667	1.9420138888888887	0.0	0.0	0.0	0.0	5.613541666666666	37.37152777777778	75.52083333333333	27.0	28.2875	17.26388888888889	35.0	35.0	19.63888888888889	858.1423611111111	0.125
2020-05-17	0.0	37.90625	725.6840277777778	2.740625	7.758680555555555	82.22569444444444	6.202430555555555	25.554861111111112	20.397222222222222	82.04027777777777	31.219097222222224	270.8576388888889	0.0	2.9479166666666665	1.7743055555555556	0.0	0.0030326388888888885	539.25	1.7999999999999998	0.0	0.0	0.0	0.0	5.606944444444444	37.170138888888886	80.75	25.118055555555557	28.28298611111111	16.22222222222222	35.0	35.0	21.01736111111111	853.375	1.2638888888888888
2020-05-18	0.0	37.489583333333336	724.0451388888889	2.7447916666666665	7.6812499999999995	82.09375	6.191666666666666	24.503819444444446	14.931249999999999	82.271875	31.032291666666666	263.4861111111111	0.0	2.6909722222222223	1.5520833333333333	0.0	0.0031902777777777776	541.2881944444445	1.7993055555555557	0.0	0.0	0.0	0.0	5.6	37.079861111111114	80.11805555555556	24.01388888888889	27.993055555555557	12.82986111111111	35.0	35.0	21.041666666666668	853.375	1.6329861111111112
2020-05-19	0.0	36.62847222222222	564.0243055555555	2.7423611111111112	7.921527777777778	77.41666666666667	6.611805555555556	20.0	2.1968750000000004	78.44965277777777	28.56180555555555	280.4826388888889	0.0	19.288194444444443	9.784722222222221	0.0	0.0013920138888888888	289.90972222222223	1.6798611111111112	0.0	0.0	0.0	0.0	5.636111111111111	35.892361111111114	75.95833333333333	19.791666666666668	25.732986111111114	0.9618055555555556	33.416666666666664	33.416666666666664	21.024305555555557	849.2916666666666	20.20486111111111
2020-05-20	0.0	35.375	542.1145833333334	2.4868055555555557	8.306597222222221	74.08333333333333	7.92638888888889	14.107291666666667	0.3829861111111111	74.81319444444445	28.446180555555557	252.87847222222223	0.0	30.444444444444443	16.145833333333332	0.0	0.001207638888888889	273.93055555555554	1.6989583333333333	0.0	0.0	0.0	0.0	5.649305555555555	34.99652777777778	72.48611111111111	13.961805555555555	24.057291666666668	0.0	32.0	32.0	18.989583333333332	869.9409722222222	30.53472222222222
2020-05-21	0.0	35.138888888888886	538.8541666666666	2.7100694444444446	8.57951388888889	72.96180555555556	8.448958333333334	12.909722222222221	0.0	73.73611111111111	28.571875000000002	267.5451388888889	0.0	39.545138888888886	22.88888888888889	0.0	0.0008621527777777778	259.53472222222223	1.635763888888889	0.0	0.0	0.0	0.0	5.654513888888889	34.517361111111114	71.18402777777777	12.73263888888889	23.359375	0.0	32.0	32.0	20.774305555555557	833.0277777777778	39.68055555555556
2020-05-22	0.0	35.24305555555556	540.4409722222222	1.9236111111111112	8.779166666666667	54.201388888888886	3.9458333333333337	14.973958333333334	0.0	85.45208333333333	26.771875	171.62152777777777	0.0	4.118055555555555	1.90625	0.0	0.0007048611111111111	260.65972222222223	1.9934027777777779	0.0	0.0	0.0	0.0	5.680555555555555	34.85069444444444	52.90625	14.743055555555555	23.132986111111112	0.0	32.0	32.0	14.864583333333334	928.375	3.9027777777777777
2020-05-23	0.0	36.05902777777778	530.7256944444445	2.4659722222222222	8.504166666666666	88.42013888888889	5.242708333333334	19.693055555555556	0.0	80.6625	26.421875	253.08680555555554	0.0	6.3125	3.0	0.0	0.00069375	132.98958333333334	1.8197916666666667	0.0	0.0	0.0	0.0	5.675694444444444	35.50694444444444	88.41666666666667	19.649305555555557	23.48090277777778	0.0	32.0	32.0	18.836805555555557	882.0763888888889	6.635416666666667
2020-05-24	0.0	36.60069444444444	569.0763888888889	1.4079861111111112	8.311458333333333	94.59375	2.8489583333333335	39.05416666666667	2.2381944444444444	87.57361111111112	24.85763888888889	60.84722222222222	0.0	0.06597222222222222	0.0	0.0	0.0001486111111111111	0.0	2.120486111111111	0.0	0.0	0.0	0.0	5.702430555555555	35.93055555555556	94.53819444444444	38.611111111111114	23.595833333333335	0.9409722222222222	32.0	32.0	10.73611111111111	989.7048611111111	0.06944444444444445
2020-05-25	0.0	35.02777777777778	518.0347222222222	1.8531250000000001	8.109027777777778	89.26388888888889	7.059027777777778	19.638541666666665	0.5347222222222222	75.74895833333333	27.549999999999997	274.5833333333333	0.0	16.958333333333332	8.51388888888889	0.0	0.0007142361111111111	0.0	1.7371527777777778	0.0	0.0	0.0	0.0	5.674305555555556	34.43402777777778	89.29513888888889	19.381944444444443	24.90451388888889	0.0	32.0	32.0	14.3125	1036.9930555555557	16.958333333333332
2020-05-26	0.0	34.56597222222222	522.9340277777778	1.723263888888889	7.7177083333333325	88.65972222222223	6.342708333333333	17.44826388888889	0.9312499999999999	78.06805555555555	27.527083333333334	256.3125	0.0	21.743055555555557	10.79513888888889	0.0	0.0005965277777777779	0.0	1.7336805555555557	0.0	0.0	0.0	0.0	5.639930555555555	34.25694444444444	88.64583333333333	17.17361111111111	24.57326388888889	0.0	32.0	32.0	13.11111111111111	1077.4097222222222	21.73263888888889
2020-05-27	0.0	34.87152777777778	507.62847222222223	1.7284722222222222	8.238541666666668	89.10763888888889	7.121874999999999	18.98715277777778	1.4670138888888888	75.50625	27.492013888888888	278.8229166666667	0.0	14.65625	7.243055555555555	0.0	0.0007322916666666667	0.0	1.7538194444444446	0.0	0.0	0.0	0.0	5.600347222222222	34.22569444444444	89.13194444444444	18.67534722222222	25.03472222222222	0.9409722222222222	32.0	32.0	13.13888888888889	1072.9305555555557	14.659722222222221
2020-05-28	0.0	35.97222222222222	507.19444444444446	1.728125	8.625347222222222	88.71527777777777	9.698611111111111	18.742013888888888	9.390625	67.15659722222222	28.05763888888889	270.65972222222223	0.0	14.82638888888889	7.388888888888889	0.0	0.0007295138888888889	0.0	1.7458333333333333	0.0	0.0	0.0	0.0	5.568402777777777	35.232638888888886	88.73611111111111	18.385416666666668	26.515277777777776	4.576388888888889	32.0	32.0	13.135416666666666	1072.9305555555557	14.82638888888889
2020-05-29	0.0	23.100694444444443	500.25	1.7302083333333333	7.7958333333333325	69.58333333333333	10.815972222222221	14.990625000000001	8.34236111111111	62.471875000000004	27.182291666666668	271.5833333333333	0.0	40.666666666666664	27.05902777777778	0.0	0.0008850694444444445	73.95833333333333	1.7951388888888888	243.05555555555554	0.0	243.05555555555554	243.05555555555554	5.56875	22.48263888888889	68.1875	14.503472222222221	22.338541666666668	3.1180555555555554	28.54861111111111	28.54861111111111	13.152777777777779	1013.4305555555555	23.27777777777778
2019-12-16	42.708333333333336	36.645833333333336	544.8611111111111	0.025694444444444443	1.8999999999999997	47.079861111111114	5.9899305555555555	40.907291666666666	20.59548611111111	67.23229166666667	20.169444444444444	63.34722222222222	52.607638888888886	7.222222222222222	1.1944444444444444	42.708333333333336	0.00026041666666666666	515.9722222222222	2.2	662.1527777777778	0.0	9.722222222222221	697.5694444444445	7.300000000000001	44.666666666666664	45.111111111111114	80.0	18.958333333333332	0.0	22.013541666666665	22.617708333333333	0.3402777777777778	1000.0	1.2
2019-12-17	45.138888888888886	0.0	668.0763888888889	0.0	1.8999999999999997	40.125	3.4312500000000004	0.0	9.158333333333333	78.01249999999999	16.67638888888889	60.170138888888886	41.90972222222222	9.621527777777779	4.71875	45.138888888888886	0.0005142361111111111	463.19444444444446	2.2	422.9166666666667	0.0	0.0	422.9166666666667	7.300000000000001	5.604166666666667	10.364583333333334	80.0	15.832638888888889	0.0	16.831944444444446	17.075000000000003	0.0	401.1111111111111	1.2
2019-12-18	75.69444444444444	36.43402777777778	639.9826388888889	0.0	1.8999999999999997	40.052083333333336	4.279861111111111	0.0	10.999652777777778	72.25243055555556	17.396180555555556	111.0	75.0	12.125	7.729166666666667	75.69444444444444	0.0005878472222222222	490.27777777777777	2.2	30.90277777777778	23.61111111111111	23.61111111111111	30.90277777777778	7.300000000000001	37.18055555555556	39.56597222222222	80.0	16.494444444444444	0.0	17.506944444444443	17.525347222222223	0.0	207.15277777777777	1.2
2019-12-19	75.69444444444444	36.43402777777778	616.8854166666666	0.0	1.8999999999999997	37.62152777777778	3.8059027777777774	0.0	0.6475694444444444	74.74305555555556	17.166319444444444	92.28472222222223	71.875	11.541666666666666	10.440972222222221	75.69444444444444	0.0010472222222222222	551.3888888888889	2.2	4.166666666666667	4.166666666666667	4.166666666666667	4.166666666666667	7.300000000000001	36.947916666666664	66.99652777777777	80.0	15.966319444444444	0.0	16.980208333333334	16.980208333333334	0.0	421.52777777777777	1.2
2019-12-20	61.111111111111114	68.17013888888889	660.5034722222222	0.2041666666666667	1.9517361111111111	31.40625	5.720138888888889	0.0	29.789930555555557	69.49652777777777	20.388194444444444	81.61458333333333	73.76736111111111	8.430555555555555	7.260416666666667	64.93055555555556	0.0012746527777777778	606.25	2.2	253.47222222222223	27.77777777777778	248.84027777777777	249.42013888888889	7.196527777777778	68.51388888888889	29.444444444444443	27.22222222222222	15.568402777777777	29.51388888888889	20.587152777777778	20.587152777777778	2.545138888888889	995.0694444444445	0.49166666666666664
2019-12-21	73.95833333333333	59.40972222222222	649.2048611111111	0.034722222222222224	2.0	57.72569444444444	5.604166666666667	0.0	25.34201388888889	71.57465277777777	21.498611111111114	149.78472222222223	136.73263888888889	14.527777777777779	14.600694444444445	73.95833333333333	0.001026736111111111	475.0	2.2	758.6805555555555	0.0	758.6805555555555	758.6805555555555	7.1	59.583333333333336	57.8125	0.0	13.916666666666666	25.34722222222222	23.0	23.0	0.4340277777777778	963.9583333333334	0.0
2019-12-22	70.83333333333333	66.85069444444444	634.4513888888889	0.0	2.0	69.36805555555556	3.7548611111111114	0.0	0.0	76.80208333333333	18.53402777777778	144.90972222222223	138.17361111111111	2.3680555555555554	2.1631944444444446	70.83333333333333	0.0011423611111111111	420.8333333333333	3.4312500000000004	1000.0	0.0	1000.0	1000.0	7.1	65.11458333333333	66.87847222222223	0.0	12.38888888888889	0.0	21.118055555555557	21.118055555555557	0.0	762.8819444444445	0.0
2019-12-23	78.47222222222223	49.145833333333336	571.125	0.10833333333333334	2.054513888888889	46.16319444444444	4.2086805555555555	0.0	0.0	73.17222222222222	18.085069444444443	169.35763888888889	149.59027777777777	3.3645833333333335	2.545138888888889	78.47222222222223	0.0008291666666666667	191.66666666666666	2.886111111111111	789.0625	0.0	789.0625	789.0625	7.208333333333333	48.833333333333336	45.59027777777778	0.0	12.375	0.0	19.197916666666668	19.197916666666668	1.0833333333333333	1770.9375	0.0
2019-12-24	75.0	47.81597222222222	495.44444444444446	0.5572916666666666	2.1006944444444446	45.076388888888886	3.781597222222222	0.0	0.0	75.38055555555555	17.74652777777778	157.86458333333334	146.15625	2.40625	1.0347222222222223	75.0	0.0006295138888888889	147.91666666666666	2.2	789.3506944444445	0.0	789.3506944444445	789.3506944444445	7.390277777777778	47.548611111111114	44.55555555555556	0.0	12.375	0.0	19.354166666666668	19.354166666666668	6.201388888888889	1863.7847222222222	0.0
2019-12-25	74.30555555555556	52.125	481.4513888888889	1.6857638888888888	2.1208333333333336	52.052083333333336	3.573611111111111	0.0	0.15694444444444444	77.26388888888889	18.049305555555556	156.05902777777777	135.30555555555554	5.746527777777778	2.9305555555555554	74.30555555555556	0.000634375	143.05555555555554	2.2	680.84375	0.0	680.84375	680.84375	7.534375000000001	52.013888888888886	50.1875	0.0	12.375	0.0	19.958333333333332	19.958333333333332	19.49652777777778	1498.3333333333333	0.0
2019-12-26	75.0	56.104166666666664	549.9965277777778	0.9309027777777779	2.1100694444444446	45.05902777777778	3.304513888888889	0.0	0.35277777777777775	78.07013888888889	17.458333333333332	144.36458333333334	135.20486111111111	2.1944444444444446	0.7916666666666666	75.0	0.001096875	214.23611111111111	2.2	795.1388888888889	0.0	795.1388888888889	697.9166666666666	7.609722222222222	55.84027777777778	44.55555555555556	0.0	12.375	0.0	19.520833333333332	19.520833333333332	10.850694444444445	1837.8472222222222	0.0
2019-12-27	78.47222222222223	52.388888888888886	682.0208333333334	0.7392361111111111	3.185763888888889	49.31944444444444	4.206250000000001	0.0	7.638888888888889	73.35104166666666	18.301041666666666	193.27777777777777	153.22222222222223	1.0104166666666667	0.7604166666666666	78.47222222222223	0.0012111111111111112	382.6388888888889	2.2	795.1388888888889	0.0	795.1388888888889	1000.0	7.259027777777778	52.197916666666664	48.885416666666664	0.0	13.041666666666666	7.559027777777778	20.95486111111111	20.95486111111111	8.815972222222221	1738.888888888889	0.0
2019-12-28	77.77777777777777	63.14930555555556	624.5833333333334	0.3697916666666667	4.413888888888889	63.385416666666664	4.7555555555555555	0.0	15.849305555555556	71.21527777777777	19.001041666666666	179.56597222222223	151.00347222222223	2.3402777777777777	2.5104166666666665	77.77777777777777	0.0010548611111111112	331.25	2.2	789.9305555555555	0.0	789.9305555555555	789.9305555555555	6.792708333333334	62.74305555555556	62.795138888888886	0.0	14.25	16.17013888888889	21.118055555555557	21.118055555555557	4.416666666666667	1844.4444444444443	0.0
2019-12-29	78.47222222222223	69.71875	621.2638888888889	0.40625	4.6625	69.75694444444444	4.126736111111111	0.0	13.452083333333333	75.41979166666667	19.302777777777777	173.875	152.28472222222223	0.8194444444444444	0.4340277777777778	78.47222222222223	0.0010756944444444444	338.71527777777777	2.2	789.0625	0.0	789.0625	789.0625	6.549652777777777	69.20833333333333	69.0625	0.0	15.0	18.510416666666668	22.046875	22.046875	4.75	1897.2222222222222	0.0
2019-12-30	78.47222222222223	67.12847222222223	603.9409722222222	0.4059027777777778	4.776041666666667	67.77777777777777	4.040625	0.0	4.4944444444444445	76.21875	19.240625	171.73263888888889	127.29166666666667	1.5104166666666667	0.7881944444444444	78.47222222222223	0.0011927083333333332	327.43055555555554	2.2	750.0	0.0	750.0	750.0	6.436805555555555	66.65277777777777	67.15277777777777	0.0	15.0	12.239583333333334	22.20138888888889	22.20138888888889	4.75	1903.8194444444443	0.0
2019-12-31	78.47222222222223	64.01041666666667	605.5	1.1135416666666667	4.707986111111111	64.61805555555556	3.7156249999999997	0.0	18.864583333333332	79.24583333333334	20.428125	157.17708333333334	119.98263888888889	1.4201388888888888	1.7951388888888888	78.47222222222223	0.0010243055555555554	337.15277777777777	2.2	456.0208333333333	0.0	456.0208333333333	456.0208333333333	6.553472222222222	63.53472222222222	63.68055555555556	0.0	15.0	18.927083333333332	21.930555555555557	21.930555555555557	12.666666666666666	1752.0833333333333	0.0
2020-01-01	78.47222222222223	63.385416666666664	593.3958333333334	1.2090277777777778	4.651041666666667	63.888888888888886	3.2930555555555556	0.0	10.955555555555556	80.15798611111111	19.11388888888889	165.00347222222223	153.22222222222223	3.2152777777777777	1.5833333333333333	78.47222222222223	0.0011579861111111112	333.8541666666667	2.2	791.6666666666666	20.833333333333332	791.6666666666666	791.6666666666666	6.691666666666666	62.875	63.020833333333336	0.0	15.0	11.291666666666666	21.99652777777778	21.99652777777778	13.708333333333334	1765.2777777777778	0.0
2020-01-02	78.47222222222223	63.385416666666664	585.9548611111111	1.2135416666666667	4.519791666666666	66.52777777777777	3.513541666666667	0.0	29.001388888888886	79.89756944444444	19.962152777777778	161.32638888888889	153.22222222222223	1.3298611111111112	0.8055555555555556	78.47222222222223	0.001201736111111111	314.5833333333333	2.04375	791.6666666666666	492.1875	791.6666666666666	791.6666666666666	6.756944444444445	62.875	64.58333333333333	0.0	15.0	28.913194444444443	22.15277777777778	22.15277777777778	13.75	1719.0972222222222	0.0
2020-01-03	78.47222222222223	68.22569444444444	588.2534722222222	0.9753472222222221	4.4	68.05555555555556	3.223263888888889	0.0	19.475	82.353125	20.74652777777778	160.29166666666666	152.53819444444446	4.836805555555555	2.6215277777777777	78.47222222222223	0.0014993055555555556	314.5833333333333	2.1548611111111113	1000.0	800.0	1000.0	1000.0	6.822916666666667	67.71527777777777	67.22222222222223	0.0	18.256944444444443	6.868055555555555	22.65972222222222	22.65972222222222	11.288194444444445	1798.263888888889	0.0
2020-01-04	78.47222222222223	68.65625	614.0972222222222	0.9184027777777778	4.317361111111111	68.125	2.8694444444444445	0.0	4.119791666666667	84.51041666666667	20.888541666666665	170.63888888888889	152.53819444444446	5.996527777777778	2.9722222222222223	78.47222222222223	0.0016100694444444444	331.94444444444446	2.2	1000.0	800.0	1000.0	1000.0	6.9625	68.14583333333333	67.29166666666667	0.0	18.833333333333332	0.0	22.756944444444443	22.756944444444443	10.715277777777779	1679.513888888889	0.0
2020-01-05	78.47222222222223	68.69097222222223	592.5	0.9163194444444444	4.233680555555555	68.22916666666667	2.5538194444444446	0.0	9.127430555555556	85.92361111111111	20.668750000000003	160.0625	152.53819444444446	6.680555555555555	3.3402777777777777	78.47222222222223	0.001409375	324.30555555555554	2.2	791.6666666666666	633.3333333333334	791.6666666666666	791.6666666666666	7.131944444444445	68.14583333333333	67.29166666666667	0.0	18.98611111111111	0.0	22.708333333333332	22.708333333333332	10.694444444444445	1694.4097222222222	0.0
2020-01-06	78.47222222222223	69.17708333333333	580.9027777777778	1.28125	4.152430555555556	68.71527777777777	2.6756944444444444	0.0	8.980208333333334	85.75243055555556	20.97048611111111	187.98958333333334	152.37152777777777	13.756944444444445	6.756944444444445	78.47222222222223	0.0015996527777777777	331.94444444444446	2.2	789.9305555555555	631.9444444444445	789.9305555555555	789.9305555555555	7.237152777777778	68.54166666666667	67.70833333333333	0.0	18.9375	0.0	22.708333333333332	22.708333333333332	14.722222222222221	951.5972222222222	0.0
2020-01-07	76.38888888888889	63.760416666666664	591.2708333333334	1.2267361111111112	4.040277777777778	68.05555555555556	2.388888888888889	0.5715277777777777	13.950694444444444	87.85277777777777	21.808333333333334	171.80555555555554	146.89930555555554	16.350694444444443	8.347222222222221	78.47222222222223	0.0014652777777777778	325.1736111111111	1.7944444444444447	789.9305555555555	623.9583333333334	789.9305555555555	789.9305555555555	7.41076388888889	63.1875	67.04861111111111	0.0	20.35590277777778	0.0	22.73090277777778	22.725694444444443	13.965277777777779	1026.9444444444443	0.0
2020-01-08	78.47222222222223	59.552083333333336	581.9201388888889	1.1329861111111112	4.035416666666666	75.52777777777777	2.164236111111111	0.34861111111111115	9.702083333333333	89.44548611111111	22.747916666666665	165.49305555555554	152.37152777777777	9.319444444444445	3.3090277777777777	78.47222222222223	0.0016739583333333333	331.94444444444446	1.6	789.9305555555555	473.9583333333333	789.9305555555555	789.9305555555555	7.407638888888889	58.947916666666664	74.79861111111111	0.0	20.94097222222222	0.0	23.29513888888889	23.29513888888889	12.86111111111111	1026.5277777777778	0.0
2020-01-09	78.47222222222223	59.40277777777778	622.1770833333334	1.1329861111111112	4.011458333333334	65.4375	2.089583333333333	0.0	13.925347222222221	89.41805555555555	22.27048611111111	160.35069444444446	153.05555555555554	9.590277777777779	5.590277777777778	78.47222222222223	0.002054166666666667	381.4236111111111	1.6	789.9305555555555	473.9583333333333	789.9305555555555	789.9305555555555	7.4586805555555555	58.770833333333336	64.51388888888889	0.0	20.65277777777778	0.0	22.835069444444443	22.835069444444443	12.86111111111111	1026.5277777777778	0.0
2020-01-10	78.47222222222223	56.15625	630.8368055555555	1.54375	3.943055555555555	53.125	2.6840277777777777	1.2225694444444446	24.182291666666668	86.55104166666666	22.321180555555557	182.89236111111111	153.05555555555554	3.6041666666666665	2.2604166666666665	78.47222222222223	0.0018666666666666666	388.71527777777777	1.76875	789.9305555555555	473.9583333333333	789.9305555555555	789.9305555555555	7.56701388888889	55.833333333333336	52.197916666666664	0.0	21.666666666666668	0.0	23.00173611111111	23.00173611111111	17.59027777777778	1016.5277777777778	0.0
2020-01-11	78.47222222222223	56.875	604.6319444444445	1.1836805555555554	3.996180555555556	69.27777777777777	2.528125	2.4659722222222222	24.280555555555555	87.43958333333333	22.303472222222222	181.63541666666666	153.22222222222223	4.25	2.7708333333333335	78.47222222222223	0.0018086805555555556	376.0416666666667	1.7999999999999998	791.6666666666666	475.0	791.6666666666666	791.6666666666666	7.515625	56.611111111111114	68.53125	0.0	21.8125	0.0	23.052083333333332	23.052083333333332	13.82638888888889	1038.5416666666667	0.0
2020-01-12	78.47222222222223	56.048611111111114	615.1875	1.5621527777777777	4.176388888888889	74.49652777777777	2.1399305555555554	4.704861111111111	16.194444444444443	89.45069444444444	22.321527777777778	161.59722222222223	152.37152777777777	9.260416666666666	4.010416666666667	78.47222222222223	0.0018177083333333333	379.6875	1.7999999999999998	789.9305555555555	473.9583333333333	789.9305555555555	789.9305555555555	7.599652777777777	55.833333333333336	73.68055555555556	0.0	21.805555555555557	0.0	23.05034722222222	23.05034722222222	17.819444444444443	1017.7777777777778	0.0
2020-01-13	76.38888888888889	56.19444444444444	605.9131944444445	1.8732638888888888	4.2600694444444445	72.60416666666667	2.225347222222222	0.9760416666666667	20.478819444444444	89.00034722222222	22.436805555555555	183.40277777777777	146.89930555555554	8.010416666666666	4.267361111111111	78.47222222222223	0.00169375	376.0416666666667	1.7999999999999998	789.9305555555555	473.9583333333333	789.9305555555555	789.9305555555555	7.609722222222222	55.84027777777778	71.77083333333333	0.0	21.802083333333332	0.0	23.053819444444443	23.053819444444443	21.46527777777778	1012.6736111111111	0.0
2020-01-14	77.43055555555556	56.19097222222222	600.1319444444445	1.6798611111111112	4.260763888888889	72.40972222222223	2.2131944444444445	2.107291666666667	25.05972222222222	88.87465277777778	22.18576388888889	158.56597222222223	148.12847222222223	4.836805555555555	1.9930555555555556	77.43055555555556	0.001786111111111111	376.0416666666667	1.7999999999999998	750.0	491.6666666666667	750.0	750.0	7.555902777777778	55.833333333333336	71.64583333333333	0.0	21.8125	0.0	23.052083333333332	23.052083333333332	19.493055555555557	1013.9930555555555	0.0
2020-01-15	74.30555555555556	56.607638888888886	650.8020833333334	1.9430555555555555	4.40625	72.44444444444444	2.285416666666667	3.7739583333333337	22.116666666666667	88.47291666666666	22.095138888888886	150.71875	142.48958333333334	2.3645833333333335	1.3402777777777777	74.30555555555556	0.0019503472222222222	362.15277777777777	1.7208333333333334	751.7361111111111	490.97222222222223	751.7361111111111	751.7361111111111	7.492361111111112	56.041666666666664	71.64583333333333	0.0	21.87847222222222	0.0	23.055555555555557	23.052083333333332	22.291666666666668	1022.5	0.0
2020-01-16	74.30555555555556	53.52430555555556	626.9409722222222	1.4833333333333334	4.540972222222222	72.47916666666667	2.3243055555555556	0.13368055555555555	25.484027777777776	88.58333333333333	22.64548611111111	191.80208333333334	142.48958333333334	4.947916666666667	2.7118055555555554	74.30555555555556	0.0017715277777777777	367.7083333333333	1.7229166666666667	751.7361111111111	490.97222222222223	751.7361111111111	751.7361111111111	7.339583333333334	53.14930555555556	71.64583333333333	0.0	22.208333333333332	0.0	23.78472222222222	23.78472222222222	17.208333333333332	803.9861111111111	0.0
2020-01-17	71.875	55.107638888888886	635.3715277777778	2.207638888888889	4.651388888888889	72.58333333333333	2.3555555555555556	2.0326388888888887	25.029166666666665	88.35659722222222	22.379166666666666	148.27777777777777	133.93402777777777	3.5520833333333335	1.9097222222222223	74.30555555555556	0.0015909722222222221	371.7013888888889	1.7229166666666667	751.7361111111111	490.97222222222223	751.7361111111111	751.7361111111111	7.314236111111111	54.53472222222222	71.68055555555556	0.0	22.05902777777778	0.0	23.62847222222222	23.663194444444443	25.538194444444443	930.0347222222222	0.0
2020-01-18	73.61111111111111	53.18055555555556	628.8402777777778	1.567013888888889	4.863888888888889	67.82638888888889	2.603472222222222	0.24375000000000002	26.89236111111111	87.06805555555555	22.268749999999997	179.22569444444446	140.77430555555554	6.8125	3.2465277777777777	73.61111111111111	0.0017715277777777777	361.1111111111111	1.8003472222222223	751.7361111111111	490.97222222222223	751.7361111111111	751.7361111111111	7.133333333333334	52.888888888888886	67.02777777777777	0.0	21.884722222222223	0.0	23.169444444444444	23.169444444444444	18.25	1185.2777777777778	0.0
2020-01-19	73.61111111111111	50.638888888888886	617.2777777777778	1.3520833333333335	5.211805555555555	13.479166666666666	2.6968750000000004	0.8472222222222222	28.158333333333335	86.30729166666667	22.15625	192.05902777777777	142.27777777777777	8.166666666666666	4.604166666666667	73.61111111111111	0.0017545138888888888	400.34722222222223	1.848611111111111	1000.0	600.0	1000.0	1000.0	6.869097222222222	50.31944444444444	10.916666666666666	0.0	21.490972222222222	0.0	22.654166666666665	22.654166666666665	15.503472222222221	1189.548611111111	0.0
2020-01-20	77.77777777777777	50.677083333333336	625.15625	1.4819444444444445	5.496527777777778	13.51388888888889	2.401388888888889	0.6677083333333333	23.49548611111111	87.74652777777777	21.989930555555556	175.11458333333334	149.11805555555554	13.350694444444445	8.993055555555555	77.77777777777777	0.0014756944444444444	386.9791666666667	1.848611111111111	1000.0	600.0	1000.0	1000.0	6.724652777777778	50.31944444444444	10.916666666666666	0.0	21.293055555555554	0.0	22.36875	22.36875	17.260416666666668	1185.0347222222222	0.0
2020-01-21	75.0	51.52777777777778	582.0555555555555	1.6621527777777778	5.709375	10.354166666666666	2.429861111111111	1.6465277777777778	37.890972222222224	87.25486111111111	21.447569444444444	166.30555555555554	141.83680555555554	4.34375	2.2569444444444446	75.0	0.0014097222222222221	347.74305555555554	1.848611111111111	821.1805555555555	538.4270833333334	821.1805555555555	821.1805555555555	6.644097222222222	51.25347222222222	7.722222222222222	0.0	21.306944444444444	0.0	22.266666666666666	22.266666666666666	19.18402777777778	1181.1284722222222	0.0
2020-01-22	79.16666666666667	52.625	604.9097222222222	1.8604166666666666	5.805208333333334	14.947916666666666	2.117361111111111	2.4437499999999996	27.98263888888889	89.04166666666667	21.58888888888889	163.39236111111111	149.875	12.260416666666666	6.46875	79.16666666666667	0.0012652777777777777	369.96527777777777	1.848611111111111	819.4444444444445	538.5416666666666	819.4444444444445	819.4444444444445	6.657986111111111	52.329861111111114	12.194444444444445	0.0	21.279861111111114	0.0	22.102083333333333	22.102083333333333	21.27777777777778	1178.1944444444443	0.0
2020-01-23	79.16666666666667	53.12847222222222	590.3090277777778	2.1836805555555556	5.827430555555555	6.076388888888889	2.034375	0.59375	17.573958333333334	89.65729166666667	21.975	186.35763888888889	150.21180555555554	4.767361111111111	4.260416666666667	79.16666666666667	0.001570486111111111	363.8888888888889	1.8430555555555554	822.9166666666666	535.4166666666666	822.9166666666666	822.9166666666666	6.604861111111111	52.75347222222222	4.472222222222222	0.0	21.241666666666667	0.0	22.070833333333333	22.070833333333333	25.086805555555557	1173.9583333333333	0.0
2020-01-24	79.16666666666667	52.513888888888886	591.1701388888889	1.8979166666666667	5.856944444444444	3.5416666666666665	2.1732638888888887	1.1194444444444445	25.911458333333332	88.22222222222223	20.882638888888888	179.17708333333334	149.36111111111111	2.2916666666666665	1.5868055555555556	79.16666666666667	0.0015777777777777778	365.1041666666667	1.8479166666666664	821.1805555555555	539.5833333333334	821.1805555555555	821.1805555555555	6.519791666666666	52.138888888888886	2.361111111111111	0.0	20.603472222222223	0.0	21.114583333333332	21.114583333333332	21.70486111111111	1177.7777777777778	0.0
2020-01-25	79.16666666666667	51.25694444444444	600.9131944444445	1.8715277777777777	5.902083333333334	3.576388888888889	2.003125	2.5104166666666665	31.599305555555556	88.83298611111111	20.435416666666665	171.68402777777777	155.95833333333334	1.5590277777777777	0.8333333333333334	79.16666666666667	0.0015524305555555556	365.1041666666667	1.8479166666666664	791.6666666666666	475.0	791.6666666666666	791.6666666666666	6.461458333333334	50.96875	2.361111111111111	0.0	20.390277777777776	0.0	20.893749999999997	20.893749999999997	21.38888888888889	1178.1944444444443	0.0
2020-01-26	79.16666666666667	51.25347222222222	578.7048611111111	1.8715277777777777	6.014930555555555	19.70486111111111	2.1371527777777777	1.2725694444444444	22.707291666666666	88.39930555555556	20.87048611111111	203.20833333333334	155.95833333333334	2.8090277777777777	1.3645833333333333	79.16666666666667	0.001749652777777778	362.3263888888889	1.8479166666666664	791.6666666666666	475.0	791.6666666666666	791.6666666666666	6.422916666666667	50.96875	19.305555555555557	0.0	20.41111111111111	0.0	21.022222222222222	21.022222222222222	21.38888888888889	1178.1944444444443	0.0
2020-01-27	79.16666666666667	51.979166666666664	582.3611111111111	1.8746527777777777	6.109375	7.725694444444445	1.7312500000000002	0.0	21.663194444444443	90.42777777777778	20.619791666666668	165.30208333333334	138.93055555555554	2.4930555555555554	1.0069444444444444	79.16666666666667	0.001936111111111111	312.84722222222223	1.8479166666666664	819.4444444444445	536.8055555555555	819.4444444444445	819.4444444444445	6.384722222222222	51.513888888888886	6.493055555555555	0.0	20.386805555555554	0.0	20.88611111111111	20.88611111111111	21.427083333333332	1178.1944444444443	0.0
2020-01-28	79.16666666666667	51.263888888888886	574.8645833333334	1.8677083333333333	6.209027777777778	4.201388888888889	2.1260416666666666	4.797916666666667	32.230555555555554	88.18576388888889	20.50625	179.94097222222223	149.52777777777777	1.2708333333333333	0.5173611111111112	79.16666666666667	0.0019190972222222222	366.1458333333333	1.8562500000000002	819.4444444444445	536.8055555555555	819.4444444444445	819.4444444444445	6.341319444444444	50.96875	3.5416666666666665	0.0	20.390277777777776	0.0	20.867361111111112	20.867361111111112	21.350694444444443	1178.1944444444443	0.0
2020-01-29	86.11111111111111	51.28125	617.8958333333334	1.9496527777777777	6.397916666666666	6.666666666666667	1.9038194444444443	0.9704861111111112	20.36215277777778	89.16006944444445	20.235416666666666	203.39236111111111	166.40972222222223	6.114583333333333	3.2291666666666665	86.11111111111111	0.0028434027777777776	435.59027777777777	2.141666666666667	838.5416666666666	721.875	838.5416666666666	838.5416666666666	6.331944444444444	50.923611111111114	5.486111111111111	0.0	19.72986111111111	0.0	20.239583333333332	20.239583333333332	22.552083333333332	1097.361111111111	0.0
2020-01-30	87.5	54.0	633.4097222222222	1.9468750000000001	6.486111111111111	4.513888888888889	1.676388888888889	0.60625	11.5125	90.39375000000001	20.156944444444445	208.98958333333334	169.9375	7.673611111111111	4.434027777777778	87.5	0.0030746527777777777	462.6736111111111	2.2	865.7395833333334	857.6388888888889	865.7395833333334	861.1111111111111	6.3381944444444445	53.61805555555556	3.3333333333333335	0.0	19.31527777777778	0.0	19.899305555555557	19.899305555555557	22.541666666666668	1097.361111111111	0.0
2020-01-31	87.5	54.104166666666664	629.0729166666666	2.190625	6.4006944444444445	4.461805555555555	1.5920138888888888	0.0	8.371180555555556	90.81736111111111	20.052777777777777	186.89930555555554	169.9375	7.440972222222222	3.8784722222222223	87.5	0.0035336805555555555	465.625	2.151388888888889	865.7395833333334	857.6388888888889	865.7395833333334	861.1111111111111	6.357638888888889	53.53125	3.3333333333333335	0.0	19.17534722222222	0.0	19.90451388888889	19.90451388888889	25.177083333333332	984.8263888888889	0.0
2020-02-01	88.19444444444444	51.364583333333336	609.3298611111111	2.201388888888889	6.247569444444444	4.479166666666667	2.175	0.0	8.158680555555556	87.50868055555556	20.053819444444443	217.56944444444446	171.10763888888889	6.305555555555555	3.142361111111111	88.19444444444444	0.003953472222222223	468.75	2.145138888888889	864.5833333333334	843.75	864.5833333333334	857.6388888888889	6.348958333333333	50.895833333333336	3.3333333333333335	0.0	19.26909722222222	0.0	19.950000000000003	19.950000000000003	25.29513888888889	971.25	0.0
2020-02-02	83.33333333333333	54.55902777777778	659.4618055555555	2.1979166666666665	6.129861111111111	0.0	1.9173611111111113	0.8777777777777778	16.17673611111111	88.9388888888889	19.933680555555554	177.35416666666666	162.79861111111111	6.753472222222222	3.3159722222222223	83.33333333333333	0.0031510416666666666	521.5277777777778	2.1222222222222222	833.3333333333334	833.3333333333334	833.3333333333334	833.3333333333334	6.355902777777778	54.09375	0.0	0.0	19.272916666666667	0.0	19.997569444444444	19.997569444444444	25.25	977.9861111111111	0.0
2020-02-03	79.16666666666667	53.78472222222222	619.9652777777778	2.1979166666666665	6.037847222222222	0.0	2.1006944444444446	0.0	14.796875	87.88749999999999	19.864930555555556	207.1875	152.18402777777777	7.03125	3.0416666666666665	79.16666666666667	0.0034024305555555557	488.5416666666667	2.1458333333333335	770.8333333333334	750.0	770.8333333333334	760.4166666666666	6.34375	53.0	0.0	0.0	18.975	0.0	19.66111111111111	19.66111111111111	25.25	984.7222222222222	0.0
2020-02-04	79.16666666666667	53.579861111111114	630.5451388888889	2.2093749999999996	6.100347222222222	0.0	2.259722222222222	1.2753472222222222	22.126041666666666	86.35763888888889	19.241666666666667	176.99305555555554	151.5	8.23263888888889	4.9375	79.16666666666667	0.00263125	488.8888888888889	2.0729166666666665	770.8333333333334	750.0	770.8333333333334	760.4166666666666	6.313888888888888	53.0	0.0	0.0	18.573958333333334	0.0	19.27673611111111	19.27673611111111	25.381944444444443	977.9861111111111	0.0
2020-02-05	79.16666666666667	52.65625	623.8229166666666	2.209722222222222	6.234027777777778	0.0	2.6944444444444446	0.0	12.307986111111111	84.70659722222223	19.689583333333335	222.64236111111111	152.25	14.76736111111111	9.9375	79.16666666666667	0.0024395833333333335	488.8888888888889	1.9895833333333333	770.8333333333334	750.0	770.8333333333334	762.1527777777778	6.298611111111111	52.041666666666664	0.0	0.0	18.5375	0.0	19.240277777777777	19.240277777777777	25.385416666666668	977.9861111111111	0.0
2020-02-06	83.33333333333333	52.954861111111114	655.8368055555555	2.3020833333333335	6.351041666666666	0.0	2.4673611111111113	0.15729166666666666	11.252083333333333	85.87152777777777	19.459375	229.44444444444446	156.67708333333334	12.989583333333334	10.541666666666666	83.33333333333333	0.0027836805555555553	525.5208333333334	1.9562500000000003	770.8333333333334	750.0	770.8333333333334	760.4166666666666	6.234375	52.375	0.0	0.0	18.32986111111111	0.0	19.142708333333335	19.142708333333335	26.697916666666668	976.5972222222222	0.0
2020-02-07	87.5	52.260416666666664	661.2395833333334	2.1788194444444446	6.459027777777778	0.0	2.5590277777777777	0.9069444444444444	10.273263888888888	84.99097222222223	19.221180555555556	248.28125	164.55902777777777	7.402777777777778	6.784722222222222	87.5	0.0028496527777777778	530.5555555555555	1.9708333333333334	812.5	791.6666666666666	812.5	802.0833333333334	6.198611111111111	51.75	0.0	0.0	18.288194444444443	0.0	19.139583333333334	19.139583333333334	25.26388888888889	871.9444444444445	0.0
2020-02-08	87.5	52.364583333333336	663.1215277777778	2.0909722222222222	6.480902777777778	0.0	2.010763888888889	0.09861111111111111	15.808333333333334	87.74479166666667	19.173263888888886	187.16666666666666	169.32291666666666	13.04513888888889	7.194444444444445	87.5	0.002588194444444444	530.5555555555555	1.9708333333333334	866.8993055555555	854.1666666666666	866.8993055555555	861.1111111111111	6.1982638888888895	51.75	0.0	0.0	18.288194444444443	0.0	19.139583333333334	19.139583333333334	24.25	885.2083333333334	0.0
2020-02-09	87.5	52.260416666666664	645.0034722222222	2.087152777777778	6.3961805555555555	0.0	2.007638888888889	0.45451388888888883	15.92847222222222	87.75208333333333	19.130902777777777	185.61458333333334	169.45833333333334	3.857638888888889	0.9270833333333334	87.5	0.0037159722222222225	530.5555555555555	1.9708333333333334	868.0555555555555	854.1666666666666	868.0555555555555	862.8472222222222	6.195486111111111	51.75	0.0	0.0	18.288194444444443	0.0	19.139583333333334	19.139583333333334	24.20138888888889	885.2083333333334	0.0
2020-02-10	87.5	52.295138888888886	646.3020833333334	2.087152777777778	6.335416666666666	0.0	2.2718749999999996	0.3541666666666667	10.937152777777778	86.10694444444444	19.015277777777776	223.36458333333334	169.39236111111111	4.180555555555555	1.4861111111111112	87.5	0.0043614583333333335	530.5555555555555	1.9708333333333334	868.0555555555555	854.1666666666666	868.0555555555555	861.1111111111111	6.156597222222222	51.75	0.0	0.0	18.288194444444443	0.0	19.139583333333334	19.139583333333334	24.20138888888889	885.2083333333334	0.0
2020-02-11	87.5	52.295138888888886	655.2881944444445	2.0909722222222222	6.325347222222223	0.0	2.448611111111111	0.6784722222222223	13.629513888888889	84.86388888888888	18.931597222222223	218.57291666666666	169.32291666666666	3.4965277777777777	0.7222222222222222	87.5	0.0038413194444444445	530.5555555555555	1.9708333333333334	866.8993055555555	854.1666666666666	866.8993055555555	861.1111111111111	6.110763888888888	51.75	0.0	0.0	18.288194444444443	0.0	19.139583333333334	19.139583333333334	24.25	885.2083333333334	0.0
2020-02-12	87.5	52.329861111111114	663.4444444444445	1.9840277777777777	6.4170138888888895	0.0	2.4319444444444445	0.7635416666666667	11.507638888888888	85.03194444444445	18.928819444444443	226.875	169.39236111111111	4.482638888888889	2.361111111111111	87.5	0.0036840277777777774	530.5555555555555	1.9708333333333334	868.0555555555555	854.1666666666666	868.0555555555555	861.1111111111111	6.1	51.75	0.0	0.0	18.288194444444443	0.0	19.215625000000003	19.215625000000003	22.8125	886.4583333333334	0.0
2020-02-13	87.5	52.329861111111114	665.8923611111111	2.023611111111111	6.523958333333334	0.0	2.2211805555555557	2.976736111111111	19.421180555555555	86.80972222222222	19.296180555555555	193.98611111111111	169.39236111111111	9.190972222222221	4.729166666666667	87.5	0.002604861111111111	530.5555555555555	1.9708333333333334	868.0555555555555	854.1666666666666	868.0555555555555	861.1111111111111	6.09375	51.75	0.0	0.0	18.288194444444443	0.0	19.405555555555555	19.405555555555555	23.25	867.7430555555555	0.0
2020-02-14	87.5	48.77430555555556	661.375	2.035416666666667	6.596527777777777	0.0	2.261111111111111	0.0	7.595486111111111	86.70034722222222	19.578819444444445	219.02777777777777	169.45833333333334	10.034722222222221	5.652777777777778	87.5	0.0033041666666666666	530.5555555555555	1.9625000000000001	868.0555555555555	854.1666666666666	868.0555555555555	862.8472222222222	6.066666666666666	48.263888888888886	0.0	0.0	18.270833333333332	0.0	19.388194444444444	19.388194444444444	23.385416666666668	861.1111111111111	0.0
2020-02-15	87.5	48.80902777777778	643.1770833333334	1.9097222222222223	6.597222222222222	0.0	2.1722222222222225	0.0	6.039236111111111	87.08090277777778	19.579513888888886	210.07986111111111	169.39236111111111	8.29861111111111	4.559027777777778	87.5	0.0038190972222222224	530.5555555555555	1.9625000000000001	868.0555555555555	854.1666666666666	868.0555555555555	861.1111111111111	6.037152777777778	48.263888888888886	0.0	0.0	18.270833333333332	0.0	19.388194444444444	19.388194444444444	22.072916666666668	863.4722222222222	0.0
2020-02-16	87.5	48.84375	638.3298611111111	1.7944444444444443	6.725	0.0	1.9937500000000001	0.0	8.761458333333334	88.02395833333334	19.487499999999997	191.89583333333334	170.07638888888889	5.152777777777778	1.9722222222222223	87.5	0.0051624999999999996	530.5555555555555	1.9625000000000001	868.0555555555555	854.1666666666666	868.0555555555555	861.1111111111111	6.009375	48.263888888888886	0.0	0.0	18.270833333333332	0.0	19.388194444444444	19.388194444444444	20.54513888888889	866.0416666666666	0.0
2020-02-17	87.5	48.28819444444444	646.8263888888889	1.7774305555555554	6.757638888888889	0.0	2.6100694444444446	0.5114583333333333	9.963888888888889	84.57395833333334	19.33888888888889	237.71875	170.14236111111111	5.010416666666667	2.71875	87.5	0.003735416666666667	530.5555555555555	1.9625000000000001	868.0555555555555	854.1666666666666	868.0555555555555	862.8472222222222	6.0055555555555555	47.74305555555556	0.0	0.0	18.270833333333332	0.0	19.388194444444444	19.388194444444444	20.336805555555557	873.6458333333334	0.0
2020-02-18	87.5	48.322916666666664	642.9305555555555	1.7927083333333331	6.918055555555556	0.0	3.0399305555555554	0.09722222222222222	8.930208333333333	82.2982638888889	19.479166666666668	249.59027777777777	169.39236111111111	5.229166666666667	2.9479166666666665	87.5	0.003933333333333334	530.5555555555555	1.9625000000000001	868.0555555555555	854.1666666666666	868.0555555555555	861.1111111111111	6.011111111111111	47.74305555555556	0.0	0.0	18.270833333333332	0.0	19.388194444444444	19.388194444444444	20.510416666666668	866.0416666666666	0.0
2020-02-19	83.33333333333333	48.357638888888886	658.25	2.0194444444444444	6.950347222222223	0.0	2.7684027777777778	0.09791666666666667	8.874652777777778	83.98888888888888	19.4375	240.17013888888889	162.46180555555554	6.586805555555555	3.295138888888889	83.33333333333333	0.0034256944444444448	530.5555555555555	1.9625000000000001	871.5277777777778	871.5277777777778	871.5277777777778	871.5277777777778	6.043055555555555	47.74305555555556	0.0	0.0	18.25	0.0	19.427083333333332	19.427083333333332	23.194444444444443	861.1111111111111	0.0
2020-02-20	83.33333333333333	48.322916666666664	673.0347222222222	2.0052083333333335	7.043402777777778	0.0	2.372916666666667	0.21666666666666667	7.4156249999999995	86.04166666666667	19.583680555555556	206.98263888888889	162.46180555555554	3.2222222222222223	0.8611111111111112	83.33333333333333	0.003777430555555556	530.5555555555555	1.9625000000000001	871.5277777777778	871.5277777777778	871.5277777777778	871.5277777777778	6.037847222222222	47.74305555555556	0.0	0.0	18.25	0.0	19.427083333333332	19.427083333333332	23.01388888888889	862.0138888888889	0.0
2020-02-21	83.33333333333333	48.28819444444444	664.0590277777778	2.038888888888889	6.970138888888889	0.0	2.662152777777778	24.709722222222222	3.739930555555555	84.23923611111111	19.615625	208.55208333333334	162.46180555555554	5.920138888888889	3.2847222222222223	83.33333333333333	0.0032291666666666666	530.5555555555555	1.9625000000000001	871.5277777777778	871.5277777777778	871.5277777777778	871.5277777777778	6.012847222222223	47.74305555555556	0.0	24.75	18.25	0.0	19.427083333333332	19.427083333333332	23.427083333333332	861.1111111111111	0.0
2020-02-22	83.33333333333333	48.28819444444444	651.4965277777778	2.097916666666667	6.890277777777778	0.0	2.8715277777777777	32.96423611111111	4.262499999999999	83.0375	19.691666666666666	194.11805555555554	162.46180555555554	7.395833333333333	4.322916666666667	83.33333333333333	0.0036197916666666666	530.5555555555555	1.9625000000000001	871.5277777777778	871.5277777777778	871.5277777777778	871.5277777777778	5.93125	47.74305555555556	0.0	33.0	18.25	0.0	19.427083333333332	19.427083333333332	24.302083333333332	861.1111111111111	0.0
2020-02-23	83.33333333333333	48.28819444444444	656.6145833333334	2.0055555555555555	6.987152777777777	0.0	2.7038194444444446	32.99097222222222	7.480555555555556	83.77916666666667	19.430555555555557	186.10069444444446	162.46180555555554	8.229166666666666	3.1875	83.33333333333333	0.0037218750000000004	530.5555555555555	1.9625000000000001	871.5277777777778	871.5277777777778	871.5277777777778	871.5277777777778	5.884375	47.74305555555556	0.0	33.0	18.25	0.0	19.427083333333332	19.427083333333332	23.0625	862.4305555555555	0.0
2020-02-24	83.33333333333333	48.28819444444444	654.1666666666666	1.9944444444444445	7.215277777777778	0.0	2.8284722222222225	32.97638888888889	13.153125	83.23958333333333	19.54409722222222	179.20138888888889	162.46180555555554	6.569444444444445	3.263888888888889	83.33333333333333	0.0024475694444444445	530.5555555555555	1.9625000000000001	871.5277777777778	871.5277777777778	871.5277777777778	871.5277777777778	5.805208333333333	47.74305555555556	0.0	33.0	18.25	0.0	19.427083333333332	19.427083333333332	22.916666666666668	863.0555555555555	0.0
2020-02-25	76.73611111111111	44.239583333333336	650.9409722222222	1.796875	7.634722222222223	0.0	3.0708333333333333	33.05277777777778	7.468402777777778	81.77083333333333	19.365972222222222	217.20486111111111	122.10416666666667	6.729166666666667	3.7395833333333335	83.33333333333333	0.0027559027777777777	530.6423611111111	1.9625000000000001	871.5277777777778	871.5277777777778	871.5277777777778	871.5277777777778	5.757986111111111	43.65972222222222	0.0	33.0	18.254166666666666	0.0	19.43298611111111	19.427083333333332	20.53472222222222	864.0104166666666	0.0
2020-02-26	83.33333333333333	44.239583333333336	666.0729166666666	1.9777777777777779	8.116666666666667	0.0	2.8291666666666666	33.014583333333334	8.208333333333334	83.01909722222223	19.272916666666667	212.92708333333334	162.46180555555554	5.177083333333333	2.6006944444444446	83.33333333333333	0.002157986111111111	530.5555555555555	1.9625000000000001	871.5277777777778	871.5277777777778	871.5277777777778	871.5277777777778	5.720833333333334	43.65972222222222	0.0	33.0	18.25	0.0	19.427083333333332	19.427083333333332	22.71527777777778	862.1527777777778	0.0
2020-02-27	83.33333333333333	44.27430555555556	666.3993055555555	1.8704861111111113	8.62326388888889	0.0	2.7652777777777775	33.99097222222222	12.332291666666666	82.96944444444445	18.891319444444445	187.32986111111111	161.77777777777777	5.458333333333333	2.4409722222222223	83.33333333333333	0.001970833333333333	530.5555555555555	1.90625	871.5277777777778	871.5277777777778	871.5277777777778	871.5277777777778	5.7	43.65972222222222	0.0	33.90277777777778	17.89236111111111	0.0	19.26736111111111	19.26736111111111	21.62152777777778	863.9583333333334	0.0
2020-02-28	83.33333333333333	44.170138888888886	672.8159722222222	1.8562500000000002	9.07638888888889	0.0	2.840625	35.04097222222222	1.8069444444444445	82.99444444444445	19.292708333333334	214.85416666666666	162.46180555555554	4.159722222222222	1.5486111111111112	83.33333333333333	0.002407986111111111	530.5555555555555	1.8597222222222223	871.5277777777778	871.5277777777778	871.5277777777778	871.5277777777778	5.645138888888889	43.65972222222222	0.0	35.0	17.62152777777778	0.0	19.26736111111111	19.26736111111111	21.46527777777778	863.9583333333334	0.0
2020-02-29	83.33333333333333	44.204861111111114	615.5069444444445	1.8562500000000002	9.461805555555555	0.0	3.534375	34.97326388888889	3.9951388888888886	78.7357638888889	19.141319444444445	224.3125	161.77777777777777	6.163194444444445	3.263888888888889	83.33333333333333	0.0034739583333333332	530.5555555555555	1.8597222222222223	871.5277777777778	871.5277777777778	871.5277777777778	871.5277777777778	5.6	43.65972222222222	0.0	35.0	17.62152777777778	0.0	19.26736111111111	19.26736111111111	21.46527777777778	863.9583333333334	0.0
2020-03-01	83.33333333333333	44.239583333333336	642.0208333333334	1.8572916666666666	9.965625	0.0	3.164236111111111	34.99930555555555	2.351736111111111	81.13541666666667	19.149305555555557	238.14583333333334	161.77777777777777	4.993055555555555	2.7430555555555554	83.33333333333333	0.0028875	530.5555555555555	1.8597222222222223	871.5277777777778	871.5277777777778	871.5277777777778	871.5277777777778	5.5621527777777775	43.65972222222222	0.0	35.0	17.62152777777778	0.0	19.26736111111111	19.26736111111111	21.479166666666668	863.9583333333334	0.0
2020-03-02	83.33333333333333	44.239583333333336	676.7881944444445	1.9343750000000002	10.353124999999999	0.0	2.410416666666667	34.970486111111114	4.376041666666667	85.29583333333333	19.10451388888889	189.27430555555554	161.77777777777777	8.083333333333334	4.15625	83.33333333333333	0.0020166666666666666	530.5555555555555	1.8597222222222223	871.5277777777778	871.5277777777778	871.5277777777778	871.5277777777778	5.537847222222222	43.65972222222222	0.0	35.0	17.62152777777778	0.0	19.26736111111111	19.26736111111111	22.25	757.4305555555555	0.0
2020-03-03	83.33333333333333	44.135416666666664	627.5833333333334	1.9416666666666669	10.409722222222221	0.0	3.567013888888889	34.96423611111111	1.4649305555555554	79.57604166666667	19.321875	285.9583333333333	163.06597222222223	6.284722222222222	3.798611111111111	83.33333333333333	0.0027770833333333332	530.5555555555555	1.8743055555555554	829.8611111111111	829.8611111111111	829.8611111111111	829.8611111111111	5.511111111111111	43.65972222222222	0.0	35.0	17.62152777777778	0.0	19.273958333333336	19.273958333333336	22.322916666666668	757.4305555555555	0.0
2020-03-04	83.33333333333333	44.135416666666664	647.4201388888889	1.9652777777777777	10.801736111111111	0.0	3.7274305555555554	35.08298611111111	0.0	79.446875	20.333680555555556	268.9375	161.77777777777777	14.121527777777779	9.350694444444445	83.33333333333333	0.002442708333333333	530.5555555555555	1.8743055555555554	871.5277777777778	871.5277777777778	871.5277777777778	871.5277777777778	5.496180555555556	43.65972222222222	0.0	35.0	17.62152777777778	0.0	19.75347222222222	19.75347222222222	22.59375	756.8055555555555	0.0
2020-03-05	83.33333333333333	44.170138888888886	697.3819444444445	1.9822916666666666	10.933333333333332	0.0	2.5475694444444446	35.282291666666666	1.040625	84.93125	19.676041666666666	187.5625	163.82986111111111	5.041666666666667	1.3472222222222223	83.33333333333333	0.0017243055555555555	530.9027777777778	1.8743055555555554	829.8611111111111	829.8611111111111	829.8611111111111	829.8611111111111	5.498958333333333	43.65972222222222	0.0	35.19444444444444	17.62152777777778	0.0	19.75347222222222	19.75347222222222	22.77777777777778	755.9722222222222	0.0
2020-03-06	83.68055555555556	44.170138888888886	653.78125	2.3618055555555557	10.410416666666666	0.0	2.8211805555555554	35.55520833333333	0.0	83.93090277777777	20.011458333333334	240.44791666666666	164.51388888888889	5.701388888888889	3.2222222222222223	83.68055555555556	0.0023427083333333334	530.5555555555555	1.8743055555555554	833.3333333333334	833.3333333333334	833.3333333333334	833.3333333333334	5.5	43.65972222222222	0.0	35.4375	17.62152777777778	0.0	19.944444444444443	19.944444444444443	27.25	596.8055555555555	0.0
2020-03-07	83.33333333333333	44.27430555555556	617.1284722222222	2.3743055555555554	10.09548611111111	0.0	3.4541666666666666	35.46944444444445	0.0	80.90277777777777	19.913888888888888	286.7916666666667	163.82986111111111	4.993055555555555	3.0034722222222223	83.33333333333333	0.002662152777777778	530.5555555555555	1.8743055555555554	829.8611111111111	829.8611111111111	829.8611111111111	829.8611111111111	5.5	43.65972222222222	0.0	35.451388888888886	17.62152777777778	0.0	19.94097222222222	19.94097222222222	27.399305555555557	596.8055555555555	0.0
2020-03-08	83.33333333333333	44.204861111111114	645.5	2.351736111111111	9.797916666666666	0.0	2.6319444444444446	35.54826388888889	1.6798611111111112	84.53923611111111	19.70659722222222	204.97222222222223	164.0	5.114583333333333	2.5347222222222223	83.33333333333333	0.0026430555555555556	530.5555555555555	1.8743055555555554	831.5972222222222	831.5972222222222	831.5972222222222	831.5972222222222	5.498958333333333	43.65972222222222	0.0	35.451388888888886	17.62152777777778	0.0	19.94097222222222	19.94097222222222	27.135416666666668	598.125	0.0
2020-03-09	83.33333333333333	44.27430555555556	634.65625	1.9631944444444445	9.613194444444444	0.0	3.056597222222222	35.52118055555556	0.8416666666666667	82.80069444444445	20.078125	243.58333333333334	162.11458333333334	7.111111111111111	3.8680555555555554	83.33333333333333	0.0027690972222222223	532.9861111111111	1.8743055555555554	875.0	875.0	875.0	875.0	5.5	43.65972222222222	0.0	35.451388888888886	17.59375	0.0	19.864930555555556	19.864930555555556	22.70486111111111	812.1875	0.0
2020-03-10	83.33333333333333	44.239583333333336	654.7777777777778	1.8395833333333331	9.931597222222223	0.0	2.160416666666667	35.49131944444444	0.8159722222222222	87.20902777777778	19.657638888888886	182.67361111111111	161.77777777777777	3.8541666666666665	1.6944444444444444	83.33333333333333	0.002833333333333333	530.5555555555555	1.8743055555555554	871.5277777777778	871.5277777777778	871.5277777777778	871.5277777777778	5.481944444444444	43.65972222222222	0.0	35.451388888888886	17.62152777777778	0.0	19.93923611111111	19.93923611111111	21.274305555555557	904.375	0.0
2020-03-11	79.16666666666667	39.510416666666664	594.8715277777778	1.9180555555555554	9.9	0.0	3.3218750000000004	35.61423611111111	0.0	81.81875	20.31423611111111	263.78819444444446	153.56944444444446	9.072916666666666	4.902777777777778	79.16666666666667	0.0033868055555555557	530.5555555555555	1.9083333333333334	871.5277777777778	871.5277777777778	871.5277777777778	871.5277777777778	5.5	38.895833333333336	0.0	35.451388888888886	17.62152777777778	0.0	19.94097222222222	19.94097222222222	22.05902777777778	783.8194444444445	0.0
2020-03-12	79.16666666666667	40.08680555555556	620.4965277777778	1.8465277777777775	10.4	0.0	3.546875	35.44340277777778	2.1704861111111113	81.00104166666667	20.508333333333333	299.0208333333333	154.25347222222223	3.15625	1.4722222222222223	79.16666666666667	0.0033114583333333334	530.5555555555555	1.9083333333333334	871.5277777777778	871.5277777777778	871.5277777777778	871.5277777777778	5.380902777777778	39.576388888888886	0.0	35.451388888888886	17.62152777777778	0.0	20.65625	20.65625	21.34375	904.4444444444445	0.0
2020-03-13	83.33333333333333	41.545138888888886	668.4548611111111	1.8659722222222221	10.4	0.0	2.7024305555555554	35.88159722222222	0.0	85.18472222222222	20.69826388888889	225.59722222222223	163.70138888888889	6.34375	4.71875	83.33333333333333	0.0021347222222222223	530.5555555555555	1.9083333333333334	829.8611111111111	829.8611111111111	829.8611111111111	826.3888888888889	5.200694444444444	40.96527777777778	0.0	35.763888888888886	17.62152777777778	0.0	20.788194444444443	20.788194444444443	21.583333333333332	903.1944444444445	0.0
2020-03-14	83.33333333333333	41.517361111111114	639.7534722222222	1.8663194444444444	10.4	0.0	3.477777777777778	35.911458333333336	0.0	81.8111111111111	20.882638888888888	267.81944444444446	163.70138888888889	5.736111111111111	3.6909722222222223	83.33333333333333	0.002260763888888889	530.5555555555555	1.9083333333333334	829.8611111111111	829.8611111111111	829.8611111111111	826.3888888888889	5.200694444444444	40.9375	0.0	35.763888888888886	17.62152777777778	0.0	20.788194444444443	20.788194444444443	21.59027777777778	903.1944444444445	0.0
2020-03-15	83.33333333333333	41.552083333333336	666.6145833333334	1.9822916666666666	10.4	0.0	2.742361111111111	35.96944444444445	0.0	84.7875	20.750347222222224	207.18402777777777	161.64930555555554	7.618055555555555	4.375	83.33333333333333	0.0024618055555555556	530.5555555555555	1.9083333333333334	871.5277777777778	871.5277777777778	871.5277777777778	868.0555555555555	5.198611111111111	40.9375	0.0	35.86805555555556	17.62152777777778	0.0	20.788194444444443	20.788194444444443	22.791666666666668	902.2222222222222	0.0
2020-03-16	83.33333333333333	41.552083333333336	622.9791666666666	1.8729166666666666	10.247916666666667	0.0	3.848263888888889	35.69027777777777	0.0	80.65833333333333	21.48715277777778	304.3263888888889	161.64930555555554	17.430555555555557	13.25	83.33333333333333	0.0024774305555555556	530.5555555555555	1.9083333333333334	871.5277777777778	871.5277777777778	871.5277777777778	868.0555555555555	5.159375000000001	40.9375	0.0	35.763888888888886	17.62152777777778	0.0	20.788194444444443	20.788194444444443	21.65277777777778	903.1944444444445	0.0
2020-03-17	83.33333333333333	41.447916666666664	625.53125	1.9760416666666667	9.816319444444444	0.0	4.21875	35.828472222222224	0.0	78.70694444444445	21.405902777777776	326.1145833333333	161.64930555555554	8.034722222222221	4.888888888888889	83.33333333333333	0.0031288194444444445	530.5555555555555	1.9083333333333334	871.5277777777778	871.5277777777778	871.5277777777778	868.0555555555555	5.136458333333334	40.9375	0.0	35.763888888888886	17.62152777777778	0.0	21.18402777777778	21.18402777777778	22.71875	901.8055555555555	0.0
2020-03-18	83.33333333333333	41.93402777777778	647.7951388888889	2.004166666666667	9.799305555555556	0.0	3.870833333333333	35.44236111111111	0.0	79.89375000000001	21.566666666666666	258.97222222222223	161.75347222222223	10.340277777777779	5.961805555555555	83.33333333333333	0.0029211805555555558	530.5555555555555	1.9083333333333334	873.2638888888889	873.2638888888889	873.2638888888889	868.0555555555555	5.099652777777777	41.423611111111114	0.0	35.02777777777778	17.62152777777778	0.0	21.18402777777778	21.18402777777778	23.03125	901.0416666666666	0.0
2020-03-19	83.33333333333333	42.00347222222222	672.0416666666666	2.2868055555555555	9.706249999999999	0.0	2.901388888888889	35.43263888888889	0.0	84.57465277777777	21.513541666666665	210.63888888888889	162.35069444444446	10.79861111111111	7.326388888888889	83.33333333333333	0.0019479166666666668	530.5555555555555	1.9083333333333334	873.2638888888889	873.2638888888889	873.2638888888889	865.7395833333334	5.1	41.423611111111114	0.0	35.02777777777778	17.62152777777778	0.0	21.18402777777778	21.18402777777778	26.37152777777778	895.4513888888889	0.0
2020-03-20	83.33333333333333	42.00347222222222	672.8368055555555	2.301736111111111	9.7	0.0	2.4947916666666665	35.35451388888889	0.5965277777777778	86.37013888888889	21.00173611111111	226.02430555555554	162.4375	4.993055555555555	2.7916666666666665	83.33333333333333	0.0022371527777777776	530.5555555555555	1.9083333333333334	873.2638888888889	873.2638888888889	873.2638888888889	868.0555555555555	5.162847222222222	41.423611111111114	0.0	35.05555555555556	17.62152777777778	0.0	21.24652777777778	21.24652777777778	26.552083333333332	895.3472222222222	0.0
2020-03-21	83.33333333333333	41.93402777777778	628.9201388888889	2.277083333333333	9.7	0.0	3.966666666666667	35.47361111111111	0.6857638888888888	79.68402777777777	20.913541666666667	360.1770833333333	161.71527777777777	5.434027777777778	3.3090277777777777	83.33333333333333	0.0030902777777777777	530.5555555555555	1.9083333333333334	871.5277777777778	871.5277777777778	871.5277777777778	869.7916666666666	5.15	41.423611111111114	0.0	35.02777777777778	17.62152777777778	0.0	21.18402777777778	21.18402777777778	26.270833333333332	788.75	0.0
2020-03-22	83.33333333333333	41.864583333333336	626.9618055555555	2.3829861111111112	9.605555555555556	0.0	4.151388888888889	35.49340277777778	0.26284722222222223	78.7017361111111	20.858333333333334	362.6458333333333	161.75347222222223	6.260416666666667	3.6909722222222223	83.33333333333333	0.003019097222222222	530.5555555555555	1.9083333333333334	873.2638888888889	873.2638888888889	873.2638888888889	868.0555555555555	5.123611111111111	41.423611111111114	0.0	35.02777777777778	17.62152777777778	0.0	21.18402777777778	21.18402777777778	27.364583333333332	827.9861111111111	0.0
2020-03-23	83.33333333333333	42.00347222222222	631.0868055555555	2.584722222222222	9.6	0.0	4.179513888888889	35.55138888888889	0.2496527777777778	78.54097222222222	20.884027777777778	362.2048611111111	161.71527777777777	6.309027777777778	5.020833333333333	83.33333333333333	0.0029847222222222224	530.5555555555555	1.9083333333333334	871.5277777777778	871.5277777777778	871.5277777777778	869.7916666666666	5.104513888888889	41.423611111111114	0.0	35.02777777777778	17.62152777777778	0.0	21.18402777777778	21.18402777777778	29.854166666666668	773.75	0.0
2020-03-24	83.33333333333333	41.89930555555556	625.2326388888889	2.44375	9.6	0.0	4.513541666666667	36.06388888888889	0.0	77.28229166666667	21.217708333333334	365.38194444444446	162.33333333333334	7.791666666666667	7.142361111111111	83.33333333333333	0.0027993055555555557	534.0277777777778	1.9083333333333334	871.5277777777778	871.5277777777778	871.5277777777778	868.0555555555555	5.055555555555555	41.423611111111114	0.0	35.93055555555556	17.62152777777778	0.0	21.23263888888889	21.23263888888889	28.069444444444443	820.6944444444445	0.0
2020-03-25	83.33333333333333	42.03819444444444	623.6493055555555	2.023611111111111	9.504861111111111	0.0	4.774652777777778	35.493750000000006	0.0	76.1888888888889	21.525347222222223	368.46875	161.64930555555554	12.17013888888889	8.17013888888889	83.33333333333333	0.0028583333333333334	530.5555555555555	1.9083333333333334	871.5277777777778	871.5277777777778	871.5277777777778	868.0555555555555	5.017361111111111	41.423611111111114	0.0	35.02777777777778	17.62152777777778	0.0	21.37152777777778	21.37152777777778	23.25	901.0416666666666	0.0
2020-03-26	83.33333333333333	41.96875	626.7222222222222	2.3753472222222225	9.5	0.0	4.804513888888889	35.55833333333333	0.0	75.86736111111111	21.51736111111111	362.78472222222223	161.77777777777777	9.42361111111111	5.628472222222222	83.33333333333333	0.0029913194444444445	530.5555555555555	1.9083333333333334	871.5277777777778	871.5277777777778	871.5277777777778	871.5277777777778	4.929861111111111	41.423611111111114	0.0	35.02777777777778	17.62152777777778	0.0	21.37152777777778	21.37152777777778	27.40625	795.4861111111111	0.0
2020-03-27	83.33333333333333	41.93402777777778	616.7152777777778	3.035416666666667	9.5	0.0	4.759027777777778	35.66041666666667	0.0	76.33715277777777	21.758680555555557	357.0520833333333	161.71527777777777	9.569444444444445	5.513888888888889	83.33333333333333	0.0032385416666666665	530.5555555555555	1.9083333333333334	871.5277777777778	871.5277777777778	871.5277777777778	869.7916666666666	4.878819444444445	41.423611111111114	0.0	35.583333333333336	17.62152777777778	0.0	21.42013888888889	21.42013888888889	34.90625	728.4722222222222	0.0
2020-03-28	21.52777777777778	42.03819444444444	639.2569444444445	3.5913194444444443	8.725000000000001	0.0	3.687152777777778	35.68541666666667	0.0	81.09965277777778	20.750694444444445	249.37152777777777	40.19097222222222	3.3854166666666665	1.9652777777777777	21.52777777777778	0.0020822916666666668	530.5555555555555	1.9083333333333334	869.7916666666666	869.7916666666666	869.7916666666666	866.3194444444445	4.916666666666667	41.423611111111114	0.0	35.583333333333336	17.62152777777778	0.0	21.18402777777778	21.18402777777778	41.427083333333336	882.5	0.0
2020-03-29	26.041666666666668	42.03819444444444	649.5347222222222	3.826736111111111	7.137152777777778	0.0	3.3246527777777777	35.51354166666667	6.012499999999999	81.68298611111112	19.899305555555557	227.24652777777777	24.569444444444443	2.267361111111111	1.4652777777777777	26.041666666666668	0.001564236111111111	512.5	1.8875000000000002	871.5277777777778	871.5277777777778	871.5277777777778	868.0555555555555	5.03125	41.423611111111114	0.0	35.02777777777778	17.62152777777778	0.0	21.15972222222222	21.15972222222222	44.079861111111114	925.5902777777778	0.0
2020-03-30	33.333333333333336	41.364583333333336	640.0347222222222	3.398263888888889	7.324305555555556	0.0	2.730208333333333	35.300694444444446	8.041666666666666	84.9232638888889	20.132638888888888	187.19097222222223	63.96180555555556	9.628472222222221	5.375	33.333333333333336	0.0014913194444444444	456.94444444444446	1.8645833333333333	871.5277777777778	871.5277777777778	871.5277777777778	871.5277777777778	5.107986111111111	40.833333333333336	0.0	34.9375	17.73263888888889	0.0	20.725347222222222	20.74513888888889	39.21180555555556	1282.7083333333333	0.0
2020-03-31	42.361111111111114	39.697916666666664	610.9479166666666	2.7944444444444447	6.724652777777778	14.097222222222221	4.158680555555556	35.43090277777778	2.6586805555555557	78.27395833333334	20.796180555555555	305.6388888888889	79.34722222222223	9.39236111111111	6.496527777777778	42.361111111111114	0.0028065972222222225	443.40277777777777	1.8854166666666667	871.5277777777778	871.5277777777778	871.5277777777778	868.0555555555555	5.089236111111111	39.166666666666664	13.125	35.02777777777778	17.72048611111111	0.0	20.584722222222222	20.584722222222222	32.326388888888886	1673.3333333333333	0.0
2020-04-01	38.19444444444444	40.635416666666664	644.71875	2.676736111111111	6.389583333333333	11.180555555555555	2.9350694444444443	35.41597222222222	1.082986111111111	83.95069444444444	20.684375000000003	189.19791666666666	71.13888888888889	6.53125	5.454861111111111	38.19444444444444	0.0016045138888888888	416.31944444444446	1.8645833333333333	875.0	875.0	875.0	871.5277777777778	5.175347222222222	40.0	10.208333333333334	35.02777777777778	17.78472222222222	0.0	20.540972222222223	20.540972222222223	30.881944444444443	1592.5694444444443	0.0
2020-04-02	38.19444444444444	40.60069444444444	627.9548611111111	2.5878472222222224	6.096527777777777	11.215277777777779	2.903125	35.579166666666666	0.20833333333333334	84.31527777777778	20.689930555555556	189.95833333333334	71.13888888888889	6.25	3.1493055555555554	38.19444444444444	0.0020520833333333333	416.31944444444446	1.8645833333333333	871.5277777777778	871.5277777777778	871.5277777777778	868.0555555555555	5.360069444444445	40.0	10.208333333333334	35.583333333333336	17.78472222222222	0.0	20.540972222222223	20.540972222222223	29.791666666666668	1686.736111111111	0.0
2020-04-03	38.19444444444444	40.53125	623.6944444444445	3.9069444444444446	5.357986111111111	11.180555555555555	3.0083333333333333	35.99201388888889	0.0	83.94513888888889	20.79236111111111	213.79166666666666	71.13888888888889	9.4375	5.729166666666667	38.19444444444444	0.0022555555555555554	416.31944444444446	1.8645833333333333	871.5277777777778	871.5277777777778	871.5277777777778	868.0555555555555	5.667361111111111	40.0	10.208333333333334	35.94097222222222	17.78472222222222	0.0	20.554861111111112	20.554861111111112	45.013888888888886	1683.0555555555557	0.0
2020-04-04	38.19444444444444	40.670138888888886	581.1701388888889	3.511111111111111	4.934374999999999	11.180555555555555	4.563541666666667	35.967013888888886	1.00625	77.05243055555555	21.177430555555556	304.2638888888889	71.13888888888889	19.76388888888889	15.270833333333334	38.19444444444444	0.0030128472222222223	425.34722222222223	1.8645833333333333	875.0	875.0	875.0	868.0555555555555	5.889583333333333	40.0	10.208333333333334	35.951388888888886	17.78472222222222	0.0	20.554861111111112	20.554861111111112	40.53125	1695.9722222222222	0.0
2020-04-05	38.19444444444444	40.60069444444444	568.7326388888889	4.871527777777778	4.9430555555555555	11.215277777777779	5.528124999999999	35.78888888888889	0.40208333333333335	73.16909722222222	21.725347222222222	309.43055555555554	71.13888888888889	27.635416666666668	27.01736111111111	38.19444444444444	0.0033576388888888887	420.4861111111111	1.8645833333333333	868.0555555555555	868.0555555555555	868.0555555555555	868.0555555555555	6.054166666666666	40.0	10.208333333333334	35.77777777777778	17.78472222222222	0.0	20.56875	20.56875	56.145833333333336	1571.5972222222222	0.0
2020-04-06	50.69444444444444	36.642361111111114	541.6944444444445	3.1409722222222225	5.213888888888889	11.25	5.2600694444444445	35.38090277777778	0.0	73.40381944444444	21.346874999999997	305.0798611111111	95.76388888888889	22.86111111111111	15.67361111111111	50.69444444444444	0.0034225694444444447	416.31944444444446	1.8645833333333333	871.5277777777778	871.5277777777778	871.5277777777778	868.0555555555555	6.107291666666666	36.041666666666664	10.208333333333334	35.02777777777778	17.78472222222222	0.0	20.56875	20.56875	36.267361111111114	1683.75	0.0
2020-04-07	48.611111111111114	36.642361111111114	554.6493055555555	4.801041666666666	5.214236111111111	19.930555555555557	5.582638888888889	35.51423611111111	0.08298611111111111	74.06944444444444	22.407638888888886	316.99652777777777	91.65972222222223	37.35069444444444	29.3125	48.611111111111114	0.0033760416666666665	416.31944444444446	1.8645833333333333	871.5277777777778	871.5277777777778	871.5277777777778	868.0555555555555	6.136805555555556	36.041666666666664	18.125	35.02777777777778	17.78472222222222	0.0	20.889236111111114	20.889236111111114	55.50347222222222	1571.5972222222222	0.0
2020-04-08	48.611111111111114	36.642361111111114	558.78125	3.5416666666666665	4.970138888888889	16.302083333333332	5.726736111111111	35.15277777777778	0.0	73.47986111111112	22.87152777777778	306.89930555555554	91.65972222222223	64.92361111111111	60.572916666666664	48.611111111111114	0.002695138888888889	416.31944444444446	1.8645833333333333	871.5277777777778	871.5277777777778	871.5277777777778	868.0555555555555	6.165277777777778	36.041666666666664	15.0	34.270833333333336	17.78472222222222	0.0	20.814583333333335	20.814583333333335	40.90972222222222	1573.75	0.0
2020-04-09	48.611111111111114	36.607638888888886	566.96875	4.114236111111111	4.976041666666666	16.37152777777778	5.611111111111111	35.091319444444444	0.0	72.86354166666666	22.263194444444444	302.75694444444446	91.65972222222223	50.47569444444444	37.22569444444444	48.611111111111114	0.0036562499999999998	416.31944444444446	1.8645833333333333	875.0	875.0	875.0	871.5277777777778	6.212847222222222	36.041666666666664	15.0	34.270833333333336	17.78472222222222	0.0	20.814583333333335	20.814583333333335	47.50694444444444	1572.5347222222222	0.0
2020-04-10	48.611111111111114	36.607638888888886	574.4618055555555	4.681597222222222	4.755208333333333	16.44097222222222	4.623263888888889	35.329861111111114	0.07534722222222222	77.22986111111112	21.730555555555554	284.64930555555554	46.875	31.43402777777778	18.239583333333332	48.611111111111114	0.0032194444444444445	416.31944444444446	1.8645833333333333	0.0	0.0	0.0	0.0	6.270833333333333	36.041666666666664	15.0	34.270833333333336	17.78472222222222	0.0	20.814583333333335	20.814583333333335	53.90277777777778	1579.3402777777778	0.0
2020-04-11	48.611111111111114	36.50347222222222	580.3993055555555	4.428125	4.657986111111111	16.336805555555557	5.970138888888889	35.38993055555555	0.0	72.15555555555555	22.483333333333334	325.5729166666667	85.09375	51.06944444444444	47.770833333333336	48.611111111111114	0.0037722222222222224	416.31944444444446	1.7048611111111112	848.9583333333334	848.9583333333334	848.9583333333334	848.9583333333334	6.262847222222223	36.041666666666664	15.0	35.4375	17.78472222222222	0.0	20.814583333333335	20.814583333333335	51.173611111111114	1572.5	0.0
2020-04-12	48.611111111111114	36.677083333333336	582.9861111111111	4.376388888888889	4.735763888888889	16.44097222222222	5.615625	35.578125	0.0	72.93645833333333	22.22152777777778	274.5	91.65972222222223	44.96180555555556	36.020833333333336	48.611111111111114	0.003512152777777778	416.31944444444446	1.5972222222222223	1000.0	1000.0	1000.0	1000.0	6.252083333333333	36.041666666666664	15.0	35.576388888888886	17.78472222222222	0.0	20.814583333333335	20.814583333333335	50.60069444444444	1572.5	0.0
2020-04-13	48.611111111111114	36.50347222222222	600.7222222222222	3.8663194444444446	4.682291666666667	11.215277777777779	3.929513888888889	35.605555555555554	0.0	79.51666666666667	21.240625	293.3645833333333	91.65972222222223	10.13888888888889	6.302083333333333	48.611111111111114	0.0033465277777777777	416.31944444444446	1.3784722222222223	1000.0	1000.0	1000.0	1000.0	6.258680555555555	36.041666666666664	10.208333333333334	35.576388888888886	17.78472222222222	0.0	20.814583333333335	20.814583333333335	44.607638888888886	1573.4027777777778	0.0
2020-04-14	48.611111111111114	36.53819444444444	634.4826388888889	3.0208333333333335	4.648958333333334	11.215277777777779	3.3336805555555555	35.57152777777778	0.3670138888888889	82.140625	21.13715277777778	228.55555555555554	91.65972222222223	8.39236111111111	6.03125	48.611111111111114	0.002210416666666667	416.31944444444446	1.2013888888888888	1000.0	1000.0	1000.0	1000.0	6.292013888888889	36.041666666666664	10.208333333333334	35.576388888888886	17.78472222222222	0.0	20.90138888888889	20.90138888888889	34.739583333333336	875.4861111111111	0.0
2020-04-15	48.611111111111114	36.642361111111114	612.4375	2.948611111111111	4.803819444444445	11.215277777777779	4.503125000000001	35.58368055555556	0.5920138888888888	77.63506944444445	21.75451388888889	336.2291666666667	92.34375	21.01736111111111	19.489583333333332	48.611111111111114	0.0034781250000000003	416.31944444444446	1.2013888888888888	1000.0	1000.0	1000.0	1000.0	6.28125	36.041666666666664	10.208333333333334	35.576388888888886	17.788194444444443	0.0	20.866666666666667	20.866666666666667	33.888888888888886	875.4861111111111	0.0
2020-04-16	48.611111111111114	36.677083333333336	590.5902777777778	2.9180555555555556	5.399305555555555	11.145833333333334	5.586458333333334	35.66701388888889	0.0	72.97986111111112	22.094444444444445	330.1111111111111	91.32291666666667	46.614583333333336	32.15277777777778	48.611111111111114	0.004011458333333333	416.31944444444446	1.2013888888888888	996.5277777777778	996.5277777777778	996.5277777777778	996.5277777777778	6.117361111111111	36.041666666666664	10.208333333333334	35.576388888888886	17.78472222222222	0.0	20.866666666666667	20.866666666666667	33.548611111111114	889.3055555555555	0.0
2020-04-17	45.138888888888886	37.822916666666664	595.1319444444445	2.921875	6.179861111111111	11.215277777777779	4.8649305555555555	36.081944444444446	0.0	75.8138888888889	21.903125000000003	329.19097222222223	85.50347222222223	24.67013888888889	13.871527777777779	45.138888888888886	0.004069444444444444	407.2916666666667	1.1631944444444444	1000.0	1000.0	1000.0	1000.0	5.920138888888889	37.15277777777778	10.208333333333334	35.951388888888886	17.852430555555557	0.0	20.96597222222222	20.96597222222222	33.583333333333336	889.6875	0.0
2020-04-18	54.861111111111114	36.64930555555556	647.3576388888889	1.8684027777777779	6.914930555555555	11.25	3.5086805555555554	35.339930555555554	0.08229166666666667	80.81666666666666	20.833680555555556	192.33680555555554	103.97222222222223	21.90625	13.756944444444445	54.861111111111114	0.0023652777777777778	474.65277777777777	1.71875	1000.0	1000.0	1000.0	1000.0	5.795486111111111	36.104166666666664	10.208333333333334	35.02777777777778	17.71527777777778	0.11458333333333333	19.984722222222224	19.984722222222224	21.5	1702.9166666666667	0.0
2020-04-19	48.611111111111114	36.677083333333336	584.2638888888889	3.829861111111111	7.430902777777778	11.180555555555555	6.205208333333333	35.61423611111111	0.0	69.90312499999999	22.085416666666667	356.3645833333333	91.65972222222223	27.59722222222222	15.260416666666666	48.611111111111114	0.0046052083333333335	416.31944444444446	1.2013888888888888	1000.0	1000.0	1000.0	1000.0	5.711805555555555	36.041666666666664	10.208333333333334	35.576388888888886	17.78472222222222	0.0	21.043750000000003	21.043750000000003	44.072916666666664	841.9444444444445	0.0
2020-04-20	31.944444444444443	36.642361111111114	591.53125	3.0038194444444444	7.360763888888889	10.243055555555555	6.805555555555555	36.151041666666664	0.0	66.59201388888889	21.966666666666665	331.02777777777777	61.5625	18.72222222222222	10.211805555555555	31.944444444444443	0.004814930555555556	416.31944444444446	1.1666666666666667	1000.0	1000.0	1000.0	1000.0	5.482638888888889	36.041666666666664	9.23611111111111	35.958333333333336	17.788194444444443	0.0	21.043750000000003	21.043750000000003	34.53125	888.8888888888889	0.0
2020-04-21	31.944444444444443	36.642361111111114	586.6493055555555	3.954513888888889	7.556597222222223	7.326388888888889	7.007638888888889	36.14652777777778	0.0	66.3295138888889	22.444097222222222	335.4895833333333	61.5625	22.604166666666668	12.472222222222221	31.944444444444443	0.004832291666666666	416.31944444444446	1.1666666666666667	1000.0	1000.0	1000.0	1000.0	5.366666666666667	36.041666666666664	6.319444444444445	35.947916666666664	17.78472222222222	0.0	21.387500000000003	21.387500000000003	45.65625	841.9444444444445	0.0
2020-04-22	31.944444444444443	36.572916666666664	563.6666666666666	4.001388888888889	7.591319444444445	10.503472222222221	7.5055555555555555	36.19305555555556	0.0	65.43229166666667	22.860416666666666	331.8576388888889	60.87847222222222	36.208333333333336	22.37847222222222	31.944444444444443	0.004584722222222223	416.31944444444446	1.1541666666666666	1000.0	1000.0	1000.0	1000.0	5.279861111111111	36.041666666666664	9.027777777777779	35.958333333333336	17.78472222222222	0.0	21.502083333333335	21.502083333333335	46.197916666666664	841.8055555555555	0.0
2020-04-23	31.944444444444443	36.607638888888886	563.7222222222222	4.027430555555556	7.290277777777778	10.15625	6.973611111111111	36.13298611111111	0.0	68.37673611111111	23.19201388888889	330.6354166666667	61.5625	59.90277777777778	49.5	31.944444444444443	0.004116319444444444	416.31944444444446	1.1541666666666666	1000.0	1000.0	1000.0	1000.0	5.227083333333334	36.041666666666664	8.819444444444445	35.958333333333336	17.78125	0.0	21.585416666666667	21.585416666666667	46.513888888888886	841.7361111111111	0.0
2020-04-24	31.944444444444443	36.572916666666664	563.1354166666666	4.25625	7.140277777777778	7.326388888888889	5.488888888888889	36.10868055555555	0.0	74.22256944444445	22.574305555555554	344.59722222222223	61.5625	27.53125	20.34027777777778	31.944444444444443	0.0039677083333333335	416.31944444444446	1.1541666666666666	1000.0	1000.0	1000.0	1000.0	5.186805555555555	36.041666666666664	6.319444444444445	35.951388888888886	17.78472222222222	0.0	21.585416666666667	21.585416666666667	49.045138888888886	800.4861111111111	0.0
2020-04-25	31.944444444444443	36.607638888888886	616.0972222222222	4.309722222222223	6.578472222222222	7.326388888888889	3.7760416666666665	36.10381944444444	0.0	81.12222222222222	22.106944444444444	225.53125	60.87847222222222	13.28125	8.5	31.944444444444443	0.002139236111111111	416.31944444444446	1.1541666666666666	1000.0	1000.0	1000.0	1000.0	5.215277777777778	36.041666666666664	6.319444444444445	35.947916666666664	17.78472222222222	0.0	21.585416666666667	21.585416666666667	49.802083333333336	800.4861111111111	0.0
2020-04-26	31.944444444444443	36.642361111111114	586.2083333333334	4.254861111111111	5.951736111111111	7.326388888888889	4.305902777777778	36.208333333333336	0.21423611111111113	79.81701388888888	22.641319444444445	318.9270833333333	60.87847222222222	22.59722222222222	20.72222222222222	31.944444444444443	0.0028493055555555554	416.31944444444446	1.1541666666666666	1000.0	1000.0	1000.0	1000.0	5.253125000000001	36.041666666666664	6.319444444444445	35.947916666666664	17.78472222222222	0.0	21.585416666666667	21.585416666666667	49.045138888888886	800.4861111111111	0.0
2020-04-27	31.944444444444443	36.607638888888886	566.2118055555555	4.254861111111111	6.1246527777777775	7.326388888888889	5.192361111111111	36.08819444444444	0.0	76.27708333333334	22.711458333333333	334.94444444444446	60.87847222222222	31.37152777777778	21.989583333333332	31.944444444444443	0.0038427083333333334	416.31944444444446	1.1541666666666666	1000.0	1000.0	1000.0	1000.0	5.219444444444445	36.041666666666664	6.319444444444445	35.958333333333336	17.78472222222222	0.0	21.585416666666667	21.585416666666667	49.020833333333336	800.4861111111111	0.0
2020-04-28	31.944444444444443	36.642361111111114	680.0173611111111	4.267361111111111	5.908333333333333	7.395833333333333	2.0503472222222223	36.02673611111111	4.929861111111111	88.33645833333334	20.21527777777778	107.79513888888889	60.87847222222222	11.684027777777779	8.208333333333334	31.944444444444443	0.001409375	416.31944444444446	1.1541666666666666	1000.0	1000.0	1000.0	1000.0	5.251041666666667	36.041666666666664	6.319444444444445	35.958333333333336	17.78472222222222	0.0	21.585416666666667	21.585416666666667	49.177083333333336	800.4861111111111	0.0
2020-04-29	31.944444444444443	36.572916666666664	627.5833333333334	4.247222222222223	5.273611111111111	7.326388888888889	2.5454861111111113	36.04965277777777	0.0	87.64131944444445	22.023611111111112	196.82986111111111	60.87847222222222	13.489583333333334	7.371527777777778	31.944444444444443	0.0022722222222222224	416.31944444444446	1.1541666666666666	1000.0	1000.0	1000.0	1000.0	5.325	36.041666666666664	6.319444444444445	35.951388888888886	17.789930555555557	0.0	21.585416666666667	21.585416666666667	48.93055555555556	800.4861111111111	0.0
2020-04-30	48.611111111111114	36.642361111111114	590.6319444444445	3.1500000000000004	5.403124999999999	7.291666666666667	3.8604166666666666	36.06527777777777	0.08541666666666667	80.83611111111111	21.90277777777778	310.69444444444446	91.65972222222223	13.88888888888889	7.631944444444445	48.611111111111114	0.003951736111111111	416.31944444444446	1.2013888888888888	1000.0	1000.0	1000.0	1000.0	5.256944444444445	36.041666666666664	6.319444444444445	35.958333333333336	17.78472222222222	0.0	21.387500000000003	21.387500000000003	36.364583333333336	848.5416666666666	0.0
2020-05-01	48.611111111111114	36.642361111111114	606.7083333333334	2.9809027777777777	5.714583333333334	7.326388888888889	3.309375	36.07534722222223	1.223611111111111	83.11631944444444	21.610763888888886	270.41319444444446	92.34375	10.965277777777779	5.909722222222222	48.611111111111114	0.003104513888888889	416.31944444444446	1.2013888888888888	1000.0	1000.0	1000.0	1000.0	5.232638888888889	36.041666666666664	6.319444444444445	35.951388888888886	17.78472222222222	0.0	21.387500000000003	21.387500000000003	34.27430555555556	862.0833333333334	0.0
2020-05-02	48.611111111111114	36.607638888888886	588.2847222222222	3.122916666666667	6.082986111111111	7.326388888888889	4.065972222222222	36.015277777777776	0.17152777777777778	80.03437500000001	22.28576388888889	348.1076388888889	88.23958333333333	19.82986111111111	11.215277777777779	48.611111111111114	0.004147569444444444	416.31944444444446	1.2013888888888888	1000.0	1000.0	1000.0	1000.0	5.236805555555556	36.041666666666664	6.319444444444445	35.958333333333336	17.78472222222222	0.0	21.387500000000003	21.387500000000003	36.06597222222222	873.3333333333334	0.0
2020-05-03	48.611111111111114	36.642361111111114	594.8333333333334	3.130902777777778	6.639930555555555	7.326388888888889	4.015277777777778	35.952083333333334	0.08263888888888889	80.40034722222222	22.586458333333333	180.80208333333334	0.0	26.73611111111111	18.447916666666668	48.611111111111114	0.0018447916666666667	416.31944444444446	1.2013888888888888	83.33333333333333	83.33333333333333	83.33333333333333	83.33333333333333	5.238194444444444	36.041666666666664	6.319444444444445	35.958333333333336	17.78472222222222	0.0	21.387500000000003	21.387500000000003	36.170138888888886	873.125	0.0
2020-05-04	33.333333333333336	36.572916666666664	571.2222222222222	3.1996527777777777	7.011805555555556	7.326388888888889	4.678819444444445	36.20868055555556	0.0	77.56493055555556	22.52638888888889	300.43402777777777	0.6840277777777778	27.052083333333332	13.663194444444445	33.333333333333336	0.0027677083333333334	416.31944444444446	1.2013888888888888	593.75	593.75	593.75	593.75	5.243055555555555	36.041666666666664	6.319444444444445	35.97222222222222	17.78472222222222	0.0	21.387500000000003	21.387500000000003	36.857638888888886	805.5208333333334	0.0
2020-05-05	31.944444444444443	36.572916666666664	583.1493055555555	4.217013888888889	7.118402777777778	7.395833333333333	5.000347222222222	36.278125	0.19201388888888887	75.87083333333334	22.476388888888888	385.87847222222223	60.87847222222222	20.10763888888889	12.57638888888889	31.944444444444443	0.004075347222222222	416.31944444444446	1.1541666666666666	1000.0	1000.0	1000.0	1000.0	5.209375	36.041666666666664	6.319444444444445	36.15277777777778	17.78472222222222	0.0	21.585416666666667	21.585416666666667	48.576388888888886	854.8611111111111	0.0
2020-05-06	25.0	36.53819444444444	569.9618055555555	3.943402777777778	6.787152777777778	7.361111111111111	5.517708333333333	36.358333333333334	0.10416666666666667	74.0951388888889	22.576041666666665	353.375	42.145833333333336	29.475694444444443	22.36111111111111	25.0	0.0033243055555555556	416.31944444444446	1.1541666666666666	270.8333333333333	270.8333333333333	270.8333333333333	270.8333333333333	5.188194444444445	36.041666666666664	6.319444444444445	36.12847222222222	17.78472222222222	0.0	21.585416666666667	21.585416666666667	45.5	828.9583333333334	0.0
2020-05-07	25.0	36.642361111111114	570.1979166666666	3.929861111111111	6.484375	7.361111111111111	5.520833333333333	36.322916666666664	0.0	74.36701388888889	22.732291666666665	315.4270833333333	23.958333333333332	38.177083333333336	33.28819444444444	25.0	0.0024802083333333334	416.31944444444446	1.1541666666666666	0.0	250.0	0.0	0.0	5.220138888888888	36.041666666666664	6.319444444444445	36.12847222222222	17.78472222222222	0.0	21.585416666666667	21.585416666666667	45.34722222222222	828.9583333333334	0.0
2020-05-08	25.0	31.81597222222222	576.40625	4.199652777777778	6.162847222222222	0.0	5.644444444444444	36.183680555555554	0.0	74.3736111111111	23.453819444444445	295.30902777777777	23.958333333333332	49.739583333333336	43.52430555555556	25.0	0.002597222222222222	416.31944444444446	1.1541666666666666	0.0	250.0	0.0	0.0	5.218055555555555	31.354166666666668	0.0	36.05555555555556	17.78472222222222	0.0	22.004166666666666	22.004166666666666	48.354166666666664	825.5208333333334	0.0
2020-05-09	25.0	31.95486111111111	542.5208333333334	4.214236111111111	5.9638888888888895	0.0	7.597222222222222	36.47222222222222	0.0	67.334375	23.875	332.3854166666667	23.958333333333332	63.951388888888886	49.53819444444444	25.0	0.003822222222222222	416.31944444444446	1.1541666666666666	0.0	250.0	0.0	0.0	5.207291666666666	31.354166666666668	0.0	36.15277777777778	17.78472222222222	0.0	22.004166666666666	22.004166666666666	48.50694444444444	824.8611111111111	0.0
2020-05-10	25.0	31.95486111111111	588.2986111111111	3.5208333333333335	6.155902777777778	0.0	4.581944444444444	36.27222222222222	0.0	77.39131944444445	22.453125	204.24652777777777	23.958333333333332	29.81597222222222	25.70486111111111	25.0	0.002903125	416.31944444444446	1.2013888888888888	0.0	250.0	0.0	0.0	5.268402777777777	31.354166666666668	0.0	36.15277777777778	17.78472222222222	0.0	21.387500000000003	21.387500000000003	40.697916666666664	844.7916666666666	0.0
2020-05-11	25.0	31.989583333333332	606.7951388888889	4.178472222222222	5.770833333333333	0.0	4.620138888888889	36.36666666666667	0.0	77.76493055555555	22.320138888888888	325.88194444444446	23.958333333333332	8.92013888888889	5.121527777777778	25.0	0.003709027777777778	416.31944444444446	1.1541666666666666	0.0	251.73611111111111	0.0	0.0	5.365972222222222	31.354166666666668	0.0	36.15277777777778	17.78472222222222	0.0	22.004166666666666	22.004166666666666	48.125	824.8611111111111	0.0
2020-05-12	16.319444444444443	33.46527777777778	610.0868055555555	3.201041666666667	5.368402777777778	0.0	4.452430555555555	36.26006944444444	0.0	78.42847222222223	22.468402777777776	260.4375	15.277777777777779	14.944444444444445	9.07986111111111	16.319444444444443	0.0023972222222222225	373.4375	1.1541666666666666	0.0	250.0	0.0	0.0	5.363888888888889	32.864583333333336	0.0	36.0625	17.92534722222222	0.0	21.83888888888889	21.83888888888889	36.947916666666664	846.25	0.0
2020-05-13	25.0	31.92013888888889	619.3576388888889	2.564236111111111	5.354166666666667	0.0	4.298263888888889	36.32326388888889	0.0	78.62916666666666	22.345833333333335	239.42013888888889	23.958333333333332	10.739583333333334	7.090277777777778	25.0	0.0022451388888888885	416.31944444444446	1.1541666666666666	0.0	250.0	0.0	0.0	5.361805555555556	31.354166666666668	0.0	36.170138888888886	17.78472222222222	0.0	22.004166666666666	22.004166666666666	29.666666666666668	905.6944444444445	0.0
2020-05-14	25.0	32.02430555555556	613.5520833333334	2.2642361111111113	5.509027777777778	0.0	4.757291666666666	36.236111111111114	0.1923611111111111	76.43055555555556	22.309375000000003	268.9166666666667	23.958333333333332	11.26388888888889	6.756944444444445	25.0	0.0032979166666666664	416.31944444444446	1.1541666666666666	0.0	250.0	0.0	0.0	5.396527777777778	31.354166666666668	0.0	36.15277777777778	17.78472222222222	0.0	22.004166666666666	22.004166666666666	26.010416666666668	999.7222222222222	0.0
2020-05-15	17.708333333333332	31.34027777777778	479.3125	1.8611111111111112	5.594444444444445	12.569444444444445	4.643750000000001	38.07013888888889	0.6163194444444444	81.02881944444444	25.780208333333334	305.49652777777777	17.708333333333332	8.725694444444445	7.017361111111111	17.708333333333332	0.0012930555555555555	101.5625	1.1124999999999998	0.0	246.52777777777777	0.0	0.0	5.284722222222222	30.520833333333332	12.5	37.89930555555556	18.291666666666668	0.0	25.775	25.775	21.38888888888889	1037.1180555555557	0.0
2020-05-16	0.0	37.12847222222222	472.94097222222223	2.246875	6.278472222222223	38.97569444444444	3.8604166666666666	37.35451388888889	0.3284722222222222	84.79479166666667	26.018055555555556	248.25	0.0	5.736111111111111	4.131944444444445	0.0	0.0009274305555555556	0.0	0.8625	0.0	250.0	0.0	0.0	5.213541666666667	36.94444444444444	38.541666666666664	36.78472222222222	20.395833333333332	0.0	26.413888888888888	26.413888888888888	25.850694444444443	1068.3333333333333	0.0
2020-05-17	0.0	37.197916666666664	487.33680555555554	2.459722222222222	6.933333333333334	39.09722222222222	5.15	38.03854166666667	1.6864583333333334	80.69965277777777	26.565624999999997	330.40972222222223	0.0	10.350694444444445	6.236111111111111	0.0	0.0011142361111111112	0.0	0.8625	0.0	250.0	0.0	0.0	5.151388888888889	36.94444444444444	38.541666666666664	36.78472222222222	21.461805555555557	0.0	26.611805555555556	26.611805555555556	28.302083333333332	912.5694444444445	0.0
2020-05-18	0.0	37.09375	482.2326388888889	2.779166666666667	7.234722222222222	39.010416666666664	5.452083333333333	37.857638888888886	0.5697916666666667	79.85555555555555	26.994097222222223	321.8263888888889	0.0	14.569444444444445	8.42013888888889	0.0	0.0010930555555555554	0.0	1.7048611111111112	0.0	250.0	0.0	0.0	4.994097222222222	36.94444444444444	38.541666666666664	36.78472222222222	22.0	0.0	26.66736111111111	26.66736111111111	32.00694444444444	910.625	0.0
2020-05-19	0.0	34.94444444444444	475.56944444444446	2.8489583333333335	7.263194444444445	40.38194444444444	4.840972222222223	37.72604166666667	0.0	84.02638888888889	28.297222222222224	336.8541666666667	0.0	9.871527777777779	5.739583333333333	0.0	0.0010736111111111111	0.0	2.0	0.0	250.0	0.0	0.0	4.926041666666666	34.02777777777778	38.888888888888886	36.78472222222222	22.0	0.0	30.37847222222222	30.37847222222222	32.920138888888886	896.7361111111111	0.0
2020-05-20	0.0	34.875	490.1770833333333	2.7725694444444446	7.165277777777778	40.43402777777778	5.130902777777778	37.58611111111111	0.0	83.69895833333334	28.907291666666666	299.75347222222223	0.0	9.975694444444445	7.069444444444445	0.0	0.0010180555555555557	0.0	2.0	0.0	250.0	0.0	0.0	4.894791666666666	34.02777777777778	38.888888888888886	36.78472222222222	22.0	0.0	32.24305555555556	32.24305555555556	31.944444444444443	910.6944444444445	0.0
2020-05-21	0.0	34.798611111111114	500.66319444444446	2.1930555555555555	6.794791666666667	40.295138888888886	6.969444444444445	39.69756944444444	0.0	78.63888888888889	29.363194444444446	320.3958333333333	0.0	16.197916666666668	13.947916666666666	0.0	0.001057986111111111	0.0	2.0	0.0	250.0	0.0	0.0	4.864583333333333	34.02777777777778	38.888888888888886	39.74652777777778	22.0	0.0	32.0	32.0	25.239583333333332	1142.4305555555557	0.0
2020-05-22	0.0	34.94444444444444	508.97569444444446	2.092013888888889	6.937847222222222	40.364583333333336	3.8232638888888886	39.928124999999994	0.0	87.16111111111111	28.687847222222224	196.07986111111111	0.0	1.0034722222222223	0.5729166666666666	0.0	0.0008225694444444445	0.0	2.0	0.0	250.0	0.0	0.0	4.934722222222223	34.02777777777778	38.888888888888886	40.0	22.0	0.0	32.0	32.0	24.166666666666668	1142.4305555555557	0.0
2020-05-23	0.0	34.875	467.74305555555554	2.079166666666667	7.001736111111111	40.364583333333336	4.332986111111111	39.93020833333333	0.0	85.13819444444444	27.827777777777776	316.31944444444446	0.0	1.5	0.7951388888888888	0.0	0.0012447916666666666	0.0	2.0	0.0	250.0	0.0	0.0	5.039930555555555	34.02777777777778	38.888888888888886	40.0	22.0	0.0	32.0	32.0	24.03125	1142.4305555555557	0.0
2020-05-24	0.0	34.94444444444444	474.74305555555554	2.154166666666667	6.784027777777777	40.24305555555556	2.4215277777777775	39.905208333333334	0.21805555555555556	89.24826388888889	24.66076388888889	78.34722222222223	0.0	0.10069444444444445	0.052083333333333336	0.0	0.0003347222222222222	0.0	2.0	0.0	250.0	0.0	0.0	5.199305555555556	34.02777777777778	38.888888888888886	40.0	22.0	0.0	32.0	32.0	24.802083333333332	1142.4305555555557	0.0
2020-05-25	0.0	33.625	450.3125	2.1663194444444445	5.987847222222222	35.50347222222222	4.518055555555556	39.90972222222222	0.84375	85.75763888888889	29.124652777777776	344.28819444444446	0.0	3.704861111111111	2.1041666666666665	0.0	0.001254861111111111	0.0	1.5763888888888888	0.0	250.0	0.0	0.0	5.257291666666666	32.638888888888886	34.02777777777778	40.0	22.0	0.0	33.69444444444444	33.69444444444444	25.024305555555557	1116.076388888889	0.0
2020-05-26	0.0	33.55555555555556	479.71527777777777	2.163888888888889	5.929166666666666	35.572916666666664	4.660763888888889	39.951388888888886	0.7201388888888889	85.490625	29.402430555555554	321.0729166666667	0.0	4.777777777777778	3.4375	0.0	0.001121875	0.0	1.5	0.0	250.0	0.0	0.0	5.176388888888889	32.638888888888886	34.02777777777778	40.0	22.0	0.0	34.0	34.0	25.010416666666668	1116.0416666666667	0.0
2020-05-27	0.0	33.55555555555556	463.9548611111111	2.2430555555555554	6.577430555555555	35.520833333333336	4.590277777777778	39.91493055555556	0.0	85.60624999999999	29.387500000000003	349.59027777777777	0.0	2.9270833333333335	1.7673611111111112	0.0	0.0010190972222222222	0.0	1.5	0.0	250.0	0.0	0.0	5.081597222222222	32.638888888888886	34.02777777777778	40.0	22.0	0.0	34.0	34.0	25.822916666666668	1116.0416666666667	0.0
2020-05-28	0.0	33.625	465.8854166666667	2.169791666666667	7.105208333333334	35.520833333333336	5.434027777777778	39.940625	1.2097222222222221	83.13333333333334	29.31006944444444	339.2708333333333	0.0	2.9652777777777777	1.7951388888888888	0.0	0.001003125	0.0	1.5	0.0	250.0	0.0	0.0	5.029166666666667	32.638888888888886	34.02777777777778	40.0	22.0	0.0	34.0	34.0	25.06597222222222	1116.0416666666667	0.0
2020-05-29	0.0	24.145833333333332	491.31597222222223	17.336111111111112	7.557291666666667	26.163194444444443	7.364236111111111	19.526041666666668	1.567361111111111	68.22361111111111	24.886458333333334	335.53472222222223	0.0	43.888888888888886	42.322916666666664	0.0	0.0013461805555555555	73.95833333333333	1.276736111111111	243.05555555555554	250.0	243.05555555555554	243.05555555555554	5.0	22.916666666666668	24.305555555555557	19.444444444444443	13.159722222222221	0.0	20.96527777777778	20.96527777777778	199.94097222222223	620.3819444444445	0.18055555555555555
2019-12-16	42.708333333333336	36.614583333333336	562.3125	0.05520833333333333	2.1	47.06597222222222	5.542708333333334	0.0	30.226041666666667	68.66944444444444	19.660069444444446	60.625	49.857638888888886	7.899305555555555	0.20833333333333334	42.708333333333336	0.00029201388888888886	445.8333333333333	2.2	3.4722222222222223	0.0	9.722222222222221	697.5694444444445	7.1	44.666666666666664	45.111111111111114	10.0	18.989583333333332	0.0	22.013541666666665	25.95486111111111	0.4236111111111111	1000.0	1.2
2019-12-17	45.138888888888886	0.0	584.9375	0.0	2.1	40.052083333333336	3.1489583333333333	0.0	11.753472222222221	80.30694444444445	16.765277777777776	59.986111111111114	41.72569444444444	11.590277777777779	1.5763888888888888	45.138888888888886	0.00034131944444444444	463.19444444444446	2.2	0.0	0.0	0.0	421.7013888888889	7.1	5.604166666666667	10.364583333333334	10.0	15.832638888888889	0.0	16.831944444444446	25.62152777777778	0.0	401.1111111111111	1.2
2019-12-18	75.69444444444444	36.43402777777778	660.5277777777778	0.0	2.1	40.052083333333336	3.8645833333333335	0.0	11.011111111111111	74.87048611111112	17.391666666666666	98.15277777777777	62.15277777777778	15.319444444444445	2.920138888888889	75.69444444444444	0.0005309027777777778	490.27777777777777	2.2	23.61111111111111	23.61111111111111	23.61111111111111	120.83333333333333	7.1	37.18055555555556	39.56597222222222	10.0	16.494444444444444	0.0	17.506944444444443	22.8125	0.0	207.15277777777777	1.2
2019-12-19	75.69444444444444	36.43402777777778	652.2986111111111	0.0	2.1	37.62152777777778	3.1177083333333333	0.0	2.6274305555555557	79.48055555555555	17.242013888888888	92.63194444444444	72.22222222222223	14.850694444444445	1.8506944444444444	75.69444444444444	0.0011600694444444445	551.3888888888889	2.2	4.166666666666667	4.166666666666667	4.166666666666667	4.166666666666667	7.1	36.947916666666664	66.99652777777777	10.0	15.966319444444444	0.0	16.980208333333334	20.752083333333335	0.0	421.52777777777777	1.2
2019-12-20	73.95833333333333	71.23263888888889	626.9166666666666	0.3565972222222222	2.051041666666667	3.9756944444444446	4.412152777777778	0.0	18.501041666666666	72.56597222222223	18.460069444444443	81.34375	73.60069444444444	8.493055555555555	7.451388888888889	73.95833333333333	0.0010479166666666666	547.9166666666666	2.2	3.4722222222222223	0.0	3.4722222222222223	3.4722222222222223	7.203472222222222	93.61111111111111	0.0	10.0	17.818402777777777	0.0	18.993402777777778	20.796875	2.545138888888889	995.0694444444445	1.2
2019-12-21	52.77777777777778	66.92013888888889	702.0625	0.07743055555555556	2.095486111111111	0.0	4.609375	2.2163194444444443	24.944791666666667	71.55625	18.341666666666665	64.53125	51.736111111111114	10.78125	10.395833333333334	52.77777777777778	0.0010368055555555556	611.1111111111111	2.2	0.0	0.0	0.0	0.0	7.300000000000001	66.35416666666667	0.0	0.0	17.425694444444446	0.0	18.675694444444446	20.936111111111114	0.5590277777777778	970.3125	1.2
2019-12-22	55.55555555555556	89.55902777777777	564.3680555555555	0.01666666666666667	2.1	0.0	3.642361111111111	0.6118055555555555	6.642708333333333	78.47604166666666	18.655555555555555	69.5625	68.76388888888889	12.32638888888889	10.260416666666666	55.55555555555556	0.0008104166666666666	470.8333333333333	2.2	5.788194444444445	0.0	539.3506944444445	0.0	7.395486111111111	88.59375	0.0	0.0	17.12291666666667	0.0	18.485416666666666	20.868402777777778	0.125	762.8819444444445	1.2
2019-12-23	37.5	62.822916666666664	563.8680555555555	0.17916666666666667	1.3184027777777778	0.0	3.6902777777777778	1.7152777777777777	18.518055555555556	77.90694444444445	18.167708333333334	90.625	71.82291666666667	5.5	5.208333333333333	37.5	0.0006815972222222222	475.0	2.2	1000.0	0.0	1000.0	1000.0	7.156597222222222	62.083333333333336	0.0	0.0	17.618055555555557	0.0	18.924999999999997	20.703125	1.2083333333333333	1770.9375	1.8333333333333333
2019-12-24	37.5	64.28819444444444	553.2083333333334	0.8298611111111112	0.3	0.0	3.5875000000000004	0.5829861111111111	19.59861111111111	77.97743055555556	18.083680555555556	84.06597222222223	72.50694444444444	9.4375	5.107638888888889	37.5	0.0007107638888888888	466.6666666666667	2.2	1000.0	0.0	1000.0	1000.0	6.669097222222223	63.583333333333336	0.0	0.0	17.509375	0.0	18.76215277777778	20.4125	6.201388888888889	1863.7847222222222	1.8333333333333333
2019-12-25	37.5	64.35763888888889	561.7430555555555	2.557986111111111	0.3	0.0	3.0131944444444443	0.8722222222222222	18.579166666666666	81.65	17.94027777777778	92.17708333333333	71.82291666666667	15.065972222222221	9.315972222222221	37.5	0.0004972222222222222	466.6666666666667	2.2	1000.0	0.0	1000.0	1000.0	6.663194444444445	63.583333333333336	0.0	0.0	17.429166666666667	0.0	19.15972222222222	20.741666666666667	19.48263888888889	1491.3541666666667	1.8333333333333333
2019-12-26	37.5	65.05208333333333	578.3333333333334	1.4375	0.3	0.0	2.8958333333333335	0.2708333333333333	27.177777777777777	81.78819444444444	17.679861111111112	81.14236111111111	72.50694444444444	10.760416666666666	6.569444444444445	37.5	0.000396875	466.6666666666667	1.8822916666666667	1000.0	0.0	1000.0	1000.0	6.7	64.41666666666667	0.0	0.0	17.408333333333335	0.0	20.233680555555555	20.90902777777778	10.850694444444445	1837.8472222222222	1.8333333333333333
2019-12-27	37.5	64.20486111111111	590.3854166666666	1.1753472222222223	2.5125	0.0	2.6552083333333334	0.5361111111111111	23.456944444444446	83.50520833333333	17.847916666666666	112.06944444444444	72.50694444444444	3.4166666666666665	3.267361111111111	37.5	0.0005065972222222222	462.5	1.511111111111111	1000.0	0.0	1000.0	1000.0	6.50625	64.31944444444444	0.0	0.0	17.528819444444444	0.0	20.468402777777776	20.836458333333333	8.815972222222221	1732.2916666666667	1.8333333333333333
2019-12-28	37.5	64.21180555555556	619.15625	0.588888888888889	4.804166666666666	0.0	2.9124999999999996	0.9260416666666667	29.708333333333332	81.73854166666666	17.805902777777778	101.22916666666667	72.50694444444444	2.8854166666666665	2.8680555555555554	37.5	0.00040937499999999996	462.5	1.5138888888888888	1000.0	0.0	1000.0	1000.0	6.326041666666666	64.32638888888889	0.0	0.0	17.506944444444443	0.0	20.360416666666666	20.77048611111111	4.416666666666667	1851.0416666666667	1.8333333333333333
2019-12-29	37.5	64.21527777777777	616.9513888888889	0.6322916666666667	4.896875	0.0	3.142708333333333	1.7329861111111111	35.22881944444444	80.57291666666667	18.362499999999997	94.39583333333333	72.50694444444444	2.2743055555555554	8.305555555555555	37.5	0.0004357638888888889	462.5	1.5809027777777778	1000.0	0.0	1000.0	1000.0	6.209027777777778	64.32986111111111	0.0	0.0	18.174305555555556	0.0	21.007986111111112	21.019791666666666	4.743055555555555	1864.236111111111	1.8333333333333333
2019-12-30	50.0	64.98958333333333	585.2118055555555	0.6333333333333333	2.8993055555555554	0.0	5.196527777777778	8.673958333333333	44.326388888888886	72.33333333333333	21.224652777777777	119.15972222222223	75.24305555555556	1.9444444444444444	12.975694444444445	50.0	0.0006711805555555555	487.5	1.867013888888889	944.4444444444445	0.0	944.4444444444445	944.4444444444445	6.195486111111111	64.95138888888889	0.0	0.0	21.15	0.0	24.028125000000003	21.678125	4.75	1897.2222222222222	1.8333333333333333
2019-12-31	50.0	64.44791666666667	594.8125	1.6881944444444443	3.976736111111111	0.0	3.5590277777777777	2.4256944444444444	25.418055555555554	81.28055555555555	21.042708333333334	125.21875	88.36458333333333	2.4409722222222223	5.736111111111111	50.0	0.0006159722222222222	487.5	1.8059027777777779	666.6666666666666	0.0	666.6666666666666	666.6666666666666	6.234027777777778	64.52777777777777	0.0	0.0	20.361458333333335	0.0	23.186805555555555	23.200000000000003	12.663194444444445	1752.0833333333333	0.0
2020-01-01	50.0	64.42708333333333	593.4201388888889	1.8277777777777777	5.034722222222222	0.0	3.3604166666666666	10.03298611111111	32.58888888888889	82.10347222222222	20.470833333333335	108.09027777777777	96.44791666666667	2.736111111111111	1.6076388888888888	50.0	0.0006684027777777777	487.5	1.770486111111111	1000.0	0.0	1000.0	1000.0	6.092361111111112	64.50694444444444	0.0	0.0	19.995833333333334	0.0	22.679166666666667	24.54965277777778	13.708333333333334	1732.2916666666667	0.0
2020-01-02	50.0	64.48263888888889	594.5902777777778	1.8326388888888887	5.018750000000001	0.0	3.3041666666666667	12.468055555555557	38.684375	82.79652777777778	20.989583333333332	105.15277777777777	97.13194444444444	0.71875	0.4375	50.0	0.0007104166666666667	487.5	1.8309027777777775	1000.0	0.0	1000.0	1000.0	6.086458333333334	64.49305555555556	0.0	0.0	20.808680555555554	0.0	23.44097222222222	24.601041666666667	13.746527777777779	1732.2916666666667	0.0
2020-01-03	50.0	64.42361111111111	588.5347222222222	1.4729166666666667	4.979861111111111	0.0	3.033333333333333	10.409722222222221	37.06388888888889	84.16076388888888	21.016666666666666	104.15972222222223	96.44791666666667	1.4965277777777777	0.6909722222222222	50.0	0.000975	487.5	1.8097222222222225	1000.0	0.0	1000.0	1000.0	6.128819444444444	64.45833333333333	0.0	0.0	20.733333333333334	0.0	23.443055555555556	24.103472222222223	11.288194444444445	1791.6666666666667	0.0
2020-01-04	50.0	64.92013888888889	594.4027777777778	1.3892361111111111	4.959722222222222	0.0	2.885763888888889	6.207986111111111	32.455555555555556	84.89097222222222	21.142013888888886	114.36805555555556	96.44791666666667	2.6354166666666665	1.40625	50.0	0.00106875	487.5	1.8097222222222225	1000.0	0.0	1000.0	1000.0	6.227083333333334	64.45833333333333	0.0	0.0	20.73611111111111	0.0	23.445833333333333	23.445833333333333	10.715277777777779	1672.9166666666667	0.0
2020-01-05	50.0	64.92013888888889	585.6076388888889	1.385763888888889	4.985763888888889	0.0	2.6704861111111113	9.030902777777778	33.53680555555556	86.0482638888889	21.05625	103.88194444444444	96.44791666666667	4.121527777777778	2.138888888888889	50.0	0.000851736111111111	487.5	1.8052083333333333	1000.0	0.0	1000.0	1000.0	6.380208333333333	64.45833333333333	0.0	0.0	20.69375	0.0	23.397222222222222	23.397222222222222	10.694444444444445	1687.8125	0.0
2020-01-06	62.5	64.92013888888889	714.78125	1.5395833333333335	5.035069444444444	0.0	2.9899305555555555	4.952083333333333	27.753819444444446	84.30000000000001	20.656597222222224	156.8125	121.07291666666667	6.527777777777778	3.548611111111111	62.5	0.0017215277777777778	625.0	1.745486111111111	1000.0	0.0	1000.0	1000.0	6.553819444444445	64.45833333333333	0.0	0.0	19.997916666666665	0.0	22.579166666666666	22.579166666666666	11.729166666666666	1047.8680555555557	1.75
2020-01-07	60.416666666666664	67.77083333333333	713.8263888888889	1.5302083333333334	5.060416666666666	0.0	2.3871527777777777	3.098263888888889	20.608680555555555	86.82152777777777	19.976736111111112	137.03472222222223	114.91666666666667	9.680555555555555	4.829861111111111	62.5	0.0014430555555555557	625.0	1.6413194444444443	1000.0	0.0	1000.0	1000.0	6.679166666666666	66.95833333333333	0.0	0.0	19.058680555555554	0.0	21.87673611111111	21.87777777777778	11.63888888888889	1196.420138888889	1.8333333333333333
2020-01-08	62.5	67.92013888888889	716.9930555555555	1.5302083333333334	5.043749999999999	0.0	1.7687499999999998	0.0	17.167708333333334	90.24548611111112	20.23923611111111	133.82638888888889	121.03472222222223	17.85763888888889	6.208333333333333	62.5	0.002173263888888889	625.0	1.7493055555555557	996.5277777777778	3.4722222222222223	1000.0	1000.0	6.820486111111111	67.14583333333333	0.0	0.0	18.990972222222222	0.0	21.758333333333333	21.758333333333333	11.63888888888889	1200.21875	1.8333333333333333
2020-01-09	62.5	64.95486111111111	707.0798611111111	1.5302083333333334	4.977430555555555	0.0	1.9364583333333334	1.1892361111111112	19.93125	89.63298611111111	20.52638888888889	128.28125	121.07291666666667	20.5	9.145833333333334	62.5	0.002163888888888889	625.0	1.6388888888888888	1000.0	0.0	1000.0	1000.0	6.926041666666666	64.45833333333333	0.0	0.0	18.99375	0.0	21.76111111111111	21.76111111111111	11.63888888888889	1196.420138888889	1.8194444444444444
2020-01-10	62.5	67.85069444444444	727.4652777777778	1.3989583333333335	4.8805555555555555	0.0	2.6125	4.976736111111111	24.587847222222223	86.66944444444444	20.87152777777778	149.10069444444446	121.07291666666667	9.961805555555555	3.6319444444444446	62.5	0.0017927083333333332	625.0	1.729513888888889	1000.0	0.0	1000.0	1000.0	7.0107638888888895	67.14583333333333	0.0	0.0	20.070138888888888	0.0	22.87673611111111	22.87673611111111	10.63888888888889	1200.21875	1.8333333333333333
2020-01-11	62.5	67.85069444444444	714.9930555555555	1.3989583333333335	4.815625000000001	0.0	3.064236111111111	11.926041666666666	29.252777777777776	84.82986111111111	21.128124999999997	148.79166666666666	121.75694444444444	6.347222222222222	3.21875	62.5	0.0018371527777777778	625.0	1.7843749999999998	1000.0	0.0	1000.0	1000.0	7.048611111111111	67.14583333333333	0.0	0.0	20.497916666666665	0.0	23.29201388888889	23.29201388888889	10.63888888888889	1196.420138888889	1.8333333333333333
2020-01-12	62.5	67.70486111111111	709.2048611111111	1.5208333333333333	4.842013888888889	0.0	3.2184027777777775	12.542361111111111	26.594791666666666	84.17638888888888	21.257291666666667	129.98611111111111	121.07291666666667	6.482638888888889	3.170138888888889	62.5	0.0019913194444444444	625.0	1.78125	1000.0	0.0	1000.0	1000.0	7.114583333333333	67.07638888888889	0.0	0.0	20.478472222222223	0.0	23.249305555555555	23.249652777777776	11.45138888888889	1107.9895833333333	1.8333333333333333
2020-01-13	70.83333333333333	67.48263888888889	749.6319444444445	1.8600694444444446	4.951041666666667	0.0	2.601736111111111	5.972916666666666	16.755555555555556	87.08923611111112	21.12847222222222	170.96527777777777	135.4375	13.052083333333334	6.600694444444445	72.91666666666667	0.0018791666666666668	666.6666666666666	1.7430555555555556	1000.0	0.0	1000.0	1000.0	7.154861111111111	66.99305555555556	0.0	0.0	20.039930555555557	0.0	23.177430555555556	23.178125	14.215277777777779	997.3125	1.8333333333333333
2020-01-14	72.91666666666667	67.26736111111111	741.8541666666666	1.8656250000000003	4.936805555555555	0.0	2.760763888888889	10.209722222222222	22.569097222222222	86.54444444444444	21.498611111111114	151.6875	141.59375	8.284722222222221	2.923611111111111	72.91666666666667	0.0022854166666666665	533.3333333333334	1.775	1000.0	0.0	1000.0	1000.0	7.140625	66.89583333333333	0.0	0.0	20.324305555555554	0.0	23.476388888888888	23.476388888888888	14.270833333333334	997.3125	1.8333333333333333
2020-01-15	72.56944444444444	66.94444444444444	731.7465277777778	1.8385416666666667	4.967361111111111	0.0	3.3163194444444444	14.36111111111111	22.705208333333335	83.64166666666667	20.741666666666667	81.67708333333333	74.05555555555556	9.520833333333334	4.923611111111111	72.56944444444444	0.0016600694444444445	533.3333333333334	1.7753472222222222	286.4583333333333	0.0	286.4583333333333	286.4583333333333	7.102083333333333	66.77777777777777	0.0	0.0	19.594791666666666	0.0	23.48263888888889	23.484027777777776	14.0625	1013.59375	1.8263888888888888
2020-01-16	72.91666666666667	66.83333333333333	751.90625	1.8656250000000003	5.050347222222222	0.0	2.5322916666666666	3.7937499999999997	17.865277777777777	87.14513888888888	21.078125	189.62847222222223	141.59375	9.76736111111111	5.461805555555555	72.91666666666667	0.0017993055555555555	533.3333333333334	1.7770833333333333	1000.0	0.0	1000.0	1000.0	6.999305555555555	66.70138888888889	0.0	0.0	20.241666666666667	0.0	23.509027777777778	23.509027777777778	14.270833333333334	997.3125	1.8333333333333333
2020-01-17	70.48611111111111	68.64583333333333	757.1284722222222	1.8638888888888892	5.091319444444444	0.0	2.6506944444444445	8.302430555555555	22.964930555555554	86.77361111111111	21.365277777777777	147.74305555555554	134.06944444444446	10.194444444444445	5.121527777777778	72.91666666666667	0.0021319444444444446	533.3333333333334	1.7736111111111112	1000.0	0.0	1000.0	1000.0	6.793749999999999	67.90625	0.0	0.0	20.268055555555556	0.0	23.473958333333332	23.48263888888889	14.256944444444445	997.3125	1.8333333333333333
2020-01-18	72.91666666666667	66.30902777777777	750.2777777777778	1.8656250000000003	5.093402777777778	0.0	2.482291666666667	5.545138888888889	22.232986111111114	87.70381944444445	21.224652777777777	179.97916666666666	142.27777777777777	11.8125	4.927083333333333	72.91666666666667	0.0021243055555555555	533.3333333333334	1.7788194444444443	1000.0	0.0	1000.0	1000.0	6.750694444444445	66.42013888888889	0.0	0.0	20.362499999999997	0.0	23.518055555555556	23.52013888888889	14.270833333333334	997.3125	1.8333333333333333
2020-01-19	72.91666666666667	67.16319444444444	770.75	1.9812500000000002	5.133680555555555	0.0	2.3246527777777777	5.133680555555555	20.027430555555554	88.50451388888888	21.444444444444443	188.88888888888889	141.59375	16.55902777777778	8.569444444444445	72.91666666666667	0.0017645833333333333	533.3333333333334	1.7788194444444443	1000.0	0.0	1000.0	1000.0	6.726041666666667	66.45833333333333	0.0	0.0	20.372916666666665	0.0	23.71527777777778	23.71527777777778	15.038194444444445	896.4027777777778	1.8333333333333333
2020-01-20	72.91666666666667	66.01736111111111	771.7986111111111	1.9885416666666669	5.117013888888889	0.0	2.2020833333333334	6.980555555555556	24.982986111111114	89.24930555555555	21.6875	166.79861111111111	141.59375	17.9375	9.222222222222221	72.91666666666667	0.0015114583333333334	533.3333333333334	1.7798611111111111	1000.0	0.0	1000.0	1000.0	6.7131944444444445	65.27777777777777	0.0	0.0	20.373611111111114	0.0	23.531944444444445	23.531944444444445	15.086805555555555	896.4027777777778	1.8333333333333333
2020-01-21	72.91666666666667	65.97222222222223	766.9340277777778	1.9885416666666669	5.125347222222222	0.0	2.4322916666666665	9.390277777777778	25.242708333333333	87.81631944444445	21.066666666666666	165.94097222222223	142.27777777777777	12.774305555555555	6.465277777777778	72.91666666666667	0.00153125	533.3333333333334	1.7430555555555556	1000.0	0.0	1000.0	1000.0	6.686458333333333	65.26388888888889	0.0	0.0	20.04236111111111	0.0	23.304861111111112	23.304861111111112	15.086805555555555	896.4027777777778	1.8333333333333333
2020-01-22	72.91666666666667	65.95486111111111	773.9444444444445	1.9937500000000001	5.207986111111111	0.0	2.1475694444444446	9.640277777777778	21.748611111111114	89.41527777777777	21.240625	155.23263888888889	142.27777777777777	21.8125	11.59375	72.91666666666667	0.0015552083333333334	533.3333333333334	1.7559027777777778	1000.0	0.0	1000.0	1000.0	6.673611111111111	65.24652777777777	0.0	0.0	20.143749999999997	0.0	23.304861111111112	23.304861111111112	15.125	896.4027777777778	1.8333333333333333
2020-01-23	72.91666666666667	66.0	780.5763888888889	1.9937500000000001	5.346527777777777	0.0	1.9631944444444445	3.0899305555555556	14.452777777777776	90.5482638888889	22.13888888888889	177.85763888888889	142.27777777777777	17.25347222222222	9.76736111111111	72.91666666666667	0.0015795138888888888	533.3333333333334	1.74375	1000.0	0.0	1000.0	1000.0	6.623263888888889	65.22222222222223	0.0	0.0	20.054861111111112	0.0	23.3125	23.3125	15.125	896.4027777777778	1.8333333333333333
2020-01-24	72.91666666666667	61.322916666666664	763.75	1.9885416666666669	5.314236111111111	0.0	2.660416666666667	9.209027777777777	23.054513888888888	86.64756944444444	21.385069444444444	171.03819444444446	141.59375	3.2708333333333335	1.7291666666666667	72.91666666666667	0.0014809027777777778	533.3333333333334	1.7843749999999998	1000.0	0.0	1000.0	1000.0	6.550694444444444	61.0625	0.0	0.0	20.405555555555555	0.0	23.115972222222222	23.115972222222222	15.086805555555555	896.4027777777778	1.8333333333333333
2020-01-25	72.91666666666667	61.11805555555556	756.2743055555555	1.9885416666666669	5.416666666666667	0.0	2.660416666666667	14.788541666666667	27.773611111111112	86.52916666666667	21.138194444444444	159.02083333333334	143.64583333333334	3.3854166666666665	2.1458333333333335	72.91666666666667	0.0015031250000000001	533.3333333333334	1.7847222222222223	750.0	0.0	750.0	750.0	6.484027777777778	60.93055555555556	0.0	0.0	20.413194444444443	0.0	23.077083333333334	23.077083333333334	15.086805555555555	896.4027777777778	1.8333333333333333
2020-01-26	72.91666666666667	60.822916666666664	742.0798611111111	1.9937500000000001	5.545138888888889	0.0	2.2572916666666667	3.1024305555555554	14.68263888888889	88.11493055555555	20.728819444444444	190.46527777777777	143.64583333333334	2.826388888888889	1.3958333333333333	72.91666666666667	0.0018305555555555555	533.3333333333334	1.7399305555555555	729.1666666666666	0.0	729.1666666666666	729.1666666666666	6.479861111111111	60.791666666666664	0.0	0.0	20.016666666666666	0.0	22.640277777777776	22.640277777777776	15.125	896.4027777777778	1.8333333333333333
2020-01-27	72.91666666666667	62.30555555555556	744.0208333333334	1.9937500000000001	5.639930555555555	0.0	2.414236111111111	3.7805555555555554	16.369791666666668	87.84409722222222	21.265277777777776	155.60763888888889	129.96527777777777	3.326388888888889	1.4409722222222223	72.91666666666667	0.0021385416666666666	533.3333333333334	1.74375	979.1666666666666	0.0	979.1666666666666	979.1666666666666	6.442013888888889	61.25	0.0	0.0	20.030555555555555	0.0	22.669444444444444	22.655902777777776	15.125	896.4027777777778	1.8333333333333333
2020-01-28	72.91666666666667	61.4375	738.0451388888889	1.9885416666666669	5.682986111111111	0.0	3.0416666666666665	11.127777777777778	26.570486111111112	84.52465277777777	20.946527777777778	171.57986111111111	141.59375	2.5277777777777777	1.2395833333333333	72.91666666666667	0.0022927083333333332	533.3333333333334	1.7857638888888887	1000.0	0.0	1000.0	1000.0	6.380208333333333	60.729166666666664	0.0	0.0	20.435416666666665	0.0	23.068055555555556	23.068055555555556	15.086805555555555	896.4027777777778	1.8333333333333333
2020-01-29	72.91666666666667	61.46875	743.9513888888889	1.9937500000000001	5.860416666666667	0.0	3.0302083333333334	7.979513888888889	21.531944444444445	84.83506944444444	21.344097222222224	178.51041666666666	142.27777777777777	3.138888888888889	1.7152777777777777	72.91666666666667	0.002395833333333333	533.3333333333334	1.7885416666666667	1000.0	0.0	1000.0	1000.0	6.336111111111111	60.729166666666664	0.0	0.0	20.445138888888888	0.0	23.11388888888889	23.11388888888889	15.125	896.4027777777778	1.8333333333333333
2020-01-30	73.26388888888889	60.90277777777778	741.3784722222222	2.118402777777778	6.104861111111111	0.0	2.5611111111111113	7.797222222222222	20.328125	86.98715277777778	21.35590277777778	169.69097222222223	131.17361111111111	3.2222222222222223	1.8055555555555556	73.26388888888889	0.002139583333333333	536.1111111111111	1.7857638888888887	625.0	0.0	625.0	625.0	6.3	60.28819444444444	0.0	0.0	20.42465277777778	0.0	23.149305555555557	23.148611111111112	15.965277777777779	894.6805555555555	1.8402777777777777
2020-01-31	72.56944444444444	60.77777777777778	731.2465277777778	2.1354166666666665	6.2875	0.0	2.5434027777777777	11.990277777777777	22.337152777777778	87.52048611111111	21.422916666666666	146.41319444444446	129.80555555555554	2.8472222222222223	1.5416666666666667	72.56944444444444	0.002104861111111111	533.3333333333334	1.790972222222222	604.1666666666666	0.0	604.1666666666666	604.1666666666666	6.3024305555555555	60.614583333333336	0.0	0.0	20.472916666666666	0.0	23.104166666666668	23.104166666666668	16.083333333333332	894.09375	1.8263888888888888
2020-02-01	72.91666666666667	60.298611111111114	714.3680555555555	2.254166666666667	6.336458333333334	0.0	2.714583333333333	4.4944444444444445	20.032638888888886	86.45486111111111	21.208680555555556	176.76041666666666	130.48958333333334	2.5034722222222223	1.2916666666666667	72.91666666666667	0.0025725694444444446	533.3333333333334	1.7552083333333333	604.1666666666666	0.0	604.1666666666666	604.1666666666666	6.291319444444444	59.986111111111114	0.0	0.0	20.146180555555556	0.0	22.764583333333334	22.764583333333334	17.15972222222222	921.3854166666666	1.8333333333333333
2020-02-02	72.56944444444444	60.16319444444444	741.2465277777778	2.479861111111111	6.310416666666667	0.0	2.41875	12.824305555555556	22.788888888888888	87.96631944444444	21.303125	144.21875	129.80555555555554	2.9131944444444446	1.3541666666666667	72.56944444444444	0.001921875	530.5555555555555	1.7878472222222221	604.1666666666666	0.0	604.1666666666666	604.1666666666666	6.230902777777778	60.201388888888886	0.0	0.0	20.454513888888886	0.0	23.084027777777777	23.084027777777777	18.96527777777778	931.0868055555555	1.8263888888888888
2020-02-03	72.91666666666667	60.986111111111114	734.8368055555555	2.492013888888889	6.253472222222222	0.0	2.0947916666666666	3.931597222222222	15.357291666666665	89.55798611111112	21.475694444444443	182.84375	129.46875	3.2222222222222223	1.6215277777777777	72.91666666666667	0.0023395833333333333	533.3333333333334	1.7902777777777779	604.1666666666666	0.0	604.1666666666666	604.1666666666666	6.169791666666667	60.104166666666664	0.0	0.0	20.47326388888889	0.0	23.10486111111111	23.10486111111111	19.0625	929.8576388888889	1.8333333333333333
2020-02-04	72.91666666666667	60.84375	742.4618055555555	2.5055555555555555	6.079513888888889	0.0	2.6069444444444443	13.943750000000001	29.365624999999998	86.81562500000001	20.863541666666666	154.24652777777777	129.46875	3.7256944444444446	2.0729166666666665	72.91666666666667	0.0022003472222222225	533.3333333333334	1.7934027777777777	604.1666666666666	0.0	604.1666666666666	604.1666666666666	6.089930555555555	60.104166666666664	0.0	0.0	20.495833333333334	0.0	23.123611111111114	23.123611111111114	19.166666666666668	924.4305555555555	1.8333333333333333
2020-02-05	72.91666666666667	60.71875	752.8298611111111	2.5055555555555555	5.999305555555555	0.0	2.252083333333333	1.6395833333333334	12.62673611111111	89.15	21.694444444444443	199.61458333333334	130.15277777777777	4.791666666666667	2.71875	72.91666666666667	0.0016850694444444445	533.3333333333334	1.764236111111111	854.1666666666666	0.0	854.1666666666666	854.1666666666666	6.039236111111111	60.048611111111114	0.0	0.0	20.217361111111114	0.0	23.024305555555557	23.024305555555557	19.166666666666668	924.4166666666666	1.8333333333333333
2020-02-06	72.91666666666667	60.19097222222222	776.0	2.5055555555555555	5.944097222222222	0.0	2.1840277777777777	2.8520833333333333	12.602430555555555	89.29305555555555	21.848958333333332	213.44097222222223	141.59375	6.225694444444445	4.53125	72.91666666666667	0.0020343749999999997	533.3333333333334	1.796875	1000.0	0.0	1000.0	1000.0	5.972916666666666	59.86805555555556	0.0	0.0	20.514583333333334	0.0	23.226388888888888	23.226388888888888	19.166666666666668	924.375	1.8333333333333333
2020-02-07	72.91666666666667	59.8125	778.59375	2.5055555555555555	5.889236111111111	0.0	2.009722222222222	3.3916666666666666	15.54027777777778	89.79722222222222	21.390277777777776	224.22569444444446	141.59375	3.482638888888889	2.107638888888889	72.91666666666667	0.001961805555555555	533.3333333333334	1.7690972222222223	1000.0	0.0	1000.0	1000.0	5.955902777777777	59.6875	0.0	0.0	20.269444444444446	0.0	23.105555555555554	23.105555555555554	19.166666666666668	924.3402777777778	1.8333333333333333
2020-02-08	72.91666666666667	59.5	752.2361111111111	2.5055555555555555	5.823263888888889	0.0	2.271527777777778	13.145833333333334	23.3375	88.70034722222222	21.512500000000003	158.93055555555554	141.59375	4.347222222222222	2.4340277777777777	72.91666666666667	0.001735763888888889	533.3333333333334	1.7972222222222223	1000.0	0.0	1000.0	1000.0	5.894791666666666	59.510416666666664	0.0	0.0	20.531944444444445	0.0	23.21527777777778	23.21527777777778	19.166666666666668	924.2986111111111	1.8333333333333333
2020-02-09	72.91666666666667	60.18402777777778	713.21875	2.5055555555555555	5.846875000000001	0.0	2.544791666666667	21.634722222222223	29.475347222222222	87.28125	21.40625	157.35763888888889	141.59375	2.9097222222222223	0.8645833333333334	72.91666666666667	0.0026152777777777776	533.3333333333334	1.7979166666666666	1000.0	0.0	1000.0	1000.0	5.859375	59.479166666666664	0.0	0.0	20.54236111111111	0.0	23.165972222222223	23.165972222222223	19.166666666666668	924.2916666666666	1.8333333333333333
2020-02-10	72.91666666666667	60.18402777777778	718.21875	2.5055555555555555	5.995833333333334	0.0	2.5302083333333334	9.815277777777778	26.211111111111112	87.19027777777778	21.260069444444444	194.61111111111111	141.59375	2.9097222222222223	1.2430555555555556	72.91666666666667	0.0029177083333333334	533.3333333333334	1.8006944444444446	1000.0	0.0	1000.0	1000.0	5.846875000000001	59.479166666666664	0.0	0.0	20.552777777777777	0.0	23.32638888888889	23.32638888888889	19.166666666666668	924.2916666666666	1.8333333333333333
2020-02-11	72.91666666666667	59.91319444444444	728.7673611111111	2.5305555555555554	6.144097222222222	0.0	2.90625	12.730555555555556	28.598958333333332	85.38958333333333	20.997916666666665	190.65972222222223	142.27777777777777	2.6597222222222223	1.0486111111111112	72.91666666666667	0.0029288194444444444	533.3333333333334	1.8010416666666669	1000.0	0.0	1000.0	1000.0	5.786111111111111	59.36805555555556	0.0	0.0	20.563194444444445	0.0	23.350694444444443	23.350694444444443	19.368055555555557	923.4305555555555	1.8333333333333333
2020-02-12	72.91666666666667	59.39930555555556	744.4583333333334	2.790972222222222	6.382638888888889	0.0	2.460763888888889	7.904861111111111	25.07326388888889	87.39791666666666	21.09861111111111	198.47569444444446	141.59375	3.2465277777777777	1.7638888888888888	72.91666666666667	0.0027489583333333333	533.3333333333334	1.802777777777778	1000.0	0.0	1000.0	1000.0	5.751041666666667	59.173611111111114	0.0	0.0	20.572222222222223	0.0	23.23888888888889	23.23888888888889	21.131944444444443	922.5902777777778	1.8333333333333333
2020-02-13	72.91666666666667	59.02777777777778	754.3541666666666	3.4809027777777777	6.349652777777778	0.0	2.475347222222222	15.521875000000001	27.10659722222222	87.62812500000001	21.279166666666665	166.17361111111111	141.59375	4.045138888888889	1.46875	72.91666666666667	0.0017895833333333331	533.3333333333334	1.8031249999999999	1000.0	0.0	1000.0	1000.0	5.700347222222223	58.979166666666664	0.0	0.0	20.583333333333332	0.0	23.288194444444443	23.288194444444443	26.40277777777778	904.9375	1.8333333333333333
2020-02-14	72.91666666666667	59.59375	732.5243055555555	3.5395833333333333	6.078819444444445	0.0	2.1121527777777778	6.026388888888889	21.39513888888889	89.32465277777777	21.461458333333333	190.80902777777777	141.59375	4.784722222222222	2.795138888888889	72.91666666666667	0.002107986111111111	533.3333333333334	2.552777777777778	1000.0	0.0	1000.0	1000.0	5.65625	58.854166666666664	0.0	0.0	20.59375	0.0	23.211805555555557	23.211805555555557	26.854166666666668	904.3125	2.6805555555555554
2020-02-15	70.83333333333333	59.697916666666664	709.6840277777778	3.3291666666666666	5.773611111111111	0.0	2.4378472222222225	6.822916666666667	20.808333333333334	87.77152777777778	21.275	178.31597222222223	138.17361111111111	5.385416666666667	2.6944444444444446	70.83333333333333	0.0022371527777777776	516.6666666666666	3.167708333333333	1000.0	0.0	1000.0	1000.0	5.608680555555555	58.958333333333336	0.0	0.0	20.415972222222223	0.0	23.013541666666665	23.013541666666665	25.36111111111111	943.5833333333334	3.6666666666666665
2020-02-16	70.83333333333333	59.47569444444444	683.3090277777778	3.3218750000000004	5.670833333333333	0.0	2.7958333333333334	18.178819444444443	29.61909722222222	86.41180555555555	21.753819444444446	159.14236111111111	137.48958333333334	4.385416666666667	1.4305555555555556	70.83333333333333	0.0027871527777777777	516.6666666666666	3.636111111111111	1000.0	0.0	1000.0	1000.0	5.551388888888889	58.90277777777778	0.0	0.0	20.595138888888886	0.0	23.200694444444444	23.200694444444444	25.3125	943.5763888888889	3.6666666666666665
2020-02-17	70.83333333333333	57.80902777777778	683.1770833333334	3.3218750000000004	5.723958333333333	0.0	2.8975694444444446	11.912847222222222	28.629513888888887	85.15138888888889	20.561458333333334	203.875	137.48958333333334	4.21875	2.0069444444444446	70.83333333333333	0.002278125	516.6666666666666	3.2961805555555554	1000.0	0.0	1000.0	1000.0	5.512847222222223	57.55555555555556	0.0	0.0	20.406944444444445	0.0	23.233680555555555	23.233680555555555	25.3125	943.5416666666666	3.6666666666666665
2020-02-18	70.83333333333333	57.09027777777778	683.3819444444445	3.434375	5.831250000000001	0.0	3.361458333333333	11.48576388888889	28.132291666666667	83.06770833333333	21.136805555555554	217.01736111111111	137.48958333333334	4.489583333333333	2.2777777777777777	70.83333333333333	0.0023881944444444445	516.6666666666666	3.6399305555555554	1000.0	0.0	1000.0	1000.0	5.422916666666667	57.041666666666664	0.0	0.0	20.616666666666667	0.0	23.34861111111111	23.34861111111111	26.0625	918.9375	3.6666666666666665
2020-02-19	70.83333333333333	57.614583333333336	715.8888888888889	3.692013888888889	5.850347222222222	0.0	2.7	7.7177083333333325	24.742708333333333	86.2798611111111	21.265972222222224	213.25347222222223	136.63888888888889	4.569444444444445	2.201388888888889	70.83333333333333	0.0025163194444444443	516.6666666666666	3.9465277777777774	998.2638888888889	0.0	998.2638888888889	998.2638888888889	5.375347222222222	56.875	0.0	0.0	20.626388888888886	0.0	23.58159722222222	23.58159722222222	28.09027777777778	879.2708333333334	3.6666666666666665
2020-02-20	70.83333333333333	57.614583333333336	709.0034722222222	3.7041666666666666	5.625694444444445	0.0	2.868402777777778	15.039236111111112	32.654513888888886	85.71701388888889	21.335763888888888	181.19444444444446	137.48958333333334	4.277777777777778	1.5347222222222223	70.83333333333333	0.0023770833333333335	516.6666666666666	4.861805555555556	1000.0	0.0	1000.0	1000.0	5.302777777777778	56.875	0.0	0.0	20.638194444444444	0.0	23.241666666666667	23.241666666666667	28.1875	879.2708333333334	3.6666666666666665
2020-02-21	70.83333333333333	57.517361111111114	707.09375	3.7041666666666666	5.322222222222222	0.0	2.8086805555555556	19.6	33.23645833333333	85.56979166666666	20.939930555555556	181.98611111111111	137.48958333333334	4.746527777777778	2.5555555555555554	70.83333333333333	0.0022232638888888888	516.6666666666666	5.127083333333333	1000.0	0.0	1000.0	1000.0	5.215624999999999	56.826388888888886	0.0	0.0	20.65	0.0	23.521180555555556	23.521180555555556	28.1875	879.2638888888889	3.6666666666666665
2020-02-22	70.83333333333333	56.90972222222222	692.0972222222222	3.275347222222222	5.222916666666666	0.0	3.0809027777777778	23.553125	34.15694444444445	84.22152777777778	20.940624999999997	169.70833333333334	138.17361111111111	4.965277777777778	2.46875	70.83333333333333	0.0024222222222222223	516.6666666666666	5.129513888888889	1000.0	0.0	1000.0	1000.0	5.144097222222222	56.61805555555556	0.0	0.0	20.661805555555556	0.0	23.26111111111111	23.26111111111111	24.77777777777778	920.2708333333334	3.6666666666666665
2020-02-23	70.83333333333333	56.46527777777778	708.1527777777778	3.102777777777778	5.269097222222222	0.0	2.957638888888889	23.072916666666668	34.85208333333333	84.96388888888889	21.13576388888889	162.10069444444446	138.17361111111111	4.701388888888889	1.5694444444444444	70.83333333333333	0.002472222222222222	516.6666666666666	5.132986111111111	1000.0	0.0	1000.0	1000.0	5.091666666666667	56.395833333333336	0.0	0.0	20.672222222222224	0.0	23.295833333333334	23.295833333333334	23.5625	933.3263888888889	3.6666666666666665
2020-02-24	70.83333333333333	56.989583333333336	711.2222222222222	3.0864583333333333	5.313194444444445	0.0	2.7586805555555554	22.702777777777776	33.046527777777776	85.6263888888889	20.902083333333334	154.64930555555554	138.17361111111111	4.545138888888889	1.6284722222222223	70.83333333333333	0.0017767361111111113	516.6666666666666	5.134375	1000.0	0.0	1000.0	1000.0	5.042013888888889	56.25	0.0	0.0	20.683333333333334	0.0	23.34097222222222	23.34097222222222	23.447916666666668	933.2986111111111	3.6666666666666665
2020-02-25	64.23611111111111	57.66319444444444	707.6979166666666	2.9725694444444444	5.356249999999999	0.0	2.6559027777777775	15.764930555555557	29.219791666666666	86.86770833333334	21.179861111111112	190.48263888888889	97.81597222222223	4.770833333333333	2.2152777777777777	70.83333333333333	0.002295138888888889	516.6666666666666	5.137152777777778	1000.0	0.0	1000.0	1000.0	4.981944444444444	56.111111111111114	0.0	0.0	20.69861111111111	0.0	23.526041666666668	23.46875	22.68402777777778	936.6388888888889	3.6666666666666665
2020-02-26	70.83333333333333	56.75347222222222	725.2048611111111	3.0881944444444445	5.457986111111111	0.0	2.8006944444444444	14.804513888888888	32.76006944444444	85.71631944444444	20.66909722222222	187.55208333333334	138.17361111111111	4.756944444444445	1.7013888888888888	70.83333333333333	0.0020923611111111112	516.6666666666666	5.105902777777778	1000.0	0.0	1000.0	1000.0	4.95	56.166666666666664	0.0	0.0	20.547222222222224	0.0	23.241319444444443	23.241319444444443	23.46527777777778	933.2847222222222	3.6666666666666665
2020-02-27	70.83333333333333	56.135416666666664	719.9513888888889	3.2069444444444444	5.497222222222223	0.0	2.810763888888889	22.10659722222222	36.594097222222224	85.56631944444445	20.95659722222222	162.57291666666666	137.48958333333334	4.663194444444445	1.3333333333333333	70.83333333333333	0.001540625	516.6666666666666	5.140277777777778	1000.0	0.0	1000.0	1000.0	4.898958333333334	55.94444444444444	0.0	0.0	20.71875	0.0	23.55902777777778	23.55902777777778	24.24652777777778	892.2083333333334	3.6666666666666665
2020-02-28	70.83333333333333	55.77777777777778	710.7881944444445	3.4590277777777776	5.393055555555556	0.0	2.6743055555555557	18.35590277777778	33.21666666666667	86.53645833333333	21.15798611111111	189.23958333333334	138.17361111111111	4.347222222222222	1.5416666666666667	70.83333333333333	0.0019482638888888891	516.6666666666666	5.144444444444444	1000.0	0.0	1000.0	1000.0	4.872222222222223	55.72222222222222	0.0	0.0	20.731944444444444	0.0	23.433333333333334	23.433333333333334	26.23611111111111	919.2673611111111	3.6666666666666665
2020-02-29	70.83333333333333	56.39930555555556	667.4479166666666	3.4857638888888887	5.217361111111111	0.0	2.698611111111111	12.477083333333333	26.880902777777777	86.20034722222222	21.47048611111111	198.26736111111111	137.48958333333334	4.315972222222222	1.9895833333333333	70.83333333333333	0.0025947916666666667	516.6666666666666	5.146875	1000.0	0.0	1000.0	1000.0	4.839236111111111	55.625	0.0	0.0	20.742361111111112	0.0	23.573958333333334	23.573958333333334	26.444444444444443	918.9583333333334	3.6666666666666665
2020-03-01	70.83333333333333	56.364583333333336	672.3506944444445	3.4857638888888887	5.1565972222222225	0.0	2.8125	15.606944444444444	34.989583333333336	85.45590277777778	20.829166666666666	212.07986111111111	137.48958333333334	5.229166666666667	2.6493055555555554	70.83333333333333	0.0023236111111111114	516.6666666666666	5.137847222222223	1000.0	0.0	1000.0	1000.0	4.797569444444445	55.625	0.0	0.0	20.695138888888888	0.0	23.572916666666668	23.572916666666668	26.444444444444443	918.9583333333334	3.6666666666666665
2020-03-02	70.83333333333333	55.90625	715.5486111111111	3.4857638888888887	5.155208333333333	0.0	2.273611111111111	18.167708333333334	33.91597222222222	88.44826388888889	21.274652777777778	164.53472222222223	137.48958333333334	5.402777777777778	2.1666666666666665	70.83333333333333	0.001521875	516.6666666666666	5.15	1000.0	0.0	1000.0	1000.0	4.770486111111111	55.458333333333336	0.0	0.0	20.768055555555556	0.0	23.491319444444443	23.491319444444443	26.444444444444443	918.9305555555555	3.6666666666666665
2020-03-03	70.83333333333333	55.385416666666664	671.71875	3.5673611111111114	5.147916666666666	0.0	2.5461805555555554	6.702083333333333	23.12326388888889	87.37604166666667	21.46388888888889	258.2916666666667	137.48958333333334	4.965277777777778	2.2777777777777777	70.83333333333333	0.0022118055555555554	516.6666666666666	5.152430555555556	767.3611111111111	0.0	767.3611111111111	767.3611111111111	4.751041666666667	55.236111111111114	0.0	0.0	20.779166666666665	0.0	23.60763888888889	23.60763888888889	27.24652777777778	918.8958333333334	3.6666666666666665
2020-03-04	70.83333333333333	55.06944444444444	714.5798611111111	3.5968750000000003	5.0993055555555555	0.0	2.0131944444444443	0.3597222222222222	17.73784722222222	90.37916666666666	22.017708333333335	243.06597222222223	137.48958333333334	7.309027777777778	3.78125	70.83333333333333	0.002192361111111111	516.6666666666666	5.155902777777778	958.3333333333334	0.0	958.3333333333334	958.3333333333334	4.7125	55.00694444444444	0.0	0.0	20.790972222222223	0.0	23.812152777777776	23.812152777777776	27.479166666666668	918.8541666666666	3.6666666666666665
2020-03-05	70.83333333333333	55.739583333333336	730.53125	3.5968750000000003	4.930208333333334	0.0	2.528125	19.084722222222222	33.565625	87.68333333333334	21.597916666666666	162.77777777777777	139.54166666666666	4.461805555555555	1.1909722222222223	70.83333333333333	0.001820138888888889	516.6666666666666	5.159375000000001	750.0	0.0	750.0	750.0	4.672916666666667	55.0	0.0	0.0	20.803472222222222	0.0	23.389236111111114	23.389236111111114	27.479166666666668	918.8541666666666	3.6666666666666665
2020-03-06	70.83333333333333	55.66319444444444	706.4930555555555	3.5968750000000003	4.78125	0.0	2.494097222222222	6.824305555555556	25.66076388888889	87.61284722222223	21.546180555555555	213.64930555555554	139.54166666666666	5.628472222222222	2.8645833333333335	70.83333333333333	0.0018947916666666666	516.6666666666666	5.161458333333333	711.8055555555555	0.0	711.8055555555555	711.8055555555555	4.659375	54.958333333333336	0.0	0.0	20.816319444444446	0.0	23.646527777777777	23.646527777777777	27.479166666666668	918.8472222222222	3.6666666666666665
2020-03-07	70.83333333333333	55.013888888888886	660.8576388888889	3.0006944444444446	4.850694444444445	0.0	2.7461805555555556	7.2489583333333325	22.428125	86.87743055555556	21.830555555555556	260.8298611111111	139.54166666666666	5.46875	2.986111111111111	70.83333333333333	0.002104861111111111	516.6666666666666	5.1618055555555555	711.8055555555555	0.0	711.8055555555555	711.8055555555555	4.636458333333334	54.736111111111114	0.0	0.0	20.828472222222224	0.0	23.709722222222222	23.709722222222222	22.90972222222222	920.5486111111111	3.6666666666666665
2020-03-08	70.83333333333333	54.583333333333336	697.1701388888889	3.3368055555555554	4.919444444444444	0.0	2.490277777777778	15.552083333333334	30.699305555555554	87.58611111111111	21.345138888888886	179.65277777777777	139.54166666666666	5.753472222222222	3.1215277777777777	70.83333333333333	0.002206944444444444	516.6666666666666	5.165972222222222	708.3333333333334	0.0	708.3333333333334	708.3333333333334	4.593055555555555	54.5	0.0	0.0	20.84097222222222	0.0	23.811805555555555	23.811805555555555	25.42361111111111	919.2916666666666	3.6666666666666665
2020-03-09	70.83333333333333	55.079861111111114	697.1770833333334	3.35625	4.969791666666667	0.0	1.9874999999999998	3.9694444444444446	20.822222222222223	90.00763888888889	21.82986111111111	217.16319444444446	137.48958333333334	4.923611111111111	2.513888888888889	70.83333333333333	0.0024027777777777776	516.6666666666666	5.168055555555556	961.8055555555555	0.0	961.8055555555555	961.8055555555555	4.561458333333333	54.375	0.0	0.0	20.850694444444443	0.0	23.889236111111114	23.889236111111114	25.569444444444443	919.2708333333334	3.6666666666666665
2020-03-10	70.83333333333333	55.114583333333336	688.4097222222222	2.919791666666667	4.958333333333333	0.0	2.4600694444444446	22.733333333333334	33.72986111111111	87.91944444444444	21.373958333333334	157.95138888888889	137.48958333333334	5.0	1.7256944444444444	70.83333333333333	0.0021256944444444444	516.6666666666666	5.171527777777778	1000.0	0.0	1000.0	1000.0	4.534722222222222	54.375	0.0	0.0	20.865625	0.0	23.62013888888889	23.62013888888889	22.09375	919.2708333333334	3.6666666666666665
2020-03-11	70.83333333333333	54.625	643.4652777777778	3.3319444444444444	5.087847222222222	0.0	2.7333333333333334	3.490972222222222	17.267013888888886	87.13680555555555	22.261805555555554	245.00347222222223	137.48958333333334	5.642361111111111	2.8506944444444446	70.83333333333333	0.0023496527777777778	516.6666666666666	5.172222222222222	1000.0	0.0	1000.0	1000.0	4.5309027777777775	54.208333333333336	0.0	0.0	20.879166666666666	0.0	23.853125	23.853125	25.375	919.2430555555555	3.6666666666666665
2020-03-12	70.83333333333333	54.11805555555556	642.0625	3.3538194444444445	5.246527777777778	0.0	3.215625	7.180208333333334	26.82326388888889	84.31041666666667	21.6	278.65277777777777	137.48958333333334	4.600694444444445	2.1631944444444446	70.83333333333333	0.002942013888888889	516.6666666666666	5.174652777777777	1000.0	0.0	1000.0	1000.0	4.490972222222222	53.979166666666664	0.0	0.0	20.890625	0.0	23.910069444444446	23.910069444444446	25.555555555555557	919.2013888888889	3.6666666666666665
2020-03-13	70.83333333333333	54.489583333333336	713.6145833333334	3.35625	5.361805555555556	0.0	2.3934027777777778	8.430208333333333	26.800694444444446	88.36111111111111	21.662847222222222	200.01736111111111	139.54166666666666	6.513888888888889	3.736111111111111	70.83333333333333	0.0024284722222222225	516.6666666666666	5.179166666666666	750.0	0.0	750.0	750.0	4.475694444444445	53.75	0.0	0.0	20.90347222222222	0.0	23.90902777777778	23.90902777777778	25.569444444444443	919.1666666666666	3.6666666666666665
2020-03-14	70.83333333333333	54.489583333333336	699.1388888888889	3.35625	5.309722222222223	0.0	1.9857638888888889	3.2809027777777775	19.51215277777778	90.56041666666667	22.144791666666666	241.47569444444446	139.54166666666666	6.263888888888889	3.4375	70.83333333333333	0.002117361111111111	516.6666666666666	5.18125	708.3333333333334	0.0	708.3333333333334	708.3333333333334	4.477430555555555	53.75	0.0	0.0	20.914583333333333	0.0	23.90902777777778	23.90902777777778	25.569444444444443	919.1666666666666	3.6666666666666665
2020-03-15	70.83333333333333	54.30902777777778	707.1666666666666	3.35625	5.081597222222222	0.0	2.129166666666667	12.492708333333333	25.15972222222222	89.76215277777777	21.844444444444445	181.63888888888889	137.83680555555554	6.145833333333333	3.361111111111111	70.83333333333333	0.0021833333333333336	516.6666666666666	5.183680555555556	958.3333333333334	0.0	958.3333333333334	958.3333333333334	4.501736111111111	53.68402777777778	0.0	0.0	20.929861111111112	0.0	23.802083333333332	23.802083333333332	25.569444444444443	919.1527777777778	3.6666666666666665
2020-03-16	70.83333333333333	53.670138888888886	679.0243055555555	3.3538194444444445	4.975347222222222	0.0	2.7256944444444446	0.23715277777777777	11.047916666666667	88.72534722222223	23.01111111111111	276.3958333333333	137.48958333333334	8.600694444444445	5.381944444444445	70.83333333333333	0.0021520833333333335	516.6666666666666	5.185069444444444	1000.0	0.0	1000.0	1000.0	4.498263888888889	53.44444444444444	0.0	0.0	20.94097222222222	0.0	23.9625	23.9625	25.555555555555557	919.1180555555555	3.6666666666666665
2020-03-17	70.83333333333333	53.21527777777778	655.5729166666666	3.35625	5.075347222222223	0.0	3.4204861111111113	1.5913194444444445	15.722569444444446	84.69444444444444	22.314583333333335	298.6388888888889	137.48958333333334	6.177083333333333	3.4444444444444446	70.83333333333333	0.0023531249999999997	516.6666666666666	5.189236111111111	1000.0	0.0	1000.0	1000.0	4.433680555555556	53.204861111111114	0.0	0.0	20.954166666666666	0.0	23.97222222222222	23.97222222222222	25.569444444444443	919.0763888888889	3.6666666666666665
2020-03-18	70.83333333333333	53.864583333333336	687.9965277777778	3.3538194444444445	5.168402777777778	0.0	2.636111111111111	1.3961805555555555	17.855555555555554	87.19756944444445	21.901041666666668	231.30208333333334	137.48958333333334	5.802083333333333	3.1041666666666665	70.83333333333333	0.002204513888888889	516.6666666666666	5.192013888888889	1000.0	0.0	1000.0	1000.0	4.419444444444445	53.125	0.0	0.0	20.96597222222222	0.0	23.985763888888886	23.985763888888886	25.555555555555557	919.0625	3.6666666666666665
2020-03-19	70.83333333333333	53.89930555555556	717.8020833333334	3.35625	5.065972222222222	0.0	2.2427083333333333	3.4600694444444446	19.288888888888888	89.11388888888888	22.225	184.65625	137.48958333333334	7.666666666666667	4.5625	70.83333333333333	0.0016972222222222224	516.6666666666666	5.194097222222222	1000.0	0.0	1000.0	1000.0	4.424305555555556	53.125	0.0	0.0	20.97986111111111	0.0	23.73263888888889	23.73263888888889	25.569444444444443	919.0625	3.6666666666666665
2020-03-20	70.83333333333333	53.22222222222222	713.1041666666666	2.770486111111111	4.892013888888889	0.0	2.665277777777778	5.146527777777778	28.350694444444443	86.9701388888889	21.881597222222222	199.10069444444446	137.48958333333334	5.788194444444445	3.15625	70.83333333333333	0.001888888888888889	516.6666666666666	5.195138888888889	1000.0	0.0	1000.0	1000.0	4.447222222222222	52.90625	0.0	0.0	20.992361111111112	0.0	23.785069444444446	23.785069444444446	21.118055555555557	919.0277777777778	3.6666666666666665
2020-03-21	68.75	52.75	662.65625	3.151736111111111	4.986458333333334	0.0	3.0767361111111113	3.232638888888889	17.800694444444446	86.78368055555556	22.695486111111112	325.4791666666667	132.01736111111111	5.604166666666667	3.2743055555555554	69.79166666666667	0.0024215277777777777	511.1111111111111	5.177777777777778	1000.0	0.0	1000.0	1000.0	4.389236111111111	52.666666666666664	0.0	0.0	20.968055555555555	0.0	23.946527777777778	23.946527777777778	23.84027777777778	997.5277777777778	3.6666666666666665
2020-03-22	62.5	53.239583333333336	634.4861111111111	3.1156249999999996	5.347569444444444	0.0	3.207638888888889	3.9250000000000003	22.063541666666666	86.24444444444445	22.703472222222224	316.00694444444446	121.07291666666667	6.263888888888889	3.6631944444444446	62.5	0.002387847222222222	450.0	5.1774305555555555	1000.0	0.0	1000.0	1000.0	4.3336805555555555	52.5	0.0	0.0	20.974652777777777	0.0	23.95034722222222	23.95034722222222	23.5625	1074.2708333333333	3.6666666666666665
2020-03-23	62.5	53.204861111111114	643.8784722222222	3.2149305555555556	5.742361111111111	0.0	3.0947916666666666	3.644444444444444	22.19375	86.73784722222223	22.720833333333335	315.6388888888889	121.07291666666667	6.59375	4.513888888888889	62.5	0.0023843749999999998	450.0	5.176041666666666	1000.0	0.0	1000.0	1000.0	4.305555555555555	52.5	0.0	0.0	20.98611111111111	0.0	23.963194444444444	23.963194444444444	24.493055555555557	1057.1458333333333	3.6666666666666665
2020-03-24	62.5	52.83680555555556	642.0868055555555	4.245833333333334	6.229861111111111	0.0	3.441666666666667	2.554513888888889	18.2125	85.95277777777778	23.044791666666665	318.36805555555554	121.07291666666667	7.711805555555555	5.815972222222222	62.5	0.00230625	450.0	5.181597222222222	1000.0	0.0	1000.0	1000.0	4.314236111111111	52.36805555555556	0.0	0.0	21.001388888888886	0.0	23.97986111111111	23.97986111111111	32.361111111111114	1071.7708333333333	3.6666666666666665
2020-03-25	62.5	52.25	642.0069444444445	4.2868055555555555	6.288541666666667	0.0	3.364236111111111	2.1024305555555554	18.140972222222224	86.24687499999999	23.145833333333332	322.19097222222223	121.07291666666667	10.496527777777779	6.576388888888889	62.5	0.0024222222222222223	450.0	5.183333333333334	1000.0	0.0	1000.0	1000.0	4.313194444444445	52.125	0.0	0.0	21.013194444444444	0.0	23.995833333333334	23.995833333333334	32.677083333333336	1071.701388888889	3.6666666666666665
2020-03-26	45.486111111111114	51.91319444444444	621.3263888888889	4.485763888888889	6.205208333333333	0.0	3.130902777777778	3.605555555555556	18.126388888888886	86.02569444444445	21.925694444444446	282.3333333333333	86.1875	10.961805555555555	6.753472222222222	45.486111111111114	0.0018458333333333332	358.3333333333333	4.753125000000001	1000.0	0.0	1000.0	1000.0	4.309375	51.954861111111114	0.0	0.0	19.686805555555555	0.0	22.766319444444445	22.766319444444445	34.083333333333336	1129.3229166666667	3.6666666666666665
2020-03-27	41.666666666666664	52.614583333333336	558.0277777777778	4.079513888888889	6.141319444444445	0.0	3.0062499999999996	4.4274305555555555	19.95763888888889	86.303125	21.67361111111111	270.05555555555554	80.03125	9.246527777777779	5.298611111111111	41.666666666666664	0.0017840277777777778	283.3333333333333	4.766666666666667	1000.0	0.0	1000.0	1000.0	4.273263888888889	51.875	0.0	0.0	19.65833333333333	0.0	22.711805555555557	22.711805555555557	30.916666666666668	1253.4375	3.6666666666666665
2020-03-28	41.666666666666664	52.451388888888886	542.9548611111111	4.067361111111111	6.148958333333334	0.0	2.828125	3.3743055555555554	19.484722222222224	87.20381944444445	21.42465277777778	284.5138888888889	80.03125	6.260416666666667	3.6840277777777777	41.666666666666664	0.001873611111111111	283.3333333333333	4.726388888888889	1000.0	0.0	1000.0	1000.0	4.234027777777778	51.833333333333336	0.0	0.0	19.581249999999997	0.0	22.643055555555556	22.643055555555556	30.819444444444443	1252.361111111111	3.6666666666666665
2020-03-29	41.666666666666664	51.86805555555556	566.15625	4.375694444444445	6.119097222222222	0.0	2.8138888888888887	5.747916666666667	26.471180555555556	85.67256944444445	20.65451388888889	264.9236111111111	74.55902777777777	5.385416666666667	2.8472222222222223	41.666666666666664	0.0019791666666666664	283.3333333333333	4.942361111111111	1000.0	0.0	1000.0	1000.0	4.223263888888889	51.61805555555556	0.0	0.0	19.529861111111114	0.0	22.595833333333335	22.595833333333335	33.15277777777778	1247.263888888889	3.6666666666666665
2020-03-30	40.97222222222222	50.572916666666664	612.9131944444445	4.117361111111111	5.979513888888889	0.0	2.315625	7.596875000000001	25.512500000000003	88.06701388888888	20.875	194.85763888888889	71.82291666666667	7.239583333333333	3.6145833333333335	37.5	0.0013340277777777777	250.0	4.451736111111111	1000.0	0.0	1000.0	1000.0	4.215624999999999	55.15277777777778	0.0	0.0	19.405555555555555	0.0	22.350694444444443	22.509027777777778	31.194444444444443	1212.9791666666667	3.6666666666666665
2020-03-31	37.5	55.739583333333336	559.4722222222222	2.7395833333333335	5.762847222222223	0.0	3.0163194444444446	5.2243055555555555	22.66076388888889	85.98124999999999	21.470833333333335	280.0520833333333	71.82291666666667	13.0625	7.527777777777778	37.5	0.0020322916666666666	250.0	4.678472222222222	1000.0	0.0	1000.0	1000.0	4.1774305555555555	55.0	0.0	0.0	19.37152777777778	0.0	22.398611111111112	22.398611111111112	20.8125	1322.8472222222222	3.6666666666666665
2020-04-01	37.5	55.77430555555556	620.4340277777778	2.7593750000000004	6.229861111111111	0.0	2.1041666666666665	4.726388888888889	22.18125	88.80173611111111	20.849652777777777	177.95833333333334	71.82291666666667	11.243055555555555	7.131944444444445	37.5	0.0009920138888888888	250.0	4.610069444444445	1000.0	0.0	1000.0	1000.0	4.172916666666667	55.0	0.0	0.0	19.266666666666666	0.0	22.293055555555554	22.293055555555554	21.03125	1334.8333333333333	3.6666666666666665
2020-04-02	37.5	55.197916666666664	587.7881944444445	2.7059027777777778	6.609027777777778	0.0	1.7072916666666667	3.842361111111111	18.704513888888886	91.17916666666666	20.351041666666667	185.58333333333334	71.82291666666667	5.583333333333333	2.9895833333333335	37.5	0.0013555555555555556	250.0	4.599652777777778	1000.0	0.0	1000.0	1000.0	4.235069444444445	54.81944444444444	0.0	0.0	19.247916666666665	0.0	22.209027777777777	22.209027777777777	20.458333333333332	1370.8541666666667	3.6666666666666665
2020-04-03	37.5	54.71527777777778	595.0486111111111	2.2510416666666666	6.284027777777777	0.0	1.9670138888888888	2.7916666666666665	19.382638888888888	90.41840277777777	20.671180555555555	195.88541666666666	71.82291666666667	8.909722222222221	5.774305555555555	37.5	0.0015065972222222223	250.0	4.6	1000.0	0.0	1000.0	1000.0	4.229513888888889	54.611111111111114	0.0	0.0	19.234375	0.0	22.26284722222222	22.26284722222222	17.20138888888889	1410.326388888889	3.6666666666666665
2020-04-04	37.5	55.14930555555556	656.5972222222222	2.226736111111111	6.076736111111111	0.0	3.7100694444444446	3.3850694444444445	18.281597222222224	83.95347222222222	22.102430555555557	286.6979166666667	71.82291666666667	20.350694444444443	15.98611111111111	37.5	0.0029482638888888887	525.0	4.59375	1000.0	0.0	1000.0	1000.0	4.209722222222222	54.375	0.0	0.0	19.242361111111112	0.0	22.274305555555557	22.274305555555557	17.03125	1406.388888888889	3.6666666666666665
2020-04-05	37.5	55.079861111111114	634.6840277777778	2.656597222222222	6.542013888888889	0.0	4.202083333333333	2.7513888888888887	16.130555555555556	82.24583333333334	22.586805555555557	291.5173611111111	72.50694444444444	18.208333333333332	16.024305555555557	37.5	0.0034489583333333334	525.2638888888889	4.660763888888889	1000.0	0.0	1000.0	1000.0	4.142361111111111	54.375	0.0	0.0	19.346875	0.0	22.37326388888889	22.37326388888889	20.28125	1366.388888888889	3.6666666666666665
2020-04-06	45.138888888888886	44.770833333333336	592.5625	4.391319444444445	7.34826388888889	0.0	3.288888888888889	0.8295138888888889	10.38923611111111	85.78680555555555	22.074305555555554	295.1875	86.87152777777777	9.416666666666666	5.138888888888889	44.65972222222222	0.0023256944444444445	480.61805555555554	5.007638888888889	1000.0	0.0	1000.0	1000.0	4.173958333333333	44.09027777777778	0.0	0.0	20.009027777777778	0.0	23.15902777777778	23.15902777777778	33.322916666666664	1284.673611111111	3.6666666666666665
2020-04-07	45.138888888888886	44.017361111111114	546.8090277777778	5.080902777777777	6.890625	0.0	3.665972222222222	1.5975694444444446	13.127777777777778	85.51145833333334	23.12222222222222	328.2395833333333	87.55555555555556	24.177083333333332	18.475694444444443	44.854166666666664	0.002190277777777778	368.90277777777777	5.002430555555556	1000.0	0.0	1000.0	1000.0	4.111458333333333	43.708333333333336	0.0	0.0	20.023263888888888	0.0	23.181597222222223	23.181597222222223	38.739583333333336	1132.798611111111	3.638888888888889
2020-04-08	45.138888888888886	41.72569444444444	563.5243055555555	3.810763888888889	6.385416666666667	0.0	3.7979166666666666	0.9618055555555556	9.040624999999999	84.17291666666667	22.606944444444444	310.75694444444446	86.87152777777777	43.36805555555556	37.94097222222222	45.041666666666664	0.0016729166666666667	370.4583333333333	4.731249999999999	1000.0	0.0	1000.0	1000.0	4.094791666666667	41.65972222222222	0.0	0.0	19.169444444444444	0.0	22.317708333333332	22.317708333333332	28.979166666666668	1206.2604166666667	3.6666666666666665
2020-04-09	20.833333333333332	42.232638888888886	562.5833333333334	3.480208333333333	6.506597222222222	0.0	3.4468750000000004	0.9173611111111111	9.328819444444443	85.084375	22.094097222222224	258.4791666666667	38.989583333333336	27.375	17.635416666666668	20.833333333333332	0.0021177083333333334	370.8333333333333	4.682986111111111	1000.0	0.0	1000.0	1000.0	4.043402777777778	41.458333333333336	0.0	0.0	18.994444444444444	0.0	22.146527777777777	22.146527777777777	26.458333333333332	1204.4166666666667	3.6666666666666665
2020-04-10	20.833333333333332	42.270833333333336	556.0729166666666	3.457986111111111	6.646527777777778	0.0	3.332638888888889	1.1961805555555556	12.38888888888889	85.02604166666667	21.825694444444444	285.2048611111111	38.989583333333336	20.916666666666668	11.135416666666666	20.833333333333332	0.002312152777777778	370.8333333333333	4.707638888888889	1000.0	0.0	1000.0	1000.0	4.005208333333333	41.458333333333336	0.0	0.0	19.01111111111111	0.0	22.165972222222223	22.165972222222223	26.29513888888889	1204.4166666666667	3.6666666666666665
2020-04-11	20.833333333333332	41.645833333333336	557.4791666666666	4.239236111111111	6.612847222222222	0.0	3.5149305555555554	1.207986111111111	11.006250000000001	84.64756944444444	22.134027777777778	288.4826388888889	38.989583333333336	31.711805555555557	26.524305555555557	20.833333333333332	0.0023381944444444444	372.3125	4.719791666666667	1000.0	0.0	1000.0	1000.0	4.011111111111111	41.25694444444444	0.0	0.0	18.990972222222222	0.0	22.147222222222222	22.147222222222222	32.170138888888886	1197.673611111111	3.6666666666666665
2020-04-12	20.833333333333332	41.010416666666664	600.9305555555555	4.3024305555555555	6.290972222222222	0.0	3.225347222222222	0.9444444444444444	10.376041666666667	85.21805555555555	21.786458333333332	229.16319444444446	38.989583333333336	22.18402777777778	16.760416666666668	20.833333333333332	0.002285763888888889	373.84027777777777	4.721527777777777	1000.0	0.0	1000.0	1000.0	4.002777777777777	40.875	0.0	0.0	18.885416666666668	0.0	22.115277777777777	22.115277777777777	32.645833333333336	1189.1527777777778	3.6666666666666665
2020-04-13	8.333333333333334	41.30555555555556	596.7465277777778	4.314236111111111	5.919444444444444	0.0	2.859375	3.954861111111111	15.261111111111111	85.49166666666666	20.609375	216.19097222222223	14.364583333333334	9.291666666666666	4.993055555555555	8.333333333333334	0.0019409722222222224	375.0	4.589930555555555	1000.0	0.0	1000.0	1000.0	3.989930555555555	40.479166666666664	0.0	0.0	18.490972222222222	0.0	21.674999999999997	21.674999999999997	32.729166666666664	1181.798611111111	3.6666666666666665
2020-04-14	8.333333333333334	41.0625	678.3715277777778	4.313541666666667	5.293055555555556	0.0	2.0600694444444443	2.8031249999999996	14.804513888888888	88.73263888888889	20.03402777777778	151.44097222222223	14.364583333333334	6.513888888888889	3.875	8.333333333333334	0.0013315972222222223	375.0	4.571875	1000.0	0.0	1000.0	1000.0	4.012847222222223	40.3125	0.0	0.0	18.511805555555554	0.0	21.687152777777776	21.687152777777776	32.72222222222222	1178.1180555555557	3.6666666666666665
2020-04-15	8.333333333333334	40.701388888888886	597.40625	5.296875	4.777430555555556	0.0	3.151388888888889	1.5611111111111111	12.919097222222222	85.32326388888889	21.111805555555556	258.3020833333333	14.364583333333334	14.065972222222221	11.583333333333334	8.333333333333334	0.002060763888888889	375.6041666666667	4.589583333333334	1000.0	0.0	1000.0	1000.0	4.015277777777778	40.125	0.0	0.0	18.507638888888888	0.0	21.68958333333333	21.68958333333333	40.361111111111114	1176.6875	3.6666666666666665
2020-04-16	8.333333333333334	40.18402777777778	563.2986111111111	5.334722222222222	4.7756944444444445	0.0	3.3982638888888888	1.7215277777777778	13.05	85.14965277777777	22.155208333333334	253.63194444444446	14.364583333333334	30.67361111111111	20.15277777777778	8.333333333333334	0.0022937499999999998	322.93055555555554	4.762152777777778	1000.0	0.0	1000.0	1000.0	4.007291666666666	39.93055555555556	0.0	0.0	19.010416666666668	0.0	22.19826388888889	22.19826388888889	40.66319444444444	1171.9444444444443	3.6666666666666665
2020-04-17	8.333333333333334	39.74305555555556	546.6597222222222	4.263541666666666	4.924652777777777	0.0	3.48125	1.6194444444444445	11.14201388888889	84.02118055555555	21.875694444444445	258.7013888888889	14.364583333333334	18.60763888888889	11.368055555555555	8.333333333333334	0.0023406250000000003	324.4166666666667	4.9944444444444445	1000.0	0.0	1000.0	1000.0	3.954861111111111	39.729166666666664	0.0	0.0	18.912152777777777	0.0	22.134027777777778	22.134027777777778	32.388888888888886	1167.236111111111	3.6666666666666665
2020-04-18	8.333333333333334	40.22569444444444	692.2881944444445	2.773611111111111	5.201736111111111	0.0	1.6604166666666667	3.026388888888889	18.882638888888888	91.06909722222223	20.896875	103.49305555555556	15.04861111111111	11.25	6.559027777777778	8.333333333333334	0.0009552083333333334	325.0	4.719791666666667	1000.0	0.0	1000.0	1000.0	3.984722222222222	39.40972222222222	0.0	0.0	19.014583333333334	0.0	22.174305555555556	22.174305555555556	21.163194444444443	1391.9791666666667	3.6666666666666665
2020-04-19	8.333333333333334	40.104166666666664	542.6458333333334	3.303472222222222	5.263888888888889	0.0	3.5288194444444443	1.3524305555555556	7.595833333333333	84.49201388888889	21.920486111111114	280.96527777777777	15.73263888888889	20.52777777777778	11.600694444444445	8.333333333333334	0.002278472222222222	325.0	4.743055555555555	1000.0	0.0	1000.0	1000.0	4.004166666666666	39.239583333333336	0.0	0.0	19.009027777777778	0.0	22.226388888888888	22.226388888888888	25.135416666666668	1158.6180555555557	3.6666666666666665
2020-04-20	0.0	39.40625	543.6284722222222	3.348263888888889	5.720833333333334	0.0	4.072222222222222	1.3003472222222223	13.342708333333333	80.74131944444444	21.632986111111112	269.7708333333333	0.0	11.15625	6.190972222222222	0.0	0.0025666666666666667	326.0486111111111	4.722569444444444	1000.0	0.0	1000.0	1000.0	3.9604166666666663	38.93055555555556	0.0	0.0	19.009722222222223	0.0	22.179861111111112	22.179861111111112	25.46875	1151.4340277777778	3.6666666666666665
2020-04-21	0.0	38.78472222222222	535.0625	3.7065972222222223	6.199305555555555	0.0	4.221180555555556	0.7885416666666667	11.096875	80.13472222222222	21.79513888888889	273.6423611111111	0.0	13.510416666666666	7.916666666666667	0.0	0.0027135416666666666	327.49305555555554	4.714583333333334	1000.0	0.0	1000.0	1000.0	3.952777777777778	38.625	0.0	0.0	18.989583333333332	0.0	22.162152777777777	22.162152777777777	28.17013888888889	1143.2222222222222	3.6666666666666665
2020-04-22	0.0	38.392361111111114	542.2777777777778	3.734375	6.345833333333333	0.0	4.548263888888889	0.6892361111111112	9.01875	79.44756944444445	22.219444444444445	277.375	0.0	24.07638888888889	16.82638888888889	0.0	0.0027593749999999997	328.93055555555554	4.706250000000001	1000.0	0.0	1000.0	1000.0	3.976736111111111	38.4375	0.0	0.0	19.000694444444445	0.0	22.1875	22.1875	28.37847222222222	1138.5694444444443	3.6666666666666665
2020-04-23	0.0	39.072916666666664	549.4861111111111	4.265972222222222	6.390972222222222	0.0	4.150347222222222	0.5458333333333333	8.435069444444444	81.65173611111112	22.536458333333332	274.03472222222223	0.0	41.795138888888886	32.267361111111114	0.0	0.0025048611111111114	329.1666666666667	4.713888888888889	1000.0	0.0	1000.0	1000.0	4.002777777777777	38.333333333333336	0.0	0.0	19.0	0.0	22.200000000000003	22.200000000000003	32.385416666666664	1136.2777777777778	3.6666666666666665
2020-04-24	0.0	38.982638888888886	551.78125	4.303819444444445	6.369791666666667	0.0	3.603472222222222	1.4291666666666667	7.620833333333334	83.4	21.976736111111112	282.3958333333333	0.0	17.555555555555557	10.29861111111111	0.0	0.00248125	329.1666666666667	4.748611111111111	1000.0	0.0	1000.0	1000.0	4.107986111111111	38.173611111111114	0.0	0.0	19.00486111111111	0.0	22.226736111111112	22.226736111111112	32.670138888888886	1132.8680555555557	3.6666666666666665
2020-04-25	0.0	38.33680555555556	602.6215277777778	4.302777777777778	5.993055555555555	0.0	2.2961805555555554	2.1791666666666667	13.83125	88.29513888888889	21.234027777777776	164.59722222222223	0.0	12.1875	6.34375	0.0	0.0012211805555555556	330.38194444444446	4.754166666666666	1000.0	0.0	1000.0	1000.0	4.432291666666667	37.84722222222222	0.0	0.0	18.98888888888889	0.0	22.215625000000003	22.215625000000003	32.66319444444444	1125.3333333333333	3.6666666666666665
2020-04-26	0.0	37.65277777777778	550.75	4.3277777777777775	5.344097222222222	0.0	3.122916666666667	1.2847222222222223	12.122222222222222	84.76736111111111	21.093055555555555	258.33680555555554	0.0	17.458333333333332	13.027777777777779	0.0	0.0020024305555555555	331.7708333333333	4.7243055555555555	1000.0	0.0	1000.0	1000.0	4.70625	37.486111111111114	0.0	0.0	18.98784722222222	0.0	21.497569444444444	21.497569444444444	32.85069444444444	1117.263888888889	3.6666666666666665
2020-04-27	0.0	37.204861111111114	561.4756944444445	4.416666666666667	5.3850694444444445	0.0	3.417361111111111	0.8590277777777777	10.352430555555555	84.42743055555555	21.773263888888888	274.3854166666667	0.0	15.934027777777779	8.805555555555555	0.0	0.0026697916666666667	333.1458333333333	4.722222222222222	1000.0	0.0	1000.0	1000.0	4.924652777777777	37.18055555555556	0.0	0.0	19.00277777777778	0.0	22.196875	22.196875	33.513888888888886	1110.3055555555557	3.6666666666666665
2020-04-28	0.0	37.822916666666664	652.5694444444445	4.424305555555556	5.202083333333333	0.0	1.7381944444444446	11.753125	33.080555555555556	90.18958333333333	19.783680555555556	46.90277777777778	0.0	8.29513888888889	4.291666666666667	0.0	0.0005777777777777778	333.3333333333333	4.717708333333333	1000.0	0.0	1000.0	1000.0	5.130902777777778	37.083333333333336	0.0	0.0	18.99722222222222	0.0	22.220138888888886	22.220138888888886	33.572916666666664	1109.701388888889	3.6666666666666665
2020-04-29	0.0	37.78819444444444	623.1388888888889	4.432291666666667	4.515625	0.0	1.7795138888888888	1.9652777777777777	14.053125000000001	91.30763888888889	20.740972222222222	135.9375	0.0	7.666666666666667	3.1493055555555554	0.0	0.0012906249999999999	336.1111111111111	4.726736111111111	1000.0	0.0	1000.0	1000.0	5.294444444444444	37.083333333333336	0.0	0.0	18.985763888888886	0.0	22.194097222222222	22.194097222222222	33.635416666666664	1109.701388888889	3.6666666666666665
2020-04-30	0.0	37.25694444444444	591.0972222222222	4.4319444444444445	4.4840277777777775	0.0	2.3229166666666665	3.3430555555555554	10.688541666666667	88.81041666666667	21.041319444444444	219.17361111111111	0.0	7.684027777777778	4.03125	0.0	0.0021399305555555555	334.3958333333333	4.734722222222222	1000.0	0.0	1000.0	1000.0	5.365277777777778	36.798611111111114	0.0	0.0	19.0	0.0	22.208333333333332	22.208333333333332	33.63194444444444	1103.2083333333333	3.6666666666666665
2020-05-01	0.0	32.96180555555556	583.9548611111111	4.427083333333333	4.549305555555556	0.0	2.2930555555555556	4.947222222222222	14.673263888888888	88.61319444444445	20.615277777777777	178.28472222222223	0.0	5.59375	2.611111111111111	0.0	0.0017954861111111112	335.7083333333333	4.742013888888889	1000.0	0.0	1000.0	1000.0	5.414236111111112	32.71875	0.0	0.0	19.001388888888886	0.0	22.21597222222222	22.21597222222222	33.59027777777778	1095.4027777777778	3.6666666666666665
2020-05-02	0.0	29.85763888888889	575.2951388888889	3.6899305555555557	4.562847222222222	0.0	2.566666666666667	0.5659722222222222	8.114236111111111	88.12847222222223	21.364583333333332	260.7083333333333	0.0	7.350694444444445	4.024305555555555	0.0	0.002357291666666667	337.00694444444446	4.763541666666667	1000.0	0.0	1000.0	1000.0	5.460069444444445	29.8125	0.0	0.0	18.965625	0.0	22.210069444444443	22.210069444444443	28.055555555555557	1090.5277777777778	3.6666666666666665
2020-05-03	0.0	30.35763888888889	624.5451388888889	3.6354166666666665	4.671875	0.0	2.350347222222222	0.0	10.178472222222222	88.96076388888889	21.580555555555556	181.40277777777777	0.0	10.125	5.350694444444445	0.0	0.0016236111111111113	337.5	4.753472222222222	1000.0	0.0	1000.0	1000.0	5.498611111111111	29.583333333333332	0.0	0.0	19.009722222222223	0.0	22.245833333333334	22.245833333333334	27.645833333333332	1086.0208333333333	3.6666666666666665
2020-05-04	0.0	30.39236111111111	559.3506944444445	3.642013888888889	4.651736111111111	0.0	3.2357638888888887	0.6753472222222222	7.641319444444444	85.83645833333334	21.855555555555554	300.0208333333333	0.0	13.149305555555555	6.256944444444445	0.0	0.002352777777777778	337.5	4.768750000000001	1000.0	0.0	1000.0	1000.0	5.510763888888889	29.895833333333332	0.0	0.0	19.016666666666666	0.0	22.258680555555557	22.258680555555557	27.694444444444443	1086.0208333333333	3.6666666666666665
2020-05-05	0.0	30.21875	562.2708333333334	3.629513888888889	4.990972222222222	0.0	3.7159722222222222	0.6517361111111111	11.063194444444443	82.79861111111111	21.641666666666666	326.0451388888889	0.0	12.625	6.895833333333333	0.0	0.0025927083333333336	338.02777777777777	4.781944444444445	1000.0	0.0	1000.0	1000.0	5.527777777777778	29.82638888888889	0.0	0.0	18.99375	0.0	22.24652777777778	22.24652777777778	27.600694444444443	1084.3472222222222	3.6666666666666665
2020-05-06	0.0	29.663194444444443	554.2465277777778	3.634722222222222	5.3125	0.0	4.000694444444445	0.4996527777777778	10.625694444444443	81.7513888888889	21.873611111111114	312.7361111111111	0.0	19.145833333333332	13.21875	0.0	0.002418402777777778	339.25694444444446	4.769791666666666	1000.0	0.0	1000.0	1000.0	5.545486111111111	29.239583333333332	0.0	0.0	19.016666666666666	0.0	22.276041666666668	22.276041666666668	27.63888888888889	1077.9097222222222	3.6666666666666665
2020-05-07	0.0	29.20486111111111	557.6527777777778	3.670138888888889	5.550694444444444	0.0	4.323611111111111	0.103125	9.073958333333334	80.30000000000001	22.021180555555556	293.3958333333333	0.0	24.93402777777778	19.71875	0.0	0.0021458333333333334	340.46527777777777	4.772916666666666	1000.0	0.0	1000.0	1000.0	5.586805555555555	29.104166666666668	0.0	0.0	18.986805555555556	0.0	22.222569444444442	22.222569444444442	27.90277777777778	1070.513888888889	3.6666666666666665
2020-05-08	0.0	28.72222222222222	574.6041666666666	3.6708333333333334	5.597569444444444	0.0	4.973263888888889	0.0	7.2562500000000005	77.05937499999999	22.103819444444444	270.83680555555554	0.0	31.881944444444443	25.430555555555557	0.0	0.002178125	341.65972222222223	4.762499999999999	1000.0	0.0	1000.0	1000.0	5.6	28.62847222222222	0.0	0.0	19.007638888888888	0.0	22.196527777777774	22.196527777777774	27.90972222222222	1063.1944444444443	3.6666666666666665
2020-05-09	0.0	29.260416666666668	526.7048611111111	3.670138888888889	5.427777777777778	0.0	6.772569444444445	0.0	4.996180555555556	71.14722222222223	22.702777777777776	306.9513888888889	0.0	47.548611111111114	35.708333333333336	0.0	0.0027520833333333334	341.6666666666667	4.705555555555556	1000.0	0.0	1000.0	1000.0	5.6	28.413194444444443	0.0	0.0	18.99652777777778	0.0	22.225347222222226	22.225347222222226	27.90277777777778	1059.6597222222222	3.6666666666666665
2020-05-10	0.0	29.211805555555557	573.9340277777778	3.7604166666666665	5.323958333333334	0.0	4.240972222222222	2.623263888888889	7.005902777777778	79.13159722222223	21.454166666666666	178.41319444444446	0.0	13.805555555555555	9.055555555555555	0.0	0.0017850694444444444	341.6666666666667	4.749652777777778	1000.0	0.0	1000.0	1000.0	5.616666666666666	28.40277777777778	0.0	0.0	18.988194444444446	0.0	22.229166666666668	22.229166666666668	28.57986111111111	1059.5277777777778	3.6666666666666665
2020-05-11	0.0	28.975694444444443	568.0590277777778	3.7704861111111114	5.057291666666667	0.0	4.934722222222223	1.1559027777777777	14.761458333333334	75.28020833333333	20.945833333333333	300.9548611111111	0.0	6.184027777777778	3.4340277777777777	0.0	0.0026069444444444447	342.34027777777777	4.767361111111111	1000.0	0.0	1000.0	1000.0	5.684375	28.3125	0.0	0.0	18.975694444444443	0.0	22.228819444444444	22.228819444444444	28.65625	1057.3819444444443	3.6666666666666665
2020-05-12	0.0	28.5	594.8819444444445	3.770138888888889	4.96875	0.0	4.395833333333333	0.6968749999999999	8.032291666666667	78.34097222222222	21.026041666666668	244.22916666666666	0.0	8.104166666666666	4.263888888888889	0.0	0.001767361111111111	343.4513888888889	5.246180555555556	1000.0	0.0	1000.0	1000.0	5.680902777777778	28.104166666666668	0.0	0.0	18.770833333333332	0.0	22.02777777777778	22.02777777777778	28.65277777777778	1052.4027777777778	3.6666666666666665
2020-05-13	0.0	28.104166666666668	619.6354166666666	3.8250000000000006	4.720833333333333	0.0	4.188194444444445	0.4121527777777778	11.666666666666666	78.67361111111111	20.657291666666666	214.62847222222223	0.0	5.347222222222222	2.6979166666666665	0.0	0.001440625	344.5416666666667	4.749652777777778	1000.0	0.0	1000.0	1000.0	5.703125	27.819444444444443	0.0	0.0	18.97986111111111	0.0	22.225347222222222	22.225347222222222	29.069444444444443	1045.5208333333333	3.6666666666666665
2020-05-14	0.0	27.75	607.2604166666666	3.2958333333333334	4.548611111111111	0.0	4.925694444444444	0.4680555555555556	12.570486111111112	75.53506944444445	21.202083333333334	244.38194444444446	0.0	6.423611111111111	3.5277777777777777	0.0	0.0025666666666666667	345.6111111111111	4.745833333333334	1000.0	0.0	1000.0	1000.0	5.710069444444445	27.53125	0.0	0.0	19.001388888888886	0.0	22.242361111111112	22.242361111111112	25.083333333333332	1041.4375	3.6666666666666665
2020-05-15	0.0	28.19097222222222	565.1111111111111	3.7902777777777774	4.561458333333333	0.0	5.600694444444445	0.4565972222222222	11.534027777777778	73.24930555555555	21.829166666666666	286.78125	0.0	13.930555555555555	9.878472222222221	0.0	0.0026239583333333336	345.8333333333333	4.7444444444444445	1000.0	0.0	1000.0	1000.0	5.693402777777778	27.28472222222222	0.0	0.0	18.985416666666666	0.0	22.241319444444443	22.241319444444443	28.8125	1034.6527777777778	3.6666666666666665
2020-05-16	0.0	27.99652777777778	490.3611111111111	3.2881944444444446	4.707638888888889	0.0	4.767361111111111	0.0	8.116666666666667	77.37847222222223	21.65138888888889	247.44791666666666	0.0	9.20138888888889	5.329861111111111	0.0	0.0010684027777777777	194.44444444444446	4.749652777777778	1000.0	0.0	1000.0	1000.0	5.696875	27.22222222222222	0.0	0.0	19.00173611111111	0.0	22.257291666666667	22.257291666666667	25.024305555555557	1035.763888888889	3.638888888888889
2020-05-17	0.0	28.04513888888889	488.00694444444446	3.2593750000000004	4.8069444444444445	0.0	6.2243055555555555	0.0	9.67361111111111	71.64409722222223	22.06701388888889	330.03125	0.0	16.65972222222222	8.913194444444445	0.0	0.001325	194.49305555555554	4.7548611111111105	1000.0	0.0	1000.0	1000.0	5.672569444444445	27.21527777777778	0.0	0.0	18.98402777777778	0.0	22.253125	22.253125	24.80902777777778	1035.548611111111	3.6666666666666665
2020-05-18	0.0	30.913194444444443	469.55555555555554	3.266666666666667	5.103819444444444	0.0	6.026736111111111	0.0	5.5625	72.28055555555555	22.249305555555555	321.21180555555554	0.0	19.461805555555557	11.104166666666666	0.0	0.0013190972222222224	195.13888888888889	4.720486111111111	1000.0	0.0	1000.0	1000.0	5.660763888888889	30.381944444444443	0.0	0.0	19.0	0.0	22.25486111111111	22.25486111111111	24.864583333333332	1025.8506944444443	3.6666666666666665
2020-05-19	0.0	30.395833333333332	469.0451388888889	3.266666666666667	5.283333333333333	0.0	5.897569444444445	0.0	2.589583333333333	73.68784722222222	22.57465277777778	336.66319444444446	0.0	28.98611111111111	18.680555555555557	0.0	0.0013743055555555555	195.77083333333334	4.753125	1000.0	0.0	1000.0	1000.0	5.646527777777778	30.13888888888889	0.0	0.0	18.983680555555555	0.0	22.248611111111114	22.248611111111114	24.864583333333332	1026.763888888889	3.6527777777777777
2020-05-20	0.0	30.072916666666668	485.1875	3.297916666666667	5.231597222222223	0.0	6.640277777777778	0.0	1.6163194444444444	71.84618055555556	23.288541666666667	299.89930555555554	0.0	53.30555555555556	43.84722222222222	0.0	0.0012024305555555555	196.38888888888889	4.752083333333333	1000.0	0.0	1000.0	1000.0	5.640625	29.899305555555557	0.0	0.0	18.985416666666666	0.0	22.24826388888889	22.24826388888889	25.104166666666668	1020.6527777777778	3.6666666666666665
2020-05-21	0.0	29.819444444444443	481.6979166666667	3.3131944444444446	5.159375000000001	0.0	8.025694444444445	0.0	0.5430555555555556	69.07256944444445	24.62986111111111	320.3854166666667	0.0	63.204861111111114	61.74652777777778	0.0	0.0009013888888888889	196.98611111111111	4.770138888888889	1000.0	0.0	1000.0	1000.0	5.634027777777778	29.729166666666668	0.0	0.0	19.01736111111111	0.0	22.288541666666667	22.288541666666667	25.21875	1014.6597222222222	3.6666666666666665
2020-05-22	0.0	26.95486111111111	471.7673611111111	3.2975694444444446	5.084722222222222	0.0	6.180208333333334	0.0	0.0	70.66909722222222	23.31597222222222	195.82638888888889	0.0	34.72569444444444	29.42013888888889	0.0	0.0006819444444444444	197.22222222222223	4.75625	1000.0	0.0	1000.0	1000.0	5.660763888888889	26.09027777777778	0.0	0.0	19.002083333333335	0.0	22.263194444444444	22.263194444444444	25.100694444444443	1010.4513888888889	3.6666666666666665
2020-05-23	0.0	30.229166666666668	457.27777777777777	3.3993055555555554	4.735763888888888	0.0	5.670138888888889	0.0	2.3118055555555554	73.22847222222222	21.991319444444443	316.0625	0.0	11.29861111111111	6.090277777777778	0.0	0.0009874999999999999	197.22222222222223	4.757986111111111	1000.0	0.0	1000.0	1000.0	5.712847222222222	29.479166666666668	0.0	0.0	18.989583333333332	0.0	22.257291666666667	22.257291666666667	25.864583333333332	1009.3402777777778	3.6666666666666665
2020-05-24	0.0	30.256944444444443	468.3229166666667	3.173611111111111	4.487152777777777	0.0	2.603472222222222	0.5565972222222223	10.592708333333333	85.34201388888889	20.492013888888888	77.73958333333333	0.0	12.79861111111111	7.440972222222222	0.0	0.00022013888888888889	197.22222222222223	4.734375	1000.0	0.0	1000.0	1000.0	5.8	29.479166666666668	0.0	0.0	18.983680555555555	0.0	22.222916666666666	22.222916666666666	24.17013888888889	1011.7361111111111	3.6666666666666665
2020-05-25	0.0	30.135416666666668	449.8333333333333	2.6850694444444443	4.217708333333333	0.0	5.606597222222223	0.0	5.265277777777778	77.39756944444444	23.910069444444446	342.94444444444446	0.0	15.163194444444445	10.76736111111111	0.0	0.0009989583333333335	49.34027777777778	4.767708333333333	1000.0	0.0	1000.0	1000.0	5.801041666666666	29.34722222222222	0.0	0.0	19.504166666666666	0.0	24.26875	24.26875	20.46527777777778	1014.7291666666666	3.6666666666666665
2020-05-26	0.0	29.791666666666668	478.59027777777777	2.6715277777777775	4.600347222222222	0.0	6.329513888888889	0.0	4.757638888888889	73.91493055555556	23.97326388888889	319.9861111111111	0.0	23.25	18.40277777777778	0.0	0.0008569444444444445	49.46527777777778	4.731944444444444	1000.0	0.0	1000.0	1000.0	5.778472222222223	29.166666666666668	0.0	0.0	20.01736111111111	0.0	24.24375	24.24375	20.368055555555557	1010.3472222222222	3.6666666666666665
2020-05-27	0.0	29.430555555555557	452.6145833333333	2.804513888888889	5.144444444444444	0.0	5.798611111111111	0.0	2.2125000000000004	76.39548611111111	24.177083333333332	348.7083333333333	0.0	18.1875	12.20138888888889	0.0	0.0010434027777777776	49.59027777777778	4.765625	1000.0	0.0	1000.0	1000.0	5.745138888888889	28.95138888888889	0.0	0.0	20.010416666666668	0.0	24.261805555555554	24.261805555555554	21.364583333333332	1003.6909722222222	3.6666666666666665
2020-05-28	0.0	29.13888888888889	440.0729166666667	3.0774305555555554	5.555208333333334	0.0	6.004513888888889	6.380902777777778	5.779861111111111	79.03854166666666	26.669444444444444	338.5208333333333	0.0	7.336805555555555	4.125	0.0	0.0010260416666666666	49.701388888888886	4.769791666666666	1000.0	0.0	1000.0	1000.0	5.672569444444445	28.739583333333332	0.0	6.388888888888889	20.018055555555556	0.0	28.35590277777778	28.35590277777778	23.4375	996.0902777777778	3.6666666666666665
2020-05-29	0.0	28.79513888888889	447.9201388888889	2.1864583333333334	5.867013888888889	0.0	6.665972222222222	17.993055555555557	0.19479166666666664	73.58263888888888	26.246180555555554	334.8333333333333	0.0	26.506944444444443	21.17013888888889	0.0	0.0011250000000000001	123.77777777777777	3.121875	1000.0	0.0	1000.0	1000.0	5.590277777777778	28.52777777777778	0.0	18.055555555555557	17.990277777777777	0.0	29.4375	29.4375	16.760416666666668	1464.2916666666667	3.0416666666666665
2019-12-16	41.666666666666664	36.99305555555556	562.9027777777778	0.20069444444444445	3.977083333333333	69.87847222222223	5.804166666666666	2.036111111111111	21.474652777777777	66.43020833333334	19.747916666666665	47.38194444444444	38.50694444444444	7.868055555555555	0.5	41.666666666666664	0.0004052083333333333	458.3333333333333	2.2	8.680555555555555	0.0	9.722222222222221	30.381944444444443	6.297222222222222	96.0	100.0	5.972222222222222	18.739583333333332	0.0	21.844791666666666	26.0	2.0902777777777777	1000.0	1.2
2019-12-17	75.0	35.36805555555556	566.3958333333334	0.017361111111111112	4.005902777777778	39.93055555555556	3.7211805555555557	0.0	12.956597222222221	76.08472222222223	17.67361111111111	89.39583333333333	71.18055555555556	9.118055555555555	0.90625	75.0	0.0006621527777777778	469.44444444444446	2.2	0.0	0.0	0.0	0.0	6.30625	96.0	100.0	0.0	16.827083333333334	0.0	17.911458333333332	26.0	0.1736111111111111	1000.0	1.2
2019-12-18	75.0	37.02430555555556	624.4513888888889	0.0	4.0	40.052083333333336	4.266666666666667	0.0	13.04375	72.90069444444445	17.619791666666668	111.23611111111111	75.23611111111111	10.694444444444445	1.0798611111111112	75.0	0.0006135416666666666	469.44444444444446	2.2	35.18402777777778	38.65625	35.18402777777778	34.604166666666664	6.3	96.0	100.0	0.0	16.827083333333334	0.0	17.911458333333332	23.245833333333334	0.0	1000.0	1.2
2019-12-19	75.0	37.02430555555556	611.8298611111111	0.0076388888888888895	4.001041666666667	37.62152777777778	3.7802083333333334	0.0	8.779166666666667	75.83472222222223	17.842361111111114	92.34722222222223	71.9375	11.95138888888889	1.5763888888888888	75.0	0.0009864583333333333	527.7777777777778	2.2	7.8125	0.0	7.8125	7.8125	6.303819444444445	96.0	100.0	0.0	16.827083333333334	0.0	17.911458333333332	20.936111111111114	0.0763888888888889	1000.0	1.2
2019-12-20	75.0	37.05902777777778	608.1944444444445	0.028819444444444446	3.9211805555555554	0.0	4.218402777777778	0.0	9.730555555555556	73.15694444444445	17.808333333333334	118.83680555555556	109.78125	9.569444444444445	0.65625	75.0	0.0008972222222222223	528.4722222222222	2.2	619.2118055555555	0.0	619.2118055555555	619.2118055555555	6.413194444444445	96.0	100.0	0.0	16.827083333333334	0.0	18.27847222222222	21.264583333333334	0.2881944444444444	1000.0	1.2
2019-12-21	75.0	37.704861111111114	605.3298611111111	0.19131944444444446	3.9038194444444443	40.770833333333336	5.001388888888889	0.0	10.455555555555556	68.81493055555556	18.036458333333332	159.19791666666666	146.38194444444446	15.041666666666666	1.03125	75.0	0.0011090277777777778	528.4722222222222	2.2	1000.0	0.0	1000.0	1000.0	6.420138888888889	96.0	100.0	0.0	16.827083333333334	0.0	18.110069444444445	21.264583333333334	1.9513888888888888	1000.0	1.2
2019-12-22	75.0	37.114583333333336	609.9270833333334	0.15000000000000002	3.8954861111111105	40.12152777777778	3.6340277777777774	0.0	11.428125000000001	77.134375	18.17465277777778	153.26388888888889	146.38194444444446	17.98611111111111	0.8645833333333334	75.0	0.0011680555555555554	528.4722222222222	2.2	1000.0	0.0	1000.0	1000.0	6.444791666666667	96.0	100.0	0.0	16.827083333333334	0.0	18.110069444444445	21.264583333333334	1.5868055555555556	1000.0	1.2
2019-12-23	75.0	37.114583333333336	612.9340277777778	0.1423611111111111	3.876736111111111	40.12152777777778	4.192708333333333	0.0	13.390625	75.20381944444445	18.97048611111111	165.6875	146.38194444444446	23.072916666666668	1.21875	75.0	0.0016093750000000001	528.4722222222222	2.2	1000.0	0.0	1000.0	1000.0	6.467013888888889	96.0	100.0	0.0	17.51111111111111	0.0	18.540625	21.56875	1.4236111111111112	1000.0	1.2
2019-12-24	75.0	37.114583333333336	608.7048611111111	0.54375	3.834027777777778	40.12152777777778	4.361805555555556	0.0	20.211805555555557	75.68819444444445	19.768055555555556	158.03125	146.38194444444446	24.59375	1.8194444444444444	75.0	0.0013197916666666666	529.1666666666666	2.2	1000.0	0.0	1000.0	1000.0	6.471527777777777	96.0	100.0	0.0	19.316666666666666	0.0	20.322569444444444	22.62152777777778	6.079861111111111	692.8472222222222	1.2
2019-12-25	75.0	37.18402777777778	620.1666666666666	1.0229166666666665	3.786805555555555	40.19097222222222	4.601041666666666	0.0	23.80798611111111	75.78923611111111	20.926041666666666	167.18402777777777	146.38194444444446	10.82638888888889	3.3333333333333335	75.0	0.0011774305555555557	528.4722222222222	2.2	1000.0	0.0	1000.0	1000.0	6.472916666666666	96.0	100.0	0.0	20.859027777777776	0.0	22.028819444444444	23.21875	11.559027777777779	150.0	1.2
2019-12-26	75.0	37.18402777777778	625.2673611111111	1.073611111111111	3.7562499999999996	40.19097222222222	4.845833333333333	0.0	30.775694444444444	74.52638888888889	20.87048611111111	155.375	146.38194444444446	10.32638888888889	2.65625	75.0	0.0009371527777777776	541.6666666666666	2.2	1000.0	0.0	1000.0	1000.0	6.496527777777778	96.0	100.0	0.0	20.859027777777776	0.0	22.028819444444444	23.21875	12.152777777777779	150.0	1.2
2019-12-27	75.0	55.732638888888886	642.9270833333334	0.9187500000000001	4.456944444444444	71.62152777777777	5.192013888888889	0.0	24.893749999999997	73.78819444444444	21.31736111111111	184.94791666666666	146.38194444444446	9.659722222222221	3.013888888888889	75.0	0.001325	541.6666666666666	2.2	1000.0	0.0	1000.0	1000.0	6.533333333333333	96.0	100.0	0.0	20.859027777777776	0.0	22.028819444444444	23.21875	10.086805555555555	238.02083333333334	0.5458333333333333
2019-12-28	75.0	64.03819444444444	630.1527777777778	0.3857638888888889	5.303819444444445	78.99305555555556	5.941666666666666	0.0	34.97569444444444	69.81875	21.355555555555554	173.90972222222223	146.38194444444446	8.128472222222221	5.638888888888889	75.0	0.0011229166666666668	542.3611111111111	2.2	1000.0	0.0	1000.0	1000.0	6.471180555555556	96.0	100.0	0.0	20.859027777777776	0.0	22.028819444444444	23.21875	3.9444444444444446	300.0	0.0
2019-12-29	75.0	38.44097222222222	626.2326388888889	0.325	5.367361111111111	57.85069444444444	6.3649305555555555	1.2739583333333333	39.091319444444444	66.64618055555555	21.229166666666668	167.09375	146.38194444444446	4.822916666666667	2.4930555555555554	75.0	0.0011784722222222222	541.6666666666666	2.2	1000.0	0.0	1000.0	1000.0	6.457291666666666	96.0	100.0	0.0	20.859027777777776	0.0	22.028819444444444	23.21875	3.25	300.0	0.0
2019-12-30	75.0	37.33680555555556	623.9548611111111	0.325	3.2895833333333333	55.364583333333336	5.609722222222222	0.0	29.524305555555557	71.4545138888889	21.561111111111114	165.88194444444446	123.25694444444444	8.375	1.9270833333333333	75.0	0.0013555555555555554	540.9722222222222	2.2	935.1840277777778	253.47222222222223	935.1840277777778	935.1840277777778	6.369791666666667	96.0	100.0	0.0	21.118402777777778	0.0	22.298263888888886	23.45486111111111	3.25	241.25	0.0
2019-12-31	75.0	38.99305555555556	613.6736111111111	0.9965277777777778	2.926388888888889	61.982638888888886	4.895138888888889	0.0	39.46319444444444	75.93125	22.492013888888888	147.52430555555554	114.38541666666667	2.3055555555555554	1.1770833333333333	75.0	0.0010888888888888888	541.6666666666666	2.2	666.6666666666666	331.59722222222223	666.6666666666666	666.6666666666666	6.613888888888889	96.0	100.0	0.0	22.36875	0.0	23.600347222222222	24.656944444444445	11.208333333333334	120.0	0.0
2020-01-01	75.0	38.9375	619.1493055555555	1.1579861111111112	5.758333333333334	73.51041666666667	4.557291666666667	0.0	41.119791666666664	77.40243055555555	22.48611111111111	155.20486111111111	146.38194444444446	2.6006944444444446	1.34375	75.0	0.00125625	541.6666666666666	2.2	1000.0	331.59722222222223	1000.0	1000.0	6.352083333333334	96.0	100.0	0.0	22.365972222222222	0.0	23.596874999999997	24.65277777777778	13.163194444444445	120.0	0.0
2020-01-02	75.0	38.69097222222222	613.7777777777778	1.1666666666666667	6.071180555555555	73.26041666666667	4.351388888888889	0.0	39.528125	78.86145833333333	22.601736111111112	152.47222222222223	146.38194444444446	2.9097222222222223	0.9131944444444444	75.0	0.0013229166666666667	541.6666666666666	2.2	1000.0	331.59722222222223	1000.0	1000.0	6.447916666666667	96.0	100.0	0.0	22.366319444444443	0.0	23.596874999999997	24.65277777777778	13.25	120.0	0.0
2020-01-03	75.0	38.06597222222222	611.3125	0.984375	6.241319444444445	72.56597222222223	4.158680555555556	0.0	38.80451388888889	79.46111111111111	22.534374999999997	152.28472222222223	146.38194444444446	2.6944444444444446	1.09375	75.0	0.0016517361111111112	541.6666666666666	2.2	1000.0	0.0	1000.0	1000.0	6.592708333333333	96.0	100.0	0.0	22.365972222222222	0.0	23.596874999999997	24.65277777777778	11.260416666666666	120.0	0.0
2020-01-04	75.0	38.13194444444444	607.8576388888889	0.9583333333333334	6.380902777777778	72.12847222222223	4.074305555555556	0.0	35.88263888888889	80.26284722222222	22.67534722222222	160.29513888888889	146.38194444444446	4.621527777777778	1.7326388888888888	75.0	0.001692361111111111	541.6666666666666	2.2	1000.0	0.0	1000.0	1000.0	6.5375	96.0	100.0	0.0	22.369097222222223	0.0	23.600694444444443	24.656944444444445	11.0	120.0	0.0
2020-01-05	75.0	37.770833333333336	606.3090277777778	0.9583333333333334	6.273958333333334	72.13194444444444	3.7934027777777777	0.0	37.140277777777776	81.60069444444444	22.551041666666666	152.10416666666666	146.38194444444446	3.9375	1.2604166666666667	75.0	0.0014371527777777776	542.3611111111111	2.2	1000.0	368.05555555555554	1000.0	1000.0	6.470138888888889	96.0	100.0	0.0	22.369097222222223	0.0	23.600694444444443	24.656944444444445	11.0	120.0	0.0
2020-01-06	75.0	37.68055555555556	622.65625	0.9583333333333334	6.249652777777778	60.03819444444444	4.174652777777777	0.0	40.24652777777778	79.7670138888889	22.727430555555557	179.54513888888889	146.38194444444446	2.1180555555555554	0.7708333333333334	75.0	0.0016798611111111111	541.6666666666666	2.2	1000.0	333.3333333333333	1000.0	1000.0	6.423958333333334	96.0	100.0	0.0	22.595138888888886	0.0	23.828472222222224	24.884375	11.0	124.47916666666667	0.0
2020-01-07	72.91666666666667	37.80902777777778	611.8020833333334	1.035763888888889	6.429513888888889	69.63194444444444	3.9819444444444443	0.0	36.12638888888889	80.69166666666666	22.766319444444445	158.27083333333334	138.17361111111111	2.329861111111111	0.7048611111111112	75.0	0.0013868055555555554	540.9722222222222	2.2	1000.0	333.3333333333333	1000.0	1000.0	6.5413194444444445	96.0	100.0	0.0	22.579166666666666	0.0	23.807291666666668	24.861458333333335	11.70138888888889	135.0	0.0
2020-01-08	75.0	37.642361111111114	607.1979166666666	1.2506944444444443	7.053472222222222	24.53125	3.5006944444444446	0.0	35.596180555555556	81.67395833333333	23.070138888888888	159.78472222222223	146.34375	8.434027777777779	3.1284722222222223	75.0	0.0016927083333333334	541.6666666666666	2.2	996.5277777777778	335.06944444444446	1000.0	1000.0	6.980208333333334	96.0	100.0	0.0	22.584722222222222	0.0	23.969791666666666	25.022222222222222	14.059027777777779	125.10416666666667	0.0
2020-01-09	75.0	37.05902777777778	605.2638888888889	1.1927083333333333	7.596180555555555	26.850694444444443	2.3524305555555554	0.0	28.225694444444443	89.00694444444444	22.82465277777778	153.71527777777777	146.38194444444446	5.784722222222222	1.6666666666666667	75.0	0.00160625	541.6666666666666	2.2	1000.0	331.59722222222223	1000.0	1000.0	7.277777777777778	96.0	100.0	0.0	22.588194444444444	0.0	24.388541666666665	25.44097222222222	13.510416666666666	120.0	0.0
2020-01-10	75.0	37.05902777777778	645.6875	1.2881944444444444	7.697222222222223	62.84722222222222	2.4350694444444443	0.0	29.893402777777776	88.19201388888888	23.197916666666668	171.86805555555554	146.38194444444446	4.71875	1.5729166666666667	75.0	0.0015996527777777777	541.6666666666666	2.2	1000.0	331.59722222222223	1000.0	1000.0	7.304166666666666	96.0	100.0	0.0	22.818402777777777	0.0	24.616666666666667	25.671180555555555	14.340277777777779	120.0	0.0
2020-01-11	75.0	37.18055555555556	615.3333333333334	1.2979166666666666	7.785416666666666	59.59027777777778	3.0868055555555554	0.0	43.08784722222222	85.09965277777778	22.779166666666665	172.27777777777777	146.38194444444446	1.71875	0.5173611111111112	75.0	0.0014847222222222221	541.6666666666666	2.2	1000.0	331.59722222222223	1000.0	1000.0	7.292708333333334	96.0	100.0	0.0	22.843055555555555	0.0	24.64340277777778	25.696875	14.4375	120.0	0.0
2020-01-12	75.0	37.145833333333336	608.3159722222222	1.2979166666666666	7.982291666666667	71.24652777777777	3.1163194444444446	0.0	39.87083333333333	85.14756944444444	22.959027777777777	153.54861111111111	146.38194444444446	2.9618055555555554	1.03125	75.0	0.0014114583333333331	541.6666666666666	2.2	1000.0	331.59722222222223	1000.0	1000.0	7.299305555555555	96.0	100.0	0.0	22.84652777777778	0.0	24.647569444444443	25.700694444444444	14.4375	120.0	0.0
2020-01-13	72.91666666666667	37.06597222222222	610.1493055555555	1.3875000000000002	8.320833333333333	58.229166666666664	2.8541666666666665	0.0	37.30833333333333	86.51979166666666	22.873958333333334	173.92361111111111	140.05902777777777	1.8229166666666667	0.4444444444444444	75.0	0.0012319444444444444	541.6666666666666	2.2	998.2638888888889	331.59722222222223	998.2638888888889	998.2638888888889	7.306597222222223	96.0	100.0	0.0	22.846180555555556	0.0	24.646875	25.700694444444444	15.756944444444445	106.66666666666667	0.0
2020-01-14	75.0	37.072916666666664	594.84375	1.6427083333333334	8.663194444444445	70.93402777777777	3.087847222222222	0.0	32.854166666666664	85.40034722222222	23.079513888888886	154.5625	146.38194444444446	2.361111111111111	0.6736111111111112	75.0	0.0013649305555555556	541.6666666666666	2.2	1000.0	333.3333333333333	1000.0	1000.0	7.2711805555555555	96.0	100.0	0.0	22.849652777777777	0.0	24.650694444444444	25.704513888888886	18.489583333333332	90.0	0.0
2020-01-15	75.0	36.96180555555556	617.0277777777778	1.65	8.665972222222223	71.18402777777777	2.9965277777777777	0.0	34.509375000000006	85.9204861111111	23.221874999999997	152.17013888888889	145.69791666666666	3.2430555555555554	1.0381944444444444	75.0	0.0013822916666666667	541.6666666666666	2.2	1000.0	333.3333333333333	1000.0	1000.0	7.163194444444445	96.0	100.0	0.0	22.853125	0.0	24.654166666666665	25.708333333333332	18.5625	90.0	0.0
2020-01-16	75.0	36.989583333333336	612.7465277777778	1.8215277777777779	8.667013888888889	51.576388888888886	2.840625	0.0	35.58472222222222	86.64652777777778	23.03576388888889	194.26388888888889	145.69791666666666	2.3159722222222223	0.8090277777777778	75.0	0.0012579861111111112	541.6666666666666	2.2	1000.0	331.59722222222223	1000.0	1000.0	7.046875	96.0	100.0	0.0	22.85590277777778	0.0	24.657638888888886	25.712152777777778	20.62847222222222	90.0	0.0
2020-01-17	72.56944444444444	36.826388888888886	611.6944444444445	1.8284722222222223	8.543055555555556	70.71875	2.7260416666666667	0.0	35.82326388888889	86.8451388888889	22.800694444444446	151.61111111111111	140.22569444444446	2.548611111111111	0.5347222222222222	75.0	0.0010986111111111112	542.3611111111111	2.2	1000.0	331.59722222222223	1000.0	1000.0	6.832986111111111	96.0	100.0	0.0	22.896527777777777	0.0	24.705208333333335	25.76388888888889	20.71527777777778	90.0	0.0
2020-01-18	75.0	36.857638888888886	624.21875	1.8305555555555553	8.662152777777777	51.513888888888886	2.912847222222222	0.0	46.34097222222223	85.9388888888889	22.899652777777778	183.19444444444446	145.69791666666666	2.4583333333333335	0.8055555555555556	75.0	0.0013197916666666666	541.6666666666666	2.2	1000.0	333.3333333333333	1000.0	1000.0	6.598958333333333	96.0	100.0	0.0	22.890972222222224	0.0	24.69861111111111	25.756597222222222	20.743055555555557	90.0	0.0
2020-01-19	75.0	36.770833333333336	620.5173611111111	2.060763888888889	8.97638888888889	52.729166666666664	2.6631944444444446	0.0	42.763194444444444	87.16388888888889	22.889236111111114	194.03125	146.38194444444446	2.7291666666666665	1.25	75.0	0.00118125	541.6666666666666	2.2	1000.0	331.59722222222223	1000.0	1000.0	6.369097222222222	96.0	100.0	0.0	22.89409722222222	0.0	24.702083333333334	25.76076388888889	23.100694444444443	88.95833333333333	0.0
2020-01-20	75.0	36.645833333333336	622.4444444444445	2.0114583333333336	9.129861111111111	59.166666666666664	2.0777777777777775	0.0	41.16597222222222	89.76111111111112	22.982986111111114	169.65277777777777	146.21527777777777	3.8472222222222223	1.4166666666666667	75.0	0.0009826388888888888	541.6666666666666	2.2	998.2638888888889	331.59722222222223	998.2638888888889	998.2638888888889	6.104513888888889	96.0	100.0	0.0	22.897222222222222	0.0	24.705555555555556	25.764236111111114	22.677083333333332	83.75	0.0
2020-01-21	75.0	36.80555555555556	624.8506944444445	2.4559027777777778	8.955208333333333	59.00694444444444	2.544791666666667	0.0	48.05486111111111	87.90208333333334	22.85	167.04166666666666	144.75694444444446	2.1944444444444446	0.5034722222222222	75.0	0.00101875	541.6666666666666	2.2	973.9583333333334	314.2361111111111	979.1666666666666	991.3194444444445	5.9006944444444445	96.0	100.0	0.0	22.90347222222222	0.0	24.7125	25.772222222222222	27.62152777777778	84.01041666666667	0.0
2020-01-22	75.0	36.388888888888886	626.5729166666666	2.5131944444444443	8.588541666666666	70.17013888888889	2.320138888888889	0.0	42.685763888888886	89.25694444444444	22.90902777777778	156.81597222222223	146.38194444444446	5.895833333333333	2.9895833333333335	75.0	0.0009326388888888889	541.6666666666666	2.2	1000.0	329.8611111111111	1000.0	1000.0	5.688541666666667	96.0	100.0	0.0	22.906597222222224	0.0	24.71597222222222	25.775694444444444	28.25347222222222	83.4375	0.0
2020-01-23	75.0	36.107638888888886	643.0104166666666	2.5131944444444443	8.072569444444445	40.22222222222222	2.0836805555555555	0.0	32.24930555555555	90.34930555555555	23.39548611111111	182.12152777777777	146.38194444444446	6.819444444444445	1.8819444444444444	75.0	0.0009791666666666668	541.6666666666666	2.2	1000.0	329.8611111111111	1000.0	1000.0	5.517361111111111	96.0	100.0	0.0	22.789930555555557	12.444444444444445	24.719444444444445	26.217708333333334	28.25347222222222	83.4375	0.0
2020-01-24	75.0	34.28472222222222	619.3402777777778	2.5131944444444443	7.518750000000001	17.17013888888889	2.457986111111111	0.0	48.732638888888886	88.21875	22.74548611111111	175.64583333333334	146.38194444444446	3.3854166666666665	0.6840277777777778	75.0	0.0009559027777777777	541.6666666666666	2.2	1000.0	333.3333333333333	1000.0	1000.0	5.373263888888889	96.0	100.0	0.0	22.793055555555554	23.333333333333332	24.722916666666666	26.22152777777778	28.25347222222222	83.4375	0.0
2020-01-25	75.0	34.21527777777778	620.0625	2.5131944444444443	7.139930555555556	17.01388888888889	2.3875	0.0	50.68472222222223	88.25763888888889	22.382291666666667	162.93402777777777	147.75	3.8819444444444446	0.9444444444444444	75.0	0.0010138888888888888	541.6666666666666	2.2	753.4722222222222	0.0	753.4722222222222	753.4722222222222	5.353125	96.0	100.0	0.0	22.796180555555555	23.333333333333332	24.726388888888888	26.225347222222222	28.25347222222222	83.4375	0.0
2020-01-26	75.0	34.1875	609.4236111111111	2.5131944444444443	6.773611111111111	16.229166666666668	2.339583333333333	0.0	46.314236111111114	88.82777777777778	22.852777777777778	194.03125	147.75	3.482638888888889	0.6145833333333334	75.0	0.0014638888888888887	541.6666666666666	2.2	750.0	0.0	750.0	750.0	5.4690972222222225	96.0	100.0	0.0	22.799305555555556	23.333333333333332	24.72986111111111	26.229166666666668	28.25347222222222	83.4375	0.0
2020-01-27	75.0	34.06597222222222	600.5868055555555	2.5131944444444443	6.565972222222222	6.96875	2.4690972222222225	0.0	48.552083333333336	88.26527777777778	22.741319444444443	161.13194444444446	134.75347222222223	3.4895833333333335	0.6770833333333334	75.0	0.0014375	541.6666666666666	2.2	996.5277777777778	333.3333333333333	996.5277777777778	996.5277777777778	5.584722222222222	96.0	100.0	0.0	22.80625	23.333333333333332	24.737499999999997	26.237499999999997	28.25347222222222	83.4375	0.0
2020-01-28	75.0	33.97222222222222	598.3819444444445	2.5131944444444443	6.439236111111111	8.479166666666666	2.763541666666667	17.562152777777776	52.11215277777777	85.89895833333334	22.10763888888889	176.35763888888889	146.38194444444446	2.2083333333333335	0.4236111111111111	75.0	0.0018357638888888887	541.6666666666666	2.2	1000.0	291.6666666666667	1000.0	1000.0	5.739583333333333	96.0	100.0	0.0	22.808680555555554	23.333333333333332	24.740277777777777	26.240625	28.25347222222222	83.4375	0.0
2020-01-29	75.0	34.076388888888886	605.5763888888889	2.5131944444444443	6.589930555555556	14.822916666666666	2.960763888888889	20.876388888888886	49.08125	86.228125	23.005555555555556	182.23263888888889	146.38194444444446	2.2465277777777777	0.5208333333333334	75.0	0.0019090277777777777	541.6666666666666	2.2	1000.0	291.6666666666667	1000.0	1000.0	5.805902777777778	96.0	100.0	0.0	22.811805555555555	23.333333333333332	24.74375	26.244444444444444	28.25347222222222	83.4375	0.0
2020-01-30	75.0	33.84722222222222	595.4930555555555	2.5131944444444443	6.694444444444445	8.847222222222221	2.482638888888889	10.135416666666666	43.38923611111111	88.33298611111111	22.90138888888889	185.27430555555554	146.38194444444446	2.6284722222222223	0.7743055555555556	75.0	0.0017128472222222224	541.6666666666666	2.2	1000.0	291.6666666666667	1000.0	1000.0	5.895833333333333	96.0	100.0	0.0	22.818055555555556	23.333333333333332	24.750694444444445	26.252430555555556	28.25347222222222	83.4375	0.0
2020-01-31	75.0	33.729166666666664	545.5625	2.516319444444444	6.648263888888889	8.34375	2.294791666666667	14.257986111111112	37.784375	89.65625	23.011805555555554	163.23958333333334	146.38194444444446	2.8715277777777777	0.625	75.0	0.0016038194444444444	541.6666666666666	2.2	1000.0	291.6666666666667	1000.0	1000.0	5.972222222222222	96.0	100.0	0.0	22.821180555555557	23.333333333333332	24.754166666666666	26.255902777777777	28.28472222222222	77.1875	0.0
2020-02-01	75.0	33.59027777777778	467.22569444444446	2.809375	6.451388888888889	6.336805555555555	1.7395833333333333	11.683333333333334	39.326388888888886	91.76631944444445	23.163888888888888	192.29513888888889	146.38194444444446	3.232638888888889	0.4444444444444444	75.0	0.0014552083333333333	541.6666666666666	2.2	1000.0	291.6666666666667	1000.0	1000.0	6.032986111111111	96.0	100.0	0.0	22.827430555555555	23.333333333333332	24.76111111111111	26.26388888888889	31.75347222222222	70.625	0.0
2020-02-02	75.0	33.55555555555556	604.4548611111111	2.819097222222222	6.301041666666666	8.118055555555555	1.8611111111111112	15.219444444444443	41.39548611111111	91.26458333333333	22.789930555555557	160.38888888888889	146.38194444444446	2.6944444444444446	0.5868055555555556	75.0	0.0016652777777777777	541.6666666666666	2.2	1000.0	291.6666666666667	1000.0	1000.0	6.045833333333333	96.0	100.0	0.0	22.830555555555556	23.333333333333332	24.764583333333334	26.26736111111111	31.875	70.625	0.0
2020-02-03	75.0	33.416666666666664	610.5590277777778	2.819097222222222	6.225694444444445	8.04861111111111	1.9552083333333334	8.773958333333333	39.13923611111111	90.97118055555556	23.18576388888889	200.70138888888889	146.38194444444446	3.2222222222222223	0.5243055555555556	75.0	0.0019749999999999998	541.6666666666666	2.2	1000.0	292.8229166666667	1000.0	1000.0	6.061111111111111	96.0	100.0	0.0	22.836805555555557	23.333333333333332	24.771527777777777	26.275347222222223	31.875	70.625	0.0
2020-02-04	75.0	33.34722222222222	616.2083333333334	2.819097222222222	6.200694444444444	16.881944444444443	2.365277777777778	21.649652777777778	49.70590277777777	88.65590277777778	22.791319444444444	171.00694444444446	146.38194444444446	1.8854166666666667	0.4965277777777778	75.0	0.0018045138888888891	541.6666666666666	2.2	1000.0	295.1388888888889	1000.0	1000.0	6.060416666666666	96.0	100.0	13.246527777777779	22.839930555555554	23.333333333333332	24.775	26.278819444444444	31.875	70.625	0.0
2020-02-05	75.0	33.333333333333336	615.8819444444445	2.819097222222222	6.278819444444444	16.20138888888889	2.2631944444444443	17.622569444444444	36.96111111111111	90.04270833333334	23.6625	215.61458333333334	146.38194444444446	5.909722222222222	1.5034722222222223	75.0	0.0015694444444444445	541.6666666666666	2.2	1000.0	291.6666666666667	1000.0	1000.0	6.052777777777778	96.0	100.0	14.583333333333334	22.846180555555556	23.333333333333332	24.781944444444445	26.286458333333332	31.875	70.625	0.0
2020-02-06	75.0	33.104166666666664	643.6458333333334	2.819097222222222	6.256944444444445	16.21527777777778	2.1444444444444444	18.249652777777776	38.46423611111111	90.51458333333333	23.60659722222222	217.30208333333334	146.38194444444446	5.989583333333333	1.6284722222222223	75.0	0.0016649305555555556	541.6666666666666	2.2	1000.0	291.6666666666667	1000.0	1000.0	6.057986111111111	96.0	100.0	14.583333333333334	22.852430555555557	23.333333333333332	24.788888888888888	26.29409722222222	31.875	70.625	0.0
2020-02-07	75.0	33.03472222222222	630.3368055555555	2.819097222222222	6.267361111111111	30.52777777777778	2.6392361111111113	20.171180555555555	42.874652777777776	88.02916666666667	23.444791666666667	228.82986111111111	146.38194444444446	3.4097222222222223	0.7777777777777778	75.0	0.0017864583333333333	541.6666666666666	2.2	1000.0	293.40277777777777	1000.0	1000.0	6.047916666666667	96.0	93.75	14.583333333333334	22.855555555555554	23.333333333333332	24.79236111111111	26.297916666666666	31.875	70.625	0.0
2020-02-08	75.0	32.93402777777778	608.6527777777778	2.819097222222222	6.337152777777778	25.166666666666668	2.3295138888888887	21.652430555555554	43.04131944444444	89.17951388888889	23.05763888888889	163.91319444444446	146.38194444444446	4.034722222222222	0.90625	75.0	0.0012840277777777778	541.6666666666666	2.2	1000.0	293.40277777777777	1000.0	1000.0	6.038888888888889	96.0	93.40277777777777	14.583333333333334	22.861805555555556	23.333333333333332	24.799305555555556	26.305902777777778	31.875	70.625	0.0
2020-02-09	75.0	32.791666666666664	591.6423611111111	2.819097222222222	6.390277777777778	27.45138888888889	2.310763888888889	22.84201388888889	44.11944444444444	89.22222222222223	23.03298611111111	162.39930555555554	146.38194444444446	2.8819444444444446	0.2152777777777778	75.0	0.001715972222222222	541.6666666666666	2.2	1000.0	291.6666666666667	1000.0	1000.0	6.038194444444445	96.0	93.40277777777777	14.583333333333334	22.868055555555557	23.333333333333332	24.80625	26.313194444444445	31.875	70.625	0.15590277777777778
2020-02-10	75.0	32.72569444444444	594.2118055555555	2.819097222222222	6.444444444444445	25.69097222222222	2.3625	22.446875	44.343402777777776	88.89548611111111	23.053125	200.01736111111111	146.38194444444446	2.6006944444444446	0.18055555555555555	75.0	0.0022906249999999997	541.6666666666666	2.2	1000.0	293.40277777777777	1000.0	1000.0	6.021875	96.0	93.40277777777777	14.583333333333334	22.871180555555554	23.333333333333332	24.80972222222222	26.31736111111111	31.875	70.625	0.0
2020-02-11	75.0	32.62847222222222	600.6666666666666	2.5791666666666666	6.660416666666666	34.520833333333336	2.554861111111111	25.63576388888889	48.43194444444444	87.66979166666667	22.788888888888888	194.35763888888889	146.38194444444446	1.9583333333333333	0.1076388888888889	75.0	0.002322569444444445	541.6666666666666	2.2	1000.0	291.6666666666667	1000.0	1000.0	6.001736111111111	96.0	93.47222222222223	16.041666666666668	22.877430555555556	23.333333333333332	24.816666666666666	26.32465277777778	29.024305555555557	71.45833333333333	0.0
2020-02-12	75.0	32.517361111111114	608.5590277777778	3.033333333333333	6.897222222222222	33.802083333333336	2.4194444444444443	23.984375	45.842708333333334	88.60416666666667	23.005902777777777	202.77430555555554	146.38194444444446	2.111111111111111	0.5451388888888888	75.0	0.0022024305555555556	541.6666666666666	2.2	1000.0	293.40277777777777	1000.0	1000.0	5.999652777777778	96.0	93.47222222222223	16.041666666666668	22.883680555555557	23.333333333333332	24.82361111111111	26.33263888888889	34.052083333333336	67.5	0.0
2020-02-13	75.0	32.34027777777778	609.6805555555555	3.073958333333333	6.886805555555556	42.708333333333336	2.2381944444444444	23.477777777777778	44.952777777777776	89.67395833333333	23.115972222222222	170.23263888888889	146.38194444444446	3.6979166666666665	0.7395833333333334	75.0	0.0015197916666666667	541.6666666666666	2.2	1000.0	289.93055555555554	1000.0	1000.0	5.977083333333334	96.0	93.54166666666667	16.041666666666668	22.889930555555555	23.333333333333332	24.830555555555556	26.339930555555554	34.486111111111114	60.520833333333336	0.0
2020-02-14	75.0	32.267361111111114	623.7673611111111	3.2788194444444443	6.707986111111111	24.62847222222222	2.1500000000000004	21.373958333333334	39.076388888888886	90.16944444444444	23.285069444444446	195.67013888888889	146.38194444444446	4.583333333333333	1.1006944444444444	75.0	0.0018579861111111113	541.6666666666666	2.2	1000.0	292.8229166666667	1000.0	1000.0	5.952430555555555	96.0	93.54166666666667	16.041666666666668	22.896180555555556	23.333333333333332	24.8375	26.347569444444446	37.0	55.0	0.0
2020-02-15	75.0	32.166666666666664	600.9479166666666	3.2836805555555553	6.428472222222222	24.76388888888889	2.3409722222222222	19.928472222222222	36.22743055555556	89.23194444444444	23.445486111111112	186.625	146.38194444444446	4.649305555555555	0.9479166666666666	75.0	0.0016375	541.6666666666666	2.2	1000.0	291.6666666666667	1000.0	1000.0	5.917708333333334	96.0	93.54166666666667	16.041666666666668	22.899305555555557	23.333333333333332	24.84097222222222	26.351736111111112	37.072916666666664	55.0	0.5746527777777778
2020-02-16	75.0	32.02777777777778	593.1770833333334	3.2836805555555553	6.2555555555555555	24.71875	2.463888888888889	24.08888888888889	41.64965277777778	88.74236111111111	23.210069444444443	167.86805555555554	146.21527777777777	4.510416666666667	0.2673611111111111	75.0	0.0018729166666666666	541.6666666666666	2.2	998.2638888888889	293.40277777777777	998.2638888888889	998.2638888888889	5.877430555555556	96.0	93.61111111111111	16.041666666666668	22.905555555555555	23.333333333333332	24.847916666666666	26.359027777777776	37.072916666666664	55.0	1.25
2020-02-17	75.0	31.95486111111111	600.6458333333334	3.2836805555555553	6.245138888888889	23.02777777777778	2.3451388888888887	22.882291666666667	45.087500000000006	89.23923611111111	23.358680555555555	213.76041666666666	146.38194444444446	4.086805555555555	0.7083333333333334	75.0	0.0021177083333333334	541.6666666666666	2.2	1000.0	293.40277777777777	1000.0	1000.0	5.860069444444445	96.0	93.61111111111111	16.041666666666668	22.911805555555556	23.333333333333332	24.85486111111111	26.367013888888888	37.072916666666664	55.0	0.18472222222222223
2020-02-18	75.0	31.78472222222222	595.0034722222222	3.492361111111111	6.307291666666667	23.11111111111111	2.4541666666666666	21.63888888888889	41.338541666666664	88.67847222222223	23.51284722222222	226.33333333333334	146.38194444444446	4.28125	0.8819444444444444	75.0	0.0021729166666666667	541.6666666666666	2.2	1000.0	295.1388888888889	1000.0	1000.0	5.832638888888889	96.0	93.61111111111111	16.041666666666668	22.918055555555554	23.333333333333332	24.861805555555556	26.374305555555555	39.24652777777778	55.0	0.14375
2020-02-19	75.0	31.677083333333332	598.8888888888889	3.5149305555555554	6.322222222222222	24.055555555555557	2.4871527777777778	21.315624999999997	41.62986111111111	88.48888888888888	23.266666666666666	223.85069444444446	146.38194444444446	3.8680555555555554	0.5694444444444444	75.0	0.002211111111111111	541.6666666666666	2.2	1000.0	291.6666666666667	1000.0	1000.0	5.779513888888889	96.0	93.68055555555556	16.041666666666668	22.924305555555556	23.333333333333332	24.86875	26.382291666666667	39.486111111111114	55.0	0.0
2020-02-20	75.0	31.552083333333332	611.3194444444445	3.295833333333333	6.241319444444445	24.00347222222222	2.1958333333333333	24.313888888888886	37.657291666666666	89.55034722222223	22.95590277777778	190.69097222222223	146.38194444444446	3.079861111111111	0.04861111111111111	75.0	0.0017756944444444443	541.6666666666666	2.2	1000.0	291.6666666666667	1000.0	1000.0	5.778124999999999	96.0	93.68055555555556	16.041666666666668	22.930555555555557	23.333333333333332	24.875694444444445	26.389583333333334	37.19444444444444	55.0	0.47256944444444443
2020-02-21	75.0	31.40625	597.0173611111111	3.593402777777778	6.088888888888889	24.21527777777778	2.207986111111111	23.203125	38.93680555555555	89.51875000000001	22.899652777777778	192.20138888888889	146.38194444444446	3.7222222222222223	0.5972222222222222	75.0	0.0017791666666666665	541.6666666666666	2.2	1000.0	79.86111111111111	1000.0	1000.0	5.761458333333334	96.0	93.75	16.041666666666668	22.936805555555555	23.333333333333332	24.882638888888888	26.397569444444443	40.39930555555556	55.0	0.103125
2020-02-22	75.0	31.32986111111111	591.1840277777778	3.605555555555556	5.861111111111111	24.01388888888889	2.1506944444444445	22.476736111111112	36.98020833333333	89.63749999999999	22.728125	177.88888888888889	146.38194444444446	4.902777777777778	0.9305555555555556	75.0	0.0019142361111111111	541.6666666666666	2.2	1000.0	79.86111111111111	1000.0	1000.0	5.7444444444444445	96.0	93.75	16.041666666666668	22.943055555555556	23.333333333333332	24.889583333333334	26.404861111111114	40.520833333333336	55.0	0.4829861111111111
2020-02-23	75.0	31.15972222222222	599.75	3.605555555555556	5.672569444444445	23.70486111111111	2.243402777777778	25.63576388888889	39.760416666666664	88.67395833333333	22.240625	169.89583333333334	146.38194444444446	4.545138888888889	0.75	75.0	0.0019388888888888889	541.6666666666666	2.2	1000.0	79.86111111111111	1000.0	1000.0	5.679861111111111	96.0	93.75	16.041666666666668	22.949305555555554	23.333333333333332	24.896527777777777	26.4125	40.520833333333336	55.0	0.9986111111111112
2020-02-24	75.0	31.052083333333332	592.5	3.605555555555556	5.607638888888889	23.62152777777778	1.9885416666666669	24.500694444444445	36.51631944444445	89.98750000000001	21.890625	163.09027777777777	146.38194444444446	4.236111111111111	0.5208333333333334	75.0	0.0016079861111111112	541.6666666666666	2.2	1000.0	79.86111111111111	1000.0	1000.0	5.647569444444445	96.0	93.81944444444444	16.041666666666668	22.955555555555556	23.333333333333332	24.90347222222222	26.42013888888889	40.520833333333336	55.0	0.2642361111111111
2020-02-25	68.40277777777777	30.916666666666668	597.2986111111111	3.457291666666667	5.541666666666667	23.979166666666668	2.832638888888889	25.757986111111112	41.408680555555556	86.50555555555555	22.851388888888888	200.46180555555554	106.02430555555556	4.024305555555555	0.8541666666666666	71.52777777777777	0.00206875	540.9722222222222	2.2	1000.0	79.86111111111111	1000.0	1000.0	5.58125	82.66666666666667	79.93055555555556	16.041666666666668	22.917708333333334	23.333333333333332	24.858680555555555	26.423263888888886	39.02777777777778	55.0	0.033680555555555554
2020-02-26	75.0	31.041666666666668	607.6666666666666	3.595833333333333	5.626041666666667	29.930555555555557	3.305902777777778	27.677430555555556	44.378819444444446	83.93263888888889	22.639930555555555	195.67013888888889	146.38194444444446	2.0868055555555554	0.4409722222222222	75.0	0.0018982638888888888	541.6666666666666	2.2	1000.0	79.86111111111111	1000.0	1000.0	5.559722222222223	96.0	93.81944444444444	16.041666666666668	22.93576388888889	23.333333333333332	24.87951388888889	26.435069444444444	40.423611111111114	55.0	0.0
2020-02-27	75.0	30.75347222222222	614.9444444444445	3.370138888888889	5.701388888888889	34.697916666666664	3.0972222222222223	25.53298611111111	42.71527777777778	84.5013888888889	22.21527777777778	170.94444444444446	146.38194444444446	2.4444444444444446	0.2743055555555556	75.0	0.0013590277777777778	541.6666666666666	2.2	1000.0	79.86111111111111	1000.0	1000.0	5.561805555555555	96.0	93.88888888888889	16.041666666666668	22.94236111111111	23.333333333333332	24.886805555555554	26.442708333333332	38.09027777777778	55.0	0.0
2020-02-28	75.0	30.65625	612.2604166666666	3.593402777777778	5.7125	33.104166666666664	3.1947916666666667	26.57638888888889	43.248263888888886	84.97743055555556	22.97361111111111	194.29513888888889	142.96180555555554	1.40625	0.08680555555555555	75.0	0.0015795138888888888	541.6666666666666	2.2	1000.0	253.47222222222223	1000.0	1000.0	5.490277777777778	96.0	93.88888888888889	16.041666666666668	22.94861111111111	23.333333333333332	24.893749999999997	26.45034722222222	40.39930555555556	55.0	0.0
2020-02-29	75.0	30.399305555555557	598.9270833333334	3.6177083333333337	5.638888888888889	22.572916666666668	2.8086805555555556	23.70659722222222	37.09097222222223	86.50277777777778	22.945486111111112	207.54861111111111	145.69791666666666	3.3125	0.3368055555555556	75.0	0.0019715277777777778	541.6666666666666	2.2	843.75	100.69444444444444	843.75	843.75	5.406944444444445	96.0	93.95833333333333	16.041666666666668	22.95763888888889	23.333333333333332	24.90451388888889	26.461805555555557	40.65972222222222	55.0	0.7159722222222222
2020-03-01	75.0	30.381944444444443	601.9305555555555	3.636458333333333	5.602430555555555	23.177083333333332	3.176388888888889	26.031597222222224	41.03680555555556	84.89513888888888	22.85451388888889	223.48263888888889	147.75	2.4340277777777777	0.4409722222222222	75.0	0.0022003472222222225	541.6666666666666	2.2	753.4722222222222	6.944444444444445	753.4722222222222	753.4722222222222	5.442013888888889	96.0	93.95833333333333	16.041666666666668	22.96423611111111	23.333333333333332	24.91111111111111	26.469444444444445	40.86805555555556	55.0	0.003125
2020-03-02	72.91666666666667	30.14236111111111	610.40625	3.605555555555556	5.611458333333333	23.711805555555557	2.904166666666667	27.539930555555557	44.68680555555555	85.79236111111112	22.54340277777778	170.77083333333334	143.64583333333334	3.6215277777777777	0.5833333333333334	75.0	0.0014920138888888889	546.875	2.2	736.1111111111111	17.36111111111111	736.1111111111111	736.1111111111111	5.482638888888889	96.0	93.95833333333333	16.041666666666668	22.970138888888886	23.333333333333332	24.91840277777778	26.477083333333333	40.520833333333336	45.0	0.00034722222222222224
2020-03-03	56.25	30.010416666666668	687.5451388888889	4.637499999999999	5.589236111111111	29.086805555555557	3.2868055555555555	22.237499999999997	38.77222222222222	85.42465277777778	23.51840277777778	232.51388888888889	110.8125	3.9270833333333335	0.7152777777777778	58.270833333333336	0.002105555555555556	612.5	2.2	611.1111111111111	100.69444444444444	611.1111111111111	611.1111111111111	5.408680555555556	96.0	94.02777777777777	16.041666666666668	22.976736111111112	23.333333333333332	24.92534722222222	26.484722222222224	52.06597222222222	41.979166666666664	0.058333333333333334
2020-03-04	71.18055555555556	29.850694444444443	694.8715277777778	4.543402777777778	5.528819444444444	21.586805555555557	2.9545138888888887	18.025347222222223	34.609722222222224	87.16423611111111	23.950000000000003	245.48263888888889	138.85763888888889	7.5625	1.5520833333333333	70.90277777777777	0.002111111111111111	612.5	2.2	958.3333333333334	875.0	958.3333333333334	958.3333333333334	5.294791666666667	96.0	94.02777777777777	16.041666666666668	22.943402777777777	23.333333333333332	24.87152777777778	26.451736111111114	51.13194444444444	41.822916666666664	0.12152777777777778
2020-03-05	75.0	29.76736111111111	685.8958333333334	4.288194444444445	5.419097222222223	24.447916666666668	2.717013888888889	24.221874999999997	38.395833333333336	86.50277777777778	22.046875	171.25347222222223	147.75	3.861111111111111	0.5763888888888888	75.0	0.0017631944444444446	612.5	2.2	753.4722222222222	88.54166666666667	753.4722222222222	753.4722222222222	5.282291666666667	96.0	94.02777777777777	16.041666666666668	21.716319444444444	23.333333333333332	22.607291666666665	25.162847222222222	48.177083333333336	41.770833333333336	0.0
2020-03-06	75.0	29.52777777777778	669.7465277777778	4.038541666666666	5.321875	22.15972222222222	2.6746527777777778	18.936111111111114	31.955902777777776	87.16076388888888	22.361458333333335	223.08333333333334	147.75	5.09375	0.6979166666666666	75.0	0.002249652777777778	612.5	2.2	753.4722222222222	86.80555555555556	753.4722222222222	753.4722222222222	5.287847222222222	96.0	94.09722222222223	16.041666666666668	21.726736111111112	23.333333333333332	22.749305555555555	25.17534722222222	45.55555555555556	41.875	0.013541666666666667
2020-03-07	61.458333333333336	29.45486111111111	648.8194444444445	4.299305555555556	6.450347222222223	27.45138888888889	3.169791666666667	20.064930555555556	35.75972222222222	85.23611111111111	22.195486111111112	242.94791666666666	121.07291666666667	5.885416666666667	1.3541666666666667	61.375	0.0023732638888888887	612.5	2.2	621.5277777777778	86.80555555555556	621.5277777777778	621.5277777777778	5.297569444444445	96.0	94.09722222222223	16.041666666666668	21.733680555555555	23.333333333333332	22.749305555555555	25.183680555555554	48.58680555555556	41.927083333333336	0.3104166666666667
2020-03-08	75.0	29.28472222222222	667.9097222222222	4.043402777777778	8.600694444444445	20.79861111111111	2.271527777777778	20.822569444444444	36.25555555555556	89.03402777777778	22.021875	188.44444444444446	147.75	4.986111111111111	0.9305555555555556	75.0	0.0021864583333333337	612.5	2.2	753.4722222222222	86.80555555555556	753.4722222222222	753.4722222222222	5.305208333333334	96.0	94.09722222222223	16.041666666666668	21.740625	23.333333333333332	22.757638888888888	25.19201388888889	45.62847222222222	41.875	0.2989583333333333
2020-03-09	75.0	29.177083333333332	668.6076388888889	4.028819444444444	3.882986111111111	20.79513888888889	2.338888888888889	19.025347222222223	34.390972222222224	89.13749999999999	22.48611111111111	227.38541666666666	146.38194444444446	5.565972222222222	1.2673611111111112	75.0	0.0022277777777777777	612.5	2.2	1000.0	291.6666666666667	1000.0	1000.0	5.427777777777778	96.0	94.16666666666667	16.041666666666668	21.747569444444444	23.333333333333332	22.765972222222224	25.200000000000003	45.458333333333336	41.822916666666664	0.09027777777777778
2020-03-10	75.0	29.041666666666668	664.1701388888889	4.010416666666667	0.2	22.229166666666668	2.105208333333333	21.37777777777778	36.325	89.7670138888889	22.146180555555556	167.15972222222223	146.38194444444446	5.006944444444445	0.6631944444444444	75.0	0.0020784722222222224	612.5	2.2	1000.0	291.6666666666667	1000.0	1000.0	5.888888888888889	96.0	94.16666666666667	16.041666666666668	21.783680555555556	23.333333333333332	22.804861111111112	24.760069444444444	45.25347222222222	41.927083333333336	0.7982638888888889
2020-03-11	71.18055555555556	28.864583333333332	654.7256944444445	4.169444444444444	2.0739583333333336	20.50347222222222	2.5170138888888887	16.93298611111111	29.552083333333332	88.71284722222222	23.197916666666668	208.14930555555554	98.5	7.246527777777778	1.34375	70.11111111111111	0.002376736111111111	612.5	2.2	958.3333333333334	291.6666666666667	958.3333333333334	958.3333333333334	5.817708333333333	96.0	94.16666666666667	16.041666666666668	22.24826388888889	23.333333333333332	23.26736111111111	24.626388888888886	46.90277777777778	41.927083333333336	1.0125000000000002
2020-03-12	62.84722222222222	28.729166666666668	663.1770833333334	4.312847222222222	5.282638888888889	20.836805555555557	3.067013888888889	19.113194444444446	36.10659722222223	85.74618055555555	22.82465277777778	242.30902777777777	98.5	3.78125	0.4618055555555556	62.451388888888886	0.0028857638888888887	612.5	2.2	902.7777777777778	291.6666666666667	902.7777777777778	902.7777777777778	5.236805555555556	96.0	94.23611111111111	16.041666666666668	22.239583333333332	23.333333333333332	23.271875	24.630555555555556	48.732638888888886	41.875	0.20173611111111112
2020-03-13	75.0	28.600694444444443	684.5208333333334	4.043402777777778	5.309027777777778	21.197916666666668	2.604513888888889	19.536805555555556	35.713541666666664	87.78611111111111	22.62048611111111	209.125	147.75	5.454861111111111	1.3541666666666667	75.0	0.0024038194444444445	612.5	2.2	753.4722222222222	87.96180555555556	753.4722222222222	753.4722222222222	5.198958333333334	96.0	94.23611111111111	16.041666666666668	22.099652777777777	23.333333333333332	23.275694444444444	24.634722222222223	45.62847222222222	41.927083333333336	0.06041666666666666
2020-03-14	68.40277777777777	28.51736111111111	670.6770833333334	4.170486111111111	5.2868055555555555	29.97222222222222	2.7340277777777775	18.278819444444444	34.65972222222222	87.27847222222222	22.820833333333333	237.69444444444446	134.75347222222223	7.496527777777778	1.5555555555555556	68.20833333333333	0.0022187500000000002	612.5	2.2	687.5	86.80555555555556	687.5	687.5	5.205208333333333	96.0	94.23611111111111	16.041666666666668	22.105555555555554	23.333333333333332	23.28125	24.63888888888889	46.916666666666664	41.770833333333336	0.42291666666666666
2020-03-15	75.0	28.27777777777778	677.3784722222222	4.036111111111111	5.272222222222222	20.5625	2.2329861111111113	18.225	32.49722222222223	89.46840277777778	22.775347222222223	191.52083333333334	146.38194444444446	6.774305555555555	1.4791666666666667	75.0	0.0019097222222222224	612.5	2.2	1000.0	291.6666666666667	1000.0	1000.0	5.237500000000001	96.0	94.30555555555556	16.041666666666668	22.11388888888889	23.333333333333332	23.2875	24.64513888888889	45.53125	41.875	0.5347222222222222
2020-03-16	64.58333333333333	28.20486111111111	668.8125	4.285069444444444	5.258333333333334	20.07638888888889	2.76875	17.966319444444444	32.103125000000006	87.88194444444444	23.311458333333334	254.69444444444446	112.86458333333333	13.229166666666666	3.7743055555555554	64.19444444444444	0.0022722222222222224	612.5	2.2	906.25	291.6666666666667	906.25	906.25	5.236111111111111	96.0	94.30555555555556	16.041666666666668	22.119444444444444	23.333333333333332	23.292708333333334	24.648958333333333	48.43402777777778	41.875	0.5947916666666667
2020-03-17	59.72222222222222	28.03472222222222	664.0208333333334	4.201736111111111	5.370138888888889	20.42361111111111	3.228472222222222	17.51840277777778	32.44826388888889	85.52604166666667	22.98611111111111	263.63194444444446	99.86805555555556	8.25	1.9930555555555556	59.451388888888886	0.002353472222222222	612.5	2.2	920.1388888888889	295.1388888888889	920.1388888888889	920.1388888888889	5.225347222222222	96.0	94.375	16.041666666666668	22.125	23.333333333333332	23.350347222222222	24.768055555555556	47.270833333333336	44.201388888888886	1.1510416666666667
2020-03-18	75.0	27.89236111111111	706.9340277777778	3.732638888888889	5.519791666666666	21.399305555555557	2.5086805555555554	16.89513888888889	30.31597222222222	88.5625	23.030555555555555	242.11458333333334	145.69791666666666	8.26736111111111	2.013888888888889	74.82638888888889	0.002844097222222222	651.0416666666666	2.2	1000.0	296.2951388888889	1000.0	1000.0	5.264930555555555	96.0	94.375	16.041666666666668	22.132986111111112	23.333333333333332	23.357291666666665	24.773611111111112	41.979166666666664	45.920138888888886	1.53125
2020-03-19	75.0	27.72222222222222	743.8854166666666	3.7100694444444446	5.504513888888889	21.61111111111111	2.2836805555555557	17.534374999999997	31.42013888888889	89.40625	23.119444444444444	193.57986111111111	145.69791666666666	7.885416666666667	1.8645833333333333	75.0	0.0018774305555555554	683.3333333333334	2.2	1000.0	293.40277777777777	1000.0	1000.0	5.336111111111111	96.0	94.375	16.041666666666668	22.13888888888889	23.333333333333332	23.361805555555556	24.778125000000003	41.72569444444444	45.833333333333336	0.8975694444444444
2020-03-20	75.0	27.614583333333332	746.6458333333334	3.588194444444445	5.417013888888889	21.663194444444443	2.524652777777778	20.079513888888886	34.99930555555555	87.91319444444444	22.65347222222222	209.34722222222223	146.38194444444446	5.361111111111111	1.0104166666666667	75.0	0.0019913194444444444	683.3333333333334	2.2	1000.0	295.1388888888889	1000.0	1000.0	5.3909722222222225	96.0	94.44444444444444	16.041666666666668	22.14409722222222	23.333333333333332	23.366666666666667	24.781944444444445	40.329861111111114	45.833333333333336	0.7065972222222222
2020-03-21	48.958333333333336	27.35763888888889	744.0694444444445	3.992361111111111	5.38125	26.958333333333332	3.332291666666667	20.499652777777776	37.032291666666666	84.60729166666667	22.795486111111114	290.08680555555554	93.02777777777777	4.350694444444445	0.6770833333333334	49.5	0.002892013888888889	683.3333333333334	2.2	774.3055555555555	291.6666666666667	774.3055555555555	774.3055555555555	5.426041666666666	96.0	94.44444444444444	16.041666666666668	22.15277777777778	23.333333333333332	23.37326388888889	24.788541666666667	45.00347222222222	45.833333333333336	0.4972222222222222
2020-03-22	48.958333333333336	27.23263888888889	747.6597222222222	4.006944444444445	5.613541666666666	26.993055555555557	3.305902777777778	24.88715277777778	38.57673611111111	84.46493055555555	22.766666666666666	279.53472222222223	80.03125	3.7743055555555554	0.5625	49.59027777777778	0.0028690972222222225	683.3333333333334	2.2	777.7777777777778	291.6666666666667	777.7777777777778	777.7777777777778	5.423263888888889	96.0	94.44444444444444	16.041666666666668	22.15798611111111	23.333333333333332	23.378124999999997	24.79236111111111	45.173611111111114	45.833333333333336	0.5149305555555556
2020-03-23	48.958333333333336	27.145833333333332	747.78125	4.006944444444445	5.941666666666666	26.93402777777778	3.4944444444444445	23.602083333333333	38.31180555555555	83.9204861111111	22.901041666666668	279.875	80.71527777777777	4.114583333333333	0.6180555555555556	49.22222222222222	0.002887152777777778	683.3333333333334	2.2	763.8888888888889	291.6666666666667	763.8888888888889	763.8888888888889	5.387847222222223	96.0	94.51388888888889	16.041666666666668	22.163888888888888	23.333333333333332	23.382638888888888	24.796875	45.173611111111114	45.833333333333336	0.5531250000000001
2020-03-24	48.611111111111114	27.05902777777778	764.6631944444445	4.006944444444445	6.1461805555555555	27.51388888888889	3.676388888888889	19.192708333333332	35.797916666666666	83.428125	23.115972222222222	281.47569444444446	80.03125	6.0	1.25	49.34722222222222	0.0030118055555555553	721.1805555555555	2.2	770.8333333333334	291.6666666666667	770.8333333333334	770.8333333333334	5.343402777777778	96.0	94.51388888888889	16.041666666666668	22.169444444444444	23.333333333333332	23.386805555555554	24.801041666666666	45.173611111111114	45.833333333333336	0.8496527777777777
2020-03-25	48.263888888888886	26.885416666666668	791.5347222222222	4.002430555555556	6.327430555555555	27.02777777777778	3.698611111111111	19.253819444444446	35.57118055555556	83.4076388888889	23.07326388888889	284.83680555555554	79.34722222222223	8.652777777777779	1.9930555555555556	48.68055555555556	0.0031020833333333334	754.1666666666666	2.2	763.8888888888889	291.6666666666667	763.8888888888889	763.8888888888889	5.345486111111111	96.0	94.51388888888889	16.041666666666668	22.177777777777777	23.333333333333332	23.39409722222222	24.807291666666668	45.12847222222222	45.833333333333336	0.8920138888888888
2020-03-26	49.30555555555556	26.86111111111111	779.8090277777778	3.982291666666667	6.408333333333333	27.06597222222222	3.912152777777778	19.566666666666666	36.15555555555555	81.94861111111112	22.780208333333334	279.8645833333333	80.03125	6.666666666666667	1.4375	49.3125	0.003003472222222222	754.1666666666666	2.2	767.3611111111111	291.6666666666667	767.3611111111111	767.3611111111111	5.311805555555555	96.0	94.58333333333333	16.041666666666668	22.183333333333334	23.333333333333332	23.136458333333334	24.34861111111111	44.923611111111114	45.833333333333336	0.9270833333333334
2020-03-27	50.69444444444444	26.708333333333332	752.1388888888889	4.051041666666666	6.275347222222222	27.29513888888889	3.8760416666666666	17.697916666666668	33.77986111111111	82.25451388888888	22.877083333333335	275.59375	81.39930555555556	8.92013888888889	2.0590277777777777	50.74305555555556	0.002952430555555556	754.1666666666666	2.2	788.1944444444445	291.6666666666667	788.1944444444445	788.1944444444445	5.183333333333334	96.0	94.58333333333333	16.041666666666668	22.188541666666666	23.333333333333332	23.121875000000003	24.321180555555557	45.611111111111114	45.833333333333336	1.1958333333333333
2020-03-28	46.52777777777778	26.40277777777778	764.1388888888889	4.055902777777778	6.037152777777778	19.447916666666668	3.385763888888889	18.49722222222222	33.427083333333336	84.35208333333334	22.729166666666668	297.15972222222223	88.23958333333333	6.027777777777778	1.1145833333333333	48.125	0.0033378472222222225	754.1666666666666	2.2	763.8888888888889	284.72222222222223	763.8888888888889	763.8888888888889	4.996527777777778	96.0	94.58333333333333	16.041666666666668	22.197222222222223	23.333333333333332	23.12847222222222	24.325694444444444	45.65972222222222	45.920138888888886	1.145138888888889
[truncated: 228 more rows]
