# Supplementary material for: Enhancing autonomous agriculture control systems in greenhouses for sustainable resource usage using deep learning techniques
Source: PLoS One. 2026 Mar 26;21(3):e0344946. doi: 10.1371/journal.pone.0344946 (PMC13020848; doi:10.1371/journal.pone.0344946)
Supplement: S1 File — (Supporting Information.ZIP) [file pone.0344946.s001.zip › Supporting Information/data/Preproduce_figures/teams_ghc.csv]

%time	AssimLight	BlackScr	CO2air	Cum_irr	EC_drain_PC	EnScr	HumDef	PipeGrow	PipeLow	Rhair	Tair	Tot_PAR	Tot_PAR_Lamps	VentLee	Ventwind	assim_vip	co2_dos	co2_vip	dx_vip	int_blue_vip	int_farred_vip	int_red_vip	int_white_vip	pH_drain_PC	scr_blck_vip	scr_enrg_vip	t_grow_min_vip	t_heat_vip	t_rail_min_vip	t_ventlee_vip	t_ventwind_vip	water_sup	water_sup_intervals_vip_min	window_pos_lee_vip	days
2019-12-16 00:00:00	100.0	35.0	509.0	31.6	0.3	96.0	8.8	0.0	49.9	51.9	21.0	0.0	0.0	1.0	0.0	100.0	0.0002	400.0	4.3	1000.0	0.0	0.0	0.0	6.5	96.0	96.0	10.0	21.0	0.0	25.0	26.0	263.0	10.0	1.2	1.0
2019-12-16 00:05:00	100.0	85.0	484.0	31.8	0.3	96.0	9.2	0.0	48.5	51.3	21.5	0.0	0.0	1.0	0.0	100.0	0.0001	400.0	4.3	1000.0	0.0	0.0	0.0	6.5	96.0	96.0	10.0	21.0	0.0	25.0	26.0	265.0	10.0	1.2	1.0
2019-12-16 00:10:00	100.0	96.0	475.0	31.8	0.3	96.0	9.1	0.0	46.8	52.2	21.6	0.0	0.0	1.0	0.0	100.0	0.0	400.0	4.3	1000.0	0.0	0.0	0.0	6.5	96.0	96.0	10.0	21.0	0.0	25.0	26.0	265.0	10.0	1.2	1.0
2019-12-16 00:15:00	100.0	96.0	501.0	32.0	0.3	96.0	8.5	0.0	45.2	54.6	21.3	0.0	0.0	1.0	0.0	100.0	0.0028	400.0	4.3	1000.0	0.0	0.0	0.0	6.5	96.0	96.0	10.0	21.0	0.0	25.0	26.0	267.0	10.0	1.2	1.0
2019-12-16 00:20:00	100.0	96.0	487.0	32.0	0.3	96.0	8.5	0.0	43.8	54.4	21.4	0.0	0.0	1.0	0.0	100.0	0.0022	400.0	4.3	1000.0	0.0	0.0	0.0	6.5	96.0	96.0	10.0	21.0	0.0	25.0	26.0	267.0	10.0	1.2	1.0
2019-12-16 00:25:00	100.0	96.0	472.0	32.3	0.3	96.0	8.5	0.0	42.4	54.3	21.3	0.0	0.0	1.0	0.0	100.0	0.0015	400.0	4.3	1000.0	0.0	0.0	0.0	6.5	96.0	96.0	10.0	21.0	0.0	25.0	26.0	269.0	10.0	1.2	1.0
2019-12-16 00:30:00	100.0	96.0	491.0	32.3	0.3	96.0	8.5	0.0	41.0	54.3	21.2	0.0	0.0	1.0	0.0	100.0	0.0008	400.0	4.3	1000.0	0.0	0.0	0.0	6.5	96.0	96.0	10.0	21.0	0.0	25.0	26.0	269.0	10.0	1.2	1.0
2019-12-16 00:35:00	100.0	96.0	487.0	32.5	0.3	96.0	8.4	0.0	41.5	54.6	21.1	0.0	0.0	1.0	0.0	100.0	0.0009	400.0	4.3	1000.0	0.0	0.0	0.0	6.5	96.0	96.0	10.0	21.0	0.0	25.0	26.0	271.0	10.0	1.2	1.0
2019-12-16 00:40:00	100.0	96.0	490.0	32.5	0.3	96.0	8.2	0.0	43.2	54.7	20.9	0.0	0.0	1.0	0.0	100.0	0.0009	400.0	4.3	1000.0	0.0	0.0	0.0	6.5	96.0	96.0	10.0	21.0	0.0	25.0	26.0	271.0	10.0	1.2	1.0
2019-12-16 00:45:00	100.0	96.0	506.0	32.8	0.3	96.0	8.3	0.0	44.4	54.8	21.0	0.0	0.0	1.0	0.0	100.0	0.001	400.0	4.3	1000.0	0.0	0.0	0.0	6.5	96.0	96.0	10.0	21.0	0.0	25.0	26.0	273.0	10.0	1.2	1.0
2019-12-16 00:50:00	100.0	96.0	499.0	32.8	0.3	96.0	8.2	0.0	45.4	54.6	20.8	0.0	0.0	1.0	0.0	100.0	0.0009	400.0	4.3	1000.0	0.0	0.0	0.0	6.5	96.0	96.0	10.0	21.0	0.0	25.0	26.0	273.0	10.0	1.2	1.0
2019-12-16 00:55:00	100.0	96.0	496.0	33.0	0.3	96.0	8.3	0.0	44.4	54.5	20.9	0.0	0.0	1.0	0.0	100.0	0.0008	400.0	4.3	1000.0	0.0	0.0	0.0	6.5	96.0	96.0	10.0	21.0	0.0	25.0	26.0	275.0	10.0	1.2	1.0
2019-12-16 01:00:00	100.0	96.0	512.0	33.0	0.3	96.0	8.3	0.0	43.2	54.4	20.9	0.0	0.0	1.0	0.0	100.0	0.0007	400.0	4.3	1000.0	0.0	0.0	0.0	6.5	96.0	96.0	10.0	21.0	0.0	25.0	26.0	275.0	10.0	1.2	1.0
2019-12-16 01:05:00	100.0	96.0	505.0	33.2	0.3	96.0	8.2	0.0	43.0	54.6	20.7	0.0	0.0	1.0	0.0	100.0	0.0006	400.0	4.3	1000.0	0.0	0.0	0.0	6.5	96.0	96.0	10.0	21.0	0.0	25.0	26.0	277.0	10.0	1.2	1.0
2019-12-16 01:10:00	100.0	96.0	499.0	33.2	0.3	96.0	8.1	0.0	45.1	54.8	20.6	0.0	0.0	1.0	0.0	100.0	0.0004	400.0	4.3	1000.0	0.0	0.0	0.0	6.5	96.0	96.0	10.0	21.0	0.0	25.0	26.0	277.0	10.0	1.2	1.0
2019-12-16 01:15:00	100.0	96.0	506.0	33.5	0.3	96.0	8.1	0.0	48.4	54.7	20.6	0.0	0.0	1.0	0.0	100.0	0.0003	400.0	4.3	1000.0	0.0	0.0	0.0	6.5	96.0	96.0	10.0	21.0	0.0	25.0	26.0	279.0	10.0	1.2	1.0
2019-12-16 01:20:00	100.0	96.0	498.0	33.5	0.3	96.0	8.2	0.0	48.9	54.5	20.7	0.0	0.0	1.0	0.0	100.0	0.0002	400.0	4.3	1000.0	0.0	0.0	0.0	6.5	96.0	96.0	10.0	21.0	0.0	25.0	26.0	279.0	10.0	1.2	1.0
2019-12-16 01:25:00	100.0	96.0	507.0	33.7	0.3	96.0	8.3	0.0	47.8	54.0	20.8	0.0	0.0	1.0	0.0	100.0	0.0002	400.0	4.3	1000.0	0.0	0.0	0.0	6.5	96.0	96.0	10.0	21.0	0.0	25.0	26.0	281.0	10.0	1.2	1.0
2019-12-16 01:30:00	100.0	96.0	501.0	33.7	0.3	96.0	8.4	0.0	45.9	53.6	20.8	0.0	0.0	1.0	0.0	100.0	0.0002	400.0	4.3	1000.0	0.0	0.0	0.0	6.5	96.0	96.0	10.0	21.0	0.0	25.0	26.0	281.0	10.0	1.2	1.0
2019-12-16 01:35:00	100.0	96.0	498.0	34.0	0.3	96.0	8.3	0.0	44.7	53.6	20.7	0.0	0.0	1.0	0.0	100.0	0.0002	400.0	4.3	1000.0	0.0	0.0	0.0	6.5	96.0	96.0	10.0	21.0	0.0	25.0	26.0	283.0	10.0	1.2	1.0
2019-12-16 01:40:00	100.0	96.0	513.0	34.0	0.3	96.0	8.3	0.0	46.1	53.8	20.6	0.0	0.0	1.0	0.0	100.0	0.0003	400.0	4.3	1000.0	0.0	0.0	0.0	6.5	96.0	96.0	10.0	21.0	0.0	25.0	26.0	283.0	10.0	1.2	1.0
2019-12-16 01:45:00	100.0	96.0	514.0	34.2	0.3	96.0	8.2	0.0	51.0	53.9	20.6	0.0	0.0	1.0	0.0	100.0	0.0003	400.0	4.3	1000.0	0.0	0.0	0.0	6.5	96.0	96.0	10.0	21.0	0.0	25.0	26.0	285.0	10.0	1.2	1.0
2019-12-16 01:50:00	100.0	96.0	491.0	34.2	0.3	96.0	8.4	0.0	51.2	53.6	20.8	0.0	0.0	1.0	0.0	100.0	0.0004	400.0	4.3	1000.0	0.0	0.0	0.0	6.5	96.0	96.0	10.0	21.0	0.0	25.0	26.0	285.0	10.0	1.2	1.0
2019-12-16 01:55:00	100.0	96.0	505.0	34.4	0.3	96.0	8.6	0.0	49.8	53.0	20.9	0.0	0.0	1.0	0.0	100.0	0.0004	400.0	4.3	1000.0	0.0	0.0	0.0	6.5	96.0	96.0	10.0	21.0	0.0	25.0	26.0	287.0	10.0	1.2	1.0
2019-12-16 02:00:00	100.0	96.0	525.0	34.4	0.3	96.0	8.6	0.0	47.6	52.7	20.9	0.0	0.0	1.0	0.0	100.0	0.0005	400.0	4.3	1000.0	0.0	0.0	0.0	6.5	96.0	96.0	10.0	21.0	0.0	25.0	26.0	287.0	10.0	1.2	1.0
2019-12-16 02:05:00	100.0	96.0	505.0	0.1	0.3	96.0	8.5	0.0	46.7	52.8	20.8	0.0	0.0	1.0	0.0	100.0	0.0004	400.0	4.3	1000.0	0.0	0.0	0.0	6.5	96.0	96.0	10.0	21.0	0.0	25.0	26.0	1.0	10.0	1.2	1.0
2019-12-16 02:10:00	100.0	96.0	511.0	0.1	0.3	96.0	8.5	0.0	47.3	52.9	20.8	0.0	0.0	1.0	0.0	100.0	0.0003	400.0	4.3	1000.0	0.0	0.0	0.0	6.5	96.0	96.0	10.0	21.0	0.0	25.0	26.0	1.0	10.0	1.2	1.0
2019-12-16 02:15:00	100.0	96.0	507.0	0.4	0.3	96.0	8.5	0.0	48.5	53.1	20.8	0.0	0.0	1.0	0.0	100.0	0.0003	400.0	4.3	1000.0	0.0	0.0	0.0	6.5	96.0	96.0	10.0	21.0	0.0	25.0	26.0	3.0	10.0	1.2	1.0
2019-12-16 02:20:00	100.0	96.0	517.0	0.4	0.3	96.0	8.5	0.0	49.8	53.2	20.8	0.0	0.0	1.0	0.0	100.0	0.0002	400.0	4.3	1000.0	0.0	0.0	0.0	6.5	96.0	96.0	10.0	21.0	0.0	25.0	26.0	3.0	10.0	1.2	1.0
2019-12-16 02:25:00	100.0	96.0	508.0	0.6	0.3	96.0	8.5	0.0	50.6	53.0	20.8	0.0	0.0	1.0	0.0	100.0	0.0001	400.0	4.3	1000.0	0.0	0.0	0.0	6.5	96.0	96.0	10.0	21.0	0.0	25.0	26.0	5.0	10.0	1.2	1.0
2019-12-16 02:30:00	100.0	96.0	501.0	0.6	0.3	96.0	8.6	0.0	50.4	52.8	20.9	0.0	0.0	1.0	0.0	100.0	0.0	400.0	4.3	1000.0	0.0	0.0	0.0	6.5	96.0	96.0	10.0	21.0	0.0	25.0	26.0	5.0	10.0	1.2	1.0
2019-12-16 02:35:00	100.0	96.0	501.0	0.8	0.3	96.0	8.7	0.0	50.2	52.5	21.0	0.0	0.0	1.0	0.0	100.0	0.0	400.0	4.3	1000.0	0.0	0.0	0.0	6.5	96.0	96.0	10.0	21.0	0.0	25.0	26.0	7.0	10.0	1.2	1.0
2019-12-16 02:40:00	100.0	96.0	522.0	0.8	0.3	96.0	8.7	0.0	50.0	52.4	21.0	0.0	0.0	1.0	0.0	100.0	0.0	400.0	4.3	1000.0	0.0	0.0	0.0	6.5	96.0	96.0	10.0	21.0	0.0	25.0	26.0	7.0	10.0	1.2	1.0
2019-12-16 02:45:00	100.0	96.0	507.0	1.1	0.3	96.0	8.8	0.0	49.8	52.3	21.1	0.0	0.0	1.0	0.0	100.0	0.0	400.0	4.3	1000.0	0.0	0.0	0.0	6.5	96.0	96.0	10.0	21.0	0.0	25.0	26.0	9.0	10.0	1.2	1.0
2019-12-16 02:50:00	100.0	96.0	508.0	1.1	0.3	96.0	8.8	0.0	49.6	52.2	21.1	0.0	0.0	1.0	0.0	100.0	0.0	400.0	4.3	1000.0	0.0	0.0	0.0	6.5	96.0	96.0	10.0	21.0	0.0	25.0	26.0	9.0	10.0	1.2	1.0
2019-12-16 02:55:00	100.0	96.0	513.0	1.3	0.3	96.0	8.8	0.0	49.5	52.2	21.1	0.0	0.0	1.0	0.0	100.0	0.0	400.0	4.3	1000.0	0.0	0.0	0.0	6.5	96.0	96.0	10.0	21.0	0.0	25.0	26.0	11.0	10.0	1.2	1.0
2019-12-16 03:00:00	100.0	96.0	514.0	1.3	0.3	96.0	8.8	0.0	49.5	52.4	21.1	0.0	0.0	1.0	0.0	100.0	0.0	400.0	4.3	1000.0	0.0	0.0	0.0	6.5	96.0	96.0	10.0	21.0	0.0	25.0	26.0	11.0	10.0	1.2	1.0
2019-12-16 03:05:00	100.0	96.0	519.0	1.6	0.3	96.0	8.8	0.0	49.4	52.4	21.1	0.0	0.0	1.0	0.0	100.0	0.0	400.0	4.3	1000.0	0.0	0.0	0.0	6.5	96.0	96.0	10.0	21.0	0.0	25.0	26.0	13.0	10.0	1.2	1.0
2019-12-16 03:10:00	100.0	96.0	513.0	1.6	0.3	96.0	8.7	0.0	49.3	52.5	21.0	0.0	0.0	1.0	0.0	100.0	0.0	400.0	4.3	1000.0	0.0	0.0	0.0	6.5	96.0	96.0	10.0	21.0	0.0	25.0	26.0	13.0	10.0	1.2	1.0
2019-12-16 03:15:00	100.0	96.0	511.0	1.8	0.3	96.0	8.7	0.0	49.1	52.5	21.1	0.0	0.0	1.0	0.0	100.0	0.0	400.0	4.3	1000.0	0.0	0.0	0.0	6.5	96.0	96.0	10.0	21.0	0.0	25.0	26.0	15.0	10.0	1.2	1.0
2019-12-16 03:20:00	100.0	96.0	517.0	1.8	0.3	96.0	8.7	0.0	49.3	52.6	21.0	0.0	0.0	1.0	0.0	100.0	0.0	400.0	4.3	1000.0	0.0	0.0	0.0	6.5	96.0	96.0	10.0	21.0	0.0	25.0	26.0	15.0	10.0	1.2	1.0
2019-12-16 03:25:00	100.0	96.0	509.0	2.0	0.3	96.0	8.7	0.0	49.3	52.6	21.1	0.0	0.0	1.0	0.0	100.0	0.0	400.0	4.3	1000.0	0.0	0.0	0.0	6.5	96.0	96.0	10.0	21.0	0.0	25.0	26.0	17.0	10.0	1.2	1.0
2019-12-16 03:30:00	100.0	96.0	515.0	2.0	0.3	96.0	8.7	0.0	49.4	52.5	21.1	0.0	0.0	1.0	0.0	100.0	0.0	400.0	4.3	1000.0	0.0	0.0	0.0	6.5	96.0	96.0	10.0	21.0	0.0	25.0	26.0	17.0	10.0	1.2	1.0
2019-12-16 03:35:00	100.0	96.0	513.0	2.3	0.3	96.0	8.7	0.0	49.3	52.4	21.0	0.0	0.0	1.0	0.0	100.0	0.0001	400.0	4.3	1000.0	0.0	0.0	0.0	6.5	96.0	96.0	10.0	21.0	0.0	25.0	26.0	19.0	10.0	1.2	1.0
2019-12-16 03:40:00	100.0	96.0	528.0	2.3	0.3	96.0	8.7	0.0	49.0	52.5	21.1	0.0	0.0	1.0	0.0	100.0	0.0002	400.0	4.3	1000.0	0.0	0.0	0.0	6.5	96.0	96.0	10.0	21.0	0.0	25.0	26.0	19.0	10.0	1.2	1.0
2019-12-16 03:45:00	100.0	96.0	520.0	2.5	0.3	96.0	8.7	0.0	48.9	52.5	21.1	0.0	0.0	1.0	0.0	100.0	0.0002	400.0	4.3	1000.0	0.0	0.0	0.0	6.5	96.0	96.0	10.0	21.0	0.0	25.0	26.0	21.0	10.0	1.2	1.0
2019-12-16 03:50:00	100.0	96.0	525.0	2.5	0.3	96.0	8.7	0.0	48.7	52.7	21.1	0.0	0.0	1.0	0.0	100.0	0.0002	400.0	4.3	1000.0	0.0	0.0	0.0	6.5	96.0	96.0	10.0	21.0	0.0	25.0	26.0	21.0	10.0	1.2	1.0
2019-12-16 03:55:00	100.0	96.0	532.0	2.8	0.3	96.0	8.7	0.0	48.4	52.8	21.1	0.0	0.0	1.0	0.0	100.0	0.0001	400.0	4.3	1000.0	0.0	0.0	0.0	6.5	96.0	96.0	10.0	21.0	0.0	25.0	26.0	23.0	10.0	1.2	1.0
2019-12-16 04:00:00	100.0	96.0	525.0	2.8	0.3	96.0	8.6	0.0	48.2	52.8	21.0	0.0	0.0	1.0	0.0	100.0	0.0001	400.0	4.3	1000.0	0.0	0.0	0.0	6.5	96.0	96.0	10.0	21.0	0.0	25.0	26.0	23.0	10.0	1.2	1.0
2019-12-16 04:05:00	100.0	96.0	500.0	3.0	0.3	96.0	8.6	0.0	48.6	52.9	21.0	0.0	0.0	1.0	0.0	100.0	0.0002	400.0	4.3	1000.0	0.0	0.0	0.0	6.5	96.0	96.0	10.0	21.0	0.0	25.0	26.0	25.0	10.0	1.2	1.0
2019-12-16 04:10:00	100.0	96.0	528.0	3.0	0.3	96.0	8.7	0.0	49.2	52.9	21.1	0.0	0.0	1.0	0.0	100.0	0.0002	400.0	4.3	1000.0	0.0	0.0	0.0	6.5	96.0	96.0	10.0	21.0	0.0	25.0	26.0	25.0	10.0	1.2	1.0
2019-12-16 04:15:00	100.0	96.0	511.0	3.2	0.3	96.0	8.6	0.0	49.9	52.9	21.0	0.0	0.0	1.0	0.0	100.0	0.0003	400.0	4.3	1000.0	0.0	0.0	0.0	6.5	96.0	96.0	10.0	21.0	0.0	25.0	26.0	27.0	10.0	1.2	1.0
2019-12-16 04:20:00	100.0	96.0	540.0	3.2	0.3	96.0	8.7	0.0	50.2	52.9	21.1	0.0	0.0	1.0	0.0	100.0	0.0002	400.0	4.3	1000.0	0.0	0.0	0.0	6.5	96.0	96.0	10.0	21.0	0.0	25.0	26.0	27.0	10.0	1.2	1.0
2019-12-16 04:25:00	100.0	96.0	515.0	3.5	0.3	96.0	8.7	0.0	50.2	52.8	21.1	0.0	0.0	1.0	0.0	100.0	0.0001	400.0	4.3	1000.0	0.0	0.0	0.0	6.5	96.0	96.0	10.0	21.0	0.0	25.0	26.0	29.0	10.0	1.2	1.0
2019-12-16 04:30:00	100.0	96.0	527.0	3.5	0.3	96.0	8.8	0.0	50.2	52.7	21.2	0.0	0.0	1.0	0.0	100.0	0.0	400.0	4.3	1000.0	0.0	0.0	0.0	6.5	96.0	96.0	10.0	21.0	0.0	25.0	26.0	29.0	10.0	1.2	1.0
2019-12-16 04:35:00	100.0	96.0	511.0	3.7	0.3	96.0	8.8	0.0	50.1	52.6	21.2	0.0	0.0	1.0	0.0	100.0	0.0	400.0	4.3	1000.0	0.0	0.0	0.0	6.5	96.0	96.0	10.0	21.0	0.0	25.0	26.0	31.0	10.0	1.2	1.0
2019-12-16 04:40:00	100.0	96.0	511.0	3.7	0.3	96.0	8.8	0.0	49.8	52.6	21.2	0.0	0.0	1.0	0.0	100.0	0.0	400.0	4.3	1000.0	0.0	0.0	0.0	6.5	96.0	96.0	10.0	21.0	0.0	25.0	26.0	31.0	10.0	1.2	1.0
2019-12-16 04:45:00	100.0	96.0	527.0	4.0	0.3	96.0	8.8	0.0	50.1	52.6	21.2	0.0	0.0	1.0	0.0	100.0	0.0	400.0	4.3	1000.0	0.0	0.0	0.0	6.5	96.0	96.0	10.0	21.0	0.0	25.0	26.0	33.0	10.0	1.2	1.0
2019-12-16 04:50:00	100.0	96.0	521.0	4.0	0.3	96.0	8.7	0.0	50.2	52.6	21.1	0.0	0.0	1.0	0.0	100.0	0.0001	400.0	4.3	1000.0	0.0	0.0	0.0	6.5	96.0	96.0	10.0	21.0	0.0	25.0	26.0	33.0	10.0	1.2	1.0
2019-12-16 04:55:00	100.0	96.0	524.0	4.2	0.3	96.0	8.8	0.0	50.4	52.6	21.2	0.0	0.0	1.0	0.0	100.0	0.0001	400.0	4.3	1000.0	0.0	0.0	0.0	6.5	96.0	96.0	10.0	21.0	0.0	25.0	26.0	35.0	10.0	1.2	1.0
2019-12-16 05:00:00	100.0	96.0	502.0	4.2	0.3	96.0	8.8	0.0	50.5	52.5	21.2	0.0	0.0	1.0	0.0	100.0	0.0001	400.0	4.3	1000.0	0.0	0.0	0.0	6.5	96.0	96.0	10.0	21.0	0.0	25.0	26.0	35.0	10.0	1.2	1.0
2019-12-16 05:05:00	100.0	96.0	532.0	4.4	0.3	96.0	8.8	0.0	50.6	52.4	21.2	0.0	0.0	0.0	0.0	100.0	0.0001	400.0	4.3	1000.0	0.0	0.0	0.0	6.5	96.0	96.0	10.0	21.0	0.0	25.0	26.0	37.0	10.0	1.2	1.0
2019-12-16 05:10:00	100.0	96.0	508.0	4.4	0.3	96.0	8.9	0.0	50.2	52.3	21.3	0.0	0.0	1.0	0.0	100.0	0.0002	400.0	4.3	1000.0	0.0	0.0	0.0	6.5	96.0	96.0	10.0	21.0	0.0	25.0	26.0	37.0	10.0	1.2	1.0
2019-12-16 05:15:00	100.0	96.0	524.0	4.7	0.3	96.0	8.9	0.0	50.0	52.4	21.3	0.0	0.0	1.0	0.0	100.0	0.0002	400.0	4.3	1000.0	0.0	0.0	0.0	6.5	96.0	96.0	10.0	21.0	0.0	25.0	26.0	39.0	10.0	1.2	1.0
2019-12-16 05:20:00	100.0	96.0	532.0	4.7	0.3	96.0	8.9	0.0	49.4	52.4	21.3	0.0	0.0	1.0	0.0	100.0	0.0001	400.0	4.3	1000.0	0.0	0.0	0.0	6.5	96.0	96.0	10.0	21.0	0.0	25.0	26.0	39.0	10.0	1.2	1.0
2019-12-16 05:25:00	100.0	96.0	523.0	4.9	0.3	96.0	8.8	0.0	49.0	52.5	21.2	0.0	0.0	1.0	0.0	100.0	0.0001	400.0	4.3	1000.0	0.0	0.0	0.0	6.5	96.0	96.0	10.0	21.0	0.0	25.0	26.0	41.0	10.0	1.2	1.0
2019-12-16 05:30:00	100.0	96.0	507.0	4.9	0.3	96.0	8.8	0.0	48.7	52.6	21.2	0.0	0.0	1.0	0.0	100.0	0.0	400.0	4.3	1000.0	0.0	0.0	0.0	6.5	96.0	96.0	10.0	21.0	0.0	25.0	26.0	41.0	10.0	1.2	1.0
2019-12-16 05:35:00	100.0	96.0	511.0	5.2	0.3	96.0	8.7	0.0	48.4	52.8	21.2	0.0	0.0	1.0	0.0	100.0	0.0	400.0	4.3	1000.0	0.0	0.0	0.0	6.5	96.0	96.0	10.0	21.0	0.0	25.0	26.0	43.0	10.0	1.2	1.0
2019-12-16 05:40:00	100.0	96.0	503.0	5.2	0.3	96.0	8.6	0.0	48.1	53.1	21.1	0.0	0.0	1.0	0.0	100.0	0.0	400.0	4.3	1000.0	0.0	0.0	0.0	6.5	96.0	96.0	10.0	21.0	0.0	25.0	26.0	43.0	10.0	1.2	1.0
2019-12-16 05:45:00	100.0	96.0	516.0	5.4	0.3	96.0	8.6	0.0	48.2	53.1	21.0	0.0	0.0	1.0	0.0	100.0	0.0	400.0	4.3	1000.0	0.0	0.0	0.0	6.5	96.0	96.0	10.0	21.0	0.0	25.0	26.0	45.0	10.0	1.2	1.0
2019-12-16 05:50:00	100.0	96.0	522.0	5.4	0.3	96.0	8.6	0.0	48.6	53.2	21.0	0.0	0.0	1.0	0.0	100.0	0.0001	400.0	4.3	1000.0	0.0	0.0	0.0	6.5	96.0	96.0	10.0	21.0	0.0	25.0	26.0	45.0	10.0	1.2	1.0
2019-12-16 05:55:00	100.0	96.0	530.0	5.6	0.3	96.0	8.5	0.0	48.8	53.3	21.0	0.0	0.0	1.0	0.0	100.0	0.0002	400.0	4.3	1000.0	0.0	0.0	0.0	6.5	96.0	96.0	10.0	21.0	0.0	25.0	26.0	47.0	10.0	1.2	1.0
2019-12-16 06:00:00	100.0	96.0	514.0	5.6	0.3	96.0	8.5	0.0	49.1	53.3	21.0	0.0	0.0	1.0	0.0	100.0	0.0004	400.0	4.3	1000.0	0.0	0.0	0.0	6.5	96.0	96.0	10.0	21.0	0.0	25.0	26.0	47.0	10.0	1.2	1.0
2019-12-16 06:05:00	100.0	96.0	522.0	5.9	0.3	96.0	8.6	0.0	49.4	53.2	21.0	0.0	0.0	1.0	0.0	100.0	0.0004	400.0	4.3	1000.0	0.0	0.0	0.0	6.5	96.0	96.0	10.0	21.0	0.0	25.0	26.0	49.0	10.0	1.2	1.0
2019-12-16 06:10:00	100.0	96.0	520.0	5.9	0.3	96.0	8.6	0.0	49.4	53.2	21.0	0.0	0.0	1.0	0.0	100.0	0.0004	400.0	4.3	1000.0	0.0	0.0	0.0	6.5	96.0	96.0	10.0	21.0	0.0	25.0	26.0	49.0	10.0	1.2	1.0
2019-12-16 06:15:00	100.0	96.0	537.0	6.1	0.3	96.0	8.6	0.0	49.7	53.1	21.0	0.0	0.0	1.0	0.0	100.0	0.0005	400.0	4.3	1000.0	0.0	0.0	0.0	6.5	96.0	96.0	10.0	21.0	0.0	25.0	26.0	51.0	10.0	1.2	1.0
2019-12-16 06:20:00	100.0	96.0	525.0	6.1	0.3	96.0	8.6	0.0	49.8	53.0	21.0	0.0	0.0	1.0	0.0	100.0	0.0003	400.0	4.3	1000.0	0.0	0.0	0.0	6.5	96.0	96.0	10.0	21.0	0.0	25.0	26.0	51.0	10.0	1.2	1.0
2019-12-16 06:25:00	100.0	96.0	515.0	6.4	0.3	96.0	8.6	0.0	49.8	52.9	21.0	0.0	0.0	1.0	0.0	100.0	0.0002	400.0	4.3	1000.0	0.0	0.0	0.0	6.5	96.0	96.0	10.0	21.0	0.0	25.0	26.0	53.0	10.0	1.2	1.0
2019-12-16 06:30:00	100.0	96.0	517.0	6.4	0.3	96.0	8.7	0.0	50.1	52.9	21.1	0.0	0.0	1.0	0.0	100.0	0.0	400.0	4.3	1000.0	0.0	0.0	0.0	6.5	96.0	96.0	10.0	21.0	0.0	25.0	26.0	53.0	10.0	1.2	1.0
2019-12-16 06:35:00	100.0	96.0	516.0	6.6	0.3	96.0	8.7	0.0	50.2	52.9	21.1	0.0	0.0	1.0	0.0	100.0	0.0	400.0	4.3	1000.0	0.0	0.0	0.0	6.5	96.0	96.0	10.0	21.0	0.0	25.0	26.0	55.0	10.0	1.2	1.0
2019-12-16 06:40:00	100.0	96.0	508.0	6.6	0.3	96.0	8.6	0.0	50.2	52.8	21.0	0.0	0.0	1.0	0.0	100.0	0.0	400.0	4.3	1000.0	0.0	0.0	0.0	6.5	96.0	96.0	10.0	21.0	0.0	25.0	26.0	55.0	10.0	1.2	1.0
2019-12-16 06:45:00	100.0	96.0	526.0	6.8	0.3	96.0	8.7	0.0	50.3	52.7	21.1	0.0	0.0	1.0	0.0	100.0	0.0	400.0	4.3	1000.0	0.0	0.0	0.0	6.5	96.0	96.0	10.0	21.0	0.0	25.0	26.0	57.0	10.0	1.2	1.0
2019-12-16 06:50:00	100.0	96.0	514.0	6.8	0.3	96.0	8.8	0.0	50.2	52.7	21.2	0.0	0.0	1.0	0.0	100.0	0.0001	400.0	4.3	1000.0	0.0	0.0	0.0	6.5	96.0	96.0	10.0	21.0	0.0	25.0	26.0	57.0	10.0	1.2	1.0
2019-12-16 06:55:00	100.0	96.0	525.0	7.1	0.3	96.0	8.8	0.0	48.7	52.6	21.2	0.0	0.0	1.0	0.0	100.0	0.0002	400.0	4.3	1000.0	0.0	0.0	0.0	6.5	96.0	96.0	10.0	21.0	0.0	25.0	26.0	59.0	10.0	1.2	1.0
2019-12-16 07:00:00	100.0	96.0	528.0	7.1	0.3	96.0	8.8	0.0	47.1	52.7	21.2	0.0	0.0	1.0	0.0	100.0	0.0003	400.0	4.3	1000.0	0.0	0.0	0.0	6.5	96.0	96.0	10.0	21.0	0.0	25.0	26.0	59.0	10.0	1.2	1.0
2019-12-16 07:05:00	100.0	96.0	523.0	7.3	0.3	96.0	8.6	0.0	47.1	53.1	21.1	0.0	0.0	1.0	0.0	100.0	0.0004	400.0	4.3	1000.0	0.0	0.0	0.0	6.5	96.0	96.0	10.0	21.0	0.0	25.0	26.0	61.0	10.0	1.2	1.0
2019-12-16 07:10:00	100.0	96.0	524.0	7.3	0.3	96.0	8.5	0.0	46.9	53.4	21.0	0.0	0.0	1.0	0.0	100.0	0.0006	400.0	4.3	1000.0	0.0	0.0	0.0	6.5	96.0	96.0	10.0	21.0	0.0	25.0	26.0	61.0	10.0	1.2	1.0
2019-12-16 07:15:00	100.0	96.0	525.0	7.6	0.3	96.0	8.5	0.0	46.9	53.6	21.0	0.0	0.0	1.0	0.0	100.0	0.0008	400.0	4.3	1000.0	0.0	0.0	0.0	6.5	96.0	96.0	10.0	21.0	0.0	25.0	26.0	63.0	10.0	1.2	1.0
2019-12-16 07:20:00	100.0	96.0	565.0	7.6	0.3	96.0	8.5	0.0	47.2	53.8	21.0	0.0	0.0	1.0	0.0	100.0	0.0005	400.0	4.3	1000.0	0.0	0.0	0.0	6.5	96.0	96.0	10.0	21.0	0.0	25.0	26.0	63.0	10.0	1.2	1.0
2019-12-16 07:25:00	100.0	96.0	525.0	7.8	0.3	96.0	8.4	0.0	47.5	53.9	21.0	0.0	0.0	1.0	0.0	100.0	0.0003	400.0	4.3	1000.0	0.0	0.0	0.0	6.5	96.0	96.0	10.0	21.0	0.0	25.0	26.0	65.0	10.0	1.2	1.0
2019-12-16 07:30:00	100.0	96.0	549.0	7.8	0.3	96.0	8.4	0.0	47.7	54.0	21.0	0.0	0.0	1.0	0.0	100.0	0.0001	400.0	4.3	1000.0	0.0	0.0	0.0	6.5	96.0	96.0	10.0	21.0	0.0	25.0	26.0	65.0	10.0	1.2	1.0
2019-12-16 07:35:00	100.0	96.0	505.0	8.0	0.3	96.0	8.4	0.0	47.9	54.0	21.0	0.0	0.0	1.0	0.0	100.0	0.0	400.0	4.3	1000.0	0.0	0.0	0.0	6.5	96.0	96.0	10.0	21.0	0.0	25.0	26.0	67.0	10.0	1.2	1.0
2019-12-16 07:40:00	100.0	96.0	542.0	8.0	0.3	96.0	8.5	0.0	48.3	54.0	21.1	0.0	0.0	1.0	0.0	100.0	0.0	400.0	4.3	1000.0	0.0	0.0	0.0	6.5	96.0	96.0	10.0	21.0	0.0	25.0	26.0	67.0	10.0	1.2	1.0
2019-12-16 07:45:00	100.0	96.0	514.0	8.3	0.3	96.0	8.4	0.0	48.9	54.1	21.0	0.0	0.0	1.0	0.0	100.0	0.0	400.0	4.3	1000.0	0.0	0.0	0.0	6.5	96.0	96.0	10.0	21.0	0.0	25.0	26.0	69.0	10.0	1.2	1.0
2019-12-16 07:50:00	100.0	96.0	513.0	8.3	0.3	96.0	8.5	0.0	49.1	54.0	21.1	0.0	0.0	1.0	0.0	100.0	0.0002	400.0	4.3	1000.0	0.0	0.0	0.0	6.5	96.0	96.0	10.0	21.0	0.0	25.0	26.0	69.0	10.0	1.2	1.0
2019-12-16 07:55:00	100.0	96.0	537.0	8.5	0.3	96.0	8.5	0.0	49.2	54.0	21.2	0.0	0.0	1.0	0.0	100.0	0.0004	400.0	4.3	1000.0	0.0	0.0	0.0	6.5	96.0	96.0	10.0	21.0	0.0	25.0	26.0	71.0	10.0	1.2	1.0
2019-12-16 08:00:00	100.0	96.0	556.0	8.5	0.3	96.0	8.5	0.0	49.0	53.9	21.2	0.0	0.0	1.0	0.0	100.0	0.0006	400.0	4.3	1000.0	0.0	0.0	0.0	6.5	96.0	96.0	10.0	21.0	0.0	25.0	26.0	71.0	10.0	1.2	1.0
2019-12-16 08:05:00	100.0	96.0	533.0	8.8	0.3	96.0	8.5	0.0	48.8	53.9	21.2	0.0	0.0	1.0	0.0	100.0	0.0006	400.0	4.3	1000.0	0.0	0.0	0.0	6.5	96.0	96.0	10.0	21.0	0.0	25.0	26.0	73.0	10.0	1.2	1.0
2019-12-16 08:10:00	100.0	96.0	567.0	8.8	0.3	96.0	8.5	0.0	48.7	53.9	21.2	0.0	0.0	1.0	0.0	100.0	0.0005	400.0	4.3	1000.0	0.0	0.0	0.0	6.5	96.0	96.0	10.0	21.0	0.0	25.0	26.0	73.0	10.0	1.2	1.0
2019-12-16 08:15:00	100.0	96.0	525.0	9.0	0.3	96.0	8.5	0.0	48.4	54.0	21.2	0.0	0.0	1.0	0.0	100.0	0.0005	400.0	4.3	1000.0	0.0	0.0	0.0	6.5	96.0	96.0	10.0	21.0	0.0	25.0	26.0	75.0	10.0	1.2	1.0
2019-12-16 08:20:00	100.0	96.0	536.0	9.0	0.3	96.0	8.4	0.0	48.2	54.1	21.1	0.0	0.0	1.0	0.0	100.0	0.0006	400.0	4.3	1000.0	0.0	0.0	0.0	6.5	96.0	96.0	10.0	21.0	0.0	25.0	26.0	75.0	10.0	1.2	1.0
2019-12-16 08:25:00	100.0	96.0	572.0	9.2	0.3	96.0	8.4	0.0	48.3	54.3	21.1	0.0	0.0	1.0	0.0	100.0	0.0007	600.0	4.3	1000.0	0.0	0.0	0.0	6.5	96.0	96.0	10.0	21.0	0.0	25.0	26.0	77.0	10.0	1.2	1.0
2019-12-16 08:30:00	100.0	96.0	530.0	9.2	0.3	96.0	8.5	0.0	48.2	54.3	21.2	0.0	0.0	1.0	0.0	100.0	0.0008	600.0	4.3	1000.0	0.0	0.0	0.0	6.5	96.0	96.0	10.0	21.0	0.0	25.0	26.0	77.0	10.0	1.2	1.0
2019-12-16 08:35:00	100.0	96.0	567.0	9.5	0.3	96.0	8.5	0.0	48.2	54.3	21.2	0.0	0.0	1.0	0.0	100.0	0.0005	600.0	4.3	1000.0	0.0	0.0	0.0	6.5	96.0	96.0	10.0	21.0	0.0	25.0	26.0	79.0	10.0	1.2	1.0
2019-12-16 08:40:00	100.0	96.0	536.0	9.5	0.3	96.0	8.5	0.0	48.2	54.0	21.2	0.0	0.0	1.0	0.0	100.0	0.0003	600.0	4.3	1000.0	0.0	0.0	0.0	6.5	96.0	96.0	10.0	21.0	0.0	25.0	26.0	79.0	10.0	1.2	1.0
2019-12-16 08:45:00	100.0	96.0	536.0	9.7	0.3	96.0	8.6	0.0	47.8	53.8	21.3	0.0	0.0	1.0	0.0	100.0	0.0	600.0	4.3	1000.0	0.0	0.0	0.0	6.5	96.0	96.0	10.0	21.0	0.0	25.0	26.0	81.0	10.0	1.2	1.0
2019-12-16 08:50:00	100.0	96.0	546.0	9.7	0.3	96.0	8.7	0.0	46.5	53.7	21.4	0.0	0.0	1.0	0.0	100.0	0.0001	600.0	4.3	1000.0	0.0	0.0	0.0	6.5	96.0	96.0	10.0	21.0	0.0	25.0	26.0	81.0	10.0	1.2	1.0
2019-12-16 08:55:00	100.0	93.0	561.0	10.0	0.3	96.0	8.7	27.5	45.1	53.8	21.4	0.0	0.0	1.0	0.0	100.0	0.0001	600.0	4.3	1000.0	0.0	0.0	0.0	6.5	96.0	96.0	10.0	21.0	0.0	25.0	26.0	83.0	10.0	1.2	1.0
2019-12-16 09:00:00	100.0	90.0	532.0	10.0	0.3	96.0	8.9	32.2	52.4	53.2	21.7	0.0	0.0	1.0	0.0	100.0	0.0002	600.0	4.3	1000.0	0.0	0.0	0.0	6.5	96.0	96.0	10.0	21.0	0.0	25.0	26.0	83.0	10.0	1.2	1.0
2019-12-16 09:05:00	100.0	87.0	558.0	10.2	0.3	96.0	9.6	0.0	52.0	51.8	22.4	111.0	111.0	1.0	0.0	100.0	0.0001	600.0	4.3	1000.0	0.0	0.0	0.0	6.5	96.0	96.0	10.0	21.0	0.0	25.0	26.0	85.0	10.0	1.2	1.0
2019-12-16 09:10:00	100.0	67.0	511.0	10.2	0.3	96.0	8.2	0.0	50.1	57.5	21.9	112.0	111.0	1.0	0.0	100.0	0.0001	600.0	4.3	1000.0	0.0	0.0	0.0	6.5	96.0	96.0	10.0	21.0	0.0	25.0	26.0	85.0	10.0	1.2	1.0
2019-12-16 09:15:00	100.0	17.0	508.0	10.4	0.3	96.0	8.6	0.0	48.2	56.4	22.3	116.0	111.0	1.0	0.0	100.0	0.0	600.0	4.3	1000.0	0.0	0.0	0.0	6.5	96.0	96.0	10.0	21.0	0.0	25.0	26.0	87.0	10.0	1.2	1.0
2019-12-16 09:20:00	100.0	0.0	534.0	10.4	0.3	96.0	8.9	0.0	46.8	54.9	22.3	122.0	111.0	1.0	0.0	100.0	0.0001	600.0	4.3	1000.0	0.0	0.0	0.0	6.5	96.0	96.0	10.0	21.0	0.0	25.0	26.0	87.0	10.0	1.2	1.0
2019-12-16 09:25:00	100.0	0.0	550.0	10.7	0.3	96.0	9.2	0.0	45.1	53.7	22.4	121.0	111.0	1.0	0.0	100.0	0.0001	600.0	4.3	1000.0	0.0	0.0	0.0	6.5	96.0	96.0	10.0	21.0	0.0	25.0	26.0	89.0	10.0	1.2	1.0
2019-12-16 09:30:00	100.0	0.0	536.0	10.7	0.3	96.0	9.3	0.0	44.0	52.7	22.3	122.0	111.0	1.0	0.0	100.0	0.0002	600.0	4.3	1000.0	0.0	0.0	0.0	6.5	96.0	96.0	10.0	21.0	0.0	25.0	26.0	89.0	10.0	1.2	1.0
2019-12-16 09:35:00	100.0	0.0	564.0	10.9	0.3	96.0	8.8	0.0	42.6	54.5	22.0	126.0	111.0	1.0	0.0	100.0	0.0001	600.0	4.3	1000.0	0.0	0.0	0.0	6.5	96.0	96.0	10.0	21.0	0.0	25.0	26.0	91.0	10.0	1.2	1.0
2019-12-16 09:40:00	100.0	0.0	539.0	10.9	0.3	96.0	8.8	33.2	41.6	54.5	22.0	127.0	111.0	1.0	0.0	100.0	0.0001	600.0	4.3	1000.0	0.0	0.0	0.0	6.5	96.0	96.0	10.0	21.0	0.0	25.0	26.0	91.0	10.0	1.2	1.0
2019-12-16 09:45:00	100.0	0.0	521.0	11.2	0.3	96.0	9.1	32.4	53.3	53.9	22.3	128.0	111.0	1.0	0.0	100.0	0.0	600.0	4.3	1000.0	0.0	0.0	0.0	6.5	96.0	96.0	10.0	21.0	0.0	25.0	26.0	93.0	10.0	1.2	1.0
2019-12-16 09:50:00	100.0	0.0	536.0	11.2	0.3	96.0	9.4	0.0	52.8	53.2	22.7	128.0	111.0	1.0	0.0	100.0	0.0001	600.0	4.3	1000.0	0.0	0.0	0.0	6.5	96.0	96.0	10.0	21.0	0.0	25.0	26.0	93.0	10.0	1.2	1.0
2019-12-16 09:55:00	100.0	0.0	550.0	11.4	0.3	96.0	8.7	0.0	50.7	56.4	22.4	134.0	111.0	1.0	0.0	100.0	0.0002	600.0	4.3	1000.0	0.0	0.0	0.0	6.5	96.0	96.0	10.0	21.0	0.0	25.0	26.0	95.0	10.0	1.2	1.0
2019-12-16 10:00:00	100.0	0.0	558.0	11.4	0.3	96.0	9.3	0.0	49.0	54.9	23.0	136.0	111.0	1.0	0.0	100.0	0.0003	600.0	4.3	1000.0	0.0	0.0	0.0	6.5	96.0	96.0	10.0	21.0	0.0	25.0	26.0	95.0	10.0	1.2	1.0
2019-12-16 10:05:00	100.0	0.0	542.0	11.6	0.3	96.0	8.8	0.0	47.5	56.9	22.9	138.0	111.0	1.0	0.0	100.0	0.0004	600.0	4.3	1000.0	0.0	0.0	0.0	6.5	96.0	96.0	10.0	21.0	0.0	25.0	26.0	97.0	10.0	1.2	1.0
2019-12-16 10:10:00	100.0	0.0	568.0	11.6	0.3	96.0	8.3	0.0	46.0	59.2	22.8	139.0	111.0	1.0	0.0	100.0	0.0006	600.0	4.3	1000.0	0.0	0.0	0.0	6.5	96.0	96.0	10.0	21.0	0.0	25.0	26.0	97.0	10.0	1.2	1.0
2019-12-16 10:15:00	100.0	0.0	562.0	11.9	0.3	96.0	8.7	0.0	44.6	58.0	23.1	137.0	111.0	1.0	0.0	100.0	0.0007	600.0	4.3	1000.0	0.0	0.0	0.0	6.5	96.0	96.0	10.0	21.0	0.0	25.0	26.0	99.0	10.0	1.2	1.0
2019-12-16 10:20:00	100.0	0.0	549.0	11.9	0.3	96.0	8.9	0.0	43.3	57.1	23.2	141.0	111.0	1.0	0.0	100.0	0.0005	600.0	4.3	1000.0	0.0	0.0	0.0	6.5	96.0	96.0	10.0	21.0	0.0	25.0	26.0	99.0	10.0	1.2	1.0
2019-12-16 10:25:00	100.0	0.0	560.0	12.1	0.3	96.0	9.0	0.0	42.1	56.5	23.2	140.0	111.0	1.0	0.0	100.0	0.0002	600.0	4.3	1000.0	0.0	0.0	0.0	6.5	96.0	96.0	10.0	21.0	0.0	25.0	26.0	101.0	10.0	1.2	1.0
2019-12-16 10:30:00	100.0	0.0	528.0	12.1	0.3	96.0	9.3	0.0	41.2	55.8	23.4	140.0	111.0	1.0	0.0	100.0	0.0	600.0	4.3	1000.0	0.0	0.0	0.0	6.5	96.0	96.0	10.0	21.0	0.0	25.0	26.0	101.0	10.0	1.2	1.0
2019-12-16 10:35:00	100.0	0.0	530.0	12.4	0.3	96.0	9.1	0.0	39.9	56.3	23.3	138.0	111.0	1.0	0.0	100.0	0.0	600.0	4.3	1000.0	0.0	0.0	0.0	6.5	96.0	96.0	10.0	21.0	0.0	25.0	26.0	103.0	10.0	1.2	1.0
2019-12-16 10:40:00	100.0	0.0	542.0	12.4	0.3	96.0	8.9	0.0	39.1	57.1	23.2	142.0	111.0	1.0	0.0	100.0	0.0	600.0	4.3	1000.0	0.0	0.0	0.0	6.5	96.0	96.0	10.0	21.0	0.0	25.0	26.0	103.0	10.0	1.2	1.0
2019-12-16 10:45:00	100.0	0.0	493.0	12.6	0.3	96.0	8.9	0.0	0.0	57.0	23.1	147.0	111.0	1.0	0.0	100.0	0.0	600.0	4.3	1000.0	0.0	0.0	0.0	6.5	96.0	96.0	10.0	21.0	0.0	25.0	26.0	105.0	10.0	1.2	1.0
2019-12-16 10:50:00	100.0	0.0	506.0	12.6	0.3	96.0	8.9	0.0	0.0	56.9	23.1	149.0	111.0	1.0	0.0	100.0	0.0	600.0	4.3	1000.0	0.0	0.0	0.0	6.5	96.0	96.0	10.0	21.0	0.0	25.0	26.0	105.0	10.0	1.2	1.0
2019-12-16 10:55:00	100.0	0.0	522.0	12.8	0.3	96.0	9.0	0.0	0.0	56.3	23.1	152.0	111.0	1.0	0.0	100.0	0.0	600.0	4.3	1000.0	0.0	0.0	0.0	6.5	96.0	96.0	10.0	21.0	0.0	25.0	26.0	107.0	10.0	1.2	1.0
2019-12-16 11:00:00	100.0	0.0	533.0	12.8	0.3	96.0	9.1	0.0	0.0	55.9	23.1	152.0	111.0	1.0	0.0	100.0	0.0	600.0	4.3	1000.0	0.0	0.0	0.0	6.5	96.0	96.0	10.0	21.0	0.0	25.0	26.0	107.0	10.0	1.2	1.0
2019-12-16 11:05:00	100.0	0.0	506.0	13.1	0.3	96.0	9.2	0.0	0.0	55.3	23.1	159.0	111.0	1.0	0.0	100.0	0.0001	600.0	4.3	1000.0	0.0	0.0	0.0	6.5	96.0	96.0	10.0	21.0	0.0	25.0	26.0	109.0	10.0	1.2	1.0
2019-12-16 11:10:00	100.0	0.0	517.0	13.1	0.3	96.0	9.1	0.0	0.0	55.3	22.9	154.0	111.0	1.0	0.0	100.0	0.0002	600.0	4.3	1000.0	0.0	0.0	0.0	6.5	96.0	96.0	10.0	21.0	0.0	25.0	26.0	109.0	10.0	1.2	1.0
2019-12-16 11:15:00	100.0	0.0	566.0	13.3	0.3	96.0	8.7	0.0	0.0	56.7	22.7	159.0	111.0	1.0	0.0	100.0	0.0002	600.0	4.3	1000.0	0.0	0.0	0.0	6.5	96.0	96.0	10.0	21.0	0.0	25.0	26.0	111.0	10.0	1.2	1.0
2019-12-16 11:20:00	100.0	0.0	515.0	13.3	0.3	96.0	8.8	0.0	0.0	56.5	22.7	162.0	111.0	1.0	0.0	100.0	0.0005	600.0	4.3	1000.0	0.0	0.0	0.0	6.5	96.0	96.0	10.0	21.0	0.0	25.0	26.0	111.0	10.0	1.2	1.0
2019-12-16 11:25:00	100.0	0.0	584.0	13.6	0.3	96.0	8.9	0.0	0.0	56.0	22.7	160.0	111.0	1.0	0.0	100.0	0.0008	600.0	4.3	1000.0	0.0	0.0	0.0	6.5	96.0	96.0	10.0	21.0	0.0	25.0	26.0	113.0	10.0	1.2	1.0
2019-12-16 11:30:00	100.0	0.0	528.0	13.6	0.3	96.0	8.8	0.0	0.0	56.2	22.6	161.0	111.0	1.0	0.0	100.0	0.0011	600.0	4.3	1000.0	0.0	0.0	0.0	6.5	96.0	96.0	10.0	21.0	0.0	25.0	26.0	113.0	10.0	1.2	1.0
2019-12-16 11:35:00	100.0	0.0	545.0	13.8	0.3	96.0	8.7	0.0	0.0	56.5	22.6	162.0	111.0	1.0	0.0	100.0	0.0011	600.0	4.3	1000.0	0.0	0.0	0.0	6.5	96.0	96.0	10.0	21.0	0.0	25.0	26.0	115.0	10.0	1.2	1.0
2019-12-16 11:40:00	100.0	0.0	561.0	13.8	0.3	96.0	8.7	0.0	0.0	56.5	22.6	165.0	111.0	1.0	0.0	100.0	0.0012	600.0	4.3	1000.0	0.0	0.0	0.0	6.5	96.0	96.0	10.0	21.0	0.0	25.0	26.0	115.0	10.0	1.2	1.0
2019-12-16 11:45:00	100.0	0.0	586.0	14.0	0.3	96.0	8.6	0.0	0.0	57.1	22.6	167.0	111.0	1.0	0.0	100.0	0.0012	600.0	4.3	1000.0	0.0	0.0	0.0	6.5	96.0	96.0	10.0	21.0	0.0	25.0	26.0	117.0	10.0	1.2	1.0
2019-12-16 11:50:00	100.0	0.0	567.0	14.0	0.3	96.0	8.3	0.0	0.0	58.3	22.4	176.0	111.0	1.0	0.0	100.0	0.0011	600.0	4.3	1000.0	0.0	0.0	0.0	6.5	96.0	96.0	10.0	21.0	0.0	25.0	26.0	117.0	10.0	1.2	1.0
2019-12-16 11:55:00	100.0	0.0	577.0	14.3	0.3	96.0	8.1	0.0	29.1	58.9	22.3	174.0	111.0	1.0	0.0	100.0	0.001	600.0	4.3	1000.0	0.0	0.0	0.0	6.5	96.0	96.0	10.0	21.0	0.0	25.0	26.0	119.0	10.0	1.2	1.0
2019-12-16 12:00:00	100.0	0.0	579.0	14.3	0.3	96.0	8.0	0.0	30.5	59.4	22.2	163.0	111.0	1.0	0.0	100.0	0.001	600.0	4.3	1000.0	0.0	0.0	0.0	6.5	96.0	96.0	10.0	21.0	0.0	25.0	26.0	119.0	10.0	1.2	1.0
2019-12-16 12:05:00	100.0	0.0	590.0	14.5	0.3	96.0	7.8	0.0	35.7	59.4	21.9	159.0	111.0	1.0	0.0	100.0	0.0009	600.0	4.3	1000.0	0.0	0.0	0.0	6.5	96.0	96.0	10.0	21.0	0.0	25.0	26.0	121.0	10.0	1.2	1.0
2019-12-16 12:10:00	100.0	0.0	569.0	14.5	0.3	96.0	8.1	0.0	39.4	58.2	22.0	156.0	111.0	1.0	0.0	100.0	0.0007	600.0	4.3	1000.0	0.0	0.0	0.0	6.5	96.0	96.0	10.0	21.0	0.0	25.0	26.0	121.0	10.0	1.2	1.0
2019-12-16 12:15:00	100.0	0.0	605.0	14.8	0.3	96.0	8.2	0.0	38.8	58.2	22.3	156.0	111.0	1.0	0.0	100.0	0.0006	600.0	4.3	1000.0	0.0	0.0	0.0	6.5	96.0	96.0	10.0	21.0	0.0	25.0	26.0	123.0	10.0	1.2	1.0
2019-12-16 12:20:00	100.0	0.0	578.0	14.8	0.3	96.0	8.5	0.0	37.7	56.9	22.3	151.0	111.0	1.0	0.0	100.0	0.0004	600.0	4.3	1000.0	0.0	0.0	0.0	6.5	96.0	96.0	10.0	21.0	0.0	25.0	26.0	123.0	10.0	1.2	1.0
2019-12-16 12:25:00	100.0	0.0	571.0	15.0	0.3	96.0	8.4	0.0	36.8	57.2	22.3	157.0	111.0	1.0	0.0	100.0	0.0002	600.0	4.3	1000.0	0.0	0.0	0.0	6.5	96.0	96.0	10.0	21.0	0.0	25.0	26.0	125.0	10.0	1.2	1.0
2019-12-16 12:30:00	100.0	0.0	548.0	15.0	0.3	96.0	8.5	0.0	0.0	57.3	22.4	165.0	111.0	1.0	0.0	100.0	0.0	600.0	4.3	1000.0	0.0	0.0	0.0	6.5	96.0	96.0	10.0	21.0	0.0	25.0	26.0	125.0	10.0	1.2	1.0
2019-12-16 12:35:00	100.0	0.0	531.0	15.2	0.3	96.0	8.5	0.0	0.0	57.4	22.5	166.0	111.0	1.0	0.0	100.0	0.0	600.0	4.3	1000.0	0.0	0.0	0.0	6.5	96.0	96.0	10.0	21.0	0.0	25.0	26.0	127.0	10.0	1.2	1.0
2019-12-16 12:40:00	100.0	0.0	550.0	15.2	0.3	96.0	8.5	0.0	0.0	57.5	22.5	161.0	111.0	1.0	0.0	100.0	0.0	600.0	4.3	1000.0	0.0	0.0	0.0	6.5	96.0	96.0	10.0	21.0	0.0	25.0	26.0	127.0	10.0	1.2	1.0
2019-12-16 12:45:00	100.0	0.0	545.0	15.5	0.3	96.0	8.4	0.0	0.0	58.1	22.5	155.0	111.0	1.0	0.0	100.0	0.0	600.0	4.3	1000.0	0.0	0.0	0.0	6.5	96.0	96.0	10.0	21.0	0.0	25.0	26.0	129.0	10.0	1.2	1.0
2019-12-16 12:50:00	100.0	0.0	515.0	15.5	0.3	96.0	8.2	0.0	0.0	58.6	22.4	151.0	111.0	1.0	0.0	100.0	0.0	600.0	4.3	1000.0	0.0	0.0	0.0	6.5	96.0	96.0	10.0	21.0	0.0	25.0	26.0	129.0	10.0	1.2	1.0
2019-12-16 12:55:00	100.0	0.0	548.0	15.7	0.3	96.0	8.1	0.0	0.0	59.2	22.4	150.0	111.0	1.0	0.0	100.0	0.0	600.0	4.3	1000.0	0.0	0.0	0.0	6.5	96.0	96.0	10.0	21.0	0.0	25.0	26.0	131.0	10.0	1.2	1.0
2019-12-16 13:00:00	100.0	0.0	560.0	15.7	0.3	96.0	7.9	0.0	0.0	60.0	22.3	151.0	111.0	1.0	0.0	100.0	0.0	600.0	4.3	1000.0	0.0	0.0	0.0	6.5	96.0	96.0	10.0	21.0	0.0	25.0	26.0	131.0	10.0	1.2	1.0
2019-12-16 13:05:00	100.0	0.0	528.0	16.0	0.3	96.0	7.7	0.0	0.0	60.5	22.2	152.0	111.0	1.0	0.0	100.0	0.0002	600.0	4.3	1000.0	0.0	0.0	0.0	6.5	96.0	96.0	10.0	21.0	0.0	25.0	26.0	133.0	10.0	1.2	1.0
2019-12-16 13:10:00	100.0	0.0	545.0	16.0	0.3	96.0	7.7	0.0	0.0	60.8	22.2	152.0	111.0	1.0	0.0	100.0	0.0003	600.0	4.3	1000.0	0.0	0.0	0.0	6.5	96.0	96.0	10.0	21.0	0.0	25.0	26.0	133.0	10.0	1.2	1.0
2019-12-16 13:15:00	100.0	0.0	568.0	16.2	0.3	96.0	7.5	0.0	30.1	61.3	22.1	153.0	111.0	1.0	0.0	100.0	0.0005	600.0	4.3	1000.0	0.0	0.0	0.0	6.5	96.0	96.0	10.0	21.0	0.0	25.0	26.0	135.0	10.0	1.2	1.0
2019-12-16 13:20:00	100.0	0.0	554.0	16.2	0.3	96.0	7.1	0.0	31.5	62.9	21.8	143.0	111.0	1.0	0.0	100.0	0.0008	600.0	2.2	1000.0	0.0	0.0	0.0	6.5	96.0	96.0	10.0	21.0	0.0	25.0	25.0	135.0	1000.0	1.2	1.0
2019-12-16 13:25:00	100.0	0.0	555.0	16.2	0.3	93.0	5.1	0.0	46.5	71.8	20.7	141.0	111.0	1.0	0.0	100.0	0.0012	600.0	2.2	1000.0	0.0	0.0	0.0	6.5	96.0	96.0	10.0	21.0	0.0	25.0	25.0	135.0	1000.0	1.2	1.0
2019-12-16 13:30:00	100.0	0.0	597.0	16.2	0.3	91.0	6.1	0.0	52.2	68.0	21.6	140.0	111.0	1.0	0.0	100.0	0.0015	600.0	2.2	1000.0	0.0	0.0	0.0	6.5	96.0	96.0	10.0	21.0	0.0	25.0	25.0	135.0	1000.0	1.2	1.0
2019-12-16 13:35:00	100.0	0.0	609.0	16.2	0.3	91.0	6.9	0.0	50.3	64.4	22.1	140.0	111.0	1.0	0.0	100.0	0.0014	600.0	2.2	1000.0	0.0	0.0	0.0	6.5	96.0	96.0	10.0	21.0	0.0	25.0	25.0	135.0	1000.0	1.2	1.0
2019-12-16 13:40:00	100.0	0.0	601.0	16.2	0.3	96.0	7.3	0.0	48.8	63.4	22.5	147.0	111.0	1.0	0.0	100.0	0.0012	600.0	2.2	1000.0	0.0	0.0	0.0	6.5	96.0	96.0	10.0	21.0	0.0	25.0	25.0	135.0	1000.0	1.2	1.0
2019-12-16 13:45:00	100.0	0.0	602.0	16.2	0.3	95.0	6.5	0.0	47.0	67.1	22.4	145.0	111.0	1.0	0.0	100.0	0.0011	600.0	2.2	1000.0	0.0	0.0	0.0	6.5	96.0	96.0	10.0	21.0	0.0	25.0	25.0	135.0	1000.0	1.2	1.0
2019-12-16 13:50:00	100.0	0.0	593.0	16.2	0.3	95.0	7.0	0.0	0.0	65.3	22.6	150.0	111.0	1.0	0.0	100.0	0.001	600.0	2.2	1000.0	0.0	0.0	0.0	6.5	96.0	96.0	10.0	21.0	0.0	25.0	25.0	135.0	1000.0	1.2	1.0
2019-12-16 13:55:00	100.0	0.0	609.0	16.2	0.3	96.0	7.4	0.0	0.0	63.8	22.9	157.0	111.0	1.0	0.0	100.0	0.0009	600.0	2.2	1000.0	0.0	0.0	0.0	6.5	96.0	96.0	10.0	21.0	0.0	25.0	25.0	135.0	1000.0	1.2	1.0
2019-12-16 14:00:00	100.0	0.0	586.0	16.2	0.3	94.0	5.9	0.0	0.0	69.8	22.1	150.0	111.0	1.0	0.0	100.0	0.0007	600.0	2.2	1000.0	0.0	0.0	0.0	6.5	96.0	96.0	10.0	21.0	0.0	25.0	25.0	135.0	1000.0	1.2	1.0
2019-12-16 14:05:00	100.0	0.0	614.0	16.2	0.3	94.0	6.1	0.0	0.0	69.1	22.4	143.0	111.0	1.0	0.0	100.0	0.0005	600.0	2.2	1000.0	0.0	0.0	0.0	6.5	96.0	96.0	10.0	21.0	0.0	25.0	25.0	135.0	1000.0	1.2	1.0
2019-12-16 14:10:00	100.0	0.0	583.0	16.2	0.3	91.0	6.6	0.0	0.0	66.8	22.4	141.0	111.0	1.0	0.0	100.0	0.0003	600.0	2.2	1000.0	0.0	0.0	0.0	6.5	96.0	96.0	10.0	21.0	0.0	25.0	25.0	135.0	1000.0	1.2	1.0
2019-12-16 14:15:00	100.0	0.0	603.0	16.2	0.3	94.0	6.8	0.0	0.0	65.8	22.4	133.0	111.0	1.0	0.0	100.0	0.0	600.0	2.2	1000.0	0.0	0.0	0.0	6.5	96.0	96.0	10.0	21.0	0.0	25.0	25.0	135.0	1000.0	1.2	1.0
2019-12-16 14:20:00	100.0	0.0	579.0	16.2	0.3	95.0	6.9	0.0	0.0	65.3	22.5	155.0	136.0	1.0	0.0	100.0	0.0001	600.0	2.2	500.0	0.0	350.0	350.0	6.5	96.0	96.0	10.0	21.0	0.0	25.0	25.0	135.0	1000.0	1.2	1.0
2019-12-16 14:25:00	100.0	0.0	590.0	16.2	0.3	96.0	7.1	0.0	0.0	64.6	22.5	182.0	160.0	1.0	0.0	100.0	0.0002	600.0	2.2	0.0	0.0	700.0	700.0	6.5	96.0	96.0	10.0	21.0	0.0	25.0	25.0	135.0	1000.0	1.2	1.0
2019-12-16 14:30:00	100.0	0.0	595.0	16.2	0.3	96.0	7.1	0.0	0.0	64.4	22.6	179.0	160.0	1.0	0.0	100.0	0.0002	600.0	2.2	0.0	0.0	700.0	700.0	6.5	96.0	96.0	10.0	21.0	0.0	25.0	25.0	135.0	1000.0	1.2	1.0
2019-12-16 14:35:00	100.0	0.0	572.0	16.2	0.3	96.0	6.8	0.0	0.0	65.9	22.6	181.0	160.0	1.0	0.0	100.0	0.0002	600.0	2.2	0.0	0.0	700.0	700.0	6.5	96.0	96.0	10.0	21.0	0.0	25.0	25.0	135.0	1000.0	1.2	1.0
2019-12-16 14:40:00	100.0	0.0	571.0	16.2	0.3	95.0	7.0	0.0	0.0	65.1	22.7	179.0	160.0	1.0	0.0	100.0	0.0001	600.0	2.2	0.0	0.0	700.0	700.0	6.5	96.0	96.0	10.0	21.0	0.0	25.0	25.0	135.0	1000.0	1.2	1.0
2019-12-16 14:45:00	100.0	0.0	538.0	16.2	0.3	96.0	7.2	0.0	0.0	64.3	22.6	131.0	111.0	1.0	0.0	100.0	0.0	600.0	2.2	1000.0	0.0	0.0	0.0	6.5	96.0	96.0	10.0	21.0	0.0	25.0	25.0	135.0	1000.0	1.2	1.0
2019-12-16 14:50:00	100.0	0.0	550.0	16.2	0.3	96.0	6.9	0.0	0.0	65.4	22.4	132.0	111.0	1.0	0.0	100.0	0.0	600.0	2.2	1000.0	0.0	0.0	0.0	6.5	96.0	96.0	10.0	21.0	0.0	25.0	25.0	135.0	1000.0	1.2	1.0
2019-12-16 14:55:00	100.0	0.0	569.0	16.2	0.3	96.0	6.8	0.0	0.0	65.4	22.3	130.0	111.0	1.0	0.0	100.0	0.0	600.0	2.2	1000.0	0.0	0.0	0.0	6.5	96.0	96.0	10.0	21.0	0.0	25.0	25.0	135.0	1000.0	1.2	1.0
2019-12-16 15:00:00	100.0	0.0	548.0	16.2	0.3	96.0	6.8	0.0	33.3	65.2	22.1	125.0	111.0	1.0	0.0	100.0	0.0	600.0	2.2	1000.0	0.0	0.0	0.0	6.5	96.0	96.0	10.0	21.0	0.0	25.0	25.0	135.0	1000.0	1.2	1.0
2019-12-16 15:05:00	100.0	0.0	561.0	16.2	0.3	96.0	6.7	0.0	32.4	65.2	21.9	127.0	111.0	1.0	0.0	100.0	0.0001	600.0	2.2	1000.0	0.0	0.0	0.0	6.5	96.0	96.0	10.0	21.0	0.0	25.0	25.0	135.0	1000.0	1.2	1.0
2019-12-16 15:10:00	100.0	0.0	570.0	16.2	0.3	96.0	6.7	0.0	35.1	64.9	21.8	131.0	111.0	1.0	0.0	100.0	0.0001	600.0	2.2	1000.0	0.0	0.0	0.0	6.5	96.0	96.0	10.0	21.0	0.0	25.0	25.0	135.0	1000.0	1.2	1.0
2019-12-16 15:15:00	100.0	0.0	565.0	16.2	0.3	96.0	6.8	0.0	34.6	64.4	21.8	130.0	111.0	1.0	0.0	100.0	0.0002	600.0	2.2	1000.0	0.0	0.0	0.0	6.5	96.0	96.0	10.0	21.0	0.0	25.0	25.0	135.0	1000.0	1.2	1.0
2019-12-16 15:20:00	100.0	0.0	558.0	16.2	0.3	96.0	6.9	0.0	33.8	64.1	21.9	128.0	111.0	1.0	0.0	100.0	0.0001	600.0	2.2	1000.0	0.0	0.0	0.0	6.5	96.0	96.0	10.0	21.0	0.0	25.0	25.0	135.0	1000.0	1.2	1.0
2019-12-16 15:25:00	100.0	0.0	551.0	16.2	0.3	96.0	7.1	0.0	33.2	63.3	22.1	128.0	111.0	1.0	0.0	100.0	0.0001	600.0	2.2	1000.0	0.0	0.0	0.0	6.5	96.0	96.0	10.0	21.0	0.0	25.0	25.0	135.0	1000.0	1.2	1.0
2019-12-16 15:30:00	100.0	0.0	554.0	16.2	0.3	96.0	6.9	0.0	32.5	64.1	21.8	127.0	111.0	1.0	0.0	100.0	0.0	600.0	2.2	1000.0	0.0	0.0	0.0	6.5	96.0	96.0	10.0	21.0	0.0	25.0	25.0	135.0	1000.0	1.2	1.0
2019-12-16 15:35:00	100.0	0.0	558.0	16.2	0.3	96.0	6.8	0.0	31.9	64.5	21.8	128.0	111.0	1.0	0.0	100.0	0.0001	600.0	2.2	1000.0	0.0	0.0	0.0	6.5	96.0	96.0	10.0	21.0	0.0	25.0	25.0	135.0	1000.0	1.2	1.0
2019-12-16 15:40:00	100.0	0.0	562.0	16.2	0.3	96.0	6.7	0.0	31.3	64.7	21.7	122.0	111.0	1.0	0.0	100.0	0.0002	600.0	2.2	1000.0	0.0	0.0	0.0	6.5	96.0	96.0	10.0	21.0	0.0	25.0	25.0	135.0	1000.0	1.2	1.0
2019-12-16 15:45:00	100.0	0.0	538.0	16.2	0.3	96.0	6.7	0.0	32.9	64.9	21.6	123.0	111.0	1.0	0.0	100.0	0.0003	600.0	2.2	1000.0	0.0	0.0	0.0	6.5	96.0	96.0	10.0	21.0	0.0	25.0	25.0	135.0	1000.0	1.2	1.0
2019-12-16 15:50:00	100.0	0.0	574.0	16.2	0.3	96.0	6.6	0.0	0.0	65.0	21.5	119.0	111.0	1.0	0.0	100.0	0.0005	600.0	2.2	1000.0	0.0	0.0	0.0	6.5	96.0	96.0	10.0	21.0	0.0	25.0	25.0	135.0	1000.0	1.2	1.0
2019-12-16 15:55:00	100.0	0.0	572.0	16.2	0.3	96.0	6.8	0.0	0.0	64.3	21.6	117.0	111.0	1.0	0.0	100.0	0.0006	600.0	2.2	1000.0	0.0	0.0	0.0	6.5	96.0	96.0	10.0	21.0	0.0	25.0	25.0	135.0	1000.0	1.2	1.0
2019-12-16 16:00:00	100.0	0.0	567.0	16.2	0.3	96.0	6.8	0.0	0.0	64.3	21.6	116.0	111.0	1.0	0.0	100.0	0.0008	600.0	2.2	1000.0	0.0	0.0	0.0	6.5	96.0	96.0	10.0	21.0	0.0	25.0	25.0	135.0	1000.0	1.2	1.0
2019-12-16 16:05:00	100.0	0.0	576.0	16.2	0.3	96.0	6.8	0.0	0.0	64.3	21.7	115.0	111.0	1.0	0.0	100.0	0.0005	600.0	2.2	1000.0	0.0	0.0	0.0	6.5	96.0	96.0	10.0	21.0	0.0	25.0	25.0	135.0	1000.0	1.2	1.0
2019-12-16 16:10:00	100.0	0.0	557.0	16.2	0.3	93.0	6.8	0.0	0.0	63.8	21.5	114.0	111.0	34.0	3.0	100.0	0.0003	600.0	2.2	1000.0	0.0	0.0	0.0	6.5	96.0	96.0	10.0	18.0	0.0	19.0	25.0	135.0	1000.0	1.2	1.0
2019-12-16 16:15:00	100.0	0.0	539.0	16.2	0.3	96.0	6.5	0.0	0.0	63.9	20.8	114.0	111.0	32.0	3.0	100.0	0.0	600.0	2.2	1000.0	0.0	0.0	0.0	6.5	96.0	96.0	10.0	18.0	0.0	19.0	25.0	135.0	1000.0	1.2	1.0
2019-12-16 16:20:00	100.0	0.0	542.0	16.2	0.3	96.0	6.5	0.0	0.0	63.9	20.6	113.0	111.0	32.0	3.0	100.0	0.0	600.0	2.2	1000.0	0.0	0.0	0.0	6.5	96.0	96.0	10.0	18.0	0.0	19.0	25.0	135.0	1000.0	1.2	1.0
2019-12-16 16:25:00	100.0	0.0	505.0	16.2	0.3	93.0	6.5	0.0	0.0	63.2	20.4	112.0	111.0	33.0	3.0	100.0	0.0	600.0	2.2	1000.0	0.0	0.0	0.0	6.5	96.0	96.0	10.0	18.0	0.0	19.0	25.0	135.0	1000.0	1.2	1.0
2019-12-16 16:30:00	100.0	0.0	525.0	16.2	0.3	90.0	6.4	0.0	32.5	63.0	20.0	126.0	126.0	1.0	0.0	100.0	0.0	600.0	2.2	0.0	0.0	0.0	700.0	6.5	96.0	96.0	10.0	21.0	0.0	22.0	25.0	135.0	1000.0	1.2	1.0
2019-12-16 16:35:00	100.0	0.0	517.0	16.2	0.3	87.0	6.4	0.0	52.1	63.2	20.1	126.0	126.0	1.0	0.0	100.0	0.0	600.0	2.2	0.0	0.0	0.0	700.0	6.5	96.0	96.0	10.0	21.0	0.0	22.0	25.0	135.0	1000.0	1.2	1.0
2019-12-16 16:40:00	100.0	0.0	553.0	16.2	0.3	84.0	6.8	0.0	48.2	62.2	20.7	126.0	126.0	1.0	0.0	100.0	0.0	600.0	2.2	0.0	0.0	0.0	700.0	6.5	96.0	96.0	10.0	21.0	0.0	22.0	25.0	135.0	1000.0	1.2	1.0
2019-12-16 16:45:00	100.0	0.0	507.0	16.2	0.3	81.0	7.2	0.0	48.2	60.9	21.2	126.0	126.0	1.0	0.0	100.0	0.0	600.0	2.2	0.0	0.0	0.0	700.0	6.5	96.0	96.0	10.0	21.0	0.0	22.0	25.0	135.0	1000.0	1.2	1.0
2019-12-16 16:50:00	100.0	0.0	527.0	16.2	0.3	51.0	7.3	0.0	45.7	60.4	21.2	126.0	126.0	1.0	0.0	100.0	0.0	600.0	2.2	0.0	0.0	0.0	700.0	6.5	96.0	96.0	10.0	21.0	0.0	22.0	25.0	135.0	1000.0	1.2	1.0
2019-12-16 16:55:00	100.0	0.0	525.0	16.2	0.3	1.0	7.2	0.0	44.6	61.0	21.2	126.0	126.0	1.0	0.0	100.0	0.0	600.0	2.2	0.0	0.0	0.0	700.0	6.5	96.0	96.0	10.0	21.0	0.0	22.0	25.0	135.0	1000.0	1.2	1.0
2019-12-16 17:00:00	100.0	0.0	520.0	16.2	0.3	0.0	7.1	0.0	43.1	61.6	21.2	126.0	126.0	1.0	0.0	100.0	0.0	600.0	2.2	0.0	0.0	0.0	700.0	6.5	96.0	96.0	10.0	21.0	0.0	22.0	25.0	135.0	1000.0	1.2	1.0
2019-12-16 17:05:00	100.0	0.0	521.0	16.2	0.3	0.0	7.0	0.0	41.8	62.1	21.2	126.0	126.0	1.0	0.0	100.0	0.0	400.0	2.2	0.0	0.0	0.0	700.0	6.5	96.0	96.0	10.0	21.0	0.0	22.0	25.0	135.0	1000.0	1.2	1.0
2019-12-16 17:10:00	100.0	0.0	511.0	16.2	0.3	0.0	6.9	0.0	40.7	62.5	21.1	111.0	111.0	1.0	0.0	100.0	0.0	400.0	2.2	1000.0	0.0	0.0	0.0	6.5	96.0	96.0	10.0	21.0	0.0	22.0	25.0	135.0	1000.0	1.2	1.0
2019-12-16 17:15:00	100.0	0.0	504.0	16.2	0.3	0.0	6.8	0.0	39.3	63.1	21.0	111.0	111.0	1.0	0.0	100.0	0.0	400.0	2.2	1000.0	0.0	0.0	0.0	6.5	96.0	96.0	10.0	21.0	0.0	22.0	25.0	135.0	1000.0	1.2	1.0
2019-12-16 17:20:00	100.0	0.0	496.0	16.2	0.3	0.0	6.6	0.0	38.3	63.6	20.8	111.0	111.0	1.0	0.0	100.0	0.0	400.0	2.2	1000.0	0.0	0.0	0.0	6.5	96.0	96.0	10.0	21.0	0.0	22.0	25.0	135.0	1000.0	1.2	1.0
2019-12-16 17:25:00	100.0	0.0	526.0	16.2	0.3	0.0	6.4	0.0	38.1	64.5	20.8	111.0	111.0	1.0	0.0	100.0	0.0	400.0	2.2	1000.0	0.0	0.0	0.0	6.5	96.0	96.0	10.0	21.0	0.0	22.0	25.0	135.0	1000.0	1.2	1.0
2019-12-16 17:30:00	100.0	0.0	529.0	16.2	0.3	0.0	6.2	0.0	41.0	65.1	20.6	111.0	111.0	1.0	0.0	100.0	0.0	400.0	2.2	1000.0	0.0	0.0	0.0	6.5	96.0	96.0	10.0	21.0	0.0	22.0	25.0	135.0	1000.0	1.2	1.0
2019-12-16 17:35:00	100.0	0.0	505.0	16.2	0.3	0.0	6.2	0.0	44.9	65.4	20.6	111.0	111.0	1.0	0.0	100.0	0.0	400.0	2.2	1000.0	0.0	0.0	0.0	6.5	96.0	96.0	10.0	21.0	0.0	22.0	25.0	135.0	1000.0	1.2	1.0
2019-12-16 17:40:00	100.0	0.0	479.0	16.2	0.3	0.0	6.3	0.0	45.0	65.2	20.7	111.0	111.0	1.0	0.0	100.0	0.0	400.0	2.2	1000.0	0.0	0.0	0.0	6.5	96.0	96.0	10.0	21.0	0.0	22.0	25.0	135.0	1000.0	1.2	1.0
2019-12-16 17:45:00	100.0	0.0	504.0	16.2	0.3	0.0	6.3	0.0	44.2	65.2	20.8	111.0	111.0	1.0	0.0	100.0	0.0	400.0	2.2	1000.0	0.0	0.0	0.0	6.5	96.0	96.0	10.0	21.0	0.0	22.0	25.0	135.0	1000.0	1.2	1.0
2019-12-16 17:50:00	100.0	0.0	526.0	16.2	0.3	0.0	6.3	0.0	43.4	65.0	20.8	111.0	111.0	1.0	0.0	100.0	0.0	400.0	2.2	1000.0	0.0	0.0	0.0	6.5	0.0	0.0	10.0	21.0	0.0	22.0	22.0	135.0	1000.0	1.2	1.0
2019-12-16 17:55:00	100.0	0.0	528.0	16.2	0.3	0.0	6.4	0.0	42.7	64.9	20.9	111.0	111.0	1.0	0.0	100.0	0.0	400.0	2.2	1000.0	0.0	0.0	0.0	6.5	0.0	0.0	10.0	21.0	0.0	22.0	22.0	135.0	1000.0	1.2	1.0
2019-12-16 18:00:00	100.0	0.0	515.0	16.2	0.3	0.0	6.3	0.0	42.2	64.9	20.8	111.0	111.0	1.0	0.0	100.0	0.0	400.0	2.2	1000.0	0.0	0.0	0.0	6.5	0.0	0.0	10.0	21.0	0.0	22.0	22.0	135.0	1000.0	1.2	1.0
2019-12-16 18:05:00	100.0	0.0	492.0	16.2	0.3	0.0	6.3	0.0	42.5	65.3	20.8	111.0	111.0	1.0	0.0	100.0	0.0	400.0	2.2	1000.0	0.0	0.0	0.0	6.5	0.0	0.0	10.0	21.0	0.0	22.0	22.0	135.0	1000.0	1.2	1.0
2019-12-16 18:10:00	100.0	0.0	543.0	16.2	0.3	0.0	6.2	0.0	45.1	65.3	20.7	111.0	111.0	1.0	0.0	100.0	0.0	400.0	2.2	1000.0	0.0	0.0	0.0	6.5	0.0	0.0	10.0	21.0	0.0	22.0	22.0	135.0	1000.0	1.2	1.0
2019-12-16 18:15:00	100.0	0.0	518.0	16.2	0.3	0.0	6.3	0.0	48.7	65.1	20.8	111.0	111.0	1.0	0.0	100.0	0.0	400.0	2.2	1000.0	0.0	0.0	0.0	6.5	0.0	0.0	10.0	21.0	0.0	22.0	22.0	135.0	1000.0	1.2	1.0
2019-12-16 18:20:00	100.0	0.0	522.0	16.2	0.3	0.0	6.4	0.0	50.4	64.8	20.8	111.0	111.0	1.0	0.0	100.0	0.0	400.0	2.2	1000.0	0.0	0.0	0.0	6.5	0.0	0.0	10.0	21.0	0.0	22.0	22.0	135.0	1000.0	1.2	1.0
2019-12-16 18:25:00	100.0	0.0	503.0	16.2	0.3	0.0	6.6	0.0	49.1	64.1	21.0	111.0	111.0	1.0	0.0	100.0	0.0	400.0	2.2	1000.0	0.0	0.0	0.0	6.5	0.0	0.0	10.0	21.0	0.0	22.0	22.0	135.0	1000.0	1.2	1.0
2019-12-16 18:30:00	100.0	0.0	506.0	16.2	0.3	0.0	6.7	0.0	47.3	63.5	21.0	0.0	0.0	1.0	0.0	100.0	0.0	400.0	2.2	1000.0	0.0	0.0	0.0	6.5	0.0	0.0	10.0	21.0	0.0	22.0	22.0	135.0	1000.0	1.2	1.0
2019-12-16 18:35:00	100.0	0.0	507.0	16.2	0.3	0.0	6.7	0.0	46.7	63.2	21.0	0.0	0.0	1.0	0.0	100.0	0.0	400.0	2.2	1000.0	0.0	0.0	0.0	6.5	0.0	0.0	10.0	21.0	0.0	22.0	22.0	135.0	1000.0	1.2	1.0
2019-12-16 18:40:00	0.0	0.0	491.0	16.2	0.3	0.0	6.7	0.0	47.5	63.4	20.9	0.0	0.0	1.0	0.0	0.0	0.0	400.0	2.2	1000.0	0.0	0.0	0.0	6.5	0.0	0.0	10.0	21.0	0.0	22.0	22.0	135.0	1000.0	1.2	1.0
2019-12-16 18:45:00	0.0	0.0	496.0	16.2	0.3	0.0	6.2	0.0	0.0	63.0	19.5	0.0	0.0	100.0	94.0	0.0	0.0	400.0	2.2	1000.0	0.0	0.0	0.0	6.5	0.0	0.0	10.0	12.0	0.0	13.3	13.3	135.0	1000.0	1.2	1.0
2019-12-16 18:50:00	0.0	0.0	481.0	16.2	0.3	0.0	5.1	0.0	0.0	65.3	17.4	0.0	0.0	56.0	11.0	0.0	0.0	400.0	2.2	1000.0	0.0	0.0	0.0	6.5	0.0	0.0	10.0	12.0	0.0	13.3	13.3	135.0	1000.0	1.2	1.0
2019-12-16 18:55:00	0.0	0.0	487.0	16.2	0.3	0.0	4.8	0.0	0.0	66.5	16.7	0.0	0.0	68.0	46.0	0.0	0.0	400.0	2.2	1000.0	0.0	0.0	0.0	6.5	0.0	0.0	10.0	12.0	0.0	13.3	13.3	135.0	1000.0	1.2	1.0
2019-12-16 19:00:00	0.0	0.0	505.0	16.2	0.3	0.0	4.3	0.0	0.0	66.9	15.4	0.0	0.0	68.0	76.0	0.0	0.0	400.0	2.2	1000.0	0.0	0.0	0.0	6.5	0.0	0.0	10.0	12.0	0.0	13.0	13.0	135.0	1000.0	1.2	1.0
2019-12-16 19:05:00	0.0	0.0	514.0	16.2	0.3	0.0	4.0	0.0	0.0	68.8	15.2	0.0	0.0	52.0	12.0	0.0	0.0	400.0	2.2	1000.0	0.0	0.0	0.0	6.5	0.0	0.0	10.0	12.0	0.0	13.0	13.0	135.0	1000.0	1.2	1.0
2019-12-16 19:10:00	0.0	0.0	528.0	16.2	0.3	0.0	4.2	0.0	0.0	68.0	15.4	0.0	0.0	49.0	30.0	0.0	0.0	400.0	2.2	1000.0	0.0	0.0	0.0	6.5	0.0	0.0	10.0	12.0	0.0	13.0	13.0	135.0	1000.0	1.2	1.0
2019-12-16 19:15:00	0.0	0.0	529.0	16.2	0.3	0.0	4.1	0.0	0.0	68.3	15.1	0.0	0.0	34.0	32.0	0.0	0.0	400.0	2.2	1000.0	0.0	0.0	0.0	6.5	0.0	0.0	10.0	12.0	0.0	13.0	13.0	135.0	1000.0	1.2	1.0
2019-12-16 19:20:00	0.0	0.0	536.0	16.2	0.3	0.0	4.0	0.0	0.0	68.9	15.2	0.0	0.0	40.0	0.0	0.0	0.0	400.0	2.2	1000.0	0.0	0.0	0.0	6.5	0.0	0.0	10.0	12.0	0.0	13.0	13.0	135.0	1000.0	1.2	1.0
2019-12-16 19:25:00	0.0	0.0	520.0	16.2	0.3	0.0	4.0	0.0	0.0	69.0	15.3	0.0	0.0	51.0	7.0	0.0	0.0	400.0	2.2	1000.0	0.0	0.0	0.0	6.5	0.0	0.0	10.0	12.0	0.0	13.0	13.0	135.0	1000.0	1.2	1.0
2019-12-16 19:30:00	0.0	0.0	525.0	16.2	0.3	0.0	3.9	0.0	0.0	69.3	15.0	0.0	0.0	45.0	6.0	0.0	0.0	400.0	2.2	1000.0	0.0	0.0	0.0	6.5	0.0	0.0	10.0	12.0	0.0	13.0	13.0	135.0	1000.0	1.2	1.0
2019-12-16 19:35:00	0.0	0.0	536.0	16.2	0.3	0.0	3.8	0.0	0.0	69.8	14.7	0.0	0.0	50.0	5.0	0.0	0.0	400.0	2.2	1000.0	0.0	0.0	0.0	6.5	0.0	0.0	10.0	12.0	0.0	13.0	13.0	135.0	1000.0	1.2	1.0
2019-12-16 19:40:00	0.0	0.0	534.0	16.2	0.3	0.0	3.6	0.0	0.0	70.5	14.4	0.0	0.0	50.0	5.0	0.0	0.0	400.0	2.2	1000.0	0.0	0.0	0.0	6.5	0.0	0.0	10.0	12.0	0.0	13.0	13.0	135.0	1000.0	1.2	1.0
2019-12-16 19:45:00	0.0	0.0	530.0	16.2	0.3	0.0	3.6	0.0	0.0	70.8	14.4	0.0	0.0	45.0	4.0	0.0	0.0	400.0	2.2	1000.0	0.0	0.0	0.0	6.6	0.0	0.0	10.0	12.0	0.0	13.0	13.0	135.0	1000.0	1.2	1.0
2019-12-16 19:50:00	0.0	0.0	529.0	16.2	0.3	0.0	3.5	0.0	0.0	71.5	14.3	0.0	0.0	45.0	13.0	0.0	0.0	400.0	2.2	1000.0	0.0	0.0	0.0	6.6	0.0	0.0	10.0	12.0	0.0	13.0	13.0	135.0	1000.0	1.2	1.0
2019-12-16 19:55:00	0.0	0.0	526.0	16.2	0.3	0.0	3.4	0.0	0.0	71.8	14.0	0.0	0.0	35.0	1.0	0.0	0.0	400.0	2.2	1000.0	0.0	0.0	0.0	6.6	0.0	0.0	10.0	12.0	0.0	13.0	13.0	135.0	1000.0	1.2	1.0
2019-12-16 20:00:00	0.0	0.0	544.0	16.2	0.3	0.0	3.3	0.0	0.0	72.5	14.1	0.0	0.0	35.0	0.0	0.0	0.0	400.0	2.2	1000.0	0.0	0.0	0.0	6.6	0.0	0.0	10.0	12.0	0.0	13.0	13.0	135.0	1000.0	1.2	1.0
2019-12-16 20:05:00	0.0	0.0	528.0	16.2	0.3	0.0	3.3	0.0	0.0	72.8	14.2	0.0	0.0	35.0	0.0	0.0	0.0	400.0	2.2	1000.0	0.0	0.0	0.0	6.6	0.0	0.0	10.0	12.0	0.0	13.0	13.0	135.0	1000.0	1.2	1.0
2019-12-16 20:10:00	0.0	0.0	533.0	16.2	0.3	0.0	3.3	0.0	0.0	73.0	14.3	0.0	0.0	35.0	0.0	0.0	0.0	400.0	2.2	1000.0	0.0	0.0	0.0	6.6	0.0	0.0	10.0	12.0	0.0	13.0	13.0	135.0	1000.0	1.2	1.0
2019-12-16 20:15:00	0.0	0.0	529.0	16.2	0.3	0.0	3.3	0.0	0.0	73.4	14.4	0.0	0.0	35.0	0.0	0.0	0.0	400.0	2.2	1000.0	0.0	0.0	0.0	6.6	0.0	0.0	10.0	12.0	0.0	13.0	13.0	135.0	1000.0	1.2	1.0
2019-12-16 20:20:00	0.0	0.0	528.0	16.2	0.3	0.0	3.2	0.0	0.0	73.8	14.5	0.0	0.0	35.0	0.0	0.0	0.0	400.0	2.2	1000.0	0.0	0.0	0.0	6.6	0.0	0.0	10.0	12.0	0.0	13.0	13.0	135.0	1000.0	1.2	1.0
2019-12-16 20:25:00	0.0	0.0	543.0	16.2	0.3	0.0	3.2	0.0	0.0	74.4	14.5	0.0	0.0	35.0	0.0	0.0	0.0	400.0	2.2	1000.0	0.0	0.0	0.0	6.6	0.0	0.0	10.0	12.0	0.0	13.0	13.0	135.0	1000.0	1.2	1.0
2019-12-16 20:30:00	0.0	0.0	527.0	16.2	0.3	0.0	3.1	0.0	0.0	75.0	14.4	0.0	0.0	35.0	4.0	0.0	0.0	400.0	2.2	1000.0	0.0	0.0	0.0	6.6	0.0	0.0	10.0	12.0	0.0	13.0	13.0	135.0	1000.0	1.2	1.0
2019-12-16 20:35:00	0.0	0.0	527.0	16.2	0.3	0.0	3.0	0.0	0.0	75.6	14.4	0.0	0.0	35.0	14.0	0.0	0.0	400.0	2.2	1000.0	0.0	0.0	0.0	6.6	0.0	0.0	10.0	12.0	0.0	13.0	13.0	135.0	1000.0	1.2	1.0
2019-12-16 20:40:00	0.0	0.0	540.0	16.2	0.3	0.0	2.9	0.0	0.0	76.4	14.4	0.0	0.0	34.0	0.0	0.0	0.0	400.0	2.2	1000.0	0.0	0.0	0.0	6.6	0.0	0.0	10.0	12.0	0.0	13.0	13.0	135.0	1000.0	1.2	1.0
2019-12-16 20:45:00	0.0	0.0	536.0	16.2	0.3	0.0	2.8	0.0	0.0	76.9	14.2	0.0	0.0	32.0	0.0	0.0	0.0	400.0	2.2	1000.0	0.0	0.0	0.0	6.6	0.0	0.0	10.0	12.0	0.0	13.0	13.0	135.0	1000.0	1.2	1.0
2019-12-16 20:50:00	0.0	0.0	531.0	16.2	0.3	0.0	2.8	0.0	0.0	77.3	14.2	0.0	0.0	29.0	7.0	0.0	0.0	400.0	2.2	1000.0	0.0	0.0	0.0	6.6	0.0	0.0	10.0	12.0	0.0	13.0	13.0	135.0	1000.0	1.2	1.0
2019-12-16 20:55:00	0.0	0.0	522.0	16.2	0.3	0.0	2.7	0.0	0.0	77.9	14.2	0.0	0.0	27.0	0.0	0.0	0.0	400.0	2.2	1000.0	0.0	0.0	0.0	6.6	0.0	0.0	10.0	12.0	0.0	13.0	13.0	135.0	1000.0	1.2	1.0
2019-12-16 21:00:00	0.0	0.0	523.0	16.2	0.3	0.0	2.6	0.0	0.0	78.3	14.1	0.0	0.0	33.0	0.0	0.0	0.0	400.0	2.2	1000.0	0.0	0.0	0.0	6.6	0.0	0.0	10.0	12.0	0.0	13.0	13.0	135.0	1000.0	1.2	1.0
2019-12-16 21:05:00	0.0	0.0	525.0	16.2	0.3	0.0	2.6	0.0	0.0	78.6	13.9	0.0	0.0	32.0	0.0	0.0	0.0	400.0	2.2	1000.0	0.0	0.0	0.0	6.6	0.0	0.0	10.0	12.0	0.0	13.0	13.0	135.0	1000.0	1.2	1.0
2019-12-16 21:10:00	0.0	0.0	540.0	16.2	0.3	0.0	2.5	0.0	0.0	79.1	13.8	0.0	0.0	27.0	0.0	0.0	0.0	400.0	2.2	1000.0	0.0	0.0	0.0	6.6	0.0	0.0	10.0	12.0	0.0	13.0	13.0	135.0	1000.0	1.2	1.0
2019-12-16 21:15:00	0.0	0.0	524.0	16.2	0.3	0.0	2.5	0.0	0.0	79.4	13.8	0.0	0.0	19.0	0.0	0.0	0.0	400.0	2.2	1000.0	0.0	0.0	0.0	6.6	0.0	0.0	10.0	12.0	0.0	13.0	13.0	135.0	1000.0	1.2	1.0
2019-12-16 21:20:00	0.0	0.0	526.0	16.2	0.3	0.0	2.4	0.0	0.0	79.7	13.8	0.0	0.0	19.0	0.0	0.0	0.0	400.0	2.2	1000.0	0.0	0.0	0.0	6.6	0.0	0.0	10.0	12.0	0.0	13.0	13.0	135.0	1000.0	1.2	1.0
2019-12-16 21:25:00	0.0	0.0	542.0	16.2	0.3	0.0	2.4	0.0	0.0	80.0	13.7	0.0	0.0	26.0	0.0	0.0	0.0	400.0	2.2	1000.0	0.0	0.0	0.0	6.6	0.0	0.0	10.0	12.0	0.0	13.0	13.0	135.0	1000.0	1.2	1.0
2019-12-16 21:30:00	0.0	0.0	513.0	16.2	0.3	0.0	2.3	0.0	0.0	80.3	13.7	0.0	0.0	26.0	0.0	0.0	0.0	400.0	2.2	1000.0	0.0	0.0	0.0	6.6	0.0	0.0	10.0	12.0	0.0	13.0	13.0	135.0	1000.0	1.2	1.0
2019-12-16 21:35:00	0.0	0.0	533.0	16.2	0.3	0.0	2.3	0.0	0.0	80.5	13.6	0.0	0.0	26.0	0.0	0.0	0.0	400.0	2.2	1000.0	0.0	0.0	0.0	6.6	0.0	0.0	10.0	12.0	0.0	13.0	13.0	135.0	1000.0	1.2	1.0
2019-12-16 21:40:00	0.0	0.0	540.0	16.2	0.3	0.0	2.2	0.0	0.0	80.9	13.6	0.0	0.0	13.0	0.0	0.0	0.0	400.0	2.2	1000.0	0.0	0.0	0.0	6.6	0.0	0.0	10.0	12.0	0.0	13.0	13.0	135.0	1000.0	1.2	1.0
2019-12-16 21:45:00	0.0	0.0	516.0	16.2	0.3	0.0	2.2	0.0	0.0	81.2	13.5	0.0	0.0	10.0	0.0	0.0	0.0	400.0	2.2	1000.0	0.0	0.0	0.0	6.6	0.0	0.0	10.0	12.0	0.0	13.0	13.0	135.0	1000.0	1.2	1.0
2019-12-16 21:50:00	0.0	0.0	539.0	16.2	0.3	0.0	2.2	0.0	0.0	81.4	13.5	0.0	0.0	10.0	0.0	0.0	0.0	400.0	2.2	1000.0	0.0	0.0	0.0	6.6	0.0	0.0	10.0	12.0	0.0	13.0	13.0	135.0	1000.0	1.2	1.0
2019-12-16 21:55:00	0.0	0.0	527.0	16.2	0.3	0.0	2.1	0.0	0.0	81.6	13.4	0.0	0.0	10.0	0.0	0.0	0.0	400.0	2.2	1000.0	0.0	0.0	0.0	6.6	0.0	0.0	10.0	12.0	0.0	13.0	13.0	135.0	1000.0	1.2	1.0
2019-12-16 22:00:00	0.0	0.0	525.0	16.2	0.3	0.0	2.1	0.0	0.0	81.8	13.4	0.0	0.0	12.0	0.0	0.0	0.0	400.0	2.2	1000.0	0.0	0.0	0.0	6.6	0.0	0.0	10.0	12.0	0.0	13.0	13.0	135.0	1000.0	1.2	1.0
2019-12-16 22:05:00	0.0	0.0	530.0	16.2	0.3	0.0	2.1	0.0	0.0	82.1	13.3	0.0	0.0	15.0	0.0	0.0	0.0	400.0	2.2	1000.0	0.0	0.0	0.0	6.6	0.0	0.0	10.0	12.0	0.0	13.0	13.0	135.0	1000.0	1.2	1.0
2019-12-16 22:10:00	0.0	0.0	525.0	16.2	0.3	0.0	2.0	0.0	0.0	82.3	13.3	0.0	0.0	15.0	0.0	0.0	0.0	400.0	2.2	1000.0	0.0	0.0	0.0	6.6	0.0	0.0	10.0	12.0	0.0	13.0	13.0	135.0	1000.0	1.2	1.0
2019-12-16 22:15:00	0.0	0.0	550.0	16.2	0.3	0.0	2.0	0.0	19.5	82.5	13.2	0.0	0.0	20.0	0.0	0.0	0.0	400.0	2.2	1000.0	0.0	0.0	0.0	6.6	0.0	0.0	10.0	12.0	0.0	13.0	13.0	135.0	1000.0	1.2	1.0
2019-12-16 22:20:00	0.0	0.0	525.0	16.2	0.3	0.0	2.0	0.0	26.1	82.7	13.1	0.0	0.0	20.0	0.0	0.0	0.0	400.0	2.2	1000.0	0.0	0.0	0.0	6.6	0.0	0.0	10.0	12.0	0.0	13.0	13.0	135.0	1000.0	1.2	1.0
2019-12-16 22:25:00	0.0	0.0	548.0	16.2	0.3	0.0	2.0	0.0	27.6	82.7	13.1	0.0	0.0	18.0	0.0	0.0	0.0	400.0	2.2	1000.0	0.0	0.0	0.0	6.6	0.0	0.0	10.0	12.0	0.0	13.0	13.0	135.0	1000.0	1.2	1.0
2019-12-16 22:30:00	0.0	0.0	515.0	16.2	0.3	0.0	2.1	0.0	27.3	82.1	13.3	0.0	0.0	18.0	0.0	0.0	0.0	400.0	2.2	1000.0	0.0	0.0	0.0	6.6	0.0	0.0	10.0	12.0	0.0	13.0	13.0	135.0	1000.0	1.2	1.0
2019-12-16 22:35:00	0.0	0.0	522.0	16.2	0.3	0.0	2.1	0.0	0.0	81.6	13.4	0.0	0.0	18.0	0.0	0.0	0.0	400.0	2.2	1000.0	0.0	0.0	0.0	6.6	0.0	0.0	10.0	12.0	0.0	13.0	13.0	135.0	1000.0	1.2	1.0
2019-12-16 22:40:00	0.0	0.0	540.0	16.2	0.3	0.0	2.2	0.0	0.0	81.1	13.4	0.0	0.0	18.0	0.0	0.0	0.0	400.0	2.2	1000.0	0.0	0.0	0.0	6.6	0.0	0.0	10.0	12.0	0.0	13.0	13.0	135.0	1000.0	1.2	1.0
2019-12-16 22:45:00	0.0	0.0	521.0	16.2	0.3	0.0	2.2	0.0	0.0	81.0	13.4	0.0	0.0	16.0	0.0	0.0	0.0	400.0	2.2	1000.0	0.0	0.0	0.0	6.6	0.0	0.0	10.0	12.0	0.0	13.0	13.0	135.0	1000.0	1.2	1.0
2019-12-16 22:50:00	0.0	0.0	527.0	16.2	0.3	0.0	2.2	0.0	0.0	80.9	13.4	0.0	0.0	16.0	0.0	0.0	0.0	400.0	2.2	1000.0	0.0	0.0	0.0	6.6	0.0	0.0	10.0	12.0	0.0	13.0	13.0	135.0	1000.0	1.2	1.0
2019-12-16 22:55:00	0.0	0.0	534.0	16.2	0.3	0.0	2.2	0.0	0.0	81.0	13.3	0.0	0.0	19.0	0.0	0.0	0.0	400.0	2.2	1000.0	0.0	0.0	0.0	6.6	0.0	0.0	10.0	12.0	0.0	13.0	13.0	135.0	1000.0	1.2	1.0
2019-12-16 23:00:00	0.0	0.0	544.0	16.2	0.3	0.0	2.2	0.0	0.0	81.1	13.2	0.0	0.0	19.0	0.0	0.0	0.0	400.0	2.2	1000.0	0.0	0.0	0.0	6.6	0.0	0.0	10.0	12.0	0.0	13.0	13.0	135.0	1000.0	1.2	1.0
2019-12-16 23:05:00	0.0	0.0	538.0	16.2	0.3	0.0	2.1	0.0	0.0	81.2	13.1	0.0	0.0	16.0	0.0	0.0	0.0	400.0	2.2	1000.0	0.0	0.0	0.0	6.6	0.0	0.0	10.0	12.0	0.0	13.0	13.0	135.0	1000.0	1.2	1.0
2019-12-16 23:10:00	0.0	0.0	519.0	16.2	0.3	0.0	2.1	0.0	22.3	81.5	13.0	0.0	0.0	8.0	0.0	0.0	0.0	400.0	2.2	1000.0	0.0	0.0	0.0	6.6	0.0	0.0	10.0	12.0	0.0	13.0	13.0	135.0	1000.0	1.2	1.0
2019-12-16 23:15:00	0.0	0.0	527.0	16.2	0.3	0.0	2.1	0.0	22.2	81.4	13.1	0.0	0.0	9.0	0.0	0.0	0.0	400.0	2.2	1000.0	0.0	0.0	0.0	6.6	0.0	0.0	10.0	12.0	0.0	13.0	13.0	135.0	1000.0	1.2	1.0
2019-12-16 23:20:00	0.0	0.0	514.0	16.2	0.3	0.0	2.1	0.0	0.0	81.5	13.0	0.0	0.0	9.0	2.0	0.0	0.0	400.0	2.2	1000.0	0.0	0.0	0.0	6.6	0.0	0.0	10.0	12.0	0.0	13.0	13.0	135.0	1000.0	1.2	1.0
2019-12-16 23:25:00	0.0	0.0	533.0	16.2	0.3	0.0	2.1	0.0	0.0	81.6	13.0	0.0	0.0	9.0	3.0	0.0	0.0	400.0	2.2	1000.0	0.0	0.0	0.0	6.6	0.0	0.0	10.0	12.0	0.0	13.0	13.0	135.0	1000.0	1.2	1.0
2019-12-16 23:30:00	0.0	0.0	540.0	16.2	0.3	0.0	2.1	0.0	0.0	81.7	12.9	0.0	0.0	9.0	3.0	0.0	0.0	400.0	2.2	1000.0	0.0	0.0	0.0	6.6	0.0	0.0	10.0	12.0	0.0	13.0	13.0	135.0	1000.0	1.2	1.0
2019-12-16 23:35:00	0.0	0.0	532.0	16.2	0.3	0.0	2.0	0.0	0.0	81.9	12.9	0.0	0.0	9.0	3.0	0.0	0.0	400.0	2.2	1000.0	0.0	0.0	0.0	6.6	0.0	0.0	10.0	12.0	0.0	13.0	13.0	135.0	1000.0	1.2	1.0
2019-12-16 23:40:00	0.0	0.0	515.0	16.2	0.3	0.0	2.0	0.0	0.0	82.2	12.9	0.0	0.0	9.0	3.0	0.0	0.0	400.0	2.2	1000.0	0.0	0.0	0.0	6.6	0.0	0.0	10.0	12.0	0.0	13.0	13.0	135.0	1000.0	1.2	1.0
2019-12-16 23:45:00	0.0	0.0	513.0	16.2	0.3	0.0	2.0	0.0	20.5	82.2	12.7	0.0	0.0	10.0	3.0	0.0	0.0	400.0	2.2	1000.0	0.0	0.0	0.0	6.6	0.0	0.0	10.0	12.0	0.0	13.0	13.0	135.0	1000.0	1.2	1.0
2019-12-16 23:50:00	0.0	0.0	517.0	16.2	0.3	0.0	2.0	0.0	23.8	82.4	12.7	0.0	0.0	10.0	3.0	0.0	0.0001	400.0	2.2	1000.0	0.0	0.0	0.0	6.6	0.0	0.0	10.0	12.0	0.0	13.0	13.0	135.0	1000.0	1.2	1.0
2019-12-16 23:55:00	0.0	0.0	509.0	16.2	0.3	0.0	1.9	0.0	24.7	82.3	12.6	0.0	0.0	10.0	3.0	0.0	0.0002	400.0	2.2	1000.0	0.0	0.0	0.0	6.6	0.0	0.0	10.0	12.0	0.0	13.0	13.0	135.0	1000.0	1.2	1.0
2019-12-17 00:00:00	0.0	0.0	521.0	16.2	0.3	0.0	2.0	0.0	24.4	82.0	12.6	0.0	0.0	10.0	3.0	0.0	0.0002	400.0	2.2	1000.0	0.0	0.0	0.0	6.6	0.0	0.0	10.0	12.0	0.0	13.0	13.0	135.0	1000.0	1.2	2.0
2019-12-17 00:05:00	0.0	0.0	522.0	16.2	0.3	5.0	2.0	0.0	0.0	81.7	12.6	0.0	0.0	10.0	3.0	0.0	0.0002	400.0	2.2	1000.0	0.0	0.0	0.0	6.6	0.0	0.0	10.0	12.0	0.0	13.0	13.0	135.0	1000.0	1.2	2.0
2019-12-17 00:10:00	0.0	0.0	528.0	16.2	0.3	5.0	2.0	0.0	0.0	81.6	12.6	0.0	0.0	10.0	3.0	0.0	0.0002	400.0	2.2	1000.0	0.0	0.0	0.0	6.6	0.0	0.0	10.0	12.0	0.0	13.0	13.0	135.0	1000.0	1.2	2.0
2019-12-17 00:15:00	0.0	0.0	526.0	16.2	0.3	45.0	2.0	0.0	0.0	81.6	12.7	0.0	0.0	9.0	3.0	0.0	0.0002	400.0	2.2	1000.0	0.0	0.0	0.0	6.6	0.0	0.0	10.0	12.0	0.0	13.0	13.0	135.0	1000.0	1.2	2.0
2019-12-17 00:20:00	0.0	0.0	534.0	16.2	0.3	95.0	2.0	0.0	0.0	82.0	12.9	0.0	0.0	9.0	3.0	0.0	0.0002	400.0	2.2	1000.0	0.0	0.0	0.0	6.6	0.0	0.0	10.0	12.0	0.0	13.0	13.0	135.0	1000.0	1.2	2.0
2019-12-17 00:25:00	0.0	0.0	520.0	16.2	0.3	95.0	2.1	0.0	0.0	81.4	13.3	0.0	0.0	10.0	3.0	0.0	0.0002	400.0	2.2	1000.0	0.0	0.0	0.0	6.6	0.0	0.0	10.0	12.0	0.0	13.0	13.0	135.0	1000.0	1.2	2.0
2019-12-17 00:30:00	0.0	0.0	533.0	16.2	0.3	95.0	2.2	0.0	0.0	80.8	13.5	0.0	0.0	18.0	7.0	0.0	0.0002	400.0	2.2	1000.0	0.0	0.0	0.0	6.6	0.0	0.0	10.0	12.0	0.0	13.0	13.0	135.0	1000.0	1.2	2.0
2019-12-17 00:35:00	0.0	0.0	531.0	16.2	0.3	95.0	2.2	0.0	0.0	80.7	13.5	0.0	0.0	18.0	7.0	0.0	0.0013	400.0	2.2	1000.0	0.0	0.0	0.0	6.6	0.0	0.0	10.0	12.0	0.0	13.0	13.0	135.0	1000.0	1.2	2.0
2019-12-17 00:40:00	0.0	0.0	517.0	16.2	0.3	95.0	2.2	0.0	0.0	80.9	13.6	0.0	0.0	18.0	8.0	0.0	0.0024	400.0	2.2	1000.0	0.0	0.0	0.0	6.6	0.0	0.0	10.0	12.0	0.0	13.0	13.0	135.0	1000.0	1.2	2.0
2019-12-17 00:45:00	0.0	0.0	522.0	16.2	0.3	95.0	2.2	0.0	0.0	81.1	13.6	0.0	0.0	22.0	11.0	0.0	0.0035	400.0	2.2	1000.0	0.0	0.0	0.0	6.6	0.0	0.0	10.0	12.0	0.0	13.0	13.0	135.0	1000.0	1.2	2.0
2019-12-17 00:50:00	0.0	0.0	518.0	16.2	0.3	95.0	2.2	0.0	0.0	81.4	13.6	0.0	0.0	22.0	11.0	0.0	0.0026	400.0	2.2	1000.0	0.0	0.0	0.0	6.6	0.0	0.0	10.0	12.0	0.0	13.0	13.0	135.0	1000.0	1.2	2.0
2019-12-17 00:55:00	0.0	0.0	534.0	16.2	0.3	95.0	2.1	0.0	0.0	81.8	13.6	0.0	0.0	22.0	12.0	0.0	0.0017	400.0	2.2	1000.0	0.0	0.0	0.0	6.6	0.0	0.0	10.0	12.0	0.0	13.0	13.0	135.0	1000.0	1.2	2.0
2019-12-17 01:00:00	0.0	0.0	523.0	16.2	0.3	95.0	2.1	0.0	0.0	82.2	13.6	0.0	0.0	22.0	12.0	0.0	0.0008	400.0	2.2	1000.0	0.0	0.0	0.0	6.6	0.0	0.0	10.0	12.0	0.0	13.0	13.0	135.0	1000.0	1.2	2.0
2019-12-17 01:05:00	0.0	0.0	525.0	16.2	0.3	95.0	2.0	0.0	0.0	82.5	13.5	0.0	0.0	22.0	12.0	0.0	0.0006	400.0	2.2	1000.0	0.0	0.0	0.0	6.6	0.0	0.0	10.0	12.0	0.0	13.0	13.0	135.0	1000.0	1.2	2.0
2019-12-17 01:10:00	0.0	0.0	529.0	16.2	0.3	95.0	2.0	0.0	0.0	82.8	13.6	0.0	0.0	22.0	12.0	0.0	0.0004	400.0	2.2	1000.0	0.0	0.0	0.0	6.6	0.0	0.0	10.0	12.0	0.0	13.0	13.0	135.0	1000.0	1.2	2.0
2019-12-17 01:15:00	0.0	0.0	511.0	16.2	0.3	95.0	2.0	0.0	0.0	83.1	13.5	0.0	0.0	22.0	12.0	0.0	0.0002	400.0	2.2	1000.0	0.0	0.0	0.0	6.6	0.0	0.0	10.0	12.0	0.0	13.0	13.0	135.0	1000.0	1.2	2.0
2019-12-17 01:20:00	0.0	0.0	522.0	16.2	0.3	95.0	1.9	0.0	0.0	83.4	13.5	0.0	0.0	22.0	12.0	0.0	0.0004	400.0	2.2	1000.0	0.0	0.0	0.0	6.6	0.0	0.0	10.0	12.0	0.0	13.0	13.0	135.0	1000.0	1.2	2.0
2019-12-17 01:25:00	0.0	0.0	532.0	16.2	0.3	95.0	1.9	0.0	0.0	83.8	13.5	0.0	0.0	22.0	12.0	0.0	0.0005	400.0	2.2	1000.0	0.0	0.0	0.0	6.6	0.0	0.0	10.0	12.0	0.0	13.0	13.0	135.0	1000.0	1.2	2.0
2019-12-17 01:30:00	0.0	0.0	543.0	16.2	0.3	95.0	1.9	0.0	0.0	84.1	13.5	0.0	0.0	22.0	12.0	0.0	0.0007	400.0	2.2	1000.0	0.0	0.0	0.0	6.6	0.0	0.0	10.0	12.0	0.0	13.0	13.0	135.0	1000.0	1.2	2.0
2019-12-17 01:35:00	0.0	0.0	515.0	16.2	0.3	95.0	1.8	0.0	0.0	84.4	13.5	0.0	0.0	24.0	12.0	0.0	0.0005	400.0	2.2	1000.0	0.0	0.0	0.0	6.6	0.0	0.0	10.0	12.0	0.0	13.0	13.0	135.0	1000.0	1.2	2.0
2019-12-17 01:40:00	0.0	0.0	517.0	16.2	0.3	95.0	1.8	0.0	0.0	84.6	13.4	0.0	0.0	24.0	12.0	0.0	0.0003	400.0	2.2	1000.0	0.0	0.0	0.0	6.6	0.0	0.0	10.0	12.0	0.0	13.0	13.0	135.0	1000.0	1.2	2.0
2019-12-17 01:45:00	0.0	0.0	526.0	16.2	0.3	95.0	1.8	0.0	0.0	84.9	13.4	0.0	0.0	24.0	12.0	0.0	0.0002	400.0	2.2	1000.0	0.0	0.0	0.0	6.6	0.0	0.0	10.0	12.0	0.0	13.0	13.0	135.0	1000.0	1.2	2.0
2019-12-17 01:50:00	0.0	0.0	527.0	16.2	0.3	95.0	1.7	0.0	0.0	85.2	13.3	0.0	0.0	24.0	12.0	0.0	0.0003	400.0	2.2	1000.0	0.0	0.0	0.0	6.6	0.0	0.0	10.0	12.0	0.0	13.0	13.0	135.0	1000.0	1.2	2.0
2019-12-17 01:55:00	0.0	0.0	532.0	16.2	0.3	95.0	1.7	0.0	0.0	85.5	13.3	0.0	0.0	24.0	12.0	0.0	0.0004	400.0	2.2	1000.0	0.0	0.0	0.0	6.6	0.0	0.0	10.0	12.0	0.0	13.0	13.0	135.0	1000.0	1.2	2.0
2019-12-17 02:00:00	0.0	0.0	531.0	16.2	0.3	95.0	1.6	0.0	0.0	85.7	13.3	0.0	0.0	24.0	12.0	0.0	0.0005	400.0	2.2	1000.0	0.0	0.0	0.0	6.6	0.0	0.0	10.0	12.0	0.0	13.0	13.0	135.0	1000.0	1.2	2.0
2019-12-17 02:05:00	0.0	0.0	525.0	0.0	0.3	95.0	1.6	0.0	0.0	85.9	13.2	0.0	0.0	21.0	11.0	0.0	0.0004	400.0	2.2	1000.0	0.0	0.0	0.0	6.6	0.0	0.0	10.0	12.0	0.0	13.0	13.0	0.0	1000.0	1.2	2.0
2019-12-17 02:10:00	0.0	0.0	536.0	0.0	0.3	95.0	1.6	0.0	0.0	86.2	13.2	0.0	0.0	21.0	11.0	0.0	0.0003	400.0	2.2	1000.0	0.0	0.0	0.0	6.6	0.0	0.0	10.0	12.0	0.0	13.0	13.0	0.0	1000.0	1.2	2.0
2019-12-17 02:15:00	0.0	0.0	521.0	0.0	0.3	95.0	1.5	0.0	0.0	86.5	13.1	0.0	0.0	18.0	8.0	0.0	0.0002	400.0	2.2	1000.0	0.0	0.0	0.0	6.6	0.0	0.0	10.0	12.0	0.0	13.0	13.0	0.0	1000.0	1.2	2.0
2019-12-17 02:20:00	0.0	0.0	531.0	0.0	0.3	95.0	1.5	0.0	0.0	86.6	13.0	0.0	0.0	10.0	8.0	0.0	0.0002	400.0	2.2	1000.0	0.0	0.0	0.0	6.6	0.0	0.0	10.0	12.0	0.0	13.0	13.0	0.0	1000.0	1.2	2.0
2019-12-17 02:25:00	0.0	0.0	520.0	0.0	0.3	95.0	1.5	0.0	0.0	86.8	13.0	0.0	0.0	10.0	4.0	0.0	0.0001	400.0	2.2	1000.0	0.0	0.0	0.0	6.6	0.0	0.0	10.0	12.0	0.0	13.0	13.0	0.0	1000.0	1.2	2.0
2019-12-17 02:30:00	0.0	0.0	532.0	0.0	0.3	95.0	1.5	0.0	0.0	87.1	12.9	0.0	0.0	10.0	4.0	0.0	0.0	400.0	2.2	1000.0	0.0	0.0	0.0	6.6	0.0	0.0	10.0	12.0	0.0	13.0	13.0	0.0	1000.0	1.2	2.0
2019-12-17 02:35:00	0.0	0.0	523.0	0.0	0.3	95.0	1.4	0.0	0.0	87.2	12.9	0.0	0.0	10.0	3.0	0.0	0.0	400.0	2.2	1000.0	0.0	0.0	0.0	6.6	0.0	0.0	10.0	12.0	0.0	13.0	13.0	0.0	1000.0	1.2	2.0
2019-12-17 02:40:00	0.0	0.0	534.0	0.0	0.3	95.0	1.4	0.0	0.0	87.3	12.8	0.0	0.0	10.0	3.0	0.0	0.0	400.0	2.2	1000.0	0.0	0.0	0.0	6.6	0.0	0.0	10.0	12.0	0.0	13.0	13.0	0.0	1000.0	1.2	2.0
2019-12-17 02:45:00	0.0	0.0	526.0	0.0	0.3	95.0	1.4	0.0	0.0	87.5	12.9	0.0	0.0	10.0	3.0	0.0	0.0	400.0	2.2	1000.0	0.0	0.0	0.0	6.6	0.0	0.0	10.0	12.0	0.0	13.0	13.0	0.0	1000.0	1.2	2.0
2019-12-17 02:50:00	0.0	0.0	552.0	0.0	0.3	95.0	1.4	0.0	0.0	87.7	12.8	0.0	0.0	10.0	3.0	0.0	0.0	400.0	2.2	1000.0	0.0	0.0	0.0	6.6	0.0	0.0	10.0	12.0	0.0	13.0	13.0	0.0	1000.0	1.2	2.0
2019-12-17 02:55:00	0.0	0.0	532.0	0.0	0.3	95.0	1.4	0.0	0.0	87.7	12.7	0.0	0.0	10.0	3.0	0.0	0.0001	400.0	2.2	1000.0	0.0	0.0	0.0	6.6	0.0	0.0	10.0	12.0	0.0	13.0	13.0	0.0	1000.0	1.2	2.0
2019-12-17 03:00:00	0.0	0.0	551.0	0.0	0.3	95.0	1.3	0.0	0.0	87.9	12.7	0.0	0.0	10.0	3.0	0.0	0.0001	400.0	2.2	1000.0	0.0	0.0	0.0	6.6	0.0	0.0	10.0	12.0	0.0	13.0	13.0	0.0	1000.0	1.2	2.0
2019-12-17 03:05:00	0.0	0.0	552.0	0.0	0.3	95.0	1.3	0.0	0.0	88.1	12.7	0.0	0.0	10.0	3.0	0.0	0.0001	400.0	2.2	1000.0	0.0	0.0	0.0	6.6	0.0	0.0	10.0	12.0	0.0	13.0	13.0	0.0	1000.0	1.2	2.0
2019-12-17 03:10:00	0.0	0.0	550.0	0.0	0.3	95.0	1.3	0.0	0.0	88.2	12.7	0.0	0.0	10.0	3.0	0.0	0.0	400.0	2.2	1000.0	0.0	0.0	0.0	6.6	0.0	0.0	10.0	12.0	0.0	13.0	13.0	0.0	1000.0	1.2	2.0
2019-12-17 03:15:00	0.0	0.0	543.0	0.0	0.3	95.0	1.3	0.0	0.0	88.4	12.6	0.0	0.0	10.0	3.0	0.0	0.0	400.0	2.2	1000.0	0.0	0.0	0.0	6.6	0.0	0.0	10.0	12.0	0.0	13.0	13.0	0.0	1000.0	1.2	2.0
2019-12-17 03:20:00	0.0	0.0	536.0	0.0	0.3	95.0	1.3	0.0	0.0	88.5	12.6	0.0	0.0	10.0	3.0	0.0	0.0001	400.0	2.2	1000.0	0.0	0.0	0.0	6.6	0.0	0.0	10.0	12.0	0.0	13.0	13.0	0.0	1000.0	1.2	2.0
2019-12-17 03:25:00	0.0	0.0	548.0	0.0	0.3	95.0	1.2	0.0	0.0	88.6	12.5	0.0	0.0	10.0	3.0	0.0	0.0001	400.0	2.2	1000.0	0.0	0.0	0.0	6.6	0.0	0.0	10.0	12.0	0.0	13.0	13.0	0.0	1000.0	1.2	2.0
2019-12-17 03:30:00	0.0	0.0	543.0	0.0	0.3	95.0	1.2	0.0	0.0	88.7	12.5	0.0	0.0	10.0	3.0	0.0	0.0002	400.0	2.2	1000.0	0.0	0.0	0.0	6.6	0.0	0.0	10.0	12.0	0.0	13.0	13.0	0.0	1000.0	1.2	2.0
2019-12-17 03:35:00	0.0	0.0	550.0	0.0	0.3	95.0	1.2	0.0	0.0	88.8	12.5	0.0	0.0	10.0	3.0	0.0	0.0003	400.0	2.2	1000.0	0.0	0.0	0.0	6.6	0.0	0.0	10.0	12.0	0.0	13.0	13.0	0.0	1000.0	1.2	2.0
2019-12-17 03:40:00	0.0	0.0	548.0	0.0	0.3	95.0	1.2	0.0	0.0	88.9	12.4	0.0	0.0	10.0	3.0	0.0	0.0003	400.0	2.2	1000.0	0.0	0.0	0.0	6.6	0.0	0.0	10.0	12.0	0.0	13.0	13.0	0.0	1000.0	1.2	2.0
2019-12-17 03:45:00	0.0	0.0	564.0	0.0	0.3	95.0	1.2	0.0	0.0	89.0	12.5	0.0	0.0	10.0	3.0	0.0	0.0004	400.0	2.2	1000.0	0.0	0.0	0.0	6.6	0.0	0.0	10.0	12.0	0.0	13.0	13.0	0.0	1000.0	1.2	2.0
2019-12-17 03:50:00	0.0	0.0	558.0	0.0	0.3	95.0	1.2	0.0	0.0	89.2	12.4	0.0	0.0	10.0	3.0	0.0	0.0005	400.0	2.2	1000.0	0.0	0.0	0.0	6.6	0.0	0.0	10.0	12.0	0.0	13.0	13.0	0.0	1000.0	1.2	2.0
2019-12-17 03:55:00	0.0	0.0	592.0	0.0	0.3	95.0	1.2	0.0	0.0	89.3	12.4	0.0	0.0	10.0	3.0	0.0	0.0005	400.0	2.2	1000.0	0.0	0.0	0.0	6.6	0.0	0.0	10.0	12.0	0.0	13.0	13.0	0.0	1000.0	1.2	2.0
2019-12-17 04:00:00	0.0	0.0	547.0	0.0	0.3	95.0	1.2	0.0	0.0	89.4	12.4	0.0	0.0	10.0	3.0	0.0	0.0005	400.0	2.2	1000.0	0.0	0.0	0.0	6.6	0.0	0.0	10.0	12.0	0.0	13.0	13.0	0.0	1000.0	1.2	2.0
2019-12-17 04:05:00	0.0	0.0	567.0	0.0	0.3	95.0	1.1	0.0	0.0	89.5	12.4	0.0	0.0	10.0	3.0	0.0	0.0003	400.0	2.2	1000.0	0.0	0.0	0.0	6.6	0.0	0.0	10.0	12.0	0.0	13.0	13.0	0.0	1000.0	1.2	2.0
2019-12-17 04:10:00	0.0	0.0	534.0	0.0	0.3	95.0	1.1	0.0	0.0	89.6	12.4	0.0	0.0	10.0	3.0	0.0	0.0002	400.0	2.2	1000.0	0.0	0.0	0.0	6.6	0.0	0.0	10.0	12.0	0.0	13.0	13.0	0.0	1000.0	1.2	2.0
2019-12-17 04:15:00	0.0	0.0	537.0	0.0	0.3	95.0	1.1	0.0	0.0	89.7	12.3	0.0	0.0	10.0	3.0	0.0	0.0	400.0	2.2	1000.0	0.0	0.0	0.0	6.6	0.0	0.0	10.0	12.0	0.0	13.0	13.0	0.0	1000.0	1.2	2.0
2019-12-17 04:20:00	0.0	0.0	549.0	0.0	0.3	95.0	1.1	0.0	0.0	89.8	12.4	0.0	0.0	10.0	3.0	0.0	0.0	400.0	2.2	1000.0	0.0	0.0	0.0	6.6	0.0	0.0	10.0	12.0	0.0	13.0	13.0	0.0	1000.0	1.2	2.0
2019-12-17 04:25:00	0.0	0.0	537.0	0.0	0.3	95.0	1.1	0.0	0.0	89.9	12.3	0.0	0.0	10.0	3.0	0.0	0.0	400.0	2.2	1000.0	0.0	0.0	0.0	6.6	0.0	0.0	10.0	12.0	0.0	13.0	13.0	0.0	1000.0	1.2	2.0
2019-12-17 04:30:00	0.0	0.0	565.0	0.0	0.3	95.0	1.1	0.0	0.0	89.9	12.3	0.0	0.0	10.0	3.0	0.0	0.0	400.0	2.2	1000.0	0.0	0.0	0.0	6.6	0.0	0.0	10.0	12.0	0.0	13.0	13.0	0.0	1000.0	1.2	2.0
2019-12-17 04:35:00	0.0	0.0	550.0	0.0	0.3	95.0	1.1	0.0	0.0	89.9	12.4	0.0	0.0	10.0	3.0	0.0	0.0	400.0	2.2	1000.0	0.0	0.0	0.0	6.6	0.0	0.0	10.0	12.0	0.0	13.0	13.0	0.0	1000.0	1.2	2.0
2019-12-17 04:40:00	0.0	0.0	565.0	0.0	0.3	95.0	1.1	0.0	0.0	90.0	12.3	0.0	0.0	10.0	3.0	0.0	0.0	400.0	2.2	1000.0	0.0	0.0	0.0	6.6	0.0	0.0	10.0	12.0	0.0	13.0	13.0	0.0	1000.0	1.2	2.0
2019-12-17 04:45:00	0.0	0.0	572.0	0.0	0.3	95.0	1.1	0.0	0.0	90.1	12.4	0.0	0.0	10.0	3.0	0.0	0.0	400.0	2.2	1000.0	0.0	0.0	0.0	6.6	0.0	0.0	10.0	12.0	0.0	13.0	13.0	0.0	1000.0	1.2	2.0
2019-12-17 04:50:00	0.0	0.0	548.0	0.0	0.3	95.0	1.1	0.0	0.0	90.2	12.4	0.0	0.0	10.0	3.0	0.0	0.0	400.0	2.2	1000.0	0.0	0.0	0.0	6.6	0.0	0.0	10.0	12.0	0.0	13.0	13.0	0.0	1000.0	1.2	2.0
2019-12-17 04:55:00	0.0	0.0	554.0	0.0	0.3	95.0	1.0	0.0	0.0	90.3	12.4	0.0	0.0	10.0	3.0	0.0	0.0	400.0	2.2	1000.0	0.0	0.0	0.0	6.6	0.0	0.0	10.0	12.0	0.0	13.0	13.0	0.0	1000.0	1.2	2.0
2019-12-17 05:00:00	0.0	0.0	550.0	0.0	0.3	95.0	1.0	0.0	0.0	90.4	12.4	0.0	0.0	10.0	3.0	0.0	0.0	400.0	2.2	1000.0	0.0	0.0	0.0	6.6	0.0	0.0	10.0	12.0	0.0	13.0	13.0	0.0	1000.0	1.2	2.0
2019-12-17 05:05:00	0.0	0.0	542.0	0.0	0.3	95.0	1.0	0.0	0.0	90.4	12.4	0.0	0.0	0.0	0.0	0.0	0.0	400.0	2.2	1000.0	0.0	0.0	0.0	6.6	0.0	0.0	10.0	12.0	0.0	13.0	13.0	0.0	1000.0	1.2	2.0
2019-12-17 05:10:00	0.0	0.0	562.0	0.0	0.3	95.0	1.0	0.0	0.0	90.5	12.4	0.0	0.0	10.0	3.0	0.0	0.0	400.0	2.2	1000.0	0.0	0.0	0.0	6.6	0.0	0.0	10.0	12.0	0.0	13.0	13.0	0.0	1000.0	1.2	2.0
2019-12-17 05:15:00	0.0	0.0	558.0	0.0	0.3	95.0	1.0	0.0	0.0	90.6	12.3	0.0	0.0	10.0	3.0	0.0	0.0	400.0	2.2	1000.0	0.0	0.0	0.0	6.6	0.0	0.0	10.0	12.0	0.0	13.0	13.0	0.0	1000.0	1.2	2.0
2019-12-17 05:20:00	0.0	0.0	561.0	0.0	0.3	95.0	1.0	0.0	0.0	90.7	12.3	0.0	0.0	10.0	3.0	0.0	0.0	400.0	2.2	1000.0	0.0	0.0	0.0	6.6	0.0	0.0	10.0	12.0	0.0	13.0	13.0	0.0	1000.0	1.2	2.0
2019-12-17 05:25:00	0.0	0.0	551.0	0.0	0.3	95.0	1.0	0.0	0.0	90.8	12.4	0.0	0.0	10.0	3.0	0.0	0.0	400.0	2.2	1000.0	0.0	0.0	0.0	6.6	0.0	0.0	10.0	12.0	0.0	13.0	13.0	0.0	1000.0	1.2	2.0
2019-12-17 05:30:00	0.0	0.0	561.0	0.0	0.3	95.0	1.0	0.0	0.0	91.0	12.4	0.0	0.0	10.0	3.0	0.0	0.0	400.0	2.2	1000.0	0.0	0.0	0.0	6.6	0.0	0.0	10.0	12.0	0.0	13.0	13.0	0.0	1000.0	1.2	2.0
2019-12-17 05:35:00	0.0	0.0	566.0	0.0	0.3	95.0	1.0	0.0	0.0	91.0	12.4	0.0	0.0	10.0	3.0	0.0	0.0001	400.0	2.2	1000.0	0.0	0.0	0.0	6.6	0.0	0.0	10.0	12.0	0.0	13.0	13.0	0.0	1000.0	1.2	2.0
2019-12-17 05:40:00	0.0	0.0	568.0	0.0	0.3	95.0	1.0	0.0	0.0	91.1	12.4	0.0	0.0	10.0	3.0	0.0	0.0001	400.0	2.2	1000.0	0.0	0.0	0.0	6.6	0.0	0.0	10.0	12.0	0.0	13.0	13.0	0.0	1000.0	1.2	2.0
2019-12-17 05:45:00	0.0	0.0	561.0	0.0	0.3	95.0	1.0	0.0	0.0	91.2	12.4	0.0	0.0	10.0	0.0	0.0	0.0002	400.0	2.2	1000.0	0.0	0.0	0.0	6.6	0.0	0.0	10.0	12.0	0.0	13.0	13.0	0.0	1000.0	1.2	2.0
2019-12-17 05:50:00	0.0	0.0	561.0	0.0	0.3	95.0	1.0	0.0	0.0	91.2	12.4	0.0	0.0	10.0	2.0	0.0	0.0002	400.0	2.2	1000.0	0.0	0.0	0.0	6.6	0.0	0.0	10.0	12.0	0.0	13.0	13.0	0.0	1000.0	1.2	2.0
2019-12-17 05:55:00	0.0	0.0	570.0	0.0	0.3	95.0	0.9	0.0	0.0	91.3	12.3	0.0	0.0	10.0	3.0	0.0	0.0001	400.0	2.2	1000.0	0.0	0.0	0.0	6.6	0.0	0.0	10.0	12.0	0.0	13.0	13.0	0.0	1000.0	1.2	2.0
2019-12-17 06:00:00	0.0	0.0	554.0	0.0	0.3	95.0	0.9	0.0	0.0	91.4	12.4	0.0	0.0	10.0	3.0	0.0	0.0001	400.0	2.2	1000.0	0.0	0.0	0.0	6.6	0.0	0.0	10.0	12.0	0.0	13.0	13.0	0.0	1000.0	1.2	2.0
2019-12-17 06:05:00	0.0	0.0	573.0	0.0	0.3	95.0	0.9	0.0	0.0	91.5	12.3	0.0	0.0	10.0	3.0	0.0	0.0001	400.0	2.2	1000.0	0.0	0.0	0.0	6.6	0.0	0.0	10.0	12.0	0.0	13.0	13.0	0.0	1000.0	1.2	2.0
2019-12-17 06:10:00	0.0	0.0	561.0	0.0	0.3	95.0	0.9	0.0	0.0	91.6	12.3	0.0	0.0	10.0	3.0	0.0	0.0	400.0	2.2	1000.0	0.0	0.0	0.0	6.6	0.0	0.0	10.0	12.0	0.0	13.0	13.0	0.0	1000.0	1.2	2.0
2019-12-17 06:15:00	0.0	0.0	542.0	0.0	0.3	95.0	0.9	0.0	0.0	91.7	12.2	0.0	0.0	10.0	3.0	0.0	0.0	400.0	2.2	1000.0	0.0	0.0	0.0	6.6	0.0	0.0	10.0	12.0	0.0	13.0	13.0	0.0	1000.0	1.2	2.0
2019-12-17 06:20:00	0.0	0.0	564.0	0.0	0.3	95.0	0.9	0.0	0.0	91.8	12.2	0.0	0.0	10.0	3.0	0.0	0.0	400.0	2.2	1000.0	0.0	0.0	0.0	6.6	0.0	0.0	10.0	12.0	0.0	13.0	13.0	0.0	1000.0	1.2	2.0
2019-12-17 06:25:00	0.0	0.0	575.0	0.0	0.3	95.0	0.9	0.0	0.0	91.9	12.3	0.0	0.0	10.0	3.0	0.0	0.0	400.0	2.2	1000.0	0.0	0.0	0.0	6.6	0.0	0.0	10.0	12.0	0.0	13.0	13.0	0.0	1000.0	1.2	2.0
2019-12-17 06:30:00	0.0	0.0	553.0	0.0	0.3	95.0	0.9	0.0	0.0	92.0	12.3	0.0	0.0	10.0	3.0	0.0	0.0	400.0	2.2	1000.0	0.0	0.0	0.0	6.6	0.0	0.0	10.0	12.0	0.0	13.0	13.0	0.0	1000.0	1.2	2.0
2019-12-17 06:35:00	0.0	0.0	563.0	0.0	0.3	95.0	0.9	0.0	0.0	92.0	12.3	0.0	0.0	10.0	3.0	0.0	0.0	400.0	2.2	1000.0	0.0	0.0	0.0	6.6	0.0	0.0	10.0	12.0	0.0	13.0	13.0	0.0	1000.0	1.2	2.0
2019-12-17 06:40:00	0.0	0.0	568.0	0.0	0.3	95.0	0.9	0.0	0.0	92.0	12.2	0.0	0.0	10.0	3.0	0.0	0.0001	400.0	2.2	1000.0	0.0	0.0	0.0	6.6	0.0	0.0	10.0	12.0	0.0	13.0	13.0	0.0	1000.0	1.2	2.0
2019-12-17 06:45:00	0.0	0.0	589.0	0.0	0.3	95.0	0.8	0.0	0.0	92.1	12.3	0.0	0.0	10.0	3.0	0.0	0.0001	400.0	2.2	1000.0	0.0	0.0	0.0	6.6	0.0	0.0	10.0	12.0	0.0	13.0	13.0	0.0	1000.0	1.2	2.0
2019-12-17 06:50:00	0.0	0.0	544.0	0.0	0.3	95.0	0.8	0.0	0.0	92.2	12.2	0.0	0.0	10.0	3.0	0.0	0.0002	400.0	2.2	1000.0	0.0	0.0	0.0	6.6	0.0	0.0	10.0	12.0	0.0	13.0	13.0	0.0	1000.0	1.2	2.0
2019-12-17 06:55:00	0.0	0.0	578.0	0.0	0.3	95.0	0.8	0.0	0.0	92.2	12.2	0.0	0.0	10.0	3.0	0.0	0.0003	400.0	2.2	1000.0	0.0	0.0	0.0	6.6	0.0	0.0	10.0	12.0	0.0	13.0	13.0	0.0	1000.0	1.2	2.0
2019-12-17 07:00:00	0.0	0.0	570.0	0.0	0.3	95.0	0.8	0.0	0.0	92.3	12.2	0.0	0.0	10.0	3.0	0.0	0.0003	400.0	2.2	1000.0	0.0	0.0	0.0	6.6	0.0	0.0	10.0	12.0	0.0	13.0	13.0	0.0	1000.0	1.2	2.0
2019-12-17 07:05:00	0.0	0.0	579.0	0.0	0.3	95.0	0.8	0.0	0.0	92.3	12.2	0.0	0.0	10.0	3.0	0.0	0.0004	400.0	2.2	1000.0	0.0	0.0	0.0	6.6	0.0	0.0	10.0	12.0	0.0	13.0	13.0	0.0	1000.0	1.2	2.0
2019-12-17 07:10:00	0.0	0.0	572.0	0.0	0.3	95.0	0.8	0.0	0.0	92.4	12.3	0.0	0.0	10.0	3.0	0.0	0.0005	400.0	2.2	1000.0	0.0	0.0	0.0	6.6	0.0	0.0	10.0	12.0	0.0	13.0	13.0	0.0	1000.0	1.2	2.0
2019-12-17 07:15:00	0.0	0.0	583.0	0.0	0.3	95.0	0.8	0.0	0.0	92.4	12.3	0.0	0.0	10.0	3.0	0.0	0.0006	400.0	2.2	1000.0	0.0	0.0	0.0	6.6	0.0	0.0	10.0	12.0	0.0	13.0	13.0	0.0	1000.0	1.2	2.0
2019-12-17 07:20:00	0.0	0.0	614.0	0.0	0.3	95.0	0.8	0.0	0.0	92.5	12.2	0.0	0.0	10.0	3.0	0.0	0.0005	400.0	2.2	1000.0	0.0	0.0	0.0	6.6	0.0	0.0	10.0	12.0	0.0	13.0	13.0	0.0	1000.0	1.2	2.0
2019-12-17 07:25:00	0.0	0.0	569.0	0.0	0.3	95.0	0.8	0.0	0.0	92.5	12.3	0.0	0.0	10.0	3.0	0.0	0.0004	400.0	2.2	1000.0	0.0	0.0	0.0	6.6	0.0	0.0	10.0	12.0	0.0	13.0	13.0	0.0	1000.0	1.2	2.0
2019-12-17 07:30:00	0.0	0.0	587.0	0.0	0.3	95.0	0.8	0.0	0.0	92.6	12.2	0.0	0.0	10.0	3.0	0.0	0.0003	400.0	2.2	1000.0	0.0	0.0	0.0	6.6	0.0	0.0	10.0	12.0	0.0	13.0	13.0	0.0	1000.0	1.2	2.0
2019-12-17 07:35:00	0.0	0.0	627.0	0.0	0.3	95.0	0.8	0.0	0.0	92.7	12.2	0.0	0.0	10.0	3.0	0.0	0.0002	400.0	2.2	1000.0	0.0	0.0	0.0	6.6	0.0	0.0	10.0	18.0	0.0	19.0	26.0	0.0	1000.0	1.2	2.0
2019-12-17 07:40:00	100.0	0.0	598.0	0.0	0.3	95.0	0.8	0.0	36.4	92.8	12.4	111.0	111.0	10.0	3.0	100.0	0.0001	400.0	2.2	1000.0	0.0	0.0	0.0	6.6	0.0	0.0	10.0	18.0	0.0	19.0	26.0	0.0	1000.0	1.2	2.0
2019-12-17 07:45:00	100.0	0.0	601.0	0.0	0.3	95.0	0.7	0.0	51.6	93.3	12.7	111.0	111.0	10.0	3.0	100.0	0.0	400.0	2.2	1000.0	0.0	0.0	0.0	6.6	0.0	0.0	10.0	18.0	0.0	19.0	26.0	0.0	1000.0	1.2	2.0
2019-12-17 07:50:00	100.0	0.0	567.0	0.0	0.3	95.0	0.8	0.0	56.7	93.2	13.5	111.0	111.0	10.0	3.0	100.0	0.0	400.0	2.2	1000.0	0.0	0.0	0.0	6.6	0.0	0.0	10.0	18.0	0.0	19.0	26.0	0.0	1000.0	1.2	2.0
2019-12-17 07:55:00	100.0	0.0	603.0	0.0	0.3	95.0	1.4	0.0	58.8	89.3	14.9	111.0	111.0	10.0	3.0	100.0	0.0001	400.0	2.2	1000.0	0.0	0.0	0.0	6.6	0.0	0.0	10.0	18.0	0.0	19.0	26.0	0.0	1000.0	1.2	2.0
2019-12-17 08:00:00	100.0	0.0	580.0	0.0	0.3	95.0	2.4	0.0	57.0	82.5	16.3	111.0	111.0	10.0	3.0	100.0	0.0001	400.0	2.2	1000.0	0.0	0.0	0.0	6.6	0.0	0.0	10.0	18.0	0.0	19.0	26.0	0.0	1000.0	1.2	2.0
2019-12-17 08:05:00	100.0	0.0	593.0	0.0	0.3	95.0	3.3	0.0	54.9	77.2	17.3	0.0	0.0	2.0	0.0	100.0	0.0001	600.0	2.2	1000.0	0.0	0.0	0.0	6.6	91.0	95.0	10.0	18.0	0.0	19.0	26.0	0.0	1000.0	1.2	2.0
2019-12-17 08:10:00	100.0	0.0	589.0	0.0	0.3	95.0	3.9	0.0	52.5	74.6	17.9	0.0	0.0	1.0	0.0	100.0	0.0	600.0	2.2	1000.0	0.0	0.0	0.0	6.6	91.0	95.0	10.0	18.0	0.0	19.0	26.0	0.0	1000.0	1.2	2.0
2019-12-17 08:15:00	100.0	0.0	561.0	0.0	0.3	95.0	4.2	0.0	0.0	73.3	18.3	0.0	0.0	1.0	0.0	100.0	0.0	600.0	2.2	1000.0	0.0	0.0	0.0	6.6	91.0	95.0	10.0	18.0	0.0	19.0	26.0	0.0	1000.0	1.2	2.0
2019-12-17 08:20:00	100.0	0.0	573.0	0.0	0.3	95.0	4.4	0.0	0.0	72.5	18.7	0.0	0.0	1.0	0.0	100.0	0.0	600.0	2.2	1000.0	0.0	0.0	0.0	6.6	91.0	95.0	10.0	18.0	0.0	19.0	26.0	0.0	1000.0	1.2	2.0
2019-12-17 08:25:00	100.0	0.0	558.0	0.0	0.3	95.0	4.4	0.0	0.0	72.3	18.8	0.0	0.0	1.0	0.0	100.0	0.0	600.0	2.2	1000.0	0.0	0.0	0.0	6.6	91.0	95.0	10.0	18.0	0.0	19.0	19.0	0.0	1000.0	1.2	2.0
2019-12-17 08:30:00	100.0	0.0	561.0	0.0	0.3	95.0	4.5	0.0	0.0	72.4	18.9	0.0	0.0	1.0	0.0	100.0	0.0	600.0	2.2	1000.0	0.0	0.0	0.0	6.6	91.0	95.0	10.0	18.0	0.0	19.0	19.0	0.0	1000.0	1.2	2.0
2019-12-17 08:35:00	100.0	0.0	564.0	0.0	0.3	95.0	4.5	0.0	0.0	72.6	19.0	0.0	0.0	1.0	0.0	100.0	0.0	600.0	2.2	1000.0	0.0	0.0	0.0	6.6	91.0	95.0	10.0	18.0	0.0	19.0	19.0	0.0	1000.0	1.2	2.0
2019-12-17 08:40:00	100.0	0.0	554.0	0.0	0.3	95.0	4.4	0.0	0.0	72.9	19.1	0.0	0.0	1.0	0.0	100.0	0.0	600.0	2.2	1000.0	0.0	0.0	0.0	6.6	91.0	95.0	10.0	18.0	0.0	19.0	19.0	0.0	1000.0	1.2	2.0
2019-12-17 08:45:00	100.0	0.0	578.0	0.0	0.3	95.0	4.5	0.0	0.0	72.9	19.2	0.0	0.0	1.0	1.0	100.0	0.0	600.0	2.2	1000.0	0.0	0.0	0.0	6.6	91.0	95.0	10.0	18.0	0.0	19.0	19.0	0.0	1000.0	1.2	2.0
2019-12-17 08:50:00	100.0	0.0	572.0	0.0	0.3	95.0	4.4	0.0	0.0	73.0	19.2	100.0	100.0	1.0	1.0	100.0	0.0	600.0	2.2	0.0	0.0	0.0	0.0	6.6	91.0	95.0	10.0	18.0	0.0	19.0	19.0	0.0	1000.0	1.2	2.0
2019-12-17 08:55:00	100.0	0.0	587.0	0.0	0.3	95.0	4.4	0.0	0.0	73.3	19.2	102.0	100.0	3.0	3.0	100.0	0.0	600.0	2.2	0.0	0.0	0.0	0.0	6.6	91.0	95.0	10.0	18.0	0.0	19.0	19.0	0.0	1000.0	1.2	2.0
2019-12-17 09:00:00	100.0	0.0	565.0	0.0	0.3	95.0	4.4	0.0	0.0	73.5	19.2	103.0	100.0	3.0	3.0	100.0	0.0	600.0	2.2	0.0	0.0	0.0	0.0	6.6	91.0	95.0	10.0	18.0	0.0	19.0	19.0	0.0	1000.0	1.2	2.0
2019-12-17 09:05:00	100.0	0.0	578.0	0.0	0.3	95.0	4.3	0.0	0.0	73.8	19.2	104.0	100.0	3.0	3.0	100.0	0.0	600.0	2.2	0.0	0.0	0.0	0.0	6.6	91.0	95.0	10.0	18.0	0.0	19.0	19.0	0.0	1000.0	1.2	2.0
2019-12-17 09:10:00	100.0	0.0	565.0	0.0	0.3	95.0	4.2	0.0	0.0	74.2	19.1	106.0	100.0	3.0	3.0	100.0	0.0	600.0	2.2	0.0	0.0	0.0	0.0	6.6	91.0	95.0	10.0	18.0	0.0	19.0	19.0	0.0	1000.0	1.2	2.0
2019-12-17 09:15:00	100.0	0.0	574.0	0.0	0.3	95.0	4.2	0.0	0.0	74.3	19.1	108.0	100.0	3.0	3.0	100.0	0.0	600.0	2.2	0.0	0.0	0.0	0.0	6.6	85.0	95.0	10.0	18.0	0.0	19.0	19.0	0.0	1000.0	1.2	2.0
2019-12-17 09:20:00	100.0	0.0	567.0	0.0	0.3	95.0	4.2	0.0	0.0	74.3	19.1	112.0	100.0	3.0	3.0	100.0	0.0	600.0	2.2	0.0	0.0	0.0	0.0	6.6	85.0	95.0	10.0	18.0	0.0	19.0	19.0	0.0	20.0	1.2	2.0
2019-12-17 09:25:00	100.0	0.0	578.0	0.0	0.3	95.0	4.1	0.0	0.0	74.9	19.1	114.0	100.0	3.0	3.0	100.0	0.0	600.0	2.2	0.0	0.0	0.0	0.0	6.6	85.0	95.0	10.0	18.0	0.0	19.0	19.0	0.0	20.0	1.2	2.0
2019-12-17 09:30:00	100.0	0.0	580.0	0.0	0.3	95.0	4.0	0.0	0.0	75.4	19.1	116.0	100.0	3.0	3.0	100.0	0.0	600.0	2.2	0.0	0.0	0.0	0.0	6.6	85.0	95.0	10.0	18.0	0.0	19.0	19.0	0.0	20.0	1.2	2.0
2019-12-17 09:35:00	100.0	0.0	585.0	0.0	0.3	95.0	4.0	0.0	0.0	75.4	19.0	115.0	100.0	1.0	0.0	100.0	0.0	600.0	2.2	0.0	0.0	0.0	0.0	6.6	0.0	95.0	10.0	18.0	0.0	19.0	19.0	0.0	20.0	1.2	2.0
2019-12-17 09:40:00	100.0	0.0	544.0	0.0	0.3	95.0	4.0	0.0	0.0	75.6	19.0	117.0	100.0	1.0	0.0	100.0	0.0	600.0	2.2	0.0	0.0	0.0	0.0	6.6	0.0	95.0	10.0	18.0	0.0	19.0	19.0	0.0	20.0	1.2	2.0
2019-12-17 09:45:00	100.0	0.0	581.0	0.0	0.3	95.0	3.9	0.0	0.0	75.8	19.0	119.0	100.0	1.0	0.0	100.0	0.0	600.0	2.2	0.0	0.0	0.0	0.0	6.6	0.0	95.0	10.0	18.0	0.0	19.0	19.0	0.0	20.0	1.2	2.0
2019-12-17 09:50:00	100.0	0.0	537.0	0.0	0.3	95.0	3.9	0.0	0.0	76.0	19.0	116.0	100.0	1.0	0.0	100.0	0.0	600.0	2.2	0.0	0.0	0.0	0.0	6.6	0.0	95.0	10.0	18.0	0.0	19.0	19.0	0.0	20.0	1.2	2.0
2019-12-17 09:55:00	100.0	0.0	562.0	0.0	0.3	92.0	3.8	0.0	0.0	76.5	19.0	110.0	100.0	1.0	0.0	100.0	0.0	600.0	2.2	0.0	0.0	0.0	0.0	6.6	0.0	95.0	10.0	18.0	0.0	19.0	19.0	0.0	20.0	1.2	2.0
2019-12-17 10:00:00	100.0	0.0	578.0	0.0	0.3	89.0	3.8	0.0	0.0	76.7	18.9	109.0	100.0	1.0	0.0	100.0	0.0	600.0	2.2	0.0	0.0	0.0	0.0	6.6	0.0	95.0	10.0	18.0	0.0	19.0	19.0	0.0	20.0	1.2	2.0
2019-12-17 10:05:00	100.0	0.0	570.0	0.0	0.3	86.0	3.7	0.0	0.0	76.8	18.8	108.0	100.0	1.0	0.0	100.0	0.0002	600.0	2.2	0.0	0.0	0.0	0.0	6.6	0.0	95.0	10.0	18.0	0.0	19.0	19.0	0.0	20.0	1.2	2.0
2019-12-17 10:10:00	100.0	0.0	583.0	0.0	0.3	83.0	3.6	0.0	0.0	77.2	18.6	111.0	100.0	1.0	0.0	100.0	0.0004	600.0	2.2	0.0	0.0	0.0	0.0	6.6	0.0	95.0	10.0	18.2	0.0	19.0	19.0	0.0	20.0	1.2	2.0
2019-12-17 10:15:00	100.0	0.0	556.0	0.0	0.3	80.0	3.5	0.0	0.0	77.7	18.5	111.0	100.0	1.0	0.0	100.0	0.0005	600.0	2.2	0.0	0.0	0.0	0.0	6.6	0.0	95.0	10.0	18.2	0.0	19.2	19.2	0.0	20.0	1.2	2.0
2019-12-17 10:20:00	100.0	0.0	616.0	0.0	0.3	70.0	3.5	0.0	0.0	77.8	18.5	116.0	100.0	1.0	0.0	100.0	0.0005	600.0	2.2	0.0	0.0	0.0	0.0	6.6	0.0	95.0	10.0	18.2	0.0	19.2	19.2	0.0	20.0	1.2	2.0
2019-12-17 10:25:00	100.0	0.0	586.0	0.0	0.3	20.0	3.4	0.0	25.6	78.2	18.2	130.0	100.0	1.0	0.0	100.0	0.0004	600.0	2.2	0.0	0.0	0.0	0.0	6.6	0.0	95.0	10.0	18.2	0.0	19.2	19.2	0.0	20.0	1.2	2.0
2019-12-17 10:30:00	100.0	0.0	597.0	0.0	0.3	0.0	3.2	0.0	27.8	79.0	18.1	145.0	100.0	3.0	0.0	100.0	0.0004	600.0	2.2	0.0	0.0	0.0	0.0	6.6	0.0	95.0	10.0	18.2	0.0	19.2	19.2	0.0	20.0	1.2	2.0
2019-12-17 10:35:00	100.0	0.0	580.0	0.0	0.3	0.0	3.3	0.0	26.9	78.9	18.1	147.0	100.0	3.0	0.0	100.0	0.0008	600.0	2.2	0.0	0.0	0.0	0.0	6.6	0.0	95.0	10.0	18.2	0.0	19.2	19.2	0.0	20.0	1.2	2.0
2019-12-17 10:40:00	100.0	0.0	623.0	0.0	0.3	0.0	3.3	0.0	27.7	78.6	18.1	155.0	100.0	3.0	0.0	100.0	0.0012	600.0	2.2	0.0	0.0	0.0	0.0	6.6	0.0	20.0	10.0	18.2	0.0	19.2	19.2	0.0	20.0	1.2	2.0
2019-12-17 10:45:00	100.0	0.0	597.0	0.0	0.3	0.0	3.4	0.0	29.3	78.1	18.2	167.0	100.0	3.0	0.0	100.0	0.0016	600.0	2.2	0.0	0.0	0.0	0.0	6.6	0.0	20.0	10.0	19.2	0.0	20.2	20.2	0.0	20.0	1.2	2.0
2019-12-17 10:50:00	100.0	0.0	648.0	0.0	0.3	0.0	3.5	0.0	45.8	77.4	18.4	176.0	100.0	1.0	0.0	100.0	0.0014	600.0	2.2	0.0	0.0	0.0	0.0	6.6	0.0	0.0	10.0	19.2	0.0	20.2	20.2	0.0	20.0	1.2	2.0
2019-12-17 10:55:00	100.0	0.0	645.0	0.0	0.3	0.0	3.9	0.0	53.1	76.0	18.9	162.0	100.0	1.0	0.0	100.0	0.0013	600.0	2.2	0.0	0.0	0.0	0.0	6.6	0.0	0.0	10.0	20.0	0.0	21.0	21.0	0.0	20.0	1.2	2.0
2019-12-17 11:00:00	100.0	0.0	656.0	0.0	0.3	0.0	4.4	0.0	52.7	73.8	19.5	162.0	100.0	1.0	0.0	100.0	0.0011	600.0	2.2	0.0	0.0	0.0	0.0	6.6	0.0	0.0	10.0	20.0	0.0	21.0	21.0	0.0	20.0	1.2	2.0
2019-12-17 11:05:00	100.0	0.0	612.0	0.0	0.3	0.0	4.9	0.0	51.6	71.9	20.1	164.0	100.0	1.0	0.0	100.0	0.0012	600.0	2.2	0.0	0.0	0.0	0.0	6.6	0.0	0.0	10.0	20.0	0.0	21.0	21.0	0.0	20.0	1.2	2.0
2019-12-17 11:10:00	100.0	0.0	674.0	0.0	0.3	0.0	5.2	0.0	49.8	70.7	20.4	141.0	100.0	1.0	0.0	100.0	0.0012	600.0	2.2	0.0	0.0	0.0	0.0	6.6	0.0	0.0	10.0	20.0	0.0	21.0	21.0	0.0	20.0	1.2	2.0
2019-12-17 11:15:00	100.0	0.0	664.0	0.0	0.3	0.0	5.3	0.0	47.8	70.3	20.6	131.0	100.0	1.0	0.0	100.0	0.0013	600.0	2.2	0.0	0.0	0.0	0.0	6.6	0.0	0.0	10.0	21.0	0.0	22.0	22.0	0.0	20.0	1.2	2.0
2019-12-17 11:20:00	100.0	0.0	645.0	0.0	0.3	0.0	5.3	0.0	47.1	70.3	20.7	144.0	100.0	1.0	0.0	100.0	0.0014	600.0	2.2	0.0	0.0	0.0	0.0	6.6	0.0	0.0	10.0	21.0	0.0	22.0	22.0	0.0	20.0	1.2	2.0
2019-12-17 11:25:00	100.0	0.0	679.0	0.0	0.3	0.0	5.4	0.0	47.0	70.3	20.8	164.0	100.0	1.0	0.0	100.0	0.0015	600.0	2.2	0.0	0.0	0.0	0.0	6.6	0.0	0.0	10.0	21.0	0.0	22.0	22.0	0.0	20.0	1.2	2.0
2019-12-17 11:30:00	100.0	0.0	689.0	0.0	0.3	0.0	5.5	0.0	47.5	70.3	21.1	151.0	100.0	1.0	0.0	100.0	0.0016	600.0	2.2	0.0	0.0	0.0	0.0	6.6	0.0	0.0	10.0	21.0	0.0	22.0	22.0	0.0	20.0	1.2	2.0
2019-12-17 11:35:00	100.0	0.0	697.0	0.0	0.3	0.0	5.5	0.0	47.4	70.2	21.2	134.0	100.0	1.0	0.0	100.0	0.0016	600.0	2.2	0.0	0.0	0.0	0.0	6.6	0.0	0.0	10.0	21.0	0.0	22.0	22.0	0.0	20.0	1.2	2.0
2019-12-17 11:40:00	100.0	0.0	719.0	0.0	0.3	0.0	5.6	0.0	47.4	70.2	21.3	124.0	100.0	1.0	0.0	100.0	0.0016	600.0	2.2	0.0	0.0	0.0	0.0	6.6	0.0	0.0	10.0	21.0	0.0	22.0	22.0	0.0	20.0	1.2	2.0
2019-12-17 11:45:00	100.0	0.0	725.0	0.0	0.3	0.0	5.6	0.0	46.7	70.3	21.5	123.0	100.0	1.0	0.0	100.0	0.0016	600.0	2.2	0.0	0.0	0.0	0.0	6.6	0.0	0.0	10.0	21.0	0.0	22.0	22.0	0.0	20.0	1.2	2.0
2019-12-17 11:50:00	100.0	0.0	702.0	0.0	0.3	0.0	5.5	0.0	45.4	70.5	21.4	138.0	100.0	1.0	0.0	100.0	0.0015	600.0	2.2	0.0	0.0	0.0	0.0	6.6	0.0	0.0	10.0	21.0	0.0	22.0	22.0	0.0	20.0	1.2	2.0
2019-12-17 11:55:00	100.0	0.0	720.0	0.0	0.3	0.0	5.5	0.0	43.8	70.7	21.5	126.0	100.0	1.0	0.0	100.0	0.0014	600.0	2.2	0.0	0.0	0.0	0.0	6.6	0.0	0.0	10.0	21.0	0.0	22.0	22.0	0.0	20.0	1.2	2.0
2019-12-17 12:00:00	100.0	0.0	738.0	0.0	0.3	0.0	5.5	0.0	42.7	71.0	21.5	125.0	100.0	1.0	0.0	100.0	0.0013	600.0	2.2	0.0	0.0	0.0	0.0	6.6	0.0	0.0	10.0	21.0	0.0	22.0	22.0	0.0	20.0	1.2	2.0
2019-12-17 12:05:00	100.0	0.0	738.0	0.0	0.3	0.0	5.4	0.0	41.3	71.2	21.5	125.0	100.0	1.0	0.0	100.0	0.0013	600.0	2.2	0.0	0.0	0.0	0.0	6.6	0.0	0.0	10.0	21.0	0.0	22.0	22.0	0.0	20.0	1.2	2.0
2019-12-17 12:10:00	100.0	0.0	733.0	0.0	0.3	0.0	5.3	0.0	40.1	71.6	21.4	120.0	100.0	1.0	0.0	100.0	0.0013	600.0	2.2	0.0	0.0	0.0	0.0	6.6	0.0	0.0	10.0	21.0	0.0	22.0	22.0	0.0	20.0	1.2	2.0
2019-12-17 12:15:00	100.0	0.0	776.0	0.0	0.3	0.0	5.2	0.0	39.1	72.1	21.3	133.0	100.0	1.0	0.0	100.0	0.0013	600.0	2.2	0.0	0.0	0.0	0.0	6.6	0.0	0.0	10.0	21.0	0.0	22.0	22.0	0.0	20.0	1.2	2.0
2019-12-17 12:20:00	100.0	0.0	742.0	0.0	0.3	0.0	5.1	0.0	38.0	72.5	21.2	157.0	100.0	1.0	0.0	100.0	0.0009	600.0	2.2	0.0	0.0	0.0	0.0	6.6	0.0	0.0	10.0	21.0	0.0	22.0	22.0	0.0	20.0	1.2	2.0
2019-12-17 12:25:00	100.0	0.0	716.0	0.0	0.3	0.0	5.1	0.0	37.1	72.6	21.3	157.0	100.0	1.0	0.0	100.0	0.0004	600.0	2.2	0.0	0.0	0.0	0.0	6.6	0.0	0.0	10.0	21.0	0.0	22.0	22.0	0.0	20.0	1.2	2.0
2019-12-17 12:30:00	100.0	0.0	727.0	0.0	0.3	0.0	5.0	0.0	36.3	72.9	21.2	167.0	100.0	1.0	0.0	100.0	0.0	600.0	2.2	0.0	0.0	0.0	0.0	6.6	0.0	0.0	10.0	21.0	0.0	22.0	22.0	0.0	20.0	1.2	2.0
2019-12-17 12:35:00	100.0	0.0	745.0	0.0	0.3	0.0	5.0	0.0	35.4	73.0	21.4	176.0	100.0	1.0	0.0	100.0	0.0	600.0	2.2	0.0	0.0	0.0	0.0	6.6	0.0	0.0	10.0	21.0	0.0	22.0	22.0	0.0	20.0	1.2	2.0
2019-12-17 12:40:00	100.0	0.0	724.0	0.0	0.3	0.0	5.0	0.0	34.7	73.1	21.3	157.0	100.0	1.0	0.0	100.0	0.0	600.0	2.2	0.0	0.0	0.0	0.0	6.6	0.0	0.0	10.0	21.0	0.0	22.0	22.0	0.0	20.0	1.2	2.0
2019-12-17 12:45:00	100.0	0.0	686.0	0.0	0.3	0.0	5.0	0.0	0.0	73.5	21.5	242.0	100.0	1.0	0.0	100.0	0.0	600.0	2.2	0.0	0.0	0.0	0.0	6.6	0.0	0.0	10.0	21.0	0.0	22.0	22.0	0.0	20.0	1.2	2.0
2019-12-17 12:50:00	100.0	0.0	741.0	0.0	0.3	0.0	5.1	0.0	0.0	73.2	21.7	259.0	100.0	1.0	0.0	100.0	0.0	600.0	2.2	0.0	0.0	0.0	0.0	6.6	0.0	0.0	10.0	21.0	0.0	22.0	22.0	0.0	20.0	1.2	2.0
2019-12-17 12:55:00	100.0	0.0	719.0	0.0	0.3	0.0	5.3	0.0	0.0	72.7	22.1	291.0	100.0	1.0	0.0	100.0	0.0	600.0	2.2	0.0	0.0	0.0	0.0	6.6	0.0	0.0	10.0	21.0	0.0	22.0	22.0	0.0	20.0	1.2	2.0
2019-12-17 13:00:00	100.0	0.0	717.0	0.0	0.3	0.0	5.5	0.0	0.0	72.2	22.3	275.0	100.0	7.0	3.0	100.0	0.0	600.0	2.2	0.0	0.0	0.0	0.0	6.6	0.0	0.0	10.0	21.0	0.0	22.0	22.0	0.0	20.0	1.2	2.0
2019-12-17 13:05:00	100.0	0.0	643.0	0.0	0.3	0.0	5.6	0.0	0.0	71.0	22.1	261.0	100.0	7.0	6.0	100.0	0.0	600.0	2.2	0.0	0.0	0.0	0.0	6.6	0.0	0.0	10.0	21.0	0.0	22.0	22.0	0.0	20.0	1.2	2.0
2019-12-17 13:10:00	100.0	0.0	594.0	0.0	0.3	0.0	5.5	0.0	0.0	71.4	21.9	183.0	100.0	1.0	0.0	100.0	0.0	600.0	2.2	0.0	0.0	0.0	0.0	6.6	0.0	0.0	10.0	21.0	0.0	22.0	22.0	0.0	20.0	1.2	2.0
2019-12-17 13:15:00	100.0	0.0	626.0	0.0	0.3	0.0	5.5	0.0	0.0	71.5	21.9	164.0	100.0	1.0	0.0	100.0	0.0	600.0	2.2	0.0	0.0	0.0	0.0	6.6	0.0	0.0	10.0	21.0	0.0	22.0	22.0	0.0	20.0	1.2	2.0
2019-12-17 13:20:00	100.0	0.0	633.0	0.0	0.3	0.0	5.5	0.0	0.0	71.6	21.9	191.0	100.0	1.0	0.0	100.0	0.0	600.0	2.2	0.0	0.0	0.0	0.0	6.6	0.0	0.0	10.0	21.0	0.0	22.0	22.0	0.0	20.0	1.2	2.0
2019-12-17 13:25:00	100.0	0.0	642.0	0.0	0.3	0.0	5.4	0.0	0.0	72.1	22.0	246.0	100.0	1.0	0.0	100.0	0.0	600.0	2.2	0.0	0.0	0.0	0.0	6.6	0.0	0.0	10.0	21.0	0.0	22.0	22.0	0.0	20.0	1.2	2.0
2019-12-17 13:30:00	100.0	0.0	633.0	0.0	0.3	0.0	5.5	0.0	0.0	72.2	22.3	309.0	100.0	1.0	0.0	100.0	0.0	600.0	2.2	0.0	0.0	0.0	0.0	6.6	0.0	0.0	10.0	21.0	0.0	22.0	22.0	0.0	20.0	1.2	2.0
2019-12-17 13:35:00	100.0	0.0	630.0	0.0	0.3	0.0	5.5	0.0	0.0	72.1	22.3	300.0	100.0	3.0	1.0	100.0	0.0	600.0	2.2	0.0	0.0	0.0	0.0	6.6	0.0	0.0	10.0	21.0	0.0	22.0	22.0	0.0	20.0	1.2	2.0
2019-12-17 13:40:00	100.0	0.0	604.0	0.0	0.3	0.0	5.6	0.0	0.0	71.6	22.3	224.0	100.0	3.0	1.0	100.0	0.0	600.0	2.2	0.0	0.0	0.0	0.0	6.6	0.0	0.0	10.0	21.0	0.0	22.0	22.0	0.0	20.0	1.2	2.0
2019-12-17 13:45:00	100.0	0.0	590.0	0.0	0.3	0.0	5.6	0.0	0.0	71.1	22.1	348.0	100.0	5.0	3.0	100.0	0.0	600.0	2.2	0.0	0.0	0.0	0.0	6.6	0.0	0.0	10.0	21.0	0.0	22.0	22.0	0.0	20.0	1.2	2.0
2019-12-17 13:50:00	100.0	0.0	545.0	0.0	0.3	0.0	5.7	0.0	0.0	70.8	22.1	320.0	100.0	5.0	3.0	100.0	0.0	600.0	2.2	0.0	0.0	0.0	0.0	6.6	0.0	0.0	10.0	21.0	0.0	22.0	22.0	0.0	20.0	1.2	2.0
2019-12-17 13:55:00	100.0	0.0	532.0	0.0	0.3	0.0	5.8	0.0	0.0	70.2	22.1	275.0	100.0	4.0	3.0	100.0	0.0	600.0	2.2	0.0	0.0	0.0	0.0	6.6	0.0	0.0	10.0	21.0	0.0	22.0	22.0	0.0	20.0	1.2	2.0
2019-12-17 14:00:00	100.0	0.0	528.0	0.0	0.3	0.0	5.8	0.0	0.0	69.8	22.0	206.0	100.0	1.0	1.0	100.0	0.0	600.0	2.2	0.0	0.0	0.0	0.0	6.6	0.0	0.0	10.0	21.0	0.0	22.0	22.0	0.0	20.0	1.2	2.0
2019-12-17 14:05:00	100.0	0.0	553.0	0.0	0.3	0.0	5.7	0.0	0.0	70.8	22.2	281.0	100.0	1.0	0.0	100.0	0.0	600.0	2.2	0.0	0.0	0.0	0.0	6.6	0.0	0.0	10.0	21.0	0.0	22.0	22.0	0.0	20.0	1.2	2.0
2019-12-17 14:10:00	100.0	0.0	522.0	0.0	0.3	0.0	5.9	0.0	0.0	70.6	22.5	318.0	100.0	7.0	3.0	100.0	0.0	600.0	2.2	0.0	0.0	0.0	0.0	6.6	0.0	0.0	10.0	21.0	0.0	22.0	22.0	0.0	20.0	1.2	2.0
2019-12-17 14:15:00	100.0	0.0	492.0	0.0	0.3	0.0	6.2	0.0	0.0	68.1	22.1	214.0	100.0	10.0	6.0	100.0	0.0	600.0	2.2	0.0	0.0	0.0	0.0	6.6	0.0	0.0	10.0	21.0	0.0	22.0	22.0	0.0	20.0	1.2	2.0
2019-12-17 14:20:00	100.0	0.0	484.0	0.0	0.3	0.0	6.0	0.0	0.0	68.5	21.8	197.0	100.0	1.0	2.0	100.0	0.0	600.0	2.2	0.0	0.0	0.0	0.0	6.6	0.0	0.0	10.0	21.0	0.0	22.0	22.0	0.0	20.0	1.2	2.0
2019-12-17 14:25:00	100.0	0.0	507.0	0.0	0.3	0.0	5.8	0.0	0.0	69.5	21.8	200.0	100.0	1.0	0.0	100.0	0.0	600.0	2.2	0.0	0.0	0.0	0.0	6.6	0.0	0.0	10.0	21.0	0.0	22.0	22.0	0.0	20.0	1.2	2.0
2019-12-17 14:30:00	100.0	0.0	497.0	0.0	0.3	0.0	5.8	0.0	0.0	70.2	22.0	183.0	100.0	1.0	0.0	100.0	0.0	600.0	2.2	0.0	0.0	0.0	0.0	6.6	0.0	0.0	10.0	21.0	0.0	22.0	22.0	0.0	20.0	1.2	2.0
2019-12-17 14:35:00	100.0	0.0	492.0	0.0	0.3	0.0	5.6	0.0	0.0	70.8	21.9	147.0	100.0	1.0	0.0	100.0	0.0	600.0	2.2	0.0	0.0	0.0	0.0	6.6	0.0	0.0	10.0	21.0	0.0	22.0	22.0	0.0	20.0	1.2	2.0
2019-12-17 14:40:00	100.0	0.0	491.0	0.0	0.3	0.0	5.4	0.0	0.0	71.6	21.8	126.0	100.0	1.0	0.0	100.0	0.0	600.0	2.2	0.0	0.0	0.0	0.0	6.6	0.0	0.0	10.0	21.0	0.0	22.0	22.0	0.0	20.0	1.2	2.0
2019-12-17 14:45:00	100.0	0.0	474.0	0.0	0.3	0.0	5.2	0.0	0.0	72.6	21.6	28.0	0.0	1.0	0.0	100.0	0.0	600.0	2.2	1000.0	0.0	0.0	0.0	6.6	0.0	0.0	10.0	21.0	0.0	22.0	22.0	0.0	20.0	1.2	2.0
2019-12-17 14:50:00	100.0	0.0	498.0	0.0	0.3	0.0	5.0	0.0	0.0	73.7	21.5	26.0	0.0	1.0	0.0	100.0	0.0	600.0	2.2	1000.0	0.0	0.0	0.0	6.6	0.0	0.0	10.0	21.0	0.0	22.0	22.0	0.0	20.0	1.2	2.0
2019-12-17 14:55:00	100.0	0.0	488.0	0.0	0.3	0.0	4.7	0.0	0.0	74.7	21.3	26.0	0.0	1.0	0.0	100.0	0.0	600.0	2.2	1000.0	0.0	0.0	0.0	6.6	0.0	0.0	10.0	21.0	0.0	22.0	22.0	0.0	20.0	1.2	2.0
2019-12-17 15:00:00	100.0	0.0	490.0	0.0	0.3	0.0	4.6	0.0	0.0	75.2	21.2	11.0	0.0	1.0	0.0	100.0	0.0	600.0	2.2	1000.0	0.0	0.0	0.0	6.6	0.0	0.0	10.0	21.0	0.0	22.0	22.0	0.0	20.0	1.2	2.0
2019-12-17 15:05:00	100.0	0.0	490.0	0.0	0.3	0.0	4.4	0.0	0.0	75.8	21.0	12.0	0.0	1.0	0.0	100.0	0.0	600.0	2.2	1000.0	0.0	0.0	0.0	6.6	0.0	0.0	10.0	21.0	0.0	22.0	22.0	0.0	20.0	1.2	2.0
2019-12-17 15:10:00	100.0	0.0	511.0	0.0	0.3	0.0	4.4	0.0	0.0	76.0	20.9	12.0	0.0	1.0	0.0	100.0	0.0	600.0	2.2	1000.0	0.0	0.0	0.0	6.6	0.0	0.0	10.0	21.0	0.0	22.0	22.0	0.0	20.0	1.2	2.0
2019-12-17 15:15:00	100.0	0.0	479.0	0.0	0.3	0.0	4.2	0.0	0.0	76.9	20.8	13.0	0.0	1.0	0.0	100.0	0.0	600.0	2.2	1000.0	0.0	0.0	0.0	6.6	0.0	0.0	10.0	21.0	0.0	22.0	22.0	0.0	20.0	1.2	2.0
2019-12-17 15:20:00	100.0	0.0	516.0	0.0	0.3	0.0	4.0	0.0	26.1	77.5	20.7	25.0	0.0	1.0	0.0	100.0	0.0	600.0	2.2	1000.0	0.0	0.0	0.0	6.6	0.0	0.0	10.0	21.0	0.0	22.0	22.0	0.0	20.0	1.2	2.0
2019-12-17 15:25:00	100.0	0.0	528.0	0.0	0.3	0.0	4.0	0.0	29.3	77.6	20.6	28.0	0.0	1.0	0.0	100.0	0.0	600.0	2.2	1000.0	0.0	0.0	0.0	6.6	0.0	0.0	10.0	21.0	0.0	22.0	22.0	0.0	20.0	1.2	2.0
2019-12-17 15:30:00	100.0	0.0	504.0	0.0	0.3	0.0	4.1	0.0	32.2	77.1	20.8	34.0	0.0	1.0	0.0	100.0	0.0	600.0	2.2	1000.0	0.0	0.0	0.0	6.6	0.0	0.0	10.0	21.0	0.0	22.0	22.0	0.0	20.0	1.2	2.0
2019-12-17 15:35:00	100.0	0.0	517.0	0.0	0.3	0.0	4.3	0.0	31.1	76.5	20.9	31.0	0.0	1.0	0.0	100.0	0.0	600.0	2.2	1000.0	0.0	0.0	0.0	6.6	0.0	0.0	10.0	21.0	0.0	22.0	22.0	0.0	20.0	1.2	2.0
2019-12-17 15:40:00	100.0	0.0	520.0	0.0	0.3	0.0	4.4	0.0	31.2	76.0	20.9	28.0	0.0	1.0	0.0	100.0	0.0	400.0	2.2	1000.0	0.0	0.0	0.0	6.6	0.0	0.0	10.0	21.0	0.0	22.0	22.0	0.0	20.0	1.2	2.0
2019-12-17 15:45:00	100.0	0.0	509.0	0.0	0.3	0.0	4.4	0.0	30.3	75.7	21.0	37.0	0.0	1.0	0.0	100.0	0.0	400.0	2.2	1000.0	0.0	0.0	0.0	6.6	0.0	0.0	10.0	21.0	0.0	22.0	22.0	0.0	20.0	1.2	2.0
2019-12-17 15:50:00	100.0	0.0	500.0	0.0	0.3	0.0	4.5	0.0	30.1	75.5	21.0	28.0	0.0	1.0	0.0	100.0	0.0	400.0	2.2	1000.0	0.0	0.0	0.0	6.6	0.0	0.0	10.0	21.0	0.0	22.0	22.0	0.0	20.0	1.2	2.0
2019-12-17 15:55:00	100.0	0.0	492.0	0.0	0.3	0.0	4.5	0.0	29.4	75.6	21.0	20.0	0.0	1.0	0.0	100.0	0.0	400.0	2.2	1000.0	0.0	0.0	0.0	6.6	0.0	0.0	10.0	21.0	0.0	22.0	22.0	0.0	20.0	1.2	2.0
2019-12-17 16:00:00	100.0	0.0	520.0	0.0	0.3	0.0	4.5	0.0	29.1	75.5	20.9	13.0	0.0	1.0	0.0	100.0	0.0	400.0	2.2	1000.0	0.0	0.0	0.0	6.6	0.0	0.0	10.0	21.0	0.0	22.0	22.0	0.0	20.0	1.2	2.0
2019-12-17 16:05:00	100.0	0.0	536.0	0.0	0.3	0.0	4.4	0.0	28.5	75.8	20.8	9.0	0.0	1.0	0.0	100.0	0.0	400.0	2.2	1000.0	0.0	0.0	0.0	6.6	0.0	0.0	10.0	21.0	0.0	22.0	22.0	0.0	20.0	1.2	2.0
2019-12-17 16:10:00	100.0	0.0	530.0	0.0	0.3	0.0	4.3	0.0	28.2	75.8	20.7	6.0	0.0	1.0	0.0	100.0	0.0	400.0	2.2	1000.0	0.0	0.0	0.0	6.6	0.0	0.0	10.0	21.0	0.0	22.0	22.0	0.0	20.0	1.2	2.0
2019-12-17 16:15:00	100.0	0.0	536.0	0.0	0.3	0.0	4.3	0.0	27.7	76.0	20.6	104.0	100.0	1.0	0.0	100.0	0.0	400.0	2.2	0.0	0.0	0.0	0.0	6.6	0.0	0.0	10.0	21.0	0.0	22.0	22.0	0.0	20.0	1.2	2.0
2019-12-17 16:20:00	100.0	0.0	515.0	0.0	0.3	0.0	4.2	0.0	28.1	76.0	20.4	3.0	0.0	1.0	0.0	100.0	0.0	400.0	2.2	1000.0	0.0	0.0	0.0	6.6	0.0	0.0	10.0	21.0	0.0	22.0	22.0	0.0	20.0	1.2	2.0
2019-12-17 16:25:00	100.0	0.0	543.0	0.0	0.3	0.0	4.2	0.0	29.5	76.1	20.4	3.0	0.0	1.0	0.0	100.0	0.0	400.0	2.2	1000.0	0.0	0.0	0.0	6.6	0.0	0.0	10.0	21.0	0.0	22.0	22.0	0.0	20.0	1.2	2.0
2019-12-17 16:30:00	100.0	0.0	533.0	0.0	0.3	0.0	4.2	0.0	31.1	76.1	20.4	2.0	0.0	1.0	0.0	100.0	0.0	400.0	2.2	1000.0	0.0	0.0	0.0	6.6	0.0	0.0	10.0	21.0	0.0	22.0	22.0	0.0	20.0	1.2	2.0
2019-12-17 16:35:00	100.0	0.0	563.0	0.0	0.3	0.0	4.3	0.0	32.2	75.9	20.4	0.0	0.0	1.0	0.0	100.0	0.0	400.0	2.2	1000.0	0.0	0.0	0.0	6.6	0.0	0.0	10.0	21.0	0.0	22.0	22.0	0.0	20.0	1.2	2.0
2019-12-17 16:40:00	100.0	0.0	548.0	0.0	0.3	0.0	4.3	0.0	31.6	75.7	20.4	0.0	0.0	1.0	0.0	100.0	0.0	400.0	2.2	1000.0	0.0	0.0	0.0	6.6	0.0	0.0	10.0	21.0	0.0	22.0	22.0	0.0	20.0	1.2	2.0
2019-12-17 16:45:00	100.0	0.0	530.0	0.0	0.3	0.0	4.3	0.0	31.2	75.6	20.5	0.0	0.0	1.0	0.0	100.0	0.0	400.0	2.2	1000.0	0.0	0.0	0.0	6.6	0.0	0.0	10.0	21.0	0.0	22.0	22.0	0.0	20.0	1.2	2.0
2019-12-17 16:50:00	100.0	0.0	516.0	0.0	0.3	0.0	4.3	0.0	30.4	75.6	20.5	0.0	0.0	1.0	0.0	100.0	0.0	400.0	2.2	1000.0	0.0	0.0	0.0	6.6	0.0	0.0	10.0	21.0	0.0	22.0	22.0	0.0	20.0	1.2	2.0
2019-12-17 16:55:00	100.0	0.0	557.0	0.0	0.3	0.0	4.3	0.0	30.0	75.7	20.4	0.0	0.0	1.0	0.0	100.0	0.0	400.0	2.2	1000.0	0.0	0.0	0.0	6.6	0.0	0.0	10.0	21.0	0.0	22.0	22.0	0.0	20.0	1.2	2.0
2019-12-17 17:00:00	100.0	0.0	550.0	0.0	0.3	0.0	4.3	0.0	29.5	75.9	20.4	0.0	0.0	1.0	0.0	100.0	0.0	400.0	2.2	1000.0	0.0	0.0	0.0	6.6	0.0	0.0	10.0	21.0	0.0	22.0	22.0	0.0	20.0	1.2	2.0
2019-12-17 17:05:00	100.0	0.0	558.0	0.0	0.3	0.0	4.2	0.0	32.6	76.1	20.3	0.0	0.0	1.0	0.0	100.0	0.0	400.0	2.2	1000.0	0.0	0.0	0.0	6.6	0.0	0.0	10.0	21.0	0.0	22.0	22.0	0.0	20.0	1.2	2.0
2019-12-17 17:10:00	100.0	0.0	565.0	0.0	0.3	0.0	4.2	0.0	35.8	76.0	20.3	0.0	0.0	1.0	0.0	100.0	0.0	400.0	2.2	1000.0	0.0	0.0	0.0	6.6	0.0	0.0	10.0	21.0	0.0	22.0	22.0	0.0	20.0	1.2	2.0
2019-12-17 17:15:00	100.0	0.0	556.0	0.0	0.3	0.0	4.3	0.0	39.9	75.6	20.3	0.0	0.0	1.0	0.0	100.0	0.0	400.0	2.2	1000.0	0.0	0.0	0.0	6.6	0.0	0.0	10.0	21.0	0.0	22.0	22.0	0.0	20.0	1.2	2.0
2019-12-17 17:20:00	100.0	0.0	475.0	0.0	0.3	0.0	4.4	0.0	41.4	74.8	20.3	0.0	0.0	1.0	0.0	100.0	0.0	400.0	2.2	1000.0	0.0	0.0	0.0	6.6	0.0	0.0	10.0	21.0	0.0	22.0	22.0	0.0	20.0	1.2	2.0
2019-12-17 17:25:00	100.0	0.0	562.0	0.0	0.3	0.0	4.6	0.0	42.2	73.9	20.4	0.0	0.0	1.0	0.0	100.0	0.0	400.0	2.2	1000.0	0.0	0.0	0.0	6.6	0.0	0.0	10.0	21.0	0.0	22.0	22.0	0.0	20.0	1.2	2.0
2019-12-17 17:30:00	100.0	0.0	524.0	0.0	0.3	0.0	4.8	0.0	43.6	73.0	20.4	0.0	0.0	1.0	0.0	100.0	0.0	400.0	2.2	1000.0	0.0	0.0	0.0	6.6	0.0	0.0	10.0	21.0	0.0	22.0	22.0	0.0	20.0	1.2	2.0
2019-12-17 17:35:00	100.0	0.0	568.0	0.0	0.3	0.0	4.9	0.0	46.0	72.2	20.4	0.0	0.0	1.0	0.0	100.0	0.0	400.0	2.2	1000.0	0.0	0.0	0.0	6.6	0.0	0.0	10.0	21.0	0.0	22.0	22.0	0.0	20.0	1.2	2.0
2019-12-17 17:40:00	100.0	0.0	551.0	0.0	0.3	0.0	5.1	0.0	45.8	71.3	20.5	0.0	0.0	1.0	0.0	100.0	0.0	400.0	2.2	1000.0	0.0	0.0	0.0	6.6	0.0	0.0	10.0	21.0	0.0	22.0	22.0	0.0	20.0	1.2	2.0
2019-12-17 17:45:00	100.0	0.0	548.0	0.0	0.3	0.0	5.3	0.0	45.0	70.3	20.5	0.0	0.0	1.0	0.0	100.0	0.0	400.0	2.2	1000.0	0.0	0.0	0.0	6.6	0.0	0.0	10.0	21.0	0.0	22.0	22.0	0.0	20.0	1.2	2.0
2019-12-17 17:50:00	100.0	0.0	542.0	0.0	0.3	0.0	5.4	0.0	44.0	69.6	20.4	0.0	0.0	1.0	0.0	100.0	0.0	400.0	2.2	1000.0	0.0	0.0	0.0	6.6	0.0	0.0	10.0	21.0	0.0	22.0	22.0	0.0	20.0	1.2	2.0
2019-12-17 17:55:00	100.0	0.0	497.0	0.0	0.3	0.0	5.4	0.0	43.4	69.3	20.5	0.0	0.0	1.0	0.0	100.0	0.0	400.0	2.2	1000.0	0.0	0.0	0.0	6.6	0.0	0.0	10.0	21.0	0.0	22.0	22.0	0.0	20.0	1.2	2.0
2019-12-17 18:00:00	100.0	0.0	561.0	0.0	0.3	0.0	5.5	0.0	45.7	69.0	20.4	0.0	0.0	1.0	0.0	100.0	0.0	400.0	2.2	1000.0	0.0	0.0	0.0	6.6	0.0	0.0	10.0	21.0	0.0	22.0	22.0	0.0	20.0	1.2	2.0
2019-12-17 18:05:00	100.0	0.0	522.0	0.0	0.3	0.0	5.6	0.0	51.0	68.7	20.5	0.0	0.0	1.0	0.0	100.0	0.0	400.0	2.2	1000.0	0.0	0.0	0.0	6.6	0.0	0.0	10.0	21.0	0.0	22.0	22.0	0.0	20.0	1.2	2.0
2019-12-17 18:10:00	100.0	0.0	522.0	0.0	0.3	0.0	5.7	0.0	51.7	68.0	20.6	0.0	0.0	1.0	0.0	100.0	0.0	400.0	2.2	1000.0	0.0	0.0	0.0	6.6	0.0	0.0	10.0	21.0	0.0	22.0	22.0	0.0	20.0	1.2	2.0
2019-12-17 18:15:00	100.0	0.0	529.0	0.0	0.3	0.0	5.9	0.0	50.6	67.1	20.7	0.0	0.0	1.0	0.0	100.0	0.0	400.0	2.2	1000.0	0.0	0.0	0.0	6.6	0.0	0.0	10.0	21.0	0.0	22.0	22.0	0.0	20.0	1.2	2.0
2019-12-17 18:20:00	100.0	0.0	496.0	0.0	0.3	0.0	6.1	0.0	49.3	66.4	20.8	0.0	0.0	1.0	0.0	100.0	0.0	400.0	2.2	1000.0	0.0	0.0	0.0	6.6	0.0	0.0	10.0	21.0	0.0	22.0	22.0	0.0	20.0	1.2	2.0
2019-12-17 18:25:00	100.0	0.0	515.0	0.0	0.3	0.0	6.1	0.0	48.2	66.2	20.7	0.0	0.0	1.0	0.0	100.0	0.0	400.0	2.2	1000.0	0.0	0.0	0.0	6.6	0.0	0.0	10.0	21.0	0.0	22.0	22.0	0.0	20.0	1.2	2.0
2019-12-17 18:30:00	0.0	0.0	498.0	0.0	0.3	0.0	6.1	0.0	50.4	66.1	20.6	0.0	0.0	1.0	0.0	0.0	0.0	400.0	2.2	1000.0	0.0	0.0	0.0	6.6	0.0	0.0	10.0	21.0	0.0	22.0	22.0	0.0	20.0	1.2	2.0
2019-12-17 18:35:00	0.0	0.0	537.0	0.0	0.3	0.0	5.9	0.0	55.0	66.7	20.4	0.0	0.0	1.0	0.0	0.0	0.0	400.0	2.2	1000.0	0.0	0.0	0.0	6.6	0.0	0.0	10.0	21.0	0.0	22.0	22.0	0.0	20.0	1.2	2.0
2019-12-17 18:40:00	0.0	0.0	512.0	0.0	0.3	0.0	5.9	0.0	56.8	66.9	20.4	0.0	0.0	1.0	0.0	0.0	0.0	400.0	2.2	1000.0	0.0	0.0	0.0	6.6	0.0	0.0	10.0	21.0	0.0	22.0	22.0	0.0	20.0	1.2	2.0
2019-12-17 18:45:00	0.0	0.0	514.0	0.0	0.3	0.0	5.9	0.0	56.7	66.7	20.4	1.0	0.0	1.0	0.0	0.0	0.0	400.0	2.2	1000.0	0.0	0.0	0.0	6.6	0.0	0.0	10.0	21.0	0.0	22.0	22.0	0.0	20.0	1.2	2.0
2019-12-17 18:50:00	0.0	0.0	528.0	0.0	0.3	0.0	5.9	0.0	55.7	66.4	20.4	0.0	0.0	1.0	0.0	0.0	0.0	400.0	2.2	1000.0	0.0	0.0	0.0	6.6	0.0	0.0	10.0	21.0	0.0	22.0	22.0	0.0	20.0	1.2	2.0
2019-12-17 18:55:00	0.0	0.0	536.0	0.0	0.3	0.0	5.9	0.0	0.0	66.0	20.2	0.0	0.0	10.0	0.0	0.0	0.0	400.0	2.2	1000.0	0.0	0.0	0.0	6.6	0.0	0.0	10.0	12.0	0.0	13.0	13.0	0.0	20.0	1.2	2.0
2019-12-17 19:00:00	0.0	0.0	525.0	0.0	0.3	0.0	5.8	0.0	0.0	66.2	19.8	0.0	0.0	15.0	0.0	0.0	0.0	400.0	2.2	1000.0	0.0	0.0	0.0	6.6	0.0	0.0	10.0	12.0	0.0	13.0	13.0	0.0	20.0	1.2	2.0
2019-12-17 19:05:00	0.0	0.0	539.0	0.0	0.3	0.0	5.5	0.0	0.0	66.6	19.2	0.0	0.0	22.0	0.0	0.0	0.0	400.0	2.2	1000.0	0.0	0.0	0.0	6.6	0.0	0.0	10.0	12.0	0.0	13.0	13.0	0.0	20.0	1.2	2.0
2019-12-17 19:10:00	0.0	0.0	500.0	0.0	0.3	0.0	5.2	0.0	0.0	67.2	18.6	0.0	0.0	41.0	0.0	0.0	0.0	400.0	2.2	1000.0	0.0	0.0	0.0	6.6	0.0	0.0	10.0	12.0	0.0	13.0	13.0	0.0	20.0	1.2	2.0
2019-12-17 19:15:00	0.0	0.0	518.0	0.0	0.3	0.0	4.9	0.0	0.0	68.1	18.2	0.0	0.0	34.0	0.0	0.0	0.0	400.0	2.2	1000.0	0.0	0.0	0.0	6.6	0.0	0.0	10.0	12.0	0.0	13.0	13.0	0.0	20.0	1.2	2.0
2019-12-17 19:20:00	0.0	0.0	498.0	0.0	0.3	0.0	4.7	0.0	0.0	68.7	17.7	0.0	0.0	37.0	0.0	0.0	0.0	400.0	2.2	1000.0	0.0	0.0	0.0	6.6	0.0	0.0	10.0	12.0	0.0	13.0	13.0	0.0	20.0	1.2	2.0
2019-12-17 19:25:00	0.0	0.0	504.0	0.0	0.3	0.0	4.6	0.0	0.0	69.1	17.5	0.0	0.0	42.0	19.0	0.0	0.0	400.0	2.2	1000.0	0.0	0.0	0.0	6.6	0.0	0.0	10.0	12.0	0.0	13.0	13.0	0.0	20.0	1.2	2.0
2019-12-17 19:30:00	0.0	0.0	510.0	0.0	0.3	0.0	4.3	0.0	0.0	69.7	16.6	0.0	0.0	47.0	44.0	0.0	0.0	400.0	2.2	1000.0	0.0	0.0	0.0	6.6	0.0	0.0	10.0	12.0	0.0	13.0	13.0	0.0	20.0	1.2	2.0
2019-12-17 19:35:00	0.0	0.0	481.0	0.0	0.3	0.0	3.8	0.0	0.0	71.2	15.7	0.0	0.0	60.0	59.0	0.0	0.0001	400.0	2.2	1000.0	0.0	0.0	0.0	6.6	0.0	0.0	10.0	12.0	0.0	13.0	13.0	0.0	20.0	1.2	2.0
2019-12-17 19:40:00	0.0	0.0	501.0	0.0	0.3	0.0	3.5	0.0	0.0	72.9	14.9	0.0	0.0	66.0	47.0	0.0	0.0001	400.0	2.2	1000.0	0.0	0.0	0.0	6.6	0.0	0.0	10.0	12.0	0.0	13.0	13.0	0.0	20.0	1.2	2.0
2019-12-17 19:45:00	0.0	0.0	497.0	0.0	0.3	0.0	3.3	0.0	0.0	73.9	14.7	0.0	0.0	66.0	41.0	0.0	0.0002	400.0	2.2	1000.0	0.0	0.0	0.0	6.6	0.0	0.0	10.0	12.0	0.0	13.0	13.0	0.0	20.0	1.2	2.0
2019-12-17 19:50:00	0.0	0.0	508.0	0.0	0.3	0.0	3.2	0.0	0.0	74.6	14.7	0.0	0.0	66.0	41.0	0.0	0.0002	400.0	2.2	1000.0	0.0	0.0	0.0	6.6	0.0	0.0	10.0	12.0	0.0	13.0	13.0	0.0	20.0	1.2	2.0
2019-12-17 19:55:00	0.0	0.0	496.0	0.0	0.3	0.0	3.1	0.0	0.0	74.7	14.4	0.0	0.0	54.0	41.0	0.0	0.0002	400.0	2.2	1000.0	0.0	0.0	0.0	6.6	0.0	0.0	10.0	12.0	0.0	13.0	13.0	0.0	20.0	1.2	2.0
2019-12-17 20:00:00	0.0	0.0	488.0	0.0	0.3	0.0	3.1	0.0	0.0	75.3	14.5	0.0	0.0	54.0	35.0	0.0	0.0002	400.0	2.2	1000.0	0.0	0.0	0.0	6.6	0.0	0.0	10.0	12.0	0.0	13.0	13.0	0.0	20.0	1.2	2.0
2019-12-17 20:05:00	0.0	0.0	504.0	0.0	0.3	0.0	3.1	0.0	0.0	75.3	14.4	0.0	0.0	54.0	35.0	0.0	0.0002	400.0	2.2	1000.0	0.0	0.0	0.0	6.6	0.0	0.0	10.0	12.0	0.0	13.0	13.0	0.0	20.0	1.2	2.0
2019-12-17 20:10:00	0.0	0.0	503.0	0.0	0.3	0.0	3.0	0.0	0.0	75.7	14.2	0.0	0.0	54.0	30.0	0.0	0.0002	400.0	2.2	1000.0	0.0	0.0	0.0	6.6	0.0	0.0	10.0	12.0	0.0	13.0	13.0	0.0	20.0	1.2	2.0
2019-12-17 20:15:00	0.0	0.0	488.0	0.0	0.3	0.0	2.9	0.0	0.0	75.9	14.1	0.0	0.0	43.0	30.0	0.0	0.0002	400.0	2.2	1000.0	0.0	0.0	0.0	6.6	0.0	0.0	10.0	12.0	0.0	13.0	13.0	0.0	20.0	1.2	2.0
2019-12-17 20:20:00	0.0	0.0	498.0	0.0	0.3	0.0	2.8	0.0	0.0	76.5	13.8	0.0	0.0	34.0	24.0	0.0	0.0002	400.0	2.2	1000.0	0.0	0.0	0.0	6.6	0.0	0.0	10.0	12.0	0.0	13.0	13.0	0.0	20.0	1.2	2.0
2019-12-17 20:25:00	0.0	0.0	498.0	0.0	0.3	0.0	2.8	0.0	0.0	76.4	13.7	0.0	0.0	34.0	21.0	0.0	0.0002	400.0	2.2	1000.0	0.0	0.0	0.0	6.6	0.0	0.0	10.0	12.0	0.0	13.0	13.0	0.0	20.0	1.2	2.0
2019-12-17 20:30:00	0.0	0.0	470.0	0.0	0.3	0.0	2.7	0.0	0.0	76.6	13.3	0.0	0.0	17.0	12.0	0.0	0.0002	400.0	2.2	1000.0	0.0	0.0	0.0	6.6	0.0	0.0	10.0	12.0	0.0	13.0	13.0	0.0	20.0	1.2	2.0
2019-12-17 20:35:00	0.0	0.0	497.0	0.0	0.3	0.0	2.7	0.0	0.0	76.8	13.5	0.0	0.0	12.0	9.0	0.0	0.0002	400.0	2.2	1000.0	0.0	0.0	0.0	6.6	0.0	0.0	10.0	12.0	0.0	13.0	13.0	0.0	20.0	1.2	2.0
2019-12-17 20:40:00	0.0	0.0	493.0	0.0	0.3	0.0	2.8	0.0	0.0	76.2	13.5	0.0	0.0	12.0	9.0	0.0	0.0001	400.0	2.2	1000.0	0.0	0.0	0.0	6.6	0.0	0.0	10.0	12.0	0.0	13.0	13.0	0.0	20.0	1.2	2.0
2019-12-17 20:45:00	0.0	0.0	498.0	0.0	0.3	0.0	2.7	0.0	0.0	76.2	13.2	0.0	0.0	12.0	9.0	0.0	0.0001	400.0	2.2	1000.0	0.0	0.0	0.0	6.6	0.0	0.0	10.0	12.0	0.0	13.0	13.0	0.0	20.0	1.2	2.0
2019-12-17 20:50:00	0.0	0.0	483.0	0.0	0.3	0.0	2.7	0.0	0.0	76.2	13.2	0.0	0.0	6.0	5.0	0.0	0.0001	400.0	2.2	1000.0	0.0	0.0	0.0	6.6	0.0	0.0	10.0	12.0	0.0	13.0	13.0	0.0	20.0	1.2	2.0
2019-12-17 20:55:00	0.0	0.0	481.0	0.0	0.3	0.0	2.8	0.0	0.0	76.2	13.4	0.0	0.0	9.0	3.0	0.0	0.0001	400.0	2.2	1000.0	0.0	0.0	0.0	6.6	0.0	0.0	10.0	12.0	0.0	13.0	13.0	0.0	20.0	1.2	2.0
2019-12-17 21:00:00	0.0	0.0	469.0	0.0	0.3	0.0	2.8	0.0	0.0	75.9	13.3	1.0	0.0	9.0	7.0	0.0	0.0001	400.0	2.2	1000.0	0.0	0.0	0.0	6.6	0.0	0.0	10.0	12.0	0.0	13.0	13.0	0.0	20.0	1.2	2.0
2019-12-17 21:05:00	0.0	0.0	476.0	0.0	0.3	0.0	2.7	0.0	0.0	76.2	13.1	0.0	0.0	10.0	5.0	0.0	0.0001	400.0	2.2	1000.0	0.0	0.0	0.0	6.6	0.0	0.0	10.0	12.0	0.0	13.0	13.0	0.0	20.0	1.2	2.0
2019-12-17 21:10:00	0.0	0.0	495.0	0.0	0.3	0.0	2.7	0.0	0.0	76.7	13.1	0.0	0.0	1.0	2.0	0.0	0.0001	400.0	2.2	1000.0	0.0	0.0	0.0	6.6	0.0	0.0	10.0	12.0	0.0	13.0	13.0	0.0	20.0	1.2	2.0
2019-12-17 21:15:00	0.0	0.0	470.0	0.0	0.3	0.0	2.7	0.0	0.0	76.9	13.3	0.0	0.0	3.0	2.0	0.0	0.0001	400.0	2.2	1000.0	0.0	0.0	0.0	6.6	0.0	0.0	10.0	12.0	0.0	13.0	13.0	0.0	20.0	1.2	2.0
2019-12-17 21:20:00	0.0	0.0	472.0	0.0	0.3	0.0	2.7	0.0	24.2	77.0	13.3	0.0	0.0	3.0	2.0	0.0	0.0001	400.0	2.2	1000.0	0.0	0.0	0.0	6.6	0.0	0.0	10.0	12.0	0.0	13.0	13.0	0.0	20.0	1.2	2.0
2019-12-17 21:25:00	0.0	0.0	482.0	0.0	0.3	0.0	2.6	0.0	21.1	77.2	13.2	0.0	0.0	6.0	3.0	0.0	0.0001	400.0	2.2	1000.0	0.0	0.0	0.0	6.6	0.0	0.0	10.0	12.0	0.0	13.0	13.0	0.0	20.0	1.2	2.0
2019-12-17 21:30:00	0.0	0.0	481.0	0.0	0.3	0.0	2.6	0.0	21.9	77.4	13.1	0.0	0.0	6.0	3.0	0.0	0.0001	400.0	2.2	1000.0	0.0	0.0	0.0	6.6	0.0	0.0	10.0	12.0	0.0	13.0	13.0	0.0	20.0	1.2	2.0
2019-12-17 21:35:00	0.0	0.0	487.0	0.0	0.3	0.0	2.5	0.0	21.1	77.7	13.1	0.0	0.0	5.0	3.0	0.0	0.0001	400.0	2.2	1000.0	0.0	0.0	0.0	6.6	0.0	0.0	10.0	12.0	0.0	13.0	13.0	0.0	20.0	1.2	2.0
2019-12-17 21:40:00	0.0	0.0	487.0	0.0	0.3	0.0	2.5	0.0	20.7	77.9	13.0	0.0	0.0	5.0	3.0	0.0	0.0001	400.0	2.2	1000.0	0.0	0.0	0.0	6.6	0.0	0.0	10.0	12.0	0.0	13.0	13.0	0.0	20.0	1.2	2.0
2019-12-17 21:45:00	0.0	0.0	474.0	0.0	0.3	0.0	2.5	0.0	20.5	78.3	13.0	0.0	0.0	5.0	0.0	0.0	0.0001	400.0	2.2	1000.0	0.0	0.0	0.0	6.6	0.0	0.0	10.0	12.0	0.0	13.0	13.0	0.0	20.0	1.2	2.0
2019-12-17 21:50:00	0.0	0.0	490.0	0.0	0.3	0.0	2.4	0.0	21.5	78.7	13.0	0.0	0.0	5.0	0.0	0.0	0.0001	400.0	2.2	1000.0	0.0	0.0	0.0	6.6	0.0	0.0	10.0	12.0	0.0	13.0	13.0	0.0	20.0	1.2	2.0
2019-12-17 21:55:00	0.0	0.0	484.0	0.0	0.3	0.0	2.4	0.0	20.9	79.2	13.0	0.0	0.0	3.0	0.0	0.0	0.0001	400.0	2.2	1000.0	0.0	0.0	0.0	6.6	0.0	0.0	10.0	12.0	0.0	13.0	13.0	0.0	20.0	1.2	2.0
2019-12-17 22:00:00	0.0	0.0	490.0	0.0	0.3	0.0	2.3	0.0	20.6	79.5	13.0	0.0	0.0	3.0	0.0	0.0	0.0001	400.0	2.2	1000.0	0.0	0.0	0.0	6.6	0.0	0.0	10.0	12.0	0.0	13.0	13.0	0.0	20.0	1.2	2.0
2019-12-17 22:05:00	0.0	0.0	496.0	0.0	0.3	0.0	2.3	0.0	0.0	79.9	13.0	0.0	0.0	3.0	0.0	0.0	0.0	400.0	2.2	1000.0	0.0	0.0	0.0	6.6	0.0	0.0	10.0	12.0	0.0	13.0	13.0	0.0	20.0	1.2	2.0
2019-12-17 22:10:00	0.0	0.0	487.0	0.0	0.3	0.0	2.2	0.0	0.0	80.3	12.9	0.0	0.0	3.0	0.0	0.0	0.0	400.0	2.2	1000.0	0.0	0.0	0.0	6.6	0.0	0.0	10.0	12.0	0.0	13.0	13.0	0.0	20.0	1.2	2.0
2019-12-17 22:15:00	0.0	0.0	501.0	0.0	0.3	0.0	2.2	0.0	0.0	80.7	12.9	0.0	0.0	4.0	0.0	0.0	0.0	400.0	2.2	1000.0	0.0	0.0	0.0	6.6	0.0	0.0	10.0	12.0	0.0	13.0	13.0	0.0	20.0	1.2	2.0
2019-12-17 22:20:00	0.0	0.0	483.0	0.0	0.3	0.0	2.1	0.0	0.0	81.1	12.8	0.0	0.0	4.0	0.0	0.0	0.0	400.0	2.2	1000.0	0.0	0.0	0.0	6.6	0.0	0.0	10.0	12.0	0.0	13.0	13.0	0.0	20.0	1.2	2.0
2019-12-17 22:25:00	0.0	0.0	484.0	0.0	0.3	0.0	2.1	0.0	0.0	81.4	12.7	0.0	0.0	5.0	0.0	0.0	0.0	400.0	2.2	1000.0	0.0	0.0	0.0	6.6	0.0	0.0	10.0	12.0	0.0	13.0	13.0	0.0	20.0	1.2	2.0
2019-12-17 22:30:00	0.0	0.0	493.0	0.0	0.3	0.0	2.0	0.0	0.0	81.6	12.7	0.0	0.0	7.0	2.0	0.0	0.0	400.0	2.2	1000.0	0.0	0.0	0.0	6.6	0.0	0.0	10.0	12.0	0.0	13.0	13.0	0.0	20.0	1.2	2.0
2019-12-17 22:35:00	0.0	0.0	478.0	0.0	0.3	0.0	2.0	0.0	19.4	81.9	12.5	0.0	0.0	9.0	2.0	0.0	0.0	400.0	2.2	1000.0	0.0	0.0	0.0	6.6	0.0	0.0	10.0	12.0	0.0	13.0	13.0	0.0	20.0	1.2	2.0
2019-12-17 22:40:00	0.0	0.0	528.0	0.0	0.3	0.0	2.0	0.0	29.4	82.1	12.4	0.0	0.0	9.0	2.0	0.0	0.0	400.0	2.2	1000.0	0.0	0.0	0.0	6.6	0.0	0.0	10.0	12.0	0.0	13.0	13.0	0.0	20.0	1.2	2.0
2019-12-17 22:45:00	0.0	0.0	490.0	0.0	0.3	0.0	2.0	0.0	33.9	82.1	12.5	0.0	0.0	10.0	3.0	0.0	0.0	400.0	2.2	1000.0	0.0	0.0	0.0	6.6	0.0	0.0	10.0	12.0	0.0	13.0	13.0	0.0	20.0	1.2	2.0
2019-12-17 22:50:00	0.0	0.0	511.0	0.0	0.3	0.0	2.1	0.0	31.3	81.1	12.8	0.0	0.0	10.0	3.0	0.0	0.0	400.0	2.2	1000.0	0.0	0.0	0.0	6.6	0.0	0.0	10.0	12.0	0.0	13.0	13.0	0.0	20.0	1.2	2.0
2019-12-17 22:55:00	0.0	0.0	504.0	0.0	0.3	0.0	2.3	0.0	30.3	79.9	13.0	0.0	0.0	8.0	3.0	0.0	0.0	400.0	2.2	1000.0	0.0	0.0	0.0	6.6	0.0	0.0	10.0	12.0	0.0	13.0	13.0	0.0	20.0	1.2	2.0
2019-12-17 23:00:00	0.0	0.0	498.0	0.0	0.3	0.0	2.3	0.0	0.0	79.4	13.1	0.0	0.0	8.0	3.0	0.0	0.0	400.0	2.2	1000.0	0.0	0.0	0.0	6.6	0.0	0.0	10.0	12.0	0.0	13.0	13.0	0.0	20.0	1.2	2.0
2019-12-17 23:05:00	0.0	0.0	479.0	0.0	0.3	0.0	2.4	0.0	0.0	79.0	13.1	0.0	0.0	6.0	3.0	0.0	0.0	400.0	2.2	1000.0	0.0	0.0	0.0	6.6	0.0	0.0	10.0	12.0	0.0	13.0	13.0	0.0	20.0	1.2	2.0
2019-12-17 23:10:00	0.0	0.0	514.0	0.0	0.3	0.0	2.4	0.0	0.0	79.0	13.1	0.0	0.0	6.0	3.0	0.0	0.0	400.0	2.2	1000.0	0.0	0.0	0.0	6.6	0.0	0.0	10.0	12.0	0.0	13.0	13.0	0.0	20.0	1.2	2.0
2019-12-17 23:15:00	0.0	0.0	507.0	0.0	0.3	0.0	2.4	0.0	0.0	79.1	13.1	0.0	0.0	6.0	2.0	0.0	0.0	400.0	2.2	1000.0	0.0	0.0	0.0	6.6	0.0	0.0	10.0	12.0	0.0	13.0	13.0	0.0	20.0	1.2	2.0
2019-12-17 23:20:00	0.0	0.0	473.0	0.0	0.3	0.0	2.4	0.0	0.0	79.2	13.1	0.0	0.0	6.0	2.0	0.0	0.0	400.0	2.2	1000.0	0.0	0.0	0.0	6.6	0.0	0.0	10.0	12.0	0.0	13.0	13.0	0.0	20.0	1.2	2.0
2019-12-17 23:25:00	0.0	0.0	497.0	0.0	0.3	0.0	2.3	0.0	0.0	79.5	13.0	0.0	0.0	6.0	2.0	0.0	0.0	400.0	2.2	1000.0	0.0	0.0	0.0	6.6	0.0	0.0	10.0	12.0	0.0	13.0	13.0	0.0	20.0	1.2	2.0
2019-12-17 23:30:00	0.0	0.0	498.0	0.0	0.3	0.0	2.3	0.0	0.0	79.8	13.0	0.0	0.0	6.0	2.0	0.0	0.0	400.0	2.2	1000.0	0.0	0.0	0.0	6.6	0.0	0.0	10.0	12.0	0.0	13.0	13.0	0.0	20.0	1.2	2.0
2019-12-17 23:35:00	0.0	0.0	517.0	0.0	0.3	0.0	2.3	0.0	0.0	80.0	13.0	0.0	0.0	6.0	2.0	0.0	0.0	400.0	2.2	1000.0	0.0	0.0	0.0	6.6	0.0	0.0	10.0	12.0	0.0	13.0	13.0	0.0	20.0	1.2	2.0
2019-12-17 23:40:00	0.0	0.0	503.0	0.0	0.3	0.0	2.2	0.0	0.0	80.2	12.9	0.0	0.0	6.0	2.0	0.0	0.0	400.0	2.2	1000.0	0.0	0.0	0.0	6.6	0.0	0.0	10.0	12.0	0.0	13.0	13.0	0.0	20.0	1.2	2.0
2019-12-17 23:45:00	0.0	0.0	516.0	0.0	0.3	0.0	2.2	0.0	0.0	80.5	12.8	0.0	0.0	6.0	1.0	0.0	0.0	400.0	2.2	1000.0	0.0	0.0	0.0	6.6	0.0	0.0	10.0	12.0	0.0	13.0	13.0	0.0	20.0	1.2	2.0
2019-12-17 23:50:00	0.0	0.0	504.0	0.0	0.3	0.0	2.1	0.0	0.0	80.8	12.8	0.0	0.0	6.0	1.0	0.0	0.0	400.0	2.2	1000.0	0.0	0.0	0.0	6.6	0.0	0.0	10.0	12.0	0.0	13.0	13.0	0.0	20.0	1.2	2.0
2019-12-17 23:55:00	0.0	0.0	517.0	0.0	0.3	0.0	2.1	0.0	21.9	81.0	12.8	0.0	0.0	7.0	2.0	0.0	0.0	400.0	2.2	1000.0	0.0	0.0	0.0	6.6	0.0	0.0	10.0	12.0	0.0	13.0	13.0	0.0	20.0	1.2	2.0
2019-12-18 00:00:00	0.0	35.0	515.0	0.0	0.3	0.0	2.1	0.0	0.0	81.3	12.8	0.0	0.0	7.0	2.0	0.0	0.0	400.0	2.2	1000.0	0.0	0.0	0.0	6.6	0.0	0.0	10.0	12.0	0.0	13.0	13.0	0.0	20.0	1.2	3.0
2019-12-18 00:05:00	0.0	85.0	518.0	0.0	0.3	5.0	2.1	0.0	0.0	81.7	13.0	0.0	0.0	8.0	3.0	0.0	0.0	400.0	2.2	1000.0	0.0	0.0	0.0	6.6	0.0	0.0	10.0	12.0	0.0	13.0	13.0	0.0	20.0	1.2	3.0
2019-12-18 00:10:00	0.0	95.0	540.0	0.0	0.3	5.0	2.1	0.0	0.0	81.3	13.3	0.0	0.0	15.0	7.0	0.0	0.0	400.0	2.2	1000.0	0.0	0.0	0.0	6.6	75.0	0.0	10.0	12.0	0.0	13.0	13.0	0.0	20.0	1.2	3.0
2019-12-18 00:15:00	0.0	95.0	536.0	0.0	0.3	45.0	2.2	0.0	0.0	80.9	13.4	0.0	0.0	15.0	7.0	0.0	0.0	400.0	2.2	1000.0	0.0	0.0	0.0	6.6	75.0	0.0	10.0	12.0	0.0	13.0	13.0	0.0	20.0	1.2	3.0
2019-12-18 00:20:00	100.0	95.0	545.0	0.0	0.3	95.0	2.2	0.0	0.0	81.0	13.5	0.0	0.0	15.0	7.0	100.0	0.0	400.0	2.2	1000.0	0.0	0.0	0.0	6.6	95.0	5.0	10.0	12.1	0.0	13.1	13.1	0.0	20.0	1.2	3.0
2019-12-18 00:25:00	100.0	95.0	524.0	0.0	0.3	95.0	2.2	0.0	0.0	81.2	13.7	0.0	0.0	18.0	9.0	100.0	0.0	400.0	2.2	1000.0	0.0	0.0	0.0	6.6	95.0	5.0	10.0	12.1	0.0	13.1	13.1	0.0	20.0	1.2	3.0
2019-12-18 00:30:00	100.0	95.0	539.0	0.0	0.3	95.0	2.3	0.0	0.0	80.7	14.0	0.0	0.0	25.0	13.0	100.0	0.0	400.0	2.2	1000.0	0.0	0.0	0.0	6.6	95.0	5.0	10.0	12.1	0.0	13.1	13.1	0.0	20.0	1.2	3.0
2019-12-18 00:35:00	100.0	95.0	526.0	0.0	0.3	95.0	2.5	0.0	0.0	79.7	14.4	0.0	0.0	35.0	18.0	100.0	0.0	400.0	2.2	1000.0	0.0	0.0	0.0	6.6	95.0	5.0	10.0	12.1	0.0	13.1	13.1	0.0	20.0	1.2	3.0
2019-12-18 00:40:00	100.0	95.0	522.0	0.0	0.3	95.0	2.6	0.0	0.0	78.9	14.7	0.0	0.0	35.0	24.0	100.0	0.0	400.0	2.2	1000.0	0.0	0.0	0.0	6.6	95.0	5.0	10.0	12.1	0.0	13.1	13.1	0.0	20.0	1.2	3.0
2019-12-18 00:45:00	100.0	95.0	533.0	0.0	0.3	95.0	2.8	0.0	0.0	78.3	14.9	0.0	0.0	35.0	24.0	100.0	0.0	400.0	2.2	1000.0	0.0	0.0	0.0	6.6	95.0	95.0	10.0	12.6	0.0	13.6	13.6	0.0	20.0	1.2	3.0
2019-12-18 00:50:00	100.0	95.0	517.0	0.0	0.3	95.0	2.8	0.0	0.0	77.9	15.1	0.0	0.0	35.0	24.0	100.0	0.0	400.0	2.2	1000.0	0.0	0.0	0.0	6.6	95.0	95.0	10.0	12.6	0.0	13.6	13.6	0.0	20.0	1.2	3.0
2019-12-18 00:55:00	100.0	95.0	511.0	0.0	0.3	95.0	2.9	0.0	0.0	77.9	15.2	0.0	0.0	35.0	24.0	100.0	0.0	400.0	2.2	1000.0	0.0	0.0	0.0	6.6	95.0	95.0	10.0	12.9	0.0	13.9	13.9	0.0	20.0	1.2	3.0
2019-12-18 01:00:00	100.0	95.0	497.0	0.0	0.3	95.0	2.9	0.0	0.0	77.9	15.3	0.0	0.0	35.0	24.0	100.0	0.0	400.0	2.2	1000.0	0.0	0.0	0.0	6.6	95.0	95.0	10.0	12.9	0.0	13.9	13.9	0.0	20.0	1.2	3.0
2019-12-18 01:05:00	100.0	95.0	508.0	0.0	0.3	95.0	2.9	0.0	0.0	78.1	15.5	0.0	0.0	35.0	24.0	100.0	0.0	400.0	2.2	1000.0	0.0	0.0	0.0	6.6	95.0	95.0	10.0	12.9	0.0	13.9	13.9	0.0	20.0	1.2	3.0
2019-12-18 01:10:00	100.0	95.0	528.0	0.0	0.3	95.0	2.9	0.0	0.0	78.3	15.5	0.0	0.0	35.0	24.0	100.0	0.0	400.0	2.2	1000.0	0.0	0.0	0.0	6.6	95.0	95.0	10.0	12.9	0.0	13.9	13.9	0.0	20.0	1.2	3.0
2019-12-18 01:15:00	100.0	95.0	519.0	0.0	0.3	95.0	2.9	0.0	0.0	78.6	15.7	0.0	0.0	35.0	24.0	100.0	0.0	400.0	2.2	1000.0	0.0	0.0	0.0	6.6	95.0	95.0	10.0	13.3	0.0	14.3	14.3	0.0	20.0	1.2	3.0
2019-12-18 01:20:00	100.0	95.0	518.0	0.0	0.3	95.0	2.8	0.0	0.0	78.8	15.7	0.0	0.0	35.0	24.0	100.0	0.0	400.0	2.2	1000.0	0.0	0.0	0.0	6.6	95.0	95.0	10.0	13.3	0.0	14.3	14.3	0.0	20.0	1.2	3.0
2019-12-18 01:25:00	100.0	95.0	501.0	0.0	0.3	95.0	2.8	0.0	0.0	78.9	15.8	0.0	0.0	35.0	24.0	100.0	0.0	400.0	2.2	1000.0	0.0	0.0	0.0	6.6	95.0	95.0	10.0	13.3	0.0	14.3	14.3	0.0	20.0	1.2	3.0
2019-12-18 01:30:00	100.0	95.0	528.0	0.0	0.3	95.0	2.8	0.0	0.0	79.1	15.8	0.0	0.0	35.0	24.0	100.0	0.0	400.0	2.2	1000.0	0.0	0.0	0.0	6.6	95.0	95.0	10.0	13.3	0.0	14.3	14.3	0.0	20.0	1.2	3.0
2019-12-18 01:35:00	100.0	95.0	513.0	0.0	0.3	95.0	2.8	0.0	0.0	79.4	15.9	0.0	0.0	43.0	24.0	100.0	0.0	400.0	2.2	1000.0	0.0	0.0	0.0	6.6	95.0	95.0	10.0	13.6	0.0	14.6	14.6	0.0	20.0	1.2	3.0
2019-12-18 01:40:00	100.0	95.0	527.0	0.0	0.3	95.0	2.8	0.0	0.0	79.1	15.9	0.0	0.0	43.0	24.0	100.0	0.0	400.0	2.2	1000.0	0.0	0.0	0.0	6.6	95.0	95.0	10.0	13.6	0.0	14.6	14.6	0.0	20.0	1.2	3.0
2019-12-18 01:45:00	100.0	95.0	521.0	0.0	0.3	95.0	2.9	0.0	0.0	78.9	16.0	0.0	0.0	43.0	24.0	100.0	0.0	400.0	2.2	1000.0	0.0	0.0	0.0	6.6	95.0	95.0	10.0	13.6	0.0	14.6	14.6	0.0	20.0	1.2	3.0
2019-12-18 01:50:00	100.0	95.0	509.0	0.0	0.3	95.0	2.9	0.0	0.0	78.7	16.0	0.0	0.0	43.0	24.0	100.0	0.0	400.0	2.2	1000.0	0.0	0.0	0.0	6.6	95.0	95.0	10.0	13.6	0.0	14.6	14.6	0.0	20.0	1.2	3.0
2019-12-18 01:55:00	100.0	95.0	495.0	0.0	0.3	95.0	2.9	0.0	0.0	79.1	16.1	0.0	0.0	43.0	24.0	100.0	0.0	400.0	2.2	1000.0	0.0	0.0	0.0	6.6	95.0	95.0	10.0	13.6	0.0	14.6	14.6	0.0	20.0	1.2	3.0
2019-12-18 02:00:00	100.0	95.0	504.0	0.0	0.3	95.0	2.9	0.0	0.0	78.7	16.1	0.0	0.0	43.0	24.0	100.0	0.0	400.0	2.2	1000.0	0.0	0.0	0.0	6.6	95.0	95.0	10.0	13.6	0.0	14.6	14.6	0.0	20.0	1.2	3.0
2019-12-18 02:05:00	100.0	95.0	507.0	0.0	0.3	95.0	2.9	0.0	0.0	79.1	16.2	0.0	0.0	43.0	24.0	100.0	0.0	400.0	2.2	1000.0	0.0	0.0	0.0	6.6	95.0	95.0	10.0	13.6	0.0	14.6	14.6	0.0	20.0	1.2	3.0
2019-12-18 02:10:00	100.0	95.0	491.0	0.0	0.3	95.0	2.9	0.0	0.0	79.3	16.2	0.0	0.0	43.0	24.0	100.0	0.0	400.0	2.2	1000.0	0.0	0.0	0.0	6.6	95.0	95.0	10.0	14.3	0.0	15.3	15.3	0.0	20.0	1.2	3.0
2019-12-18 02:15:00	100.0	95.0	504.0	0.0	0.3	95.0	2.9	0.0	0.0	78.9	16.2	0.0	0.0	35.0	22.0	100.0	0.0	400.0	2.2	1000.0	0.0	0.0	0.0	6.6	95.0	95.0	10.0	14.3	0.0	15.3	15.3	0.0	20.0	1.2	3.0
2019-12-18 02:20:00	100.0	95.0	488.0	0.0	0.3	95.0	2.9	0.0	0.0	79.2	16.3	0.0	0.0	35.0	22.0	100.0	0.0	400.0	2.2	1000.0	0.0	0.0	0.0	6.6	95.0	95.0	10.0	14.3	0.0	15.3	15.3	0.0	20.0	1.2	3.0
2019-12-18 02:25:00	100.0	95.0	476.0	0.0	0.3	95.0	2.9	0.0	0.0	78.8	16.3	0.0	0.0	35.0	20.0	100.0	0.0	400.0	2.2	1000.0	0.0	0.0	0.0	6.6	95.0	95.0	10.0	14.3	0.0	15.3	15.3	0.0	20.0	1.2	3.0
2019-12-18 02:30:00	100.0	95.0	485.0	0.0	0.3	95.0	2.9	0.0	0.0	79.2	16.3	0.0	0.0	35.0	20.0	100.0	0.0	400.0	2.2	1000.0	0.0	0.0	0.0	6.6	95.0	95.0	10.0	14.3	0.0	15.3	15.3	0.0	20.0	1.2	3.0
2019-12-18 02:35:00	100.0	95.0	498.0	0.0	0.3	95.0	2.9	0.0	0.0	79.3	16.4	0.0	0.0	35.0	20.0	100.0	0.0	400.0	2.2	1000.0	0.0	0.0	0.0	6.6	95.0	95.0	10.0	14.3	0.0	15.3	15.3	0.0	20.0	1.2	3.0
2019-12-18 02:40:00	100.0	95.0	526.0	0.0	0.3	95.0	2.9	0.0	0.0	79.1	16.3	0.0	0.0	25.0	14.0	100.0	0.0	400.0	2.2	1000.0	0.0	0.0	0.0	6.6	95.0	95.0	10.0	14.9	0.0	15.9	15.9	0.0	20.0	1.2	3.0
2019-12-18 02:45:00	100.0	95.0	527.0	0.0	0.3	95.0	2.9	0.0	0.0	78.9	16.4	0.0	0.0	22.0	13.0	100.0	0.0	400.0	2.2	1000.0	0.0	0.0	0.0	6.6	95.0	95.0	10.0	14.9	0.0	15.9	15.9	0.0	20.0	1.2	3.0
2019-12-18 02:50:00	100.0	95.0	509.0	0.0	0.3	95.0	2.9	0.0	0.0	79.3	16.4	0.0	0.0	22.0	13.0	100.0	0.0	400.0	2.2	1000.0	0.0	0.0	0.0	6.6	95.0	95.0	10.0	15.1	0.0	16.1	16.1	0.0	20.0	1.2	3.0
2019-12-18 02:55:00	100.0	95.0	498.0	0.0	0.3	95.0	2.8	0.0	0.0	79.8	16.4	0.0	0.0	19.0	11.0	100.0	0.0	400.0	2.2	1000.0	0.0	0.0	0.0	6.6	95.0	95.0	10.0	15.1	0.0	16.1	16.1	0.0	20.0	1.2	3.0
2019-12-18 03:00:00	100.0	95.0	501.0	0.0	0.3	95.0	2.8	0.0	0.0	80.0	16.4	0.0	0.0	19.0	11.0	100.0	0.0	400.0	2.2	1000.0	0.0	0.0	0.0	6.6	95.0	95.0	10.0	15.1	0.0	16.1	16.1	0.0	20.0	1.2	3.0
2019-12-18 03:05:00	100.0	95.0	493.0	0.0	0.3	95.0	2.8	0.0	0.0	79.9	16.4	0.0	0.0	19.0	10.0	100.0	0.0	400.0	2.2	1000.0	0.0	0.0	0.0	6.6	95.0	95.0	10.0	15.1	0.0	16.1	16.1	0.0	20.0	1.2	3.0
2019-12-18 03:10:00	100.0	95.0	481.0	0.0	0.3	95.0	2.8	0.0	0.0	79.8	16.4	0.0	0.0	19.0	10.0	100.0	0.0	400.0	2.2	1000.0	0.0	0.0	0.0	6.6	95.0	95.0	10.0	15.1	0.0	16.1	16.1	0.0	20.0	1.2	3.0
2019-12-18 03:15:00	100.0	95.0	499.0	0.0	0.3	95.0	2.8	0.0	0.0	79.8	16.5	0.0	0.0	19.0	10.0	100.0	0.0	400.0	2.2	1000.0	0.0	0.0	0.0	6.6	95.0	95.0	10.0	15.1	0.0	16.1	16.1	0.0	20.0	1.2	3.0
2019-12-18 03:20:00	100.0	95.0	487.0	0.0	0.3	95.0	2.8	0.0	0.0	80.3	16.5	0.0	0.0	19.0	10.0	100.0	0.0	400.0	2.2	1000.0	0.0	0.0	0.0	6.6	95.0	95.0	10.0	15.1	0.0	16.1	16.1	0.0	20.0	1.2	3.0
2019-12-18 03:25:00	100.0	95.0	509.0	0.0	0.3	95.0	2.8	0.0	0.0	80.1	16.4	0.0	0.0	19.0	10.0	100.0	0.0	400.0	2.2	1000.0	0.0	0.0	0.0	6.6	95.0	95.0	10.0	15.1	0.0	16.1	16.1	0.0	20.0	1.2	3.0
2019-12-18 03:30:00	100.0	95.0	493.0	0.0	0.3	95.0	2.8	0.0	0.0	80.1	16.5	0.0	0.0	19.0	10.0	100.0	0.0	400.0	2.2	1000.0	0.0	0.0	0.0	6.6	95.0	95.0	10.0	15.1	0.0	16.1	16.1	0.0	20.0	1.2	3.0
2019-12-18 03:35:00	100.0	95.0	495.0	0.0	0.3	95.0	2.7	0.0	0.0	80.3	16.4	0.0	0.0	6.0	3.0	100.0	0.0	400.0	2.2	1000.0	0.0	0.0	0.0	6.6	95.0	95.0	10.0	16.0	0.0	17.0	17.0	0.0	20.0	1.2	3.0
2019-12-18 03:40:00	100.0	95.0	501.0	0.0	0.3	95.0	2.7	0.0	0.0	80.5	16.6	0.0	0.0	6.0	3.0	100.0	0.0	400.0	2.2	1000.0	0.0	0.0	0.0	6.6	95.0	95.0	10.0	16.0	0.0	17.0	17.0	0.0	20.0	1.2	3.0
2019-12-18 03:45:00	100.0	95.0	492.0	0.0	0.3	95.0	2.6	0.0	0.0	81.1	16.5	0.0	0.0	6.0	1.0	100.0	0.0	400.0	2.2	1000.0	0.0	0.0	0.0	6.6	95.0	95.0	10.0	16.0	0.0	17.0	17.0	0.0	20.0	1.2	3.0
2019-12-18 03:50:00	100.0	95.0	512.0	0.0	0.3	95.0	2.7	0.0	0.0	80.9	16.4	0.0	0.0	6.0	1.0	100.0	0.0	400.0	2.2	1000.0	0.0	0.0	0.0	6.6	95.0	95.0	10.0	16.0	0.0	17.0	17.0	0.0	20.0	1.2	3.0
2019-12-18 03:55:00	100.0	95.0	501.0	0.0	0.3	95.0	2.7	0.0	0.0	81.2	16.6	0.0	0.0	7.0	2.0	100.0	0.0	400.0	2.2	1000.0	0.0	0.0	0.0	6.6	95.0	95.0	10.0	16.4	0.0	17.4	17.4	0.0	20.0	1.2	3.0
2019-12-18 04:00:00	100.0	95.0	493.0	0.0	0.3	95.0	2.6	0.0	0.0	81.4	16.5	0.0	0.0	7.0	2.0	100.0	0.0	400.0	2.2	1000.0	0.0	0.0	0.0	6.6	95.0	95.0	10.0	16.4	0.0	17.4	17.4	0.0	20.0	1.2	3.0
2019-12-18 04:05:00	100.0	95.0	488.0	0.0	0.3	95.0	2.6	0.0	0.0	81.4	16.6	0.0	0.0	7.0	2.0	100.0	0.0	400.0	2.2	1000.0	0.0	0.0	0.0	6.6	95.0	95.0	10.0	16.7	0.0	17.7	17.7	0.0	20.0	1.2	3.0
2019-12-18 04:10:00	100.0	95.0	515.0	0.0	0.3	95.0	2.6	0.0	0.0	81.6	16.6	0.0	0.0	7.0	2.0	100.0	0.0	400.0	2.2	1000.0	0.0	0.0	0.0	6.6	95.0	95.0	10.0	16.7	0.0	17.7	17.7	0.0	20.0	1.2	3.0
2019-12-18 04:15:00	100.0	95.0	518.0	0.0	0.3	95.0	2.6	0.0	0.0	81.8	16.6	0.0	0.0	8.0	2.0	100.0	0.0	400.0	2.2	1000.0	0.0	0.0	0.0	6.6	95.0	95.0	10.0	16.7	0.0	17.7	17.7	0.0	20.0	1.2	3.0
2019-12-18 04:20:00	100.0	95.0	502.0	0.0	0.3	95.0	2.5	0.0	16.5	82.1	16.6	0.0	0.0	8.0	2.0	100.0	0.0	400.0	2.2	1000.0	0.0	0.0	0.0	6.6	95.0	95.0	10.0	17.0	0.0	18.0	18.0	0.0	20.0	1.2	3.0
2019-12-18 04:25:00	100.0	95.0	526.0	0.0	0.3	95.0	2.5	0.0	27.2	82.3	16.6	0.0	0.0	8.0	2.0	100.0	0.0	400.0	2.2	1000.0	0.0	0.0	0.0	6.6	95.0	95.0	10.0	17.0	0.0	18.0	18.0	0.0	20.0	1.2	3.0
2019-12-18 04:30:00	100.0	95.0	513.0	0.0	0.3	95.0	2.7	0.0	27.4	81.0	16.9	0.0	0.0	8.0	2.0	100.0	0.0	400.0	2.2	1000.0	0.0	0.0	0.0	6.6	95.0	95.0	10.0	17.0	0.0	18.0	18.0	0.0	20.0	1.2	3.0
2019-12-18 04:35:00	100.0	95.0	520.0	0.0	0.3	95.0	3.0	0.0	0.0	79.5	17.2	0.0	0.0	5.0	0.0	100.0	0.0	400.0	2.2	1000.0	0.0	0.0	0.0	6.6	95.0	95.0	10.0	17.0	0.0	18.0	18.0	0.0	20.0	1.2	3.0
2019-12-18 04:40:00	100.0	95.0	508.0	0.0	0.3	95.0	3.2	0.0	0.0	78.5	17.4	0.0	0.0	4.0	0.0	100.0	0.0	400.0	2.2	1000.0	0.0	0.0	0.0	6.6	95.0	95.0	10.0	17.4	0.0	18.4	18.4	0.0	20.0	1.2	3.0
2019-12-18 04:45:00	100.0	95.0	537.0	0.0	0.3	95.0	3.3	0.0	0.0	77.9	17.6	0.0	0.0	3.0	0.0	100.0	0.0	400.0	2.2	1000.0	0.0	0.0	0.0	6.6	95.0	95.0	10.0	17.4	0.0	18.4	18.4	0.0	20.0	1.2	3.0
2019-12-18 04:50:00	100.0	95.0	507.0	0.0	0.3	95.0	3.4	0.0	0.0	77.5	17.7	0.0	0.0	3.0	0.0	100.0	0.0	400.0	2.2	1000.0	0.0	0.0	0.0	6.6	95.0	95.0	10.0	17.4	0.0	18.4	18.4	0.0	20.0	1.2	3.0
2019-12-18 04:55:00	100.0	95.0	509.0	0.0	0.3	95.0	3.4	0.0	0.0	77.4	17.7	0.0	0.0	1.0	0.0	100.0	0.0	400.0	2.2	1000.0	0.0	0.0	0.0	6.6	95.0	95.0	10.0	17.7	0.0	18.7	18.7	0.0	20.0	1.2	3.0
2019-12-18 05:00:00	100.0	95.0	507.0	0.0	0.3	95.0	3.4	0.0	0.0	77.3	17.8	0.0	0.0	1.0	0.0	100.0	0.0	400.0	2.2	1000.0	0.0	0.0	0.0	6.6	95.0	95.0	10.0	17.7	0.0	18.7	18.7	0.0	20.0	1.2	3.0
2019-12-18 05:05:00	100.0	95.0	534.0	0.0	0.3	95.0	3.4	0.0	0.0	77.3	17.8	0.0	0.0	0.0	0.0	100.0	0.0	400.0	2.2	1000.0	0.0	0.0	0.0	6.6	95.0	95.0	10.0	17.7	0.0	18.7	18.7	0.0	20.0	1.2	3.0
2019-12-18 05:10:00	100.0	95.0	525.0	0.0	0.3	95.0	3.4	0.0	0.0	77.4	17.9	0.0	0.0	1.0	0.0	100.0	0.0	400.0	2.2	1000.0	0.0	0.0	0.0	6.6	95.0	95.0	10.0	17.9	0.0	18.9	18.9	0.0	20.0	1.2	3.0
2019-12-18 05:15:00	100.0	95.0	513.0	0.0	0.3	95.0	3.4	0.0	0.0	77.5	17.9	0.0	0.0	1.0	0.0	100.0	0.0	400.0	2.2	1000.0	0.0	0.0	0.0	6.6	95.0	95.0	10.0	17.9	0.0	18.9	18.9	0.0	20.0	1.2	3.0
2019-12-18 05:20:00	100.0	95.0	501.0	0.0	0.3	95.0	3.4	0.0	0.0	77.8	17.9	0.0	0.0	1.0	0.0	100.0	0.0	400.0	2.2	1000.0	0.0	0.0	0.0	6.6	95.0	95.0	10.0	17.9	0.0	18.9	18.9	0.0	20.0	1.2	3.0
2019-12-18 05:25:00	100.0	95.0	527.0	0.0	0.3	95.0	3.4	0.0	0.0	77.7	17.9	0.0	0.0	1.0	0.0	100.0	0.0	400.0	2.2	1000.0	0.0	0.0	0.0	6.6	95.0	95.0	10.0	18.0	0.0	19.0	19.0	0.0	20.0	1.2	3.0
2019-12-18 05:30:00	100.0	95.0	493.0	0.0	0.3	95.0	3.4	0.0	0.0	77.7	17.9	0.0	0.0	1.0	0.0	100.0	0.0	400.0	2.2	1000.0	0.0	0.0	0.0	6.6	95.0	95.0	10.0	18.0	0.0	19.0	19.0	0.0	20.0	1.2	3.0
2019-12-18 05:35:00	100.0	95.0	504.0	0.0	0.3	95.0	3.4	0.0	0.0	77.6	17.9	0.0	0.0	1.0	0.0	100.0	0.0	400.0	2.2	1000.0	0.0	0.0	0.0	6.6	95.0	95.0	10.0	18.0	0.0	19.0	19.0	0.0	20.0	1.2	3.0
2019-12-18 05:40:00	100.0	95.0	505.0	0.0	0.3	95.0	3.4	0.0	0.0	78.1	18.0	0.0	0.0	1.0	0.0	100.0	0.0	400.0	2.2	1000.0	0.0	0.0	0.0	6.6	95.0	95.0	10.0	18.0	0.0	19.0	19.0	0.0	20.0	1.2	3.0
2019-12-18 05:45:00	100.0	95.0	521.0	0.0	0.3	95.0	3.4	0.0	0.0	78.1	18.0	0.0	0.0	1.0	0.0	100.0	0.0	400.0	2.2	1000.0	0.0	0.0	0.0	6.6	95.0	95.0	10.0	18.0	0.0	19.0	19.0	0.0	20.0	1.2	3.0
2019-12-18 05:50:00	100.0	95.0	517.0	0.0	0.3	95.0	3.4	0.0	0.0	77.9	17.9	0.0	0.0	1.0	0.0	100.0	0.0	400.0	2.2	1000.0	0.0	0.0	0.0	6.6	95.0	95.0	10.0	18.0	0.0	19.0	19.0	0.0	20.0	1.2	3.0
2019-12-18 05:55:00	100.0	95.0	484.0	0.0	0.3	95.0	3.4	0.0	0.0	78.0	18.0	0.0	0.0	1.0	0.0	100.0	0.0	400.0	2.2	1000.0	0.0	0.0	0.0	6.6	95.0	95.0	10.0	18.0	0.0	19.0	19.0	0.0	20.0	1.2	3.0
2019-12-18 06:00:00	100.0	95.0	496.0	0.0	0.3	95.0	3.3	0.0	0.0	78.3	17.9	0.0	0.0	1.0	0.0	100.0	0.0	400.0	2.2	1000.0	0.0	0.0	0.0	6.6	95.0	95.0	10.0	18.0	0.0	19.0	19.0	0.0	20.0	1.2	3.0
2019-12-18 06:05:00	100.0	95.0	509.0	0.0	0.3	95.0	3.2	0.0	0.0	78.7	17.9	0.0	0.0	2.0	0.0	100.0	0.0	400.0	2.2	1000.0	0.0	0.0	0.0	6.6	95.0	95.0	10.0	18.0	0.0	19.0	19.0	0.0	20.0	1.2	3.0
2019-12-18 06:10:00	100.0	95.0	482.0	0.0	0.3	95.0	3.2	0.0	0.0	79.3	17.9	0.0	0.0	2.0	0.0	100.0	0.0	400.0	2.2	1000.0	0.0	0.0	0.0	6.6	95.0	95.0	10.0	18.0	0.0	19.0	19.0	0.0	20.0	1.2	3.0
2019-12-18 06:15:00	100.0	95.0	515.0	0.0	0.3	95.0	3.1	0.0	0.0	79.8	17.9	0.0	0.0	3.0	0.0	100.0	0.0	400.0	2.2	1000.0	0.0	0.0	0.0	6.6	95.0	95.0	10.0	18.0	0.0	19.0	19.0	0.0	20.0	1.2	3.0
2019-12-18 06:20:00	100.0	95.0	498.0	0.0	0.3	95.0	3.0	0.0	0.0	80.2	17.9	0.0	0.0	3.0	0.0	100.0	0.0	400.0	2.2	1000.0	0.0	0.0	0.0	6.6	95.0	95.0	10.0	18.0	0.0	19.0	19.0	0.0	20.0	1.2	3.0
2019-12-18 06:25:00	100.0	95.0	530.0	0.0	0.3	95.0	2.9	0.0	0.0	80.6	17.9	0.0	0.0	4.0	0.0	100.0	0.0	400.0	2.2	1000.0	0.0	0.0	0.0	6.6	95.0	95.0	10.0	18.0	0.0	19.0	19.0	0.0	20.0	1.2	3.0
2019-12-18 06:30:00	100.0	95.0	514.0	0.0	0.3	95.0	2.9	0.0	0.0	80.7	17.8	0.0	0.0	4.0	0.0	100.0	0.0	400.0	2.2	1000.0	0.0	0.0	0.0	6.6	95.0	95.0	10.0	18.0	0.0	19.0	19.0	0.0	20.0	1.2	3.0
2019-12-18 06:35:00	100.0	95.0	508.0	0.0	0.3	95.0	2.9	0.0	20.0	80.6	17.8	0.0	0.0	5.0	0.0	100.0	0.0	400.0	2.2	1000.0	0.0	0.0	0.0	6.6	95.0	95.0	10.0	18.0	0.0	19.0	19.0	0.0	20.0	1.2	3.0
2019-12-18 06:40:00	100.0	95.0	532.0	0.0	0.3	95.0	3.0	0.0	21.6	80.3	17.7	0.0	0.0	5.0	0.0	100.0	0.0	400.0	2.2	1000.0	0.0	0.0	0.0	6.6	95.0	95.0	10.0	18.0	0.0	19.0	19.0	0.0	20.0	1.2	3.0
2019-12-18 06:45:00	100.0	95.0	531.0	0.0	0.3	95.0	3.0	0.0	22.4	80.0	17.7	0.0	0.0	5.0	0.0	100.0	0.0	400.0	2.2	1000.0	0.0	0.0	0.0	6.6	95.0	95.0	10.0	18.0	0.0	19.0	19.0	0.0	20.0	1.2	3.0
2019-12-18 06:50:00	100.0	95.0	531.0	0.0	0.3	95.0	3.1	0.0	22.9	79.6	17.8	0.0	0.0	5.0	0.0	100.0	0.0	400.0	2.2	1000.0	0.0	0.0	0.0	6.6	95.0	95.0	10.0	18.0	0.0	19.0	19.0	0.0	20.0	1.2	3.0
2019-12-18 06:55:00	100.0	95.0	503.0	0.0	0.3	95.0	3.1	0.0	23.4	79.4	17.8	0.0	0.0	4.0	0.0	100.0	0.0	400.0	2.2	1000.0	0.0	0.0	0.0	6.6	95.0	95.0	10.0	18.0	0.0	19.0	19.0	0.0	20.0	1.2	3.0
2019-12-18 07:00:00	100.0	95.0	523.0	0.0	0.3	95.0	3.1	0.0	22.7	79.5	17.8	0.0	0.0	4.0	0.0	100.0	0.0	400.0	2.2	1000.0	0.0	0.0	0.0	6.6	95.0	95.0	10.0	18.0	0.0	19.0	19.0	0.0	20.0	1.2	3.0
2019-12-18 07:05:00	100.0	95.0	540.0	0.0	0.3	95.0	3.1	0.0	22.7	79.4	17.8	0.0	0.0	4.0	0.0	100.0	0.0019	400.0	2.2	1000.0	0.0	0.0	0.0	6.6	95.0	95.0	10.0	18.0	0.0	19.0	19.0	0.0	20.0	1.2	3.0
2019-12-18 07:10:00	100.0	95.0	543.0	0.0	0.3	95.0	3.1	0.0	22.2	79.4	17.8	0.0	0.0	4.0	0.0	100.0	0.0037	400.0	2.2	1000.0	0.0	0.0	0.0	6.6	95.0	95.0	10.0	18.0	0.0	19.0	19.0	0.0	20.0	1.2	3.0
2019-12-18 07:15:00	100.0	95.0	526.0	0.0	0.3	95.0	3.1	0.0	22.2	79.4	17.9	0.0	0.0	3.0	0.0	100.0	0.0056	400.0	2.2	1000.0	0.0	0.0	0.0	6.6	95.0	95.0	10.0	18.0	0.0	19.0	19.0	0.0	20.0	1.2	3.0
2019-12-18 07:20:00	100.0	95.0	511.0	0.0	0.3	95.0	3.1	0.0	21.9	79.4	17.9	100.0	100.0	3.0	0.0	100.0	0.0047	600.0	2.2	0.0	0.0	0.0	0.0	6.6	95.0	95.0	10.0	18.0	0.0	19.0	19.0	0.0	20.0	1.2	3.0
2019-12-18 07:25:00	100.0	95.0	536.0	0.0	0.3	95.0	3.2	0.0	21.8	79.2	17.9	100.0	100.0	3.0	0.0	100.0	0.0038	600.0	2.2	0.0	0.0	0.0	0.0	6.6	95.0	95.0	10.0	18.0	0.0	19.0	19.0	0.0	20.0	1.2	3.0
2019-12-18 07:30:00	100.0	95.0	518.0	0.0	0.3	95.0	3.2	0.0	21.5	79.2	17.9	100.0	100.0	3.0	0.0	100.0	0.0029	600.0	2.2	0.0	0.0	0.0	0.0	6.6	95.0	95.0	10.0	18.0	0.0	19.0	19.0	0.0	20.0	1.2	3.0
2019-12-18 07:35:00	100.0	95.0	528.0	0.0	0.3	95.0	3.1	0.0	21.4	79.4	17.8	100.0	100.0	3.0	0.0	100.0	0.0024	600.0	2.2	0.0	0.0	0.0	0.0	6.6	95.0	95.0	10.0	18.0	0.0	19.0	19.0	0.0	20.0	1.2	3.0
2019-12-18 07:40:00	100.0	95.0	543.0	0.0	0.3	95.0	3.1	0.0	21.1	79.6	17.9	100.0	100.0	3.0	0.0	100.0	0.0019	600.0	2.2	0.0	0.0	0.0	0.0	6.6	95.0	95.0	10.0	18.0	0.0	19.0	19.0	0.0	20.0	1.2	3.0
2019-12-18 07:45:00	100.0	95.0	522.0	0.0	0.3	95.0	3.1	0.0	20.9	79.5	17.8	0.0	0.0	3.0	0.0	100.0	0.0015	600.0	2.2	1000.0	0.0	0.0	0.0	6.6	95.0	95.0	10.0	18.0	0.0	19.0	19.0	0.0	20.0	1.2	3.0
2019-12-18 07:50:00	100.0	95.0	554.0	0.0	0.3	95.0	3.1	0.0	20.9	79.5	17.8	0.0	0.0	3.0	0.0	100.0	0.001	600.0	2.2	1000.0	0.0	0.0	0.0	6.6	95.0	95.0	10.0	18.0	0.0	19.0	19.0	0.0	20.0	1.2	3.0
2019-12-18 07:55:00	100.0	95.0	539.0	0.0	0.3	95.0	3.1	0.0	22.7	79.5	17.7	0.0	0.0	4.0	0.0	100.0	0.0005	600.0	2.2	1000.0	0.0	0.0	0.0	6.6	95.0	95.0	10.0	18.0	0.0	19.0	19.0	0.0	20.0	1.2	3.0
2019-12-18 08:00:00	100.0	95.0	531.0	0.0	0.3	95.0	3.1	0.0	23.5	79.5	17.7	0.0	0.0	4.0	0.0	100.0	0.0	600.0	2.2	1000.0	0.0	0.0	0.0	6.6	95.0	95.0	10.0	18.0	0.0	19.0	19.0	0.0	20.0	1.2	3.0
2019-12-18 08:05:00	100.0	95.0	490.0	0.0	0.3	95.0	3.1	0.0	25.1	79.4	17.7	0.0	0.0	5.0	0.0	100.0	0.0	600.0	2.2	1000.0	0.0	0.0	0.0	6.6	95.0	95.0	10.0	18.0	0.0	19.0	19.0	0.0	20.0	1.2	3.0
2019-12-18 08:10:00	100.0	95.0	544.0	0.0	0.3	95.0	3.1	0.0	24.9	79.3	17.8	0.0	0.0	5.0	0.0	100.0	0.0	600.0	2.2	1000.0	0.0	0.0	0.0	6.6	95.0	95.0	10.0	18.0	0.0	19.0	19.0	0.0	20.0	1.2	3.0
2019-12-18 08:15:00	100.0	95.0	519.0	0.0	0.3	95.0	3.2	0.0	24.8	79.0	17.8	0.0	0.0	5.0	0.0	100.0	0.0	600.0	2.2	1000.0	0.0	0.0	0.0	6.6	95.0	95.0	10.0	18.0	0.0	19.0	19.0	0.0	20.0	1.2	3.0
2019-12-18 08:20:00	100.0	95.0	531.0	0.0	0.3	95.0	3.2	0.0	24.1	78.9	17.8	0.0	0.0	5.0	0.0	100.0	0.0	600.0	2.2	1000.0	0.0	0.0	0.0	6.6	95.0	95.0	10.0	18.0	0.0	19.0	19.0	0.0	20.0	1.2	3.0
2019-12-18 08:25:00	100.0	95.0	545.0	0.0	0.3	95.0	3.2	0.0	24.0	78.7	17.9	100.0	100.0	4.0	0.0	100.0	0.0	600.0	2.2	0.0	0.0	0.0	0.0	6.6	95.0	95.0	10.0	18.0	0.0	19.0	19.0	0.0	20.0	1.2	3.0
2019-12-18 08:30:00	100.0	95.0	532.0	0.0	0.3	95.0	3.3	0.0	23.6	78.5	17.8	100.0	100.0	4.0	0.0	100.0	0.0	600.0	2.2	0.0	0.0	0.0	0.0	6.6	95.0	95.0	10.0	18.0	0.0	19.0	19.0	0.0	20.0	1.2	3.0
2019-12-18 08:35:00	100.0	95.0	533.0	0.0	0.3	95.0	3.3	0.0	23.4	78.0	17.9	100.0	100.0	3.0	0.0	100.0	0.0001	600.0	2.2	0.0	0.0	0.0	0.0	6.6	95.0	95.0	10.0	18.0	0.0	19.0	19.0	0.0	20.0	1.2	3.0
2019-12-18 08:40:00	100.0	95.0	547.0	0.0	0.3	95.0	3.3	0.0	23.1	78.4	17.8	100.0	100.0	3.0	0.0	100.0	0.0001	600.0	2.2	0.0	0.0	0.0	0.0	6.6	95.0	95.0	10.0	18.0	0.0	19.0	19.0	0.0	20.0	1.2	3.0
2019-12-18 08:45:00	100.0	95.0	554.0	0.0	0.3	95.0	3.3	0.0	22.7	78.4	17.8	100.0	100.0	3.0	0.0	100.0	0.0002	600.0	2.2	0.0	0.0	0.0	0.0	6.6	95.0	95.0	10.0	18.0	0.0	19.0	19.0	0.0	20.0	1.2	3.0
2019-12-18 08:50:00	100.0	95.0	567.0	0.0	0.3	95.0	3.3	0.0	22.4	78.1	17.8	100.0	100.0	3.0	0.0	100.0	0.0004	600.0	2.2	0.0	0.0	0.0	0.0	6.6	95.0	95.0	10.0	18.0	0.0	19.0	19.0	0.0	20.0	1.2	3.0
2019-12-18 08:55:00	100.0	95.0	563.0	0.0	0.3	95.0	3.3	0.0	22.3	77.9	17.8	100.0	100.0	2.0	0.0	100.0	0.0006	600.0	2.2	0.0	0.0	0.0	0.0	6.6	95.0	95.0	10.0	18.0	0.0	19.0	19.0	0.0	20.0	1.2	3.0
2019-12-18 09:00:00	100.0	92.0	573.0	0.0	0.3	95.0	3.3	0.0	25.1	78.4	17.7	101.0	100.0	2.0	0.0	100.0	0.0007	600.0	2.2	0.0	0.0	0.0	0.0	6.6	95.0	95.0	10.0	18.0	0.0	19.0	19.0	0.0	20.0	1.2	3.0
2019-12-18 09:05:00	100.0	89.0	563.0	0.0	0.3	95.0	3.1	0.0	30.6	79.5	17.5	101.0	100.0	4.0	0.0	100.0	0.0021	600.0	2.2	0.0	0.0	0.0	0.0	6.6	95.0	95.0	10.0	18.0	0.0	19.0	19.0	0.0	20.0	1.2	3.0
2019-12-18 09:10:00	100.0	86.0	608.0	0.0	0.3	95.0	3.1	0.0	31.9	79.3	17.7	102.0	100.0	4.0	0.0	100.0	0.0034	600.0	2.2	0.0	0.0	0.0	0.0	6.6	95.0	95.0	10.0	18.0	0.0	19.0	19.0	0.0	20.0	1.2	3.0
2019-12-18 09:15:00	100.0	36.0	603.0	0.0	0.3	95.0	3.4	0.0	31.0	77.7	17.7	110.0	100.0	3.0	0.0	100.0	0.0048	600.0	2.2	0.0	0.0	0.0	0.0	6.6	95.0	95.0	10.0	18.0	0.0	19.0	19.0	0.0	20.0	1.2	3.0
2019-12-18 09:20:00	100.0	0.0	680.0	0.0	0.3	95.0	3.5	0.0	30.4	77.1	18.0	118.0	100.0	1.0	0.0	100.0	0.0044	600.0	2.2	0.0	0.0	0.0	0.0	6.6	95.0	95.0	10.0	18.0	0.0	19.0	19.0	0.0	20.0	1.2	3.0
2019-12-18 09:25:00	100.0	0.0	692.0	0.0	0.3	95.0	3.7	0.0	34.9	76.0	18.1	121.0	100.0	1.0	0.0	100.0	0.0039	600.0	2.2	0.0	0.0	0.0	0.0	6.6	95.0	95.0	10.0	18.0	0.0	19.0	19.0	0.0	20.0	1.2	3.0
2019-12-18 09:30:00	100.0	0.0	708.0	0.0	0.3	95.0	3.9	0.0	37.1	75.3	18.3	124.0	100.0	1.0	0.0	100.0	0.0035	600.0	2.2	0.0	0.0	0.0	0.0	6.6	36.0	95.0	10.0	18.0	0.0	19.0	19.0	0.0	20.0	1.2	3.0
2019-12-18 09:35:00	100.0	0.0	722.0	0.0	0.3	95.0	4.1	0.0	36.0	74.1	18.7	129.0	100.0	1.0	0.0	100.0	0.0032	600.0	2.2	0.0	0.0	0.0	0.0	6.6	36.0	95.0	10.0	18.0	0.0	19.0	19.0	0.0	20.0	1.2	3.0
2019-12-18 09:40:00	100.0	0.0	735.0	0.0	0.3	95.0	4.3	0.0	0.0	73.1	18.9	132.0	100.0	1.0	0.0	100.0	0.0029	600.0	2.2	0.0	0.0	0.0	0.0	6.6	36.0	95.0	10.0	18.0	0.0	19.0	19.0	0.0	20.0	1.2	3.0
2019-12-18 09:45:00	100.0	0.0	757.0	0.0	0.3	95.0	4.4	0.0	0.0	72.8	18.9	138.0	100.0	1.0	0.0	100.0	0.0025	600.0	2.2	0.0	0.0	0.0	0.0	6.6	0.0	95.0	10.0	18.0	0.0	19.0	19.0	0.0	20.0	1.2	3.0
2019-12-18 09:50:00	100.0	0.0	743.0	0.0	0.3	95.0	4.5	0.0	0.0	72.2	19.0	140.0	100.0	1.0	0.0	100.0	0.0019	600.0	2.2	0.0	0.0	0.0	0.0	6.6	0.0	95.0	10.0	18.0	0.0	19.0	19.0	0.0	20.0	1.2	3.0
2019-12-18 09:55:00	100.0	0.0	763.0	0.0	0.3	95.0	4.5	0.0	0.0	72.0	19.0	148.0	100.0	1.0	0.0	100.0	0.0014	600.0	2.2	0.0	0.0	0.0	0.0	6.6	0.0	95.0	10.0	18.0	0.0	19.0	19.0	0.0	20.0	1.2	3.0
2019-12-18 10:00:00	100.0	0.0	749.0	0.0	0.3	92.0	4.6	0.0	32.6	71.8	18.9	154.0	100.0	1.0	0.0	100.0	0.0008	600.0	2.2	0.0	0.0	0.0	0.0	6.6	0.0	95.0	10.0	18.0	0.0	19.0	19.0	0.0	20.0	1.2	3.0
2019-12-18 10:05:00	100.0	0.0	727.0	0.0	0.3	89.0	4.5	0.0	36.5	71.4	18.6	162.0	100.0	1.0	0.0	100.0	0.0005	600.0	2.2	0.0	0.0	0.0	0.0	6.6	0.0	95.0	10.0	18.0	0.0	19.0	19.0	0.0	20.0	1.2	3.0
2019-12-18 10:10:00	100.0	0.0	720.0	0.0	0.3	86.0	4.6	0.0	39.1	70.8	18.6	165.0	100.0	1.0	0.0	100.0	0.0003	600.0	2.2	0.0	0.0	0.0	0.0	6.6	0.0	95.0	10.0	18.0	0.0	19.0	19.0	0.0	20.0	1.2	3.0
2019-12-18 10:15:00	100.0	0.0	727.0	0.0	0.3	83.0	4.8	0.0	39.9	69.9	18.6	167.0	100.0	1.0	0.0	100.0	0.0	600.0	2.2	0.0	0.0	0.0	0.0	6.6	0.0	95.0	10.0	18.0	0.0	19.0	19.0	0.0	20.0	1.2	3.0
2019-12-18 10:20:00	100.0	0.0	729.0	0.0	0.3	80.0	4.9	0.0	38.6	68.9	18.6	176.0	100.0	1.0	0.0	100.0	0.0	600.0	2.2	0.0	0.0	0.0	0.0	6.6	0.0	89.0	10.0	18.2	0.0	19.2	19.2	0.0	20.0	1.2	3.0
2019-12-18 10:25:00	100.0	0.0	679.0	0.0	0.3	30.0	5.0	0.0	38.4	68.3	18.5	200.0	100.0	1.0	0.0	100.0	0.0	600.0	2.2	0.0	0.0	0.0	0.0	6.6	0.0	89.0	10.0	18.2	0.0	19.2	19.2	0.0	20.0	1.2	3.0
2019-12-18 10:30:00	100.0	0.0	685.0	0.0	0.3	0.0	5.0	0.0	38.9	68.4	18.5	209.0	100.0	1.0	0.0	100.0	0.0	600.0	2.2	0.0	0.0	0.0	0.0	6.6	0.0	89.0	10.0	18.2	0.0	19.2	19.2	0.0	20.0	1.2	3.0
2019-12-18 10:35:00	100.0	0.0	706.0	0.0	0.3	0.0	5.1	0.0	39.6	68.2	18.6	222.0	100.0	1.0	0.0	100.0	0.0	600.0	2.2	0.0	0.0	0.0	0.0	6.6	0.0	89.0	10.0	18.2	0.0	19.2	19.2	0.0	20.0	1.2	3.0
2019-12-18 10:40:00	100.0	0.0	702.0	0.0	0.3	0.0	5.2	0.0	38.1	67.7	18.7	226.0	100.0	1.0	0.0	100.0	0.0	600.0	2.2	0.0	0.0	0.0	0.0	6.6	0.0	89.0	10.0	18.2	0.0	19.2	19.2	0.0	20.0	1.2	3.0
2019-12-18 10:45:00	100.0	0.0	700.0	0.0	0.3	0.0	5.3	0.0	37.3	67.2	19.0	235.0	100.0	1.0	0.0	100.0	0.0	600.0	2.2	0.0	0.0	0.0	0.0	6.6	0.0	0.0	10.0	19.7	0.0	20.7	20.7	0.0	20.0	1.2	3.0
2019-12-18 10:50:00	100.0	0.0	691.0	0.0	0.3	0.0	5.5	0.0	46.8	66.6	19.1	239.0	100.0	1.0	0.0	100.0	0.0	600.0	2.2	0.0	0.0	0.0	0.0	6.6	0.0	0.0	10.0	19.7	0.0	20.7	20.7	0.0	20.0	1.2	3.0
2019-12-18 10:55:00	100.0	0.0	679.0	0.0	0.3	0.0	5.6	0.0	47.1	66.2	19.4	247.0	100.0	1.0	0.0	100.0	0.0	600.0	2.2	0.0	0.0	0.0	0.0	6.6	0.0	0.0	10.0	19.7	0.0	20.7	20.7	0.0	20.0	1.2	3.0
2019-12-18 11:00:00	100.0	0.0	691.0	0.0	0.3	0.0	6.0	0.0	46.3	65.1	19.9	237.0	100.0	1.0	0.0	100.0	0.0	600.0	2.2	0.0	0.0	0.0	0.0	6.6	0.0	0.0	10.0	19.7	0.0	20.7	20.7	0.0	20.0	1.2	3.0
2019-12-18 11:05:00	100.0	0.0	675.0	0.0	0.3	0.0	6.3	0.0	44.0	64.1	20.3	251.0	100.0	1.0	0.0	100.0	0.0	600.0	2.2	0.0	0.0	0.0	0.0	6.6	0.0	0.0	10.0	19.7	0.0	20.7	20.7	0.0	20.0	1.2	3.0
2019-12-18 11:10:00	100.0	0.0	667.0	0.0	0.3	0.0	6.5	0.0	43.1	63.4	20.5	266.0	100.0	1.0	0.0	100.0	0.0	600.0	2.2	0.0	0.0	0.0	0.0	6.6	0.0	0.0	10.0	19.7	0.0	20.7	20.7	0.0	20.0	1.2	3.0
2019-12-18 11:15:00	100.0	0.0	656.0	0.0	0.3	0.0	6.7	0.0	41.6	63.0	20.7	273.0	100.0	1.0	0.0	100.0	0.0	600.0	2.2	0.0	0.0	0.0	0.0	6.6	0.0	0.0	10.0	19.7	0.0	20.7	20.7	0.0	20.0	1.2	3.0
2019-12-18 11:20:00	100.0	0.0	680.0	0.0	0.3	0.0	6.7	0.0	40.5	62.8	20.8	269.0	100.0	1.0	0.0	100.0	0.0	600.0	2.2	0.0	0.0	0.0	0.0	6.6	0.0	0.0	10.0	19.7	0.0	20.7	26.0	0.0	20.0	1.2	3.0
2019-12-18 11:25:00	100.0	0.0	657.0	0.0	0.3	0.0	6.8	0.0	0.0	62.6	21.0	263.0	100.0	3.0	2.0	100.0	0.0	600.0	2.2	0.0	0.0	0.0	0.0	6.6	0.0	0.0	10.0	19.7	0.0	20.7	20.7	0.0	20.0	1.2	3.0
2019-12-18 11:30:00	100.0	0.0	670.0	0.0	0.3	0.0	6.8	0.0	0.0	62.6	20.9	253.0	100.0	3.0	3.0	100.0	0.0	600.0	2.2	0.0	0.0	0.0	0.0	6.6	0.0	0.0	10.0	19.7	0.0	20.7	20.7	0.0	20.0	1.2	3.0
2019-12-18 11:35:00	100.0	0.0	651.0	0.0	0.3	0.0	6.7	0.0	0.0	62.9	20.8	289.0	100.0	5.0	3.0	100.0	0.0002	600.0	2.2	0.0	0.0	0.0	0.0	6.6	0.0	0.0	10.0	19.7	0.0	20.7	20.7	0.0	20.0	1.2	3.0
2019-12-18 11:40:00	100.0	0.0	670.0	0.0	0.3	0.0	6.7	0.0	0.0	62.8	20.8	295.0	100.0	1.0	0.0	100.0	0.0004	600.0	2.2	0.0	0.0	0.0	0.0	6.6	0.0	0.0	10.0	19.7	0.0	20.7	20.7	0.0	20.0	1.2	3.0
2019-12-18 11:45:00	100.0	0.0	655.0	0.0	0.3	0.0	6.9	0.0	0.0	62.7	21.1	310.0	100.0	5.0	2.0	100.0	0.0006	600.0	2.2	0.0	0.0	0.0	0.0	6.6	0.0	0.0	10.0	19.7	0.0	20.7	20.7	0.0	20.0	1.2	3.0
2019-12-18 11:50:00	100.0	0.0	711.0	0.0	0.3	0.0	6.9	0.0	0.0	62.3	21.1	307.0	100.0	5.0	2.0	100.0	0.0004	600.0	2.2	0.0	0.0	0.0	0.0	6.6	0.0	0.0	10.0	19.7	0.0	20.7	20.7	0.0	20.0	1.2	3.0
2019-12-18 11:55:00	100.0	0.0	656.0	0.0	0.3	0.0	6.9	0.0	0.0	62.2	20.9	307.0	100.0	7.0	4.0	100.0	0.0002	600.0	2.2	0.0	0.0	0.0	0.0	6.6	0.0	0.0	10.0	19.7	0.0	20.7	20.7	0.0	20.0	1.2	3.0
2019-12-18 12:00:00	100.0	0.0	633.0	0.0	0.3	0.0	6.8	0.0	0.0	62.1	20.6	272.0	100.0	1.0	1.0	100.0	0.0	600.0	2.2	0.0	0.0	0.0	0.0	6.6	0.0	0.0	10.0	19.7	0.0	20.7	20.7	0.0	20.0	1.2	3.0
2019-12-18 12:05:00	100.0	0.0	656.0	0.0	0.3	0.0	6.9	0.0	0.0	62.1	20.9	308.0	100.0	1.0	0.0	100.0	0.0	600.0	2.2	0.0	0.0	0.0	0.0	6.6	0.0	0.0	10.0	19.7	0.0	20.7	20.7	0.0	20.0	1.2	3.0
2019-12-18 12:10:00	100.0	0.0	634.0	0.0	0.3	0.0	7.0	0.0	0.0	61.7	21.0	296.0	100.0	5.0	2.0	100.0	0.0	600.0	2.2	0.0	0.0	0.0	0.0	6.6	0.0	0.0	10.0	19.7	0.0	20.7	20.7	0.0	20.0	1.2	3.0
2019-12-18 12:15:00	100.0	0.0	619.0	0.0	0.3	0.0	6.9	0.0	0.0	61.7	20.7	310.0	100.0	1.0	1.0	100.0	0.0	600.0	2.2	0.0	0.0	0.0	0.0	6.6	0.0	0.0	10.0	19.7	0.0	20.7	20.7	0.0	20.0	1.2	3.0
2019-12-18 12:20:00	100.0	0.0	639.0	0.0	0.3	0.0	6.8	0.0	0.0	62.2	20.8	294.0	100.0	1.0	1.0	100.0	0.0	600.0	2.2	0.0	0.0	0.0	0.0	6.6	0.0	0.0	10.0	19.7	0.0	20.7	20.7	0.0	20.0	1.2	3.0
2019-12-18 12:25:00	100.0	0.0	614.0	0.0	0.3	0.0	6.9	0.0	0.0	62.2	21.0	259.0	100.0	1.0	0.0	100.0	0.0	600.0	2.2	0.0	0.0	0.0	0.0	6.6	0.0	0.0	10.0	19.7	0.0	20.7	20.7	0.0	20.0	1.2	3.0
2019-12-18 12:30:00	100.0	0.0	614.0	0.0	0.3	0.0	6.9	0.0	0.0	62.1	20.9	265.0	100.0	5.0	2.0	100.0	0.0	600.0	2.2	0.0	0.0	0.0	0.0	6.6	0.0	0.0	10.0	19.7	0.0	20.7	20.7	0.0	20.0	1.2	3.0
2019-12-18 12:35:00	100.0	0.0	590.0	0.0	0.3	0.0	6.8	0.0	0.0	62.4	20.7	307.0	100.0	1.0	1.0	100.0	0.0	600.0	2.2	0.0	0.0	0.0	0.0	6.6	0.0	0.0	10.0	19.7	0.0	20.7	20.7	0.0	20.0	1.2	3.0
2019-12-18 12:40:00	100.0	0.0	578.0	0.0	0.3	0.0	6.7	0.0	0.0	63.1	20.8	312.0	100.0	1.0	1.0	100.0	0.0	600.0	2.2	0.0	0.0	0.0	0.0	6.6	0.0	0.0	10.0	19.7	0.0	20.7	20.7	0.0	20.0	1.2	3.0
2019-12-18 12:45:00	100.0	0.0	565.0	0.0	0.3	0.0	6.8	0.0	0.0	62.7	21.0	326.0	100.0	3.0	1.0	100.0	0.0	600.0	2.2	0.0	0.0	0.0	0.0	6.6	0.0	0.0	10.0	19.7	0.0	20.7	20.7	0.0	20.0	1.2	3.0
2019-12-18 12:50:00	100.0	0.0	590.0	0.0	0.3	0.0	6.9	0.0	0.0	62.2	20.9	293.0	100.0	9.0	5.0	100.0	0.0	600.0	2.2	0.0	0.0	0.0	0.0	6.6	0.0	0.0	10.0	19.7	0.0	20.7	20.7	0.0	20.0	1.2	3.0
2019-12-18 12:55:00	100.0	0.0	578.0	0.0	0.3	0.0	6.8	0.0	0.0	62.4	20.7	318.0	100.0	1.0	0.0	100.0	0.0	600.0	2.2	0.0	0.0	0.0	0.0	6.6	0.0	0.0	10.0	19.7	0.0	20.7	20.7	0.0	20.0	1.2	3.0
2019-12-18 13:00:00	100.0	0.0	555.0	0.0	0.3	0.0	6.6	0.0	0.0	63.5	20.9	326.0	100.0	1.0	0.0	100.0	0.0	600.0	2.2	0.0	0.0	0.0	0.0	6.6	0.0	0.0	10.0	19.7	0.0	20.7	20.7	0.0	20.0	1.2	3.0
2019-12-18 13:05:00	100.0	0.0	609.0	0.0	0.3	0.0	6.8	0.0	0.0	63.1	21.2	319.0	100.0	11.0	5.0	100.0	0.0007	600.0	2.2	0.0	0.0	0.0	0.0	6.6	0.0	0.0	10.0	19.7	0.0	20.7	20.7	0.0	20.0	1.2	3.0
2019-12-18 13:10:00	100.0	0.0	622.0	0.0	0.3	0.0	7.0	0.0	0.0	62.1	21.1	334.0	100.0	11.0	6.0	100.0	0.0014	600.0	2.2	0.0	0.0	0.0	0.0	6.6	0.0	0.0	10.0	19.7	0.0	20.7	20.7	0.0	20.0	1.2	3.0
2019-12-18 13:15:00	100.0	0.0	604.0	0.0	0.3	0.0	6.9	0.0	0.0	61.8	20.9	322.0	100.0	11.0	8.0	100.0	0.0021	600.0	2.2	0.0	0.0	0.0	0.0	6.6	0.0	0.0	10.0	19.7	0.0	20.7	20.7	0.0	20.0	1.2	3.0
2019-12-18 13:20:00	100.0	0.0	647.0	0.0	0.3	0.0	6.9	0.0	0.0	62.0	20.8	302.0	100.0	1.0	0.0	100.0	0.0021	600.0	2.2	0.0	0.0	0.0	0.0	6.6	0.0	0.0	10.0	19.7	0.0	20.7	20.7	0.0	20.0	1.2	3.0
2019-12-18 13:25:00	100.0	0.0	669.0	0.0	0.3	0.0	7.0	0.0	0.0	61.9	21.2	316.0	100.0	6.0	3.0	100.0	0.0021	600.0	2.2	0.0	0.0	0.0	0.0	6.6	0.0	0.0	10.0	19.7	0.0	20.7	20.7	0.0	20.0	1.2	3.0
2019-12-18 13:30:00	100.0	0.0	645.0	0.0	0.3	0.0	7.1	0.0	0.0	60.5	20.7	284.0	100.0	6.0	6.0	100.0	0.002	600.0	2.2	0.0	0.0	0.0	0.0	6.6	0.0	0.0	10.0	19.7	0.0	20.7	20.7	0.0	20.0	1.2	3.0
2019-12-18 13:35:00	100.0	0.0	669.0	0.0	0.3	0.0	6.8	0.0	0.0	61.5	20.5	331.0	100.0	1.0	1.0	100.0	0.0026	600.0	2.2	0.0	0.0	0.0	0.0	6.6	0.0	0.0	10.0	19.7	0.0	20.7	20.7	0.0	20.0	1.2	3.0
2019-12-18 13:40:00	100.0	0.0	727.0	0.0	0.3	0.0	7.0	0.0	0.0	61.6	20.9	280.0	100.0	1.0	1.0	100.0	0.0031	600.0	2.2	0.0	0.0	0.0	0.0	6.6	0.0	0.0	10.0	19.7	0.0	20.7	20.7	0.0	20.0	1.2	3.0
2019-12-18 13:45:00	100.0	0.0	730.0	0.0	0.3	0.0	7.1	0.0	0.0	61.2	21.1	242.0	100.0	6.0	3.0	100.0	0.0036	600.0	2.2	0.0	0.0	0.0	0.0	6.6	0.0	0.0	10.0	19.7	0.0	20.7	20.7	0.0	20.0	1.2	3.0
2019-12-18 13:50:00	100.0	0.0	720.0	0.0	0.3	0.0	7.0	0.0	0.0	61.4	20.9	209.0	100.0	6.0	3.0	100.0	0.0028	600.0	2.2	0.0	0.0	0.0	0.0	6.6	0.0	0.0	10.0	19.7	0.0	20.7	20.7	0.0	20.0	1.2	3.0
2019-12-18 13:55:00	100.0	0.0	714.0	0.0	0.3	0.0	6.9	0.0	0.0	61.5	20.6	209.0	100.0	1.0	2.0	100.0	0.002	600.0	2.2	0.0	0.0	0.0	0.0	6.6	0.0	0.0	10.0	19.7	0.0	20.7	20.7	0.0	20.0	1.2	3.0
2019-12-18 14:00:00	100.0	0.0	722.0	0.0	0.3	0.0	6.6	0.0	0.0	62.6	20.5	214.0	100.0	1.0	2.0	100.0	0.0013	600.0	2.2	0.0	0.0	0.0	0.0	6.6	0.0	0.0	10.0	19.7	0.0	20.7	20.7	0.0	20.0	1.2	3.0
2019-12-18 14:05:00	100.0	0.0	764.0	0.0	0.3	0.0	6.5	0.0	0.0	63.1	20.4	214.0	100.0	1.0	0.0	100.0	0.0018	600.0	2.2	0.0	0.0	0.0	0.0	6.6	0.0	0.0	10.0	19.7	0.0	20.7	20.7	0.0	20.0	1.2	3.0
2019-12-18 14:10:00	100.0	0.0	747.0	0.0	0.3	0.0	6.4	0.0	28.4	63.6	20.4	181.0	100.0	1.0	0.0	100.0	0.0023	600.0	2.2	0.0	0.0	0.0	0.0	6.6	0.0	0.0	10.0	19.7	0.0	20.7	20.7	0.0	20.0	1.2	3.0
2019-12-18 14:15:00	100.0	0.0	798.0	0.0	0.3	0.0	6.4	0.0	37.2	64.0	20.4	183.0	100.0	1.0	0.0	100.0	0.0029	600.0	2.2	0.0	0.0	0.0	0.0	6.6	0.0	0.0	10.0	19.7	0.0	20.7	20.7	0.0	20.0	1.2	3.0
2019-12-18 14:20:00	100.0	0.0	837.0	0.0	0.3	0.0	6.6	0.0	35.1	63.8	20.8	187.0	100.0	1.0	0.0	100.0	0.0026	600.0	2.2	0.0	0.0	0.0	0.0	6.6	0.0	0.0	10.0	19.7	0.0	20.7	20.7	0.0	20.0	1.2	3.0
2019-12-18 14:25:00	100.0	0.0	831.0	0.0	0.3	0.0	6.8	0.0	35.6	62.9	21.0	199.0	100.0	1.0	3.0	100.0	0.0024	600.0	2.2	0.0	0.0	0.0	0.0	6.6	0.0	0.0	10.0	19.7	0.0	20.7	20.7	0.0	20.0	1.2	3.0
2019-12-18 14:30:00	100.0	0.0	813.0	0.0	0.3	0.0	6.8	0.0	0.0	62.6	20.8	228.0	100.0	1.0	3.0	100.0	0.0021	600.0	2.2	0.0	0.0	0.0	0.0	6.6	0.0	0.0	10.0	19.7	0.0	20.7	20.7	0.0	20.0	1.2	3.0
2019-12-18 14:35:00	100.0	0.0	832.0	0.0	0.3	0.0	6.8	0.0	0.0	62.6	20.9	229.0	100.0	6.0	3.0	100.0	0.0016	600.0	2.2	0.0	0.0	0.0	0.0	6.6	0.0	0.0	10.0	19.7	0.0	20.7	20.7	0.0	20.0	1.2	3.0
2019-12-18 14:40:00	100.0	0.0	798.0	0.0	0.3	0.0	6.7	0.0	0.0	62.7	20.8	215.0	100.0	6.0	3.0	100.0	0.0011	600.0	2.2	0.0	0.0	0.0	0.0	6.6	0.0	0.0	10.0	19.7	0.0	20.7	20.7	0.0	20.0	1.2	3.0
2019-12-18 14:45:00	100.0	0.0	807.0	0.0	0.3	0.0	6.7	0.0	0.0	62.7	20.8	196.0	100.0	4.0	3.0	100.0	0.0006	600.0	2.2	0.0	0.0	0.0	0.0	6.6	0.0	0.0	10.0	19.7	0.0	20.7	20.7	0.0	20.0	1.2	3.0
2019-12-18 14:50:00	100.0	0.0	849.0	0.0	0.3	0.0	6.7	0.0	32.1	62.8	20.6	193.0	100.0	1.0	2.0	100.0	0.0011	600.0	2.2	0.0	0.0	0.0	0.0	6.6	0.0	0.0	10.0	19.7	0.0	20.7	20.7	0.0	20.0	1.2	3.0
2019-12-18 14:55:00	100.0	0.0	799.0	0.0	0.3	0.0	6.6	0.0	0.0	63.1	20.7	217.0	100.0	1.0	0.0	100.0	0.0017	600.0	2.2	0.0	0.0	0.0	0.0	6.6	0.0	0.0	10.0	19.7	0.0	20.7	20.7	0.0	20.0	1.2	3.0
2019-12-18 15:00:00	100.0	0.0	929.0	0.0	0.3	0.0	6.7	0.0	0.0	63.1	20.9	236.0	100.0	1.0	0.0	100.0	0.0022	600.0	2.2	0.0	0.0	0.0	0.0	6.6	0.0	0.0	10.0	19.7	0.0	20.7	20.7	0.0	20.0	1.2	3.0
2019-12-18 15:05:00	100.0	0.0	850.0	0.0	0.3	0.0	6.6	0.0	0.0	63.2	20.8	190.0	100.0	1.0	0.0	100.0	0.0021	600.0	2.2	0.0	0.0	0.0	0.0	6.6	0.0	0.0	10.0	19.7	0.0	20.7	20.7	0.0	20.0	1.2	3.0
2019-12-18 15:10:00	100.0	0.0	893.0	0.0	0.3	0.0	6.6	0.0	0.0	63.5	20.8	201.0	100.0	1.0	0.0	100.0	0.0019	600.0	2.2	0.0	0.0	0.0	0.0	6.6	0.0	0.0	10.0	19.7	0.0	20.7	20.7	0.0	20.0	1.2	3.0
2019-12-18 15:15:00	100.0	0.0	906.0	0.0	0.3	0.0	6.5	0.0	0.0	63.8	20.7	183.0	100.0	3.0	1.0	100.0	0.0018	600.0	2.2	0.0	0.0	0.0	0.0	6.6	0.0	0.0	10.0	19.7	0.0	20.7	20.7	0.0	20.0	1.2	3.0
2019-12-18 15:20:00	100.0	0.0	851.0	0.0	0.3	0.0	6.4	0.0	0.0	64.3	20.6	171.0	100.0	1.0	0.0	100.0	0.0017	600.0	2.2	0.0	0.0	0.0	0.0	6.6	0.0	0.0	10.0	19.7	0.0	20.7	20.7	0.0	20.0	1.2	3.0
2019-12-18 15:25:00	100.0	0.0	924.0	0.0	0.3	0.0	6.3	0.0	29.7	64.4	20.5	161.0	100.0	1.0	0.0	100.0	0.0016	600.0	2.2	0.0	0.0	0.0	0.0	6.6	0.0	0.0	10.0	19.7	0.0	20.7	20.7	0.0	20.0	1.2	3.0
2019-12-18 15:30:00	100.0	0.0	873.0	0.0	0.3	0.0	6.2	0.0	34.6	64.7	20.4	157.0	100.0	1.0	0.0	100.0	0.0015	600.0	2.2	0.0	0.0	0.0	0.0	6.6	0.0	0.0	10.0	19.7	0.0	20.7	20.7	0.0	20.0	1.2	3.0
2019-12-18 15:35:00	100.0	0.0	913.0	0.0	0.3	0.0	6.2	0.0	37.7	64.6	20.4	155.0	100.0	1.0	0.0	100.0	0.0013	600.0	2.2	0.0	0.0	0.0	0.0	6.6	0.0	0.0	10.0	19.7	0.0	20.7	20.7	0.0	20.0	1.2	3.0
2019-12-18 15:40:00	100.0	0.0	913.0	0.0	0.3	0.0	6.4	0.0	36.6	64.1	20.5	147.0	100.0	1.0	0.0	100.0	0.0012	600.0	2.2	0.0	0.0	0.0	0.0	6.6	0.0	0.0	10.0	19.7	0.0	20.7	20.7	0.0	20.0	1.2	3.0
2019-12-18 15:45:00	100.0	0.0	900.0	0.0	0.3	0.0	6.4	0.0	35.6	63.8	20.4	147.0	100.0	1.0	0.0	100.0	0.001	600.0	2.2	0.0	0.0	0.0	0.0	6.6	0.0	0.0	10.0	19.7	0.0	20.7	20.7	0.0	20.0	1.2	3.0
2019-12-18 15:50:00	100.0	0.0	907.0	0.0	0.3	0.0	6.3	0.0	34.9	63.9	20.2	135.0	100.0	1.0	0.0	100.0	0.0011	600.0	2.2	0.0	0.0	0.0	0.0	6.6	0.0	0.0	10.0	19.7	0.0	20.7	20.7	0.0	20.0	1.2	3.0
2019-12-18 15:55:00	100.0	0.0	965.0	0.0	0.3	0.0	6.2	0.0	36.8	64.1	20.1	128.0	100.0	1.0	0.0	100.0	0.0013	600.0	2.2	0.0	0.0	0.0	0.0	6.6	0.0	0.0	10.0	19.7	0.0	20.7	20.7	0.0	20.0	1.2	3.0
2019-12-18 16:00:00	100.0	0.0	928.0	0.0	0.3	0.0	6.2	0.0	41.3	64.3	20.1	125.0	100.0	1.0	0.0	100.0	0.0015	600.0	2.2	0.0	0.0	0.0	0.0	6.6	0.0	0.0	10.0	19.7	0.0	20.7	20.7	0.0	20.0	1.2	3.0
2019-12-18 16:05:00	100.0	0.0	885.0	0.0	0.3	0.0	6.2	0.0	41.6	64.1	20.1	119.0	100.0	1.0	0.0	100.0	0.001	600.0	2.2	0.0	0.0	0.0	0.0	6.6	0.0	0.0	10.0	19.7	0.0	20.7	20.7	0.0	20.0	1.2	3.0
2019-12-18 16:10:00	100.0	0.0	885.0	0.0	0.3	0.0	6.3	0.0	41.3	63.8	20.1	114.0	100.0	1.0	0.0	100.0	0.0005	600.0	2.2	0.0	0.0	0.0	0.0	6.6	0.0	0.0	10.0	19.7	0.0	20.7	20.7	0.0	20.0	1.2	3.0
2019-12-18 16:15:00	100.0	0.0	903.0	0.0	0.3	0.0	6.3	0.0	0.0	63.5	20.0	109.0	100.0	1.0	0.0	100.0	0.0	600.0	2.2	0.0	0.0	0.0	0.0	6.6	0.0	0.0	10.0	19.7	0.0	20.7	20.7	0.0	20.0	1.2	3.0
2019-12-18 16:20:00	100.0	0.0	878.0	0.0	0.3	0.0	6.2	0.0	0.0	63.6	19.9	107.0	100.0	1.0	0.0	100.0	0.0	600.0	2.2	0.0	0.0	0.0	0.0	6.6	0.0	0.0	10.0	19.7	0.0	20.7	20.7	0.0	20.0	1.2	3.0
2019-12-18 16:25:00	100.0	0.0	874.0	0.0	0.3	0.0	6.1	0.0	0.0	63.8	19.7	104.0	100.0	1.0	0.0	100.0	0.0	600.0	2.2	0.0	0.0	0.0	0.0	6.6	0.0	0.0	10.0	19.7	0.0	20.7	20.7	0.0	20.0	1.2	3.0
2019-12-18 16:30:00	100.0	0.0	858.0	0.0	0.3	0.0	6.0	0.0	0.0	64.1	19.6	102.0	100.0	1.0	0.0	100.0	0.0	600.0	2.2	0.0	0.0	0.0	0.0	6.6	0.0	0.0	10.0	19.7	0.0	20.7	20.7	0.0	20.0	1.2	3.0
2019-12-18 16:35:00	100.0	0.0	881.0	0.0	0.3	0.0	5.9	0.0	35.2	64.4	19.3	100.0	100.0	1.0	0.0	100.0	0.0	600.0	2.2	0.0	0.0	0.0	0.0	6.6	0.0	0.0	10.0	19.7	0.0	20.7	20.7	0.0	20.0	1.2	3.0
2019-12-18 16:40:00	100.0	0.0	852.0	0.0	0.3	0.0	5.9	0.0	35.1	64.5	19.3	100.0	100.0	1.0	0.0	100.0	0.0	600.0	2.2	0.0	0.0	0.0	0.0	6.6	0.0	0.0	10.0	19.7	0.0	20.7	20.7	0.0	20.0	1.2	3.0
2019-12-18 16:45:00	100.0	0.0	871.0	0.0	0.3	0.0	5.7	0.0	33.7	64.7	19.0	100.0	100.0	1.0	0.0	100.0	0.0	600.0	2.2	0.0	0.0	0.0	0.0	6.6	0.0	0.0	10.0	19.7	0.0	20.7	20.7	0.0	20.0	1.2	3.0
2019-12-18 16:50:00	100.0	0.0	872.0	0.0	0.3	0.0	5.6	0.0	33.4	65.0	18.8	100.0	100.0	1.0	0.0	100.0	0.0	600.0	2.2	0.0	0.0	0.0	0.0	6.6	0.0	0.0	10.0	19.7	0.0	20.7	20.7	0.0	20.0	1.2	3.0
2019-12-18 16:55:00	100.0	0.0	852.0	0.0	0.3	0.0	5.5	0.0	33.9	65.3	18.7	100.0	100.0	1.0	0.0	100.0	0.0	600.0	2.2	0.0	0.0	0.0	0.0	6.6	0.0	0.0	10.0	19.7	0.0	20.7	20.7	0.0	20.0	1.2	3.0
2019-12-18 17:00:00	100.0	0.0	881.0	0.0	0.3	0.0	5.4	0.0	43.8	65.7	18.5	100.0	100.0	1.0	0.0	100.0	0.0	600.0	2.2	0.0	0.0	0.0	0.0	6.6	0.0	0.0	10.0	19.7	0.0	20.7	20.7	0.0	20.0	1.2	3.0
2019-12-18 17:05:00	100.0	0.0	868.0	0.0	0.3	0.0	5.5	0.0	44.2	65.5	18.6	100.0	100.0	1.0	0.0	100.0	0.0	600.0	2.2	0.0	0.0	0.0	0.0	6.6	0.0	0.0	10.0	19.7	0.0	20.7	20.7	0.0	20.0	1.2	3.0
2019-12-18 17:10:00	100.0	0.0	862.0	0.0	0.3	0.0	5.7	0.0	45.1	64.7	18.8	100.0	100.0	1.0	0.0	100.0	0.0001	600.0	2.2	0.0	0.0	0.0	0.0	6.6	0.0	0.0	10.0	19.7	0.0	20.7	20.7	0.0	20.0	1.2	3.0
2019-12-18 17:15:00	100.0	0.0	860.0	0.0	0.3	0.0	5.8	0.0	43.2	64.0	18.8	100.0	100.0	1.0	0.0	100.0	0.0001	600.0	2.2	0.0	0.0	0.0	0.0	6.6	0.0	0.0	10.0	19.7	0.0	20.7	20.7	0.0	20.0	1.2	3.0
2019-12-18 17:20:00	100.0	0.0	858.0	0.0	0.3	0.0	5.9	0.0	42.3	63.8	18.9	100.0	100.0	1.0	0.0	100.0	0.0001	600.0	2.2	0.0	0.0	0.0	0.0	6.6	0.0	0.0	10.0	19.7	0.0	20.7	20.7	0.0	20.0	1.2	3.0
2019-12-18 17:25:00	100.0	0.0	843.0	0.0	0.3	0.0	5.8	0.0	43.2	63.8	18.8	100.0	100.0	1.0	0.0	100.0	0.0	600.0	2.2	0.0	0.0	0.0	0.0	6.6	0.0	0.0	10.0	19.7	0.0	20.7	20.7	0.0	20.0	1.2	3.0
2019-12-18 17:30:00	100.0	0.0	839.0	0.0	0.3	0.0	5.8	0.0	49.0	63.7	18.8	100.0	100.0	1.0	0.0	100.0	0.0	600.0	2.2	0.0	0.0	0.0	0.0	6.6	0.0	0.0	10.0	19.7	0.0	20.7	20.7	0.0	20.0	1.2	3.0
2019-12-18 17:35:00	100.0	0.0	833.0	0.0	0.3	0.0	5.9	0.0	48.8	63.3	18.9	100.0	100.0	1.0	0.0	100.0	0.0	600.0	2.2	0.0	0.0	0.0	0.0	6.6	0.0	0.0	10.0	19.7	0.0	20.7	20.7	0.0	20.0	1.2	3.0
2019-12-18 17:40:00	100.0	0.0	826.0	0.0	0.3	0.0	6.1	0.0	48.4	62.6	19.0	100.0	100.0	1.0	0.0	100.0	0.0	600.0	2.2	0.0	0.0	0.0	0.0	6.6	0.0	0.0	10.0	19.7	0.0	20.7	20.7	0.0	20.0	1.2	3.0
2019-12-18 17:45:00	100.0	0.0	821.0	0.0	0.3	0.0	6.2	0.0	46.4	62.3	19.1	100.0	100.0	1.0	0.0	100.0	0.0	600.0	2.2	0.0	0.0	0.0	0.0	6.6	0.0	0.0	10.0	19.7	0.0	20.7	20.7	0.0	20.0	1.2	3.0
2019-12-18 17:50:00	100.0	0.0	829.0	0.0	0.3	0.0	6.2	0.0	45.4	62.1	19.1	100.0	100.0	1.0	0.0	100.0	0.0	600.0	2.2	0.0	0.0	0.0	0.0	6.6	0.0	0.0	10.0	19.7	0.0	20.7	20.7	0.0	20.0	1.2	3.0
2019-12-18 17:55:00	100.0	0.0	850.0	0.0	0.3	0.0	6.2	0.0	48.2	62.1	19.0	100.0	100.0	1.0	0.0	100.0	0.0001	600.0	2.2	0.0	0.0	0.0	0.0	6.6	0.0	0.0	10.0	19.7	0.0	20.7	20.7	0.0	20.0	1.2	3.0
2019-12-18 18:00:00	100.0	0.0	807.0	0.0	0.3	0.0	6.2	0.0	51.8	62.1	19.0	100.0	100.0	1.0	0.0	100.0	0.0001	600.0	2.2	0.0	0.0	0.0	0.0	6.6	0.0	0.0	10.0	19.7	0.0	20.7	20.7	0.0	20.0	1.2	3.0
2019-12-18 18:05:00	100.0	0.0	802.0	0.0	0.3	0.0	6.3	0.0	51.1	61.7	19.2	100.0	100.0	1.0	0.0	100.0	0.0001	600.0	2.2	0.0	0.0	0.0	0.0	6.6	0.0	0.0	10.0	19.7	0.0	20.7	20.7	0.0	20.0	1.2	3.0
2019-12-18 18:10:00	100.0	0.0	797.0	0.0	0.3	0.0	6.4	0.0	49.5	61.2	19.3	100.0	100.0	1.0	0.0	100.0	0.0	400.0	2.2	0.0	0.0	0.0	0.0	6.6	0.0	0.0	10.0	21.0	0.0	22.0	22.0	0.0	20.0	1.2	3.0
2019-12-18 18:15:00	100.0	0.0	806.0	0.0	0.3	0.0	6.5	0.0	54.1	60.8	19.3	100.0	100.0	1.0	0.0	100.0	0.0	400.0	2.2	0.0	0.0	0.0	0.0	6.6	0.0	0.0	10.0	21.0	0.0	22.0	22.0	0.0	20.0	1.2	3.0
2019-12-18 18:20:00	100.0	0.0	801.0	0.0	0.3	0.0	6.5	0.0	59.2	60.7	19.4	0.0	0.0	1.0	0.0	100.0	0.0	400.0	2.2	100.0	100.0	100.0	100.0	6.6	0.0	0.0	10.0	21.0	0.0	22.0	22.0	0.0	20.0	1.2	3.0
2019-12-18 18:25:00	100.0	0.0	791.0	0.0	0.3	0.0	6.7	0.0	56.5	60.1	19.6	0.0	0.0	1.0	0.0	100.0	0.0	400.0	2.2	100.0	100.0	100.0	100.0	6.6	0.0	0.0	10.0	21.0	0.0	22.0	22.0	0.0	20.0	1.2	3.0
2019-12-18 18:30:00	0.0	0.0	769.0	0.0	0.3	0.0	6.9	0.0	55.7	59.6	19.8	0.0	0.0	1.0	0.0	0.0	0.0	400.0	2.2	100.0	100.0	100.0	100.0	6.6	0.0	0.0	10.0	21.0	0.0	22.0	22.0	0.0	20.0	1.2	3.0
2019-12-18 18:35:00	0.0	0.0	762.0	0.0	0.3	0.0	6.9	0.0	0.0	59.6	19.8	0.0	0.0	26.0	25.0	0.0	0.0	400.0	2.2	100.0	100.0	100.0	100.0	6.6	0.0	0.0	10.0	12.0	0.0	14.8	14.8	0.0	20.0	1.2	3.0
2019-12-18 18:40:00	0.0	0.0	606.0	0.0	0.3	0.0	6.0	0.0	0.0	59.6	17.5	0.0	0.0	75.0	81.0	0.0	0.0	400.0	2.2	100.0	100.0	100.0	100.0	6.6	0.0	0.0	10.0	12.0	0.0	14.8	14.8	0.0	20.0	1.2	3.0
2019-12-18 18:45:00	0.0	0.0	570.0	0.0	0.3	0.0	5.1	0.0	0.0	61.7	15.5	0.0	0.0	75.0	81.0	0.0	0.0	400.0	2.2	100.0	100.0	100.0	100.0	6.6	0.0	0.0	10.0	12.0	0.0	13.0	13.0	0.0	20.0	1.2	3.0
2019-12-18 18:50:00	0.0	0.0	556.0	0.0	0.3	0.0	4.7	0.0	0.0	63.3	14.9	0.0	0.0	57.0	59.0	0.0	0.0	400.0	2.2	100.0	100.0	100.0	100.0	6.6	0.0	0.0	10.0	12.0	0.0	13.0	13.0	0.0	20.0	1.2	3.0
2019-12-18 18:55:00	0.0	0.0	531.0	0.0	0.3	0.0	4.6	0.0	0.0	63.3	14.6	0.0	0.0	48.0	51.0	0.0	0.0	400.0	2.2	100.0	100.0	100.0	100.0	6.6	0.0	0.0	10.0	12.0	0.0	13.0	13.0	0.0	20.0	1.2	3.0
2019-12-18 19:00:00	0.0	0.0	563.0	0.0	0.3	0.0	4.6	0.0	0.0	63.3	14.5	0.0	0.0	41.0	44.0	0.0	0.0	400.0	2.2	100.0	100.0	100.0	100.0	6.6	0.0	0.0	10.0	12.0	0.0	13.0	13.0	0.0	20.0	1.2	3.0
2019-12-18 19:05:00	0.0	0.0	528.0	0.0	0.3	0.0	4.5	0.0	0.0	63.2	14.4	0.0	0.0	41.0	44.0	0.0	0.0	400.0	2.2	100.0	100.0	100.0	100.0	6.6	0.0	0.0	10.0	12.0	0.0	13.0	13.0	0.0	20.0	1.2	3.0
2019-12-18 19:10:00	0.0	0.0	521.0	0.0	0.3	0.0	4.3	0.0	0.0	63.9	14.0	0.0	0.0	35.0	37.0	0.0	0.0	400.0	2.2	100.0	100.0	100.0	100.0	6.6	0.0	0.0	10.0	12.0	0.0	13.0	13.0	0.0	20.0	1.2	3.0
2019-12-18 19:15:00	0.0	0.0	532.0	0.0	0.3	0.0	4.3	0.0	0.0	64.1	13.8	0.0	0.0	35.0	37.0	0.0	0.0	400.0	2.2	100.0	100.0	100.0	100.0	6.6	0.0	0.0	10.0	12.0	0.0	13.0	13.0	0.0	20.0	1.2	3.0
2019-12-18 19:20:00	0.0	0.0	520.0	0.0	0.3	0.0	4.2	0.0	0.0	64.6	13.6	0.0	0.0	20.0	24.0	0.0	0.0	400.0	2.2	100.0	100.0	100.0	100.0	6.6	0.0	0.0	10.0	12.0	0.0	13.0	13.0	0.0	20.0	1.2	3.0
2019-12-18 19:25:00	0.0	0.0	537.0	0.0	0.3	0.0	4.1	0.0	0.0	65.1	13.5	0.0	0.0	18.0	22.0	0.0	0.0	400.0	2.2	100.0	100.0	100.0	100.0	6.6	0.0	0.0	10.0	12.0	0.0	13.0	13.0	0.0	1000.0	1.2	3.0
2019-12-18 19:30:00	0.0	0.0	516.0	0.0	0.3	0.0	4.0	0.0	0.0	65.2	13.4	0.0	0.0	18.0	22.0	0.0	0.0	400.0	2.2	100.0	100.0	100.0	100.0	6.6	0.0	0.0	10.0	12.0	0.0	13.0	13.0	0.0	1000.0	1.2	3.0
2019-12-18 19:35:00	0.0	0.0	519.0	0.0	0.3	0.0	4.0	0.0	0.0	65.5	13.5	0.0	0.0	14.0	17.0	0.0	0.0	400.0	2.2	100.0	100.0	100.0	100.0	6.6	0.0	0.0	10.0	12.0	0.0	13.0	13.0	0.0	1000.0	1.2	3.0
2019-12-18 19:40:00	0.0	0.0	511.0	0.0	0.3	0.0	4.0	0.0	0.0	66.0	13.4	0.0	0.0	14.0	17.0	0.0	0.0	400.0	2.2	100.0	100.0	100.0	100.0	6.6	0.0	0.0	10.0	12.0	0.0	13.0	13.0	0.0	1000.0	1.2	3.0
2019-12-18 19:45:00	0.0	0.0	517.0	0.0	0.3	0.0	3.9	0.0	0.0	66.6	13.4	0.0	0.0	12.0	16.0	0.0	0.0	400.0	2.2	100.0	100.0	100.0	100.0	6.6	0.0	0.0	10.0	12.0	0.0	13.0	13.0	0.0	1000.0	1.2	3.0
2019-12-18 19:50:00	0.0	0.0	515.0	0.0	0.3	0.0	3.8	0.0	0.0	66.9	13.4	0.0	0.0	12.0	16.0	0.0	0.0	400.0	2.2	100.0	100.0	100.0	100.0	6.6	0.0	0.0	10.0	12.0	0.0	13.0	13.0	0.0	1000.0	1.2	3.0
2019-12-18 19:55:00	0.0	0.0	515.0	0.0	0.3	0.0	3.7	0.0	0.0	67.6	13.1	0.0	0.0	12.0	16.0	0.0	0.0	400.0	2.2	100.0	100.0	100.0	100.0	6.6	0.0	0.0	10.0	12.0	0.0	13.0	13.0	0.0	1000.0	1.2	3.0
2019-12-18 20:00:00	0.0	0.0	514.0	0.0	0.3	0.0	3.6	0.0	0.0	68.3	13.2	0.0	0.0	5.0	9.0	0.0	0.0	400.0	2.2	100.0	100.0	100.0	100.0	6.6	0.0	0.0	10.0	12.0	0.0	13.0	13.0	0.0	1000.0	1.2	3.0
2019-12-18 20:05:00	0.0	0.0	522.0	0.0	0.3	0.0	3.6	0.0	0.0	69.0	13.2	0.0	0.0	4.0	5.0	0.0	0.0	400.0	2.2	100.0	100.0	100.0	100.0	6.6	0.0	0.0	10.0	12.0	0.0	13.0	13.0	0.0	1000.0	1.2	3.0
2019-12-18 20:10:00	0.0	0.0	503.0	0.0	0.3	0.0	3.5	0.0	0.0	69.5	13.3	0.0	0.0	4.0	5.0	0.0	0.0	400.0	2.2	100.0	100.0	100.0	100.0	6.6	0.0	0.0	10.0	12.0	0.0	13.0	13.0	0.0	1000.0	1.2	3.0
2019-12-18 20:15:00	0.0	0.0	532.0	0.0	0.3	0.0	3.4	0.0	0.0	70.2	13.2	0.0	0.0	5.0	5.0	0.0	0.0	400.0	2.2	100.0	100.0	100.0	100.0	6.6	0.0	0.0	10.0	12.0	0.0	13.0	13.0	0.0	1000.0	1.2	3.0
2019-12-18 20:20:00	0.0	0.0	533.0	0.0	0.3	0.0	3.3	0.0	0.0	70.9	13.1	0.0	0.0	5.0	5.0	0.0	0.0	400.0	2.2	100.0	100.0	100.0	100.0	6.6	0.0	0.0	10.0	12.0	0.0	13.0	13.0	0.0	1000.0	1.2	3.0
2019-12-18 20:25:00	0.0	0.0	515.0	0.0	0.3	0.0	3.2	0.0	0.0	71.6	13.1	0.0	0.0	4.0	4.0	0.0	0.0	400.0	2.2	100.0	100.0	100.0	100.0	6.6	0.0	0.0	10.0	12.0	0.0	13.0	13.0	0.0	1000.0	1.2	3.0
2019-12-18 20:30:00	0.0	0.0	523.0	0.0	0.3	0.0	3.1	0.0	0.0	72.3	13.0	0.0	0.0	1.0	4.0	0.0	0.0	400.0	2.2	100.0	100.0	100.0	100.0	6.6	0.0	0.0	10.0	12.0	0.0	13.0	13.0	0.0	1000.0	1.2	3.0
2019-12-18 20:35:00	0.0	0.0	515.0	0.0	0.3	0.0	3.0	0.0	0.0	73.0	12.9	0.0	0.0	1.0	0.0	0.0	0.0	400.0	2.2	100.0	100.0	100.0	100.0	6.6	0.0	0.0	10.0	12.0	0.0	13.0	13.0	0.0	1000.0	1.2	3.0
2019-12-18 20:40:00	0.0	0.0	523.0	0.0	0.3	0.0	3.0	0.0	0.0	73.5	12.9	0.0	0.0	1.0	0.0	0.0	0.0	400.0	2.2	100.0	100.0	100.0	100.0	6.6	0.0	0.0	10.0	12.0	0.0	13.0	13.0	0.0	1000.0	1.2	3.0
2019-12-18 20:45:00	0.0	0.0	515.0	0.0	0.3	0.0	2.9	0.0	22.3	74.1	12.9	0.0	0.0	1.0	0.0	0.0	0.0	400.0	2.2	100.0	100.0	100.0	100.0	6.6	0.0	0.0	10.0	12.0	0.0	13.0	13.0	0.0	1000.0	1.2	3.0
2019-12-18 20:50:00	0.0	0.0	545.0	0.0	0.3	0.0	2.9	0.0	22.3	74.5	12.8	0.0	0.0	1.0	0.0	0.0	0.0	400.0	2.2	100.0	100.0	100.0	100.0	6.6	0.0	0.0	10.0	12.0	0.0	13.0	13.0	0.0	1000.0	1.2	3.0
2019-12-18 20:55:00	0.0	0.0	514.0	0.0	0.3	0.0	2.8	0.0	22.4	74.9	12.8	0.0	0.0	1.0	0.0	0.0	0.0	400.0	2.2	100.0	100.0	100.0	100.0	6.6	0.0	0.0	10.0	12.0	0.0	13.0	13.0	0.0	1000.0	1.2	3.0
2019-12-18 21:00:00	0.0	0.0	511.0	0.0	0.3	0.0	2.7	0.0	21.4	75.4	12.7	0.0	0.0	1.0	0.0	0.0	0.0	400.0	2.2	100.0	100.0	100.0	100.0	6.6	0.0	0.0	10.0	12.0	0.0	13.0	13.0	0.0	1000.0	1.2	3.0
2019-12-18 21:05:00	0.0	0.0	523.0	0.0	0.3	0.0	2.7	0.0	23.2	75.9	12.7	0.0	0.0	1.0	0.0	0.0	0.0	400.0	2.2	100.0	100.0	100.0	100.0	6.6	0.0	0.0	10.0	12.0	0.0	13.0	13.0	0.0	1000.0	1.2	3.0
2019-12-18 21:10:00	0.0	0.0	537.0	0.0	0.3	0.0	2.6	0.0	22.7	76.3	12.6	0.0	0.0	1.0	0.0	0.0	0.0	400.0	2.2	100.0	100.0	100.0	100.0	6.6	0.0	0.0	10.0	12.0	0.0	13.0	13.0	0.0	1000.0	1.2	3.0
2019-12-18 21:15:00	0.0	0.0	540.0	0.0	0.3	0.0	2.6	0.0	22.7	76.6	12.7	0.0	0.0	1.0	0.0	0.0	0.0	400.0	2.2	100.0	100.0	100.0	100.0	6.6	0.0	0.0	10.0	12.0	0.0	13.0	13.0	0.0	1000.0	1.2	3.0
2019-12-18 21:20:00	0.0	0.0	520.0	0.0	0.3	0.0	2.6	0.0	0.0	76.8	12.6	0.0	0.0	1.0	0.0	0.0	0.0	400.0	2.2	100.0	100.0	100.0	100.0	6.6	0.0	0.0	10.0	12.0	0.0	13.0	13.0	0.0	1000.0	1.2	3.0
2019-12-18 21:25:00	0.0	0.0	544.0	0.0	0.3	0.0	2.5	0.0	0.0	77.0	12.5	0.0	0.0	1.0	0.0	0.0	0.0	400.0	2.2	100.0	100.0	100.0	100.0	6.6	0.0	0.0	10.0	12.0	0.0	13.0	13.0	0.0	1000.0	1.2	3.0
2019-12-18 21:30:00	0.0	0.0	536.0	0.0	0.3	0.0	2.5	0.0	0.0	77.4	12.5	0.0	0.0	1.0	0.0	0.0	0.0	400.0	2.2	100.0	100.0	100.0	100.0	6.6	0.0	0.0	10.0	12.0	0.0	13.0	13.0	0.0	1000.0	1.2	3.0
2019-12-18 21:35:00	0.0	0.0	522.0	0.0	0.3	0.0	2.4	0.0	20.6	77.8	12.4	0.0	0.0	1.0	0.0	0.0	0.0	400.0	2.2	100.0	100.0	100.0	100.0	6.6	0.0	0.0	10.0	12.0	0.0	13.0	13.0	0.0	1000.0	1.2	3.0
2019-12-18 21:40:00	0.0	0.0	532.0	0.0	0.3	0.0	2.4	0.0	22.0	78.0	12.4	0.0	0.0	1.0	0.0	0.0	0.0	400.0	2.2	100.0	100.0	100.0	100.0	6.6	0.0	0.0	10.0	12.0	0.0	13.0	13.0	0.0	1000.0	1.2	3.0
2019-12-18 21:45:00	0.0	0.0	539.0	0.0	0.3	0.0	2.4	0.0	24.3	78.3	12.4	0.0	0.0	1.0	0.0	0.0	0.0	400.0	2.2	100.0	100.0	100.0	100.0	6.6	0.0	0.0	10.0	12.0	0.0	13.0	13.0	0.0	1000.0	1.2	3.0
2019-12-18 21:50:00	0.0	0.0	539.0	0.0	0.3	0.0	2.4	0.0	24.7	78.3	12.4	0.0	0.0	1.0	0.0	0.0	0.0	400.0	2.2	100.0	100.0	100.0	100.0	6.6	0.0	0.0	10.0	12.0	0.0	13.0	13.0	0.0	1000.0	1.2	3.0
2019-12-18 21:55:00	0.0	0.0	537.0	0.0	0.3	0.0	2.4	0.0	24.9	78.3	12.4	0.0	0.0	1.0	0.0	0.0	0.0	400.0	2.2	100.0	100.0	100.0	100.0	6.6	0.0	0.0	10.0	12.0	0.0	13.0	13.0	0.0	1000.0	1.2	3.0
2019-12-18 22:00:00	0.0	0.0	552.0	0.0	0.3	0.0	2.4	0.0	24.0	78.1	12.5	0.0	0.0	1.0	0.0	0.0	0.0	400.0	2.2	100.0	100.0	100.0	100.0	6.6	0.0	0.0	10.0	12.0	0.0	13.0	13.0	0.0	1000.0	1.2	3.0
2019-12-18 22:05:00	0.0	0.0	536.0	0.0	0.3	0.0	2.4	0.0	23.8	78.2	12.5	0.0	0.0	1.0	0.0	0.0	0.0	400.0	2.2	100.0	100.0	100.0	100.0	6.6	0.0	0.0	10.0	12.0	0.0	13.0	13.0	0.0	1000.0	1.2	3.0
2019-12-18 22:10:00	0.0	0.0	536.0	0.0	0.3	0.0	2.4	0.0	22.9	78.3	12.5	0.0	0.0	1.0	0.0	0.0	0.0	400.0	2.2	100.0	100.0	100.0	100.0	6.6	0.0	0.0	10.0	12.0	0.0	13.0	13.0	0.0	1000.0	1.2	3.0
2019-12-18 22:15:00	0.0	0.0	544.0	0.0	0.3	0.0	2.4	0.0	0.0	78.5	12.5	0.0	0.0	1.0	0.0	0.0	0.0	400.0	2.2	100.0	100.0	100.0	100.0	6.6	0.0	0.0	10.0	12.0	0.0	13.0	13.0	0.0	1000.0	1.2	3.0
2019-12-18 22:20:00	0.0	0.0	542.0	0.0	0.3	0.0	2.3	0.0	0.0	78.8	12.5	0.0	0.0	1.0	0.0	0.0	0.0	400.0	2.2	100.0	100.0	100.0	100.0	6.6	0.0	0.0	10.0	12.0	0.0	13.0	13.0	0.0	1000.0	1.2	3.0
2019-12-18 22:25:00	0.0	0.0	552.0	0.0	0.3	0.0	2.3	0.0	0.0	79.1	12.5	0.0	0.0	2.0	0.0	0.0	0.0	400.0	2.2	100.0	100.0	100.0	100.0	6.6	0.0	0.0	10.0	12.0	0.0	13.0	13.0	0.0	1000.0	1.2	3.0
2019-12-18 22:30:00	0.0	0.0	560.0	0.0	0.3	0.0	2.2	0.0	0.0	79.4	12.4	0.0	0.0	2.0	0.0	0.0	0.0	400.0	2.2	100.0	100.0	100.0	100.0	6.6	0.0	0.0	10.0	12.0	0.0	13.0	13.0	0.0	1000.0	1.2	3.0
2019-12-18 22:35:00	0.0	0.0	540.0	0.0	0.3	0.0	2.2	0.0	0.0	79.7	12.3	0.0	0.0	3.0	0.0	0.0	0.0	400.0	2.2	100.0	100.0	100.0	100.0	6.6	0.0	0.0	10.0	12.0	0.0	13.0	13.0	0.0	1000.0	1.2	3.0
2019-12-18 22:40:00	0.0	0.0	536.0	0.0	0.3	0.0	2.2	0.0	0.0	79.9	12.3	0.0	0.0	3.0	0.0	0.0	0.0	400.0	2.2	100.0	100.0	100.0	100.0	6.6	0.0	0.0	10.0	12.0	0.0	13.0	13.0	0.0	1000.0	1.2	3.0
2019-12-18 22:45:00	0.0	0.0	539.0	0.0	0.3	0.0	2.1	0.0	19.9	80.2	12.2	0.0	0.0	3.0	0.0	0.0	0.0	400.0	2.2	100.0	100.0	100.0	100.0	6.6	0.0	0.0	10.0	12.0	0.0	13.0	13.0	0.0	1000.0	1.2	3.0
2019-12-18 22:50:00	0.0	0.0	548.0	0.0	0.3	0.0	2.1	0.0	22.0	80.4	12.2	0.0	0.0	4.0	0.0	0.0	0.0	400.0	2.2	100.0	100.0	100.0	100.0	6.6	0.0	0.0	10.0	12.0	0.0	13.0	13.0	0.0	1000.0	1.2	3.0
2019-12-18 22:55:00	0.0	0.0	557.0	0.0	0.3	0.0	2.1	0.0	24.2	80.4	12.2	0.0	0.0	4.0	0.0	0.0	0.0	400.0	2.2	100.0	100.0	100.0	100.0	6.6	0.0	0.0	10.0	12.0	0.0	13.0	13.0	0.0	1000.0	1.2	3.0
2019-12-18 23:00:00	0.0	0.0	543.0	0.0	0.3	0.0	2.1	0.0	23.9	80.2	12.2	0.0	0.0	4.0	0.0	0.0	0.0	400.0	2.2	100.0	100.0	100.0	100.0	6.6	0.0	0.0	10.0	12.0	0.0	13.0	13.0	0.0	1000.0	1.2	3.0
2019-12-18 23:05:00	0.0	0.0	542.0	0.0	0.3	0.0	2.1	0.0	23.2	80.1	12.2	0.0	0.0	4.0	0.0	0.0	0.0	400.0	2.2	100.0	100.0	100.0	100.0	6.6	0.0	0.0	10.0	12.0	0.0	13.0	13.0	0.0	1000.0	1.2	3.0
2019-12-18 23:10:00	0.0	0.0	551.0	0.0	0.3	0.0	2.2	0.0	22.7	79.7	12.3	0.0	0.0	4.0	0.0	0.0	0.0	400.0	2.2	100.0	100.0	100.0	100.0	6.6	0.0	0.0	10.0	12.0	0.0	13.0	13.0	0.0	1000.0	1.2	3.0
2019-12-18 23:15:00	0.0	0.0	551.0	0.0	0.3	0.0	2.2	0.0	22.2	79.7	12.2	0.0	0.0	4.0	0.0	0.0	0.0	400.0	2.2	100.0	100.0	100.0	100.0	6.6	0.0	0.0	10.0	12.0	0.0	13.0	13.0	0.0	1000.0	1.2	3.0
2019-12-18 23:20:00	0.0	0.0	550.0	0.0	0.3	0.0	2.2	0.0	21.8	79.7	12.1	0.0	0.0	4.0	0.0	0.0	0.0	400.0	2.2	100.0	100.0	100.0	100.0	6.6	0.0	0.0	10.0	12.0	0.0	13.0	13.0	0.0	1000.0	1.2	3.0
2019-12-18 23:25:00	0.0	0.0	556.0	0.0	0.3	0.0	2.2	0.0	21.2	79.9	12.1	0.0	0.0	4.0	0.0	0.0	0.0	400.0	2.2	100.0	100.0	100.0	100.0	6.6	0.0	0.0	10.0	12.0	0.0	13.0	13.0	0.0	1000.0	1.2	3.0
2019-12-18 23:30:00	0.0	0.0	545.0	0.0	0.3	0.0	2.1	0.0	20.9	80.0	12.0	0.0	0.0	4.0	0.0	0.0	0.0	400.0	2.2	100.0	100.0	100.0	100.0	6.6	0.0	0.0	10.0	12.0	0.0	13.0	13.0	0.0	1000.0	1.2	3.0
2019-12-18 23:35:00	0.0	0.0	547.0	0.0	0.3	0.0	2.1	0.0	20.5	80.3	11.9	0.0	0.0	4.0	0.0	0.0	0.0	400.0	2.2	100.0	100.0	100.0	100.0	6.6	0.0	0.0	10.0	12.0	0.0	13.0	13.0	0.0	1000.0	1.2	3.0
2019-12-18 23:40:00	0.0	0.0	550.0	0.0	0.3	0.0	2.1	0.0	21.4	80.5	11.9	0.0	0.0	4.0	0.0	0.0	0.0	400.0	2.2	100.0	100.0	100.0	100.0	6.6	0.0	0.0	10.0	12.0	0.0	13.0	13.0	0.0	1000.0	1.2	3.0
2019-12-18 23:45:00	0.0	0.0	546.0	0.0	0.3	0.0	2.0	0.0	23.2	80.6	11.9	0.0	0.0	5.0	0.0	0.0	0.0	400.0	2.2	100.0	100.0	100.0	100.0	6.6	0.0	0.0	10.0	12.0	0.0	13.0	13.0	0.0	1000.0	1.2	3.0
2019-12-18 23:50:00	0.0	0.0	548.0	0.0	0.3	0.0	2.0	0.0	22.7	80.7	11.9	0.0	0.0	5.0	0.0	0.0	0.0	400.0	2.2	100.0	100.0	100.0	100.0	6.6	0.0	0.0	10.0	12.0	0.0	13.0	13.0	0.0	1000.0	1.2	3.0
2019-12-18 23:55:00	0.0	0.0	554.0	0.0	0.3	0.0	2.0	0.0	22.1	80.6	11.9	1.0	0.0	5.0	0.0	0.0	0.0	400.0	2.2	100.0	100.0	100.0	100.0	6.6	0.0	0.0	10.0	12.0	0.0	13.0	13.0	0.0	1000.0	1.2	3.0
2019-12-19 00:00:00	0.0	35.0	558.0	0.0	0.3	0.0	2.1	0.0	21.6	80.5	11.9	0.0	0.0	5.0	0.0	0.0	0.0	400.0	2.2	100.0	100.0	100.0	100.0	6.6	0.0	0.0	10.0	12.0	0.0	13.0	13.0	0.0	1000.0	1.2	4.0
2019-12-19 00:05:00	0.0	85.0	534.0	0.0	0.3	5.0	2.1	0.0	0.0	80.8	12.2	0.0	0.0	5.0	0.0	0.0	0.0022	400.0	2.2	100.0	100.0	100.0	100.0	6.6	75.0	0.0	10.0	12.0	0.0	13.0	13.0	0.0	1000.0	1.2	4.0
2019-12-19 00:10:00	0.0	95.0	565.0	0.0	0.3	5.0	2.2	0.0	0.0	80.3	12.5	0.0	0.0	5.0	0.0	0.0	0.0044	400.0	2.2	100.0	100.0	100.0	100.0	6.6	95.0	0.0	10.0	12.0	0.0	13.0	13.0	0.0	1000.0	1.2	4.0
2019-12-19 00:15:00	0.0	95.0	570.0	0.0	0.3	45.0	2.2	0.0	0.0	79.9	12.8	0.0	0.0	5.0	0.0	0.0	0.0066	400.0	2.2	100.0	100.0	100.0	100.0	6.6	95.0	0.0	10.0	12.0	0.0	13.0	13.0	0.0	1000.0	1.2	4.0
2019-12-19 00:20:00	100.0	95.0	579.0	0.0	0.3	95.0	2.3	0.0	0.0	80.0	12.9	100.0	100.0	5.0	0.0	100.0	0.0051	600.0	2.2	0.0	0.0	0.0	0.0	6.6	95.0	5.0	10.0	12.2	0.0	13.2	13.2	0.0	1000.0	1.2	4.0
2019-12-19 00:25:00	100.0	95.0	586.0	0.0	0.3	95.0	2.2	0.0	0.0	80.3	13.1	100.0	100.0	5.0	0.0	100.0	0.0036	600.0	2.2	0.0	0.0	0.0	0.0	6.6	95.0	45.0	10.0	12.3	0.0	13.3	13.3	0.0	1000.0	1.2	4.0
2019-12-19 00:30:00	100.0	95.0	572.0	0.0	0.3	95.0	2.4	0.0	0.0	79.9	13.5	100.0	100.0	5.0	0.0	100.0	0.0021	600.0	2.2	0.0	0.0	0.0	0.0	6.6	95.0	95.0	10.0	12.5	0.0	13.5	13.5	0.0	1000.0	1.2	4.0
2019-12-19 00:35:00	100.0	95.0	569.0	0.0	0.3	95.0	2.5	0.0	0.0	78.9	13.8	100.0	100.0	4.0	0.0	100.0	0.002	600.0	2.2	0.0	0.0	0.0	0.0	6.6	95.0	95.0	10.0	12.5	0.0	13.5	13.5	0.0	1000.0	1.2	4.0
2019-12-19 00:40:00	100.0	95.0	585.0	0.0	0.3	95.0	2.7	0.0	0.0	78.0	14.2	100.0	100.0	14.0	12.0	100.0	0.0018	600.0	2.2	0.0	0.0	0.0	0.0	6.6	95.0	95.0	10.0	12.6	0.0	13.6	13.6	0.0	1000.0	1.2	4.0
2019-12-19 00:45:00	100.0	95.0	579.0	0.0	0.3	95.0	2.8	0.0	0.0	77.6	14.4	100.0	100.0	12.0	12.0	100.0	0.0017	600.0	2.2	0.0	0.0	0.0	0.0	6.6	95.0	95.0	10.0	12.7	0.0	13.7	13.7	0.0	1000.0	1.2	4.0
2019-12-19 00:50:00	100.0	95.0	590.0	0.0	0.3	95.0	2.8	0.0	0.0	77.5	14.7	100.0	100.0	17.0	17.0	100.0	0.0011	600.0	2.2	0.0	0.0	0.0	0.0	6.6	95.0	95.0	10.0	12.7	0.0	13.7	13.7	0.0	1000.0	1.2	4.0
2019-12-19 00:55:00	100.0	95.0	578.0	0.0	0.3	95.0	2.8	0.0	0.0	77.5	14.8	100.0	100.0	17.0	18.0	100.0	0.0006	600.0	2.2	0.0	0.0	0.0	0.0	6.6	95.0	95.0	10.0	12.9	0.0	13.9	13.9	0.0	1000.0	1.2	4.0
2019-12-19 01:00:00	100.0	95.0	558.0	0.0	0.3	95.0	2.8	0.0	0.0	77.7	14.9	100.0	100.0	17.0	18.0	100.0	0.0	600.0	2.2	0.0	0.0	0.0	0.0	6.6	95.0	95.0	10.0	13.0	0.0	14.0	14.0	0.0	1000.0	1.2	4.0
2019-12-19 01:05:00	100.0	95.0	569.0	0.0	0.3	95.0	2.8	0.0	0.0	77.9	15.1	100.0	100.0	19.0	19.0	100.0	0.0	600.0	2.2	0.0	0.0	0.0	0.0	6.6	95.0	95.0	10.0	13.2	0.0	14.0	14.0	0.0	1000.0	1.2	4.0
2019-12-19 01:10:00	100.0	95.0	558.0	0.0	0.3	95.0	2.9	0.0	0.0	77.9	15.2	100.0	100.0	19.0	19.0	100.0	0.0	600.0	2.2	0.0	0.0	0.0	0.0	6.6	95.0	95.0	10.0	13.2	0.0	14.2	14.2	0.0	1000.0	1.2	4.0
2019-12-19 01:15:00	100.0	95.0	572.0	0.0	0.3	95.0	2.9	0.0	0.0	77.9	15.3	100.0	100.0	19.0	19.0	100.0	0.0	600.0	2.2	0.0	0.0	0.0	0.0	6.6	95.0	95.0	10.0	13.3	0.0	14.3	14.3	0.0	1000.0	1.2	4.0
2019-12-19 01:20:00	100.0	95.0	567.0	0.0	0.3	95.0	2.9	0.0	0.0	78.2	15.4	100.0	100.0	19.0	19.0	100.0	0.0	600.0	2.2	0.0	0.0	0.0	0.0	6.6	95.0	95.0	10.0	13.4	0.0	14.4	14.4	0.0	1000.0	1.2	4.0
2019-12-19 01:25:00	100.0	95.0	539.0	0.0	0.3	95.0	2.9	0.0	0.0	78.3	15.5	100.0	100.0	19.0	19.0	100.0	0.0	600.0	2.2	0.0	0.0	0.0	0.0	6.6	95.0	95.0	10.0	13.4	0.0	14.4	14.4	0.0	1000.0	1.2	4.0
2019-12-19 01:30:00	100.0	95.0	556.0	0.0	0.3	95.0	2.8	0.0	0.0	78.8	15.6	100.0	100.0	19.0	19.0	100.0	0.0	600.0	2.2	0.0	0.0	0.0	0.0	6.6	95.0	95.0	10.0	13.6	0.0	14.6	14.6	0.0	1000.0	1.2	4.0
2019-12-19 01:35:00	100.0	95.0	546.0	0.0	0.3	95.0	2.8	0.0	0.0	78.8	15.7	100.0	100.0	22.0	21.0	100.0	0.0	600.0	2.2	0.0	0.0	0.0	0.0	6.6	95.0	95.0	10.0	13.7	0.0	14.7	14.7	0.0	1000.0	1.2	4.0
2019-12-19 01:40:00	100.0	95.0	554.0	0.0	0.3	95.0	2.7	0.0	0.0	79.6	15.7	100.0	100.0	22.0	21.0	100.0	0.0	600.0	2.2	0.0	0.0	0.0	0.0	6.6	95.0	95.0	10.0	13.9	0.0	14.9	14.9	0.0	1000.0	1.2	4.0
2019-12-19 01:45:00	100.0	95.0	568.0	0.0	0.3	95.0	2.6	0.0	0.0	80.5	15.8	100.0	100.0	23.0	21.0	100.0	0.0	600.0	2.2	0.0	0.0	0.0	0.0	6.6	95.0	95.0	10.0	13.9	0.0	14.9	14.9	0.0	1000.0	1.2	4.0
2019-12-19 01:50:00	100.0	95.0	565.0	0.0	0.3	95.0	2.6	0.0	0.0	80.5	15.7	100.0	100.0	23.0	21.0	100.0	0.0	600.0	2.2	0.0	0.0	0.0	0.0	6.6	95.0	95.0	10.0	13.9	0.0	14.9	14.9	0.0	1000.0	1.2	4.0
2019-12-19 01:55:00	100.0	95.0	561.0	0.0	0.3	95.0	2.7	0.0	0.0	79.9	15.8	100.0	100.0	24.0	21.0	100.0	0.0	600.0	2.2	0.0	0.0	0.0	0.0	6.6	95.0	95.0	10.0	14.1	0.0	15.1	15.1	0.0	1000.0	1.2	4.0
2019-12-19 02:00:00	100.0	95.0	576.0	0.0	0.3	95.0	2.8	0.0	0.0	79.6	15.9	100.0	100.0	23.0	21.0	100.0	0.0	600.0	2.2	0.0	0.0	0.0	0.0	6.6	95.0	95.0	10.0	14.1	0.0	15.1	15.1	0.0	1000.0	1.2	4.0
2019-12-19 02:05:00	100.0	95.0	556.0	0.0	0.3	95.0	2.7	0.0	0.0	79.8	16.0	100.0	100.0	21.0	18.0	100.0	0.0	600.0	2.2	0.0	0.0	0.0	0.0	6.6	95.0	95.0	10.0	14.3	0.0	15.3	15.3	0.0	1000.0	1.2	4.0
2019-12-19 02:10:00	100.0	95.0	567.0	0.0	0.3	95.0	2.7	0.0	0.0	79.8	16.0	100.0	100.0	21.0	18.0	100.0	0.0	600.0	2.2	0.0	0.0	0.0	0.0	6.6	95.0	95.0	10.0	14.4	0.0	15.4	15.4	0.0	1000.0	1.2	4.0
2019-12-19 02:15:00	100.0	95.0	558.0	0.0	0.3	95.0	2.8	0.0	0.0	79.5	16.1	100.0	100.0	20.0	17.0	100.0	0.0	600.0	2.2	0.0	0.0	0.0	0.0	6.6	95.0	95.0	10.0	14.4	0.0	15.6	15.6	0.0	1000.0	1.2	4.0
2019-12-19 02:20:00	100.0	95.0	561.0	0.0	0.3	95.0	2.7	0.0	0.0	80.5	16.2	100.0	100.0	20.0	17.0	100.0	0.0	600.0	2.2	0.0	0.0	0.0	0.0	6.6	95.0	95.0	10.0	14.6	0.0	15.6	15.6	0.0	1000.0	1.2	4.0
2019-12-19 02:25:00	100.0	95.0	565.0	0.0	0.3	95.0	2.6	0.0	0.0	81.0	16.1	100.0	100.0	17.0	13.0	100.0	0.0	600.0	2.2	0.0	0.0	0.0	0.0	6.6	95.0	95.0	10.0	14.7	0.0	15.7	15.7	0.0	1000.0	1.2	4.0
2019-12-19 02:30:00	100.0	95.0	554.0	0.0	0.3	95.0	2.6	0.0	0.0	81.3	16.3	100.0	100.0	17.0	13.0	100.0	0.0	600.0	2.2	0.0	0.0	0.0	0.0	6.6	95.0	95.0	10.0	14.8	0.0	15.8	15.8	0.0	1000.0	1.2	4.0
2019-12-19 02:35:00	100.0	95.0	548.0	0.0	0.3	95.0	2.6	0.0	0.0	81.6	16.3	100.0	100.0	16.0	11.0	100.0	0.0002	600.0	2.2	0.0	0.0	0.0	0.0	6.6	95.0	95.0	10.0	14.8	0.0	15.8	15.8	0.0	1000.0	1.2	4.0
2019-12-19 02:40:00	100.0	95.0	552.0	0.0	0.3	95.0	2.5	0.0	0.0	82.0	16.2	100.0	100.0	16.0	11.0	100.0	0.0003	600.0	2.2	0.0	0.0	0.0	0.0	6.6	95.0	95.0	10.0	15.0	0.0	16.0	16.0	0.0	1000.0	1.2	4.0
2019-12-19 02:45:00	100.0	95.0	565.0	0.0	0.3	95.0	2.4	0.0	0.0	82.3	16.3	100.0	100.0	16.0	9.0	100.0	0.0005	600.0	2.2	0.0	0.0	0.0	0.0	6.6	95.0	95.0	10.0	15.1	0.0	16.1	16.1	0.0	1000.0	1.2	4.0
2019-12-19 02:50:00	100.0	95.0	567.0	0.0	0.3	95.0	2.4	0.0	0.0	82.8	16.4	100.0	100.0	8.0	2.0	100.0	0.0004	600.0	2.2	0.0	0.0	0.0	0.0	6.6	95.0	95.0	10.0	15.3	0.0	16.3	16.3	0.0	1000.0	1.2	4.0
2019-12-19 02:55:00	100.0	95.0	565.0	0.0	0.3	95.0	2.3	0.0	0.0	83.1	16.3	100.0	100.0	8.0	2.0	100.0	0.0002	600.0	2.2	0.0	0.0	0.0	0.0	6.6	95.0	95.0	10.0	15.3	0.0	16.3	16.3	0.0	1000.0	1.2	4.0
2019-12-19 03:00:00	100.0	95.0	543.0	0.0	0.3	95.0	2.4	0.0	0.0	83.1	16.4	100.0	100.0	8.0	2.0	100.0	0.0001	600.0	2.2	0.0	0.0	0.0	0.0	6.6	95.0	95.0	10.0	15.4	0.0	16.4	16.4	0.0	1000.0	1.2	4.0
2019-12-19 03:05:00	100.0	95.0	551.0	0.0	0.3	95.0	2.4	0.0	0.0	83.0	16.4	100.0	100.0	8.0	2.0	100.0	0.0004	600.0	2.2	0.0	0.0	0.0	0.0	6.6	95.0	95.0	10.0	15.4	0.0	16.4	16.4	0.0	1000.0	1.2	4.0
2019-12-19 03:10:00	100.0	95.0	564.0	0.0	0.3	95.0	2.4	0.0	0.0	83.0	16.4	100.0	100.0	8.0	2.0	100.0	0.0006	600.0	2.2	0.0	0.0	0.0	0.0	6.6	95.0	95.0	10.0	15.4	0.0	16.4	16.4	0.0	1000.0	1.2	4.0
2019-12-19 03:15:00	100.0	95.0	563.0	0.0	0.3	95.0	2.4	0.0	0.0	83.0	16.4	100.0	100.0	8.0	2.0	100.0	0.0008	600.0	2.2	0.0	0.0	0.0	0.0	6.6	95.0	95.0	10.0	15.7	0.0	16.7	16.7	0.0	1000.0	1.2	4.0
2019-12-19 03:20:00	100.0	95.0	569.0	0.0	0.3	95.0	2.4	0.0	0.0	83.2	16.5	100.0	100.0	8.0	2.0	100.0	0.0009	600.0	2.2	0.0	0.0	0.0	0.0	6.6	95.0	95.0	10.0	15.8	0.0	16.8	16.8	0.0	1000.0	1.2	4.0
2019-12-19 03:25:00	100.0	95.0	568.0	0.0	0.3	95.0	2.3	0.0	0.0	83.4	16.5	100.0	100.0	8.0	2.0	100.0	0.0009	600.0	2.2	0.0	0.0	0.0	0.0	6.6	95.0	95.0	10.0	16.0	0.0	17.0	17.0	0.0	1000.0	1.2	4.0
2019-12-19 03:30:00	100.0	95.0	586.0	0.0	0.3	95.0	2.3	0.0	0.0	83.6	16.6	100.0	100.0	8.0	2.0	100.0	0.001	600.0	2.2	0.0	0.0	0.0	0.0	6.6	95.0	95.0	10.0	16.0	0.0	17.0	17.0	0.0	1000.0	1.2	4.0
2019-12-19 03:35:00	100.0	95.0	571.0	0.0	0.3	95.0	2.3	0.0	0.0	83.7	16.6	100.0	100.0	8.0	2.0	100.0	0.0008	600.0	2.2	0.0	0.0	0.0	0.0	6.6	95.0	95.0	10.0	16.1	0.0	17.1	17.1	0.0	1000.0	1.2	4.0
2019-12-19 03:40:00	100.0	95.0	583.0	0.0	0.3	95.0	2.3	0.0	0.0	83.7	16.6	100.0	100.0	8.0	2.0	100.0	0.0007	600.0	2.2	0.0	0.0	0.0	0.0	6.6	95.0	95.0	10.0	16.2	0.0	17.2	17.2	0.0	1000.0	1.2	4.0
2019-12-19 03:45:00	100.0	95.0	570.0	0.0	0.3	95.0	2.3	0.0	0.0	83.7	16.5	100.0	100.0	8.0	2.0	100.0	0.0005	600.0	2.2	0.0	0.0	0.0	0.0	6.6	95.0	95.0	10.0	16.2	0.0	17.2	17.2	0.0	1000.0	1.2	4.0
2019-12-19 03:50:00	100.0	95.0	561.0	0.0	0.3	95.0	2.3	0.0	0.0	83.7	16.6	100.0	100.0	8.0	2.0	100.0	0.0006	600.0	2.2	0.0	0.0	0.0	0.0	6.6	95.0	95.0	10.0	16.4	0.0	17.4	17.4	0.0	1000.0	1.2	4.0
2019-12-19 03:55:00	100.0	95.0	573.0	0.0	0.3	95.0	2.3	0.0	0.0	83.9	16.6	100.0	100.0	8.0	2.0	100.0	0.0006	600.0	2.2	0.0	0.0	0.0	0.0	6.6	95.0	95.0	10.0	16.5	0.0	17.5	17.5	0.0	1000.0	1.2	4.0
2019-12-19 04:00:00	100.0	95.0	584.0	0.0	0.3	95.0	2.2	0.0	0.0	84.2	16.6	100.0	100.0	8.0	2.0	100.0	0.0006	600.0	2.2	0.0	0.0	0.0	0.0	6.6	95.0	95.0	10.0	16.7	0.0	17.7	17.7	0.0	1000.0	1.2	4.0
2019-12-19 04:05:00	100.0	95.0	572.0	0.0	0.3	95.0	2.2	0.0	0.0	84.4	16.6	100.0	100.0	8.0	2.0	100.0	0.0006	600.0	2.2	0.0	0.0	0.0	0.0	6.6	95.0	95.0	10.0	16.7	0.0	17.7	17.7	0.0	1000.0	1.2	4.0
2019-12-19 04:10:00	100.0	95.0	579.0	0.0	0.3	95.0	2.2	0.0	0.0	84.6	16.6	100.0	100.0	8.0	2.0	100.0	0.0006	600.0	2.2	0.0	0.0	0.0	0.0	6.6	95.0	95.0	10.0	16.8	0.0	17.8	17.8	0.0	1000.0	1.2	4.0
2019-12-19 04:15:00	100.0	95.0	587.0	0.0	0.3	95.0	2.2	0.0	16.2	84.7	16.7	100.0	100.0	8.0	2.0	100.0	0.0007	600.0	2.2	0.0	0.0	0.0	0.0	6.6	95.0	95.0	10.0	16.9	0.0	17.9	17.9	0.0	1000.0	1.2	4.0
2019-12-19 04:20:00	100.0	95.0	572.0	0.0	0.3	95.0	2.2	0.0	18.5	84.7	16.6	100.0	100.0	8.0	2.0	100.0	0.0005	600.0	2.2	0.0	0.0	0.0	0.0	6.6	95.0	95.0	10.0	16.9	0.0	18.1	18.1	0.0	1000.0	1.2	4.0
2019-12-19 04:25:00	100.0	95.0	572.0	0.0	0.3	95.0	2.2	0.0	26.7	84.1	16.7	100.0	100.0	8.0	2.0	100.0	0.0004	600.0	2.2	0.0	0.0	0.0	0.0	6.6	95.0	95.0	10.0	17.1	0.0	18.1	18.1	0.0	1000.0	1.2	4.0
2019-12-19 04:30:00	100.0	95.0	592.0	0.0	0.3	95.0	2.5	0.0	27.1	82.4	16.9	100.0	100.0	8.0	2.0	100.0	0.0003	600.0	2.2	0.0	0.0	0.0	0.0	6.6	95.0	95.0	10.0	17.2	0.0	18.2	18.2	0.0	1000.0	1.2	4.0
2019-12-19 04:35:00	100.0	95.0	558.0	0.0	0.3	95.0	2.9	0.0	26.7	80.2	17.3	100.0	100.0	6.0	2.0	100.0	0.0004	600.0	2.2	0.0	0.0	0.0	0.0	6.6	95.0	95.0	10.0	17.4	0.0	18.4	18.4	0.0	1000.0	1.2	4.0
2019-12-19 04:40:00	100.0	95.0	572.0	0.0	0.3	95.0	3.1	0.0	0.0	79.1	17.6	100.0	100.0	4.0	1.0	100.0	0.0004	600.0	2.2	0.0	0.0	0.0	0.0	6.6	95.0	95.0	10.0	17.4	0.0	18.4	18.4	0.0	1000.0	1.2	4.0
2019-12-19 04:45:00	100.0	95.0	576.0	0.0	0.3	95.0	3.2	0.0	0.0	78.7	17.7	100.0	100.0	3.0	0.0	100.0	0.0004	600.0	2.2	0.0	0.0	0.0	0.0	6.6	95.0	95.0	10.0	17.5	0.0	18.5	18.5	0.0	1000.0	1.2	4.0
2019-12-19 04:50:00	100.0	95.0	579.0	0.0	0.3	95.0	3.2	0.0	0.0	78.5	17.7	100.0	100.0	3.0	0.0	100.0	0.0003	600.0	2.2	0.0	0.0	0.0	0.0	6.6	95.0	95.0	10.0	17.6	0.0	18.6	18.6	0.0	1000.0	1.2	4.0
2019-12-19 04:55:00	100.0	95.0	556.0	0.0	0.3	95.0	3.3	0.0	0.0	78.3	17.8	100.0	100.0	2.0	0.0	100.0	0.0002	600.0	2.2	0.0	0.0	0.0	0.0	6.6	95.0	95.0	10.0	17.6	0.0	18.8	18.8	0.0	1000.0	1.2	4.0
2019-12-19 05:00:00	100.0	95.0	573.0	0.0	0.3	95.0	3.3	0.0	0.0	78.3	17.9	100.0	100.0	2.0	0.0	100.0	0.0	600.0	2.2	0.0	0.0	0.0	0.0	6.6	95.0	95.0	10.0	17.8	0.0	18.8	18.8	0.0	1000.0	1.2	4.0
2019-12-19 05:05:00	100.0	95.0	564.0	0.0	0.3	95.0	3.3	0.0	0.0	78.2	17.9	100.0	100.0	0.0	0.0	100.0	0.0002	600.0	2.2	0.0	0.0	0.0	0.0	6.6	95.0	95.0	10.0	17.8	0.0	18.8	18.8	0.0	1000.0	1.2	4.0
2019-12-19 05:10:00	100.0	95.0	572.0	0.0	0.3	95.0	3.4	0.0	0.0	77.9	17.9	100.0	100.0	1.0	0.0	100.0	0.0004	600.0	2.2	0.0	0.0	0.0	0.0	6.6	95.0	95.0	10.0	18.0	0.0	19.0	19.0	0.0	1000.0	1.2	4.0
2019-12-19 05:15:00	100.0	95.0	580.0	0.0	0.3	95.0	3.4	0.0	0.0	77.7	17.9	100.0	100.0	2.0	0.0	100.0	0.0006	600.0	2.2	0.0	0.0	0.0	0.0	6.6	95.0	95.0	10.0	18.0	0.0	19.0	19.0	0.0	1000.0	1.2	4.0
2019-12-19 05:20:00	100.0	95.0	569.0	0.0	0.3	95.0	3.4	0.0	0.0	77.6	18.0	100.0	100.0	2.0	0.0	100.0	0.0006	600.0	2.2	0.0	0.0	0.0	0.0	6.6	95.0	95.0	10.0	18.0	0.0	19.0	19.0	0.0	1000.0	1.2	4.0
2019-12-19 05:25:00	100.0	95.0	578.0	0.0	0.3	95.0	3.4	0.0	0.0	77.7	18.0	100.0	100.0	2.0	0.0	100.0	0.0005	600.0	2.2	0.0	0.0	0.0	0.0	6.6	95.0	95.0	10.0	18.0	0.0	19.0	19.0	0.0	1000.0	1.2	4.0
2019-12-19 05:30:00	100.0	95.0	562.0	0.0	0.3	95.0	3.4	0.0	0.0	78.0	17.9	100.0	100.0	2.0	0.0	100.0	0.0005	600.0	2.2	0.0	0.0	0.0	0.0	6.6	95.0	95.0	10.0	18.0	0.0	19.0	19.0	0.0	1000.0	1.2	4.0
2019-12-19 05:35:00	100.0	95.0	579.0	0.0	0.3	95.0	3.4	0.0	0.0	78.0	18.0	100.0	100.0	2.0	0.0	100.0	0.0006	600.0	2.2	0.0	0.0	0.0	0.0	6.6	95.0	95.0	10.0	18.0	0.0	19.0	19.0	0.0	1000.0	1.2	4.0
2019-12-19 05:40:00	100.0	95.0	591.0	0.0	0.3	95.0	3.4	0.0	0.0	77.8	18.0	100.0	100.0	2.0	0.0	100.0	0.0007	600.0	2.2	0.0	0.0	0.0	0.0	6.6	95.0	95.0	10.0	18.0	0.0	19.0	19.0	0.0	1000.0	1.2	4.0
2019-12-19 05:45:00	100.0	95.0	573.0	0.0	0.3	95.0	3.4	0.0	0.0	77.7	18.0	100.0	100.0	2.0	0.0	100.0	0.0007	600.0	2.2	0.0	0.0	0.0	0.0	6.6	95.0	95.0	10.0	18.0	0.0	19.0	19.0	0.0	1000.0	1.2	4.0
2019-12-19 05:50:00	100.0	95.0	575.0	0.0	0.3	95.0	3.4	0.0	0.0	77.7	18.0	100.0	100.0	2.0	0.0	100.0	0.0007	600.0	2.2	0.0	0.0	0.0	0.0	6.6	95.0	95.0	10.0	18.0	0.0	19.0	19.0	0.0	1000.0	1.2	4.0
2019-12-19 05:55:00	100.0	95.0	587.0	0.0	0.3	95.0	3.4	0.0	0.0	77.7	18.0	100.0	100.0	2.0	0.0	100.0	0.0006	600.0	2.2	0.0	0.0	0.0	0.0	6.6	95.0	95.0	10.0	18.0	0.0	19.0	19.0	0.0	1000.0	1.2	4.0
2019-12-19 06:00:00	100.0	95.0	569.0	0.0	0.3	95.0	3.4	0.0	0.0	77.8	18.1	100.0	100.0	2.0	0.0	100.0	0.0006	600.0	2.2	0.0	0.0	0.0	0.0	6.6	95.0	95.0	10.0	18.0	0.0	19.0	19.0	0.0	1000.0	1.2	4.0
2019-12-19 06:05:00	100.0	95.0	584.0	0.0	0.3	95.0	3.4	0.0	0.0	78.0	18.1	100.0	100.0	2.0	0.0	100.0	0.0004	600.0	2.2	0.0	0.0	0.0	0.0	6.6	95.0	95.0	10.0	18.0	0.0	19.0	19.0	0.0	1000.0	1.2	4.0
2019-12-19 06:10:00	100.0	95.0	556.0	0.0	0.3	95.0	3.3	0.0	0.0	78.4	18.0	100.0	100.0	2.0	0.0	100.0	0.0003	600.0	2.2	0.0	0.0	0.0	0.0	6.6	95.0	95.0	10.0	18.0	0.0	19.0	19.0	0.0	1000.0	1.2	4.0
2019-12-19 06:15:00	100.0	95.0	581.0	0.0	0.3	95.0	3.3	0.0	0.0	78.7	18.0	100.0	100.0	2.0	0.0	100.0	0.0001	600.0	2.2	0.0	0.0	0.0	0.0	6.6	95.0	95.0	10.0	18.0	0.0	19.0	19.0	0.0	1000.0	1.2	4.0
2019-12-19 06:20:00	100.0	95.0	575.0	0.0	0.3	95.0	3.2	0.0	0.0	79.0	18.0	100.0	100.0	2.0	0.0	100.0	0.0003	600.0	2.2	0.0	0.0	0.0	0.0	6.6	95.0	95.0	10.0	18.0	0.0	19.0	19.0	0.0	1000.0	1.2	4.0
2019-12-19 06:25:00	100.0	95.0	570.0	0.0	0.3	95.0	3.2	0.0	0.0	79.2	18.0	100.0	100.0	2.0	0.0	100.0	0.0005	600.0	2.2	0.0	0.0	0.0	0.0	6.6	95.0	95.0	10.0	18.0	0.0	19.0	19.0	0.0	1000.0	1.2	4.0
2019-12-19 06:30:00	100.0	95.0	590.0	0.0	0.3	95.0	3.1	0.0	0.0	79.3	17.9	100.0	100.0	2.0	0.0	100.0	0.0008	600.0	2.2	0.0	0.0	0.0	0.0	6.6	95.0	95.0	10.0	18.0	0.0	19.0	19.0	0.0	1000.0	1.2	4.0
2019-12-19 06:35:00	100.0	95.0	586.0	0.0	0.3	95.0	3.1	0.0	0.0	79.3	17.9	100.0	100.0	3.0	0.0	100.0	0.0006	600.0	2.2	0.0	0.0	0.0	0.0	6.6	95.0	95.0	10.0	18.0	0.0	19.0	19.0	0.0	1000.0	1.2	4.0
2019-12-19 06:40:00	100.0	95.0	554.0	0.0	0.3	95.0	3.1	0.0	0.0	79.5	17.9	100.0	100.0	3.0	0.0	100.0	0.0004	600.0	2.2	0.0	0.0	0.0	0.0	6.6	95.0	95.0	10.0	18.0	0.0	19.0	19.0	0.0	1000.0	1.2	4.0
2019-12-19 06:45:00	100.0	95.0	584.0	0.0	0.3	95.0	3.1	0.0	0.0	79.9	17.9	100.0	100.0	3.0	0.0	100.0	0.0002	600.0	2.2	0.0	0.0	0.0	0.0	6.6	95.0	95.0	10.0	18.0	0.0	19.0	19.0	0.0	1000.0	1.2	4.0
2019-12-19 06:50:00	100.0	95.0	578.0	0.0	0.3	95.0	3.0	0.0	0.0	80.0	17.9	100.0	100.0	3.0	0.0	100.0	0.0004	600.0	2.2	0.0	0.0	0.0	0.0	6.6	95.0	95.0	10.0	18.0	0.0	19.0	19.0	0.0	1000.0	1.2	4.0
2019-12-19 06:55:00	100.0	95.0	585.0	0.0	0.3	95.0	3.0	0.0	0.0	80.1	17.9	100.0	100.0	4.0	0.0	100.0	0.0005	600.0	2.2	0.0	0.0	0.0	0.0	6.6	95.0	95.0	10.0	18.0	0.0	19.0	19.0	0.0	1000.0	1.2	4.0
2019-12-19 07:00:00	100.0	95.0	584.0	0.0	0.3	95.0	3.0	0.0	0.0	80.3	17.9	100.0	100.0	4.0	0.0	100.0	0.0007	600.0	2.2	0.0	0.0	0.0	0.0	6.6	95.0	95.0	10.0	18.0	0.0	19.0	19.0	0.0	1000.0	1.2	4.0
2019-12-19 07:05:00	100.0	95.0	574.0	0.0	0.3	95.0	3.0	0.0	0.0	80.5	17.9	100.0	100.0	4.0	0.0	100.0	0.0006	600.0	2.2	0.0	0.0	0.0	0.0	6.6	95.0	95.0	10.0	18.0	0.0	19.0	19.0	0.0	1000.0	1.2	4.0
2019-12-19 07:10:00	100.0	95.0	567.0	0.0	0.3	95.0	2.9	0.0	0.0	80.7	17.9	100.0	100.0	4.0	0.0	100.0	0.0005	600.0	2.2	0.0	0.0	0.0	0.0	6.6	95.0	95.0	10.0	18.0	0.0	19.0	19.0	0.0	1000.0	1.2	4.0
2019-12-19 07:15:00	100.0	95.0	584.0	0.0	0.3	95.0	2.9	0.0	0.0	80.8	17.9	100.0	100.0	5.0	0.0	100.0	0.0003	600.0	2.2	0.0	0.0	0.0	0.0	6.6	95.0	95.0	10.0	18.0	0.0	19.0	19.0	0.0	1000.0	1.2	4.0
2019-12-19 07:20:00	100.0	95.0	574.0	0.0	0.3	95.0	2.9	0.0	0.0	81.1	17.9	100.0	100.0	5.0	0.0	100.0	0.0004	600.0	2.2	0.0	0.0	0.0	0.0	6.6	95.0	95.0	10.0	18.0	0.0	19.0	19.0	0.0	1000.0	1.2	4.0
2019-12-19 07:25:00	100.0	95.0	586.0	0.0	0.3	95.0	2.8	0.0	0.0	81.3	17.8	100.0	100.0	5.0	0.0	100.0	0.0005	600.0	2.2	0.0	0.0	0.0	0.0	6.6	95.0	95.0	10.0	18.0	0.0	19.0	19.0	0.0	1000.0	1.2	4.0
2019-12-19 07:30:00	100.0	95.0	569.0	0.0	0.3	95.0	2.9	0.0	0.0	81.2	17.8	100.0	100.0	5.0	0.0	100.0	0.0006	600.0	2.2	0.0	0.0	0.0	0.0	6.6	95.0	95.0	10.0	18.0	0.0	19.0	19.0	0.0	1000.0	1.2	4.0
2019-12-19 07:35:00	100.0	95.0	586.0	0.0	0.3	95.0	2.9	0.0	0.0	81.0	17.8	100.0	100.0	5.0	0.0	100.0	0.0005	600.0	2.2	0.0	0.0	0.0	0.0	6.6	95.0	95.0	10.0	18.0	0.0	19.0	19.0	0.0	1000.0	1.2	4.0
2019-12-19 07:40:00	100.0	95.0	578.0	0.0	0.3	95.0	2.8	0.0	0.0	81.4	17.8	100.0	100.0	5.0	0.0	100.0	0.0004	600.0	2.2	0.0	0.0	0.0	0.0	6.6	95.0	95.0	10.0	18.0	0.0	19.0	19.0	0.0	1000.0	1.2	4.0
2019-12-19 07:45:00	100.0	95.0	569.0	0.0	0.3	95.0	2.8	0.0	18.7	81.7	17.8	100.0	100.0	5.0	0.0	100.0	0.0002	600.0	2.2	0.0	0.0	0.0	0.0	6.6	95.0	95.0	10.0	18.0	0.0	19.0	19.0	0.0	1000.0	1.2	4.0
2019-12-19 07:50:00	100.0	95.0	572.0	0.0	0.3	95.0	2.7	0.0	18.7	81.9	17.8	100.0	100.0	6.0	0.0	100.0	0.0004	600.0	2.2	0.0	0.0	0.0	0.0	6.6	95.0	95.0	10.0	18.0	0.0	19.0	19.0	0.0	1000.0	1.2	4.0
2019-12-19 07:55:00	100.0	95.0	575.0	0.0	0.3	95.0	2.7	0.0	18.5	82.1	17.8	100.0	100.0	6.0	0.0	100.0	0.0005	600.0	2.2	0.0	0.0	0.0	0.0	6.6	95.0	95.0	10.0	18.0	0.0	19.0	19.0	0.0	1000.0	1.2	4.0
2019-12-19 08:00:00	100.0	95.0	572.0	0.0	0.3	95.0	2.7	0.0	18.6	82.2	17.8	100.0	100.0	6.0	0.0	100.0	0.0006	600.0	2.2	0.0	0.0	0.0	0.0	6.6	95.0	95.0	10.0	18.0	0.0	19.0	19.0	0.0	1000.0	1.2	4.0
2019-12-19 08:05:00	100.0	95.0	591.0	0.0	0.3	95.0	2.7	0.0	18.4	82.2	17.8	100.0	100.0	6.0	1.0	100.0	0.0006	600.0	2.2	0.0	0.0	0.0	0.0	6.6	95.0	95.0	10.0	18.0	0.0	19.0	19.0	0.0	1000.0	1.2	4.0
2019-12-19 08:10:00	100.0	95.0	592.0	0.0	0.3	95.0	2.7	0.0	18.5	82.4	17.8	100.0	100.0	6.0	1.0	100.0	0.0006	600.0	2.2	0.0	0.0	0.0	0.0	6.6	95.0	95.0	10.0	18.0	0.0	19.0	19.0	0.0	1000.0	1.2	4.0
2019-12-19 08:15:00	100.0	95.0	573.0	0.0	0.3	95.0	2.7	0.0	18.5	82.3	17.8	100.0	100.0	6.0	1.0	100.0	0.0005	600.0	2.2	0.0	0.0	0.0	0.0	6.6	95.0	95.0	10.0	18.0	0.0	19.0	19.0	0.0	1000.0	1.2	4.0
2019-12-19 08:20:00	100.0	95.0	572.0	0.0	0.3	95.0	2.6	0.0	18.5	82.5	17.8	100.0	100.0	6.0	1.0	100.0	0.0005	600.0	2.2	0.0	0.0	0.0	0.0	6.6	95.0	95.0	10.0	18.0	0.0	19.0	19.0	0.0	1000.0	1.2	4.0
2019-12-19 08:25:00	100.0	95.0	593.0	0.0	0.3	95.0	2.6	0.0	18.3	82.6	17.8	100.0	100.0	6.0	1.0	100.0	0.0004	600.0	2.2	0.0	0.0	0.0	0.0	6.6	95.0	95.0	10.0	18.0	0.0	19.0	19.0	0.0	1000.0	1.2	4.0
2019-12-19 08:30:00	100.0	95.0	571.0	0.0	0.3	95.0	2.6	0.0	18.3	82.8	17.8	100.0	100.0	6.0	1.0	100.0	0.0004	600.0	2.2	0.0	0.0	0.0	0.0	6.6	95.0	95.0	10.0	18.0	0.0	19.0	19.0	0.0	1000.0	1.2	4.0
2019-12-19 08:35:00	100.0	95.0	566.0	0.0	0.3	95.0	2.6	0.0	18.3	83.0	17.8	100.0	100.0	6.0	1.0	100.0	0.0005	600.0	2.2	0.0	0.0	0.0	0.0	6.6	95.0	95.0	10.0	18.0	0.0	19.0	19.0	0.0	1000.0	1.2	4.0
2019-12-19 08:40:00	100.0	95.0	592.0	0.0	0.3	95.0	2.6	0.0	18.3	83.0	17.8	100.0	100.0	6.0	1.0	100.0	0.0005	600.0	2.2	0.0	0.0	0.0	0.0	6.6	95.0	95.0	10.0	18.0	0.0	19.0	19.0	0.0	1000.0	1.2	4.0
2019-12-19 08:45:00	100.0	95.0	567.0	0.0	0.3	95.0	2.6	0.0	18.2	83.0	17.8	100.0	100.0	6.0	1.0	100.0	0.0006	600.0	2.2	0.0	0.0	0.0	0.0	6.6	95.0	95.0	10.0	18.0	0.0	19.0	19.0	0.0	1000.0	1.2	4.0
2019-12-19 08:50:00	100.0	95.0	584.0	0.0	0.3	95.0	2.6	0.0	18.2	83.1	17.9	100.0	100.0	6.0	1.0	100.0	0.0006	600.0	2.2	0.0	0.0	0.0	0.0	6.6	95.0	95.0	10.0	18.0	0.0	19.0	19.0	0.0	1000.0	1.2	4.0
2019-12-19 08:55:00	100.0	95.0	574.0	0.0	0.3	95.0	2.6	0.0	18.1	83.0	17.8	100.0	100.0	6.0	1.0	100.0	0.0007	600.0	2.2	0.0	0.0	0.0	0.0	6.6	95.0	95.0	10.0	18.0	0.0	19.0	19.0	0.0	1000.0	1.2	4.0
2019-12-19 09:00:00	100.0	92.0	581.0	0.0	0.3	95.0	2.6	0.0	18.1	82.7	17.7	101.0	100.0	6.0	1.0	100.0	0.0007	600.0	2.2	0.0	0.0	0.0	0.0	6.6	95.0	95.0	10.0	18.0	0.0	19.0	19.0	0.0	1000.0	1.2	4.0
2019-12-19 09:05:00	100.0	89.0	601.0	0.0	0.3	95.0	2.9	0.0	24.2	81.2	17.8	101.0	100.0	6.0	1.0	100.0	0.0007	600.0	2.2	0.0	0.0	0.0	0.0	6.6	95.0	95.0	10.0	18.0	0.0	19.0	19.0	0.0	1000.0	1.2	4.0
2019-12-19 09:10:00	100.0	86.0	583.0	0.0	0.3	95.0	2.9	0.0	22.4	80.6	17.9	102.0	100.0	5.0	1.0	100.0	0.0007	600.0	2.2	0.0	0.0	0.0	0.0	6.6	92.0	95.0	10.0	18.0	0.0	19.0	19.0	0.0	1000.0	1.2	4.0
2019-12-19 09:15:00	100.0	36.0	570.0	0.0	0.3	95.0	3.1	0.0	24.3	79.8	18.0	110.0	100.0	5.0	0.0	100.0	0.0007	600.0	2.2	0.0	0.0	0.0	0.0	6.6	92.0	95.0	10.0	18.0	0.0	19.0	19.0	0.0	1000.0	1.2	4.0
2019-12-19 09:20:00	100.0	0.0	609.0	0.0	0.3	92.0	3.2	0.0	24.1	79.2	18.0	118.0	100.0	3.0	0.0	100.0	0.0006	600.0	2.2	0.0	0.0	0.0	0.0	6.6	86.0	95.0	10.0	18.0	0.0	19.0	19.0	0.0	1000.0	1.2	4.0
2019-12-19 09:25:00	100.0	0.0	598.0	0.0	0.3	89.0	3.3	0.0	39.4	78.7	18.1	123.0	100.0	3.0	0.0	100.0	0.0005	600.0	2.2	0.0	0.0	0.0	0.0	6.6	36.0	95.0	10.0	18.0	0.0	19.0	19.0	0.0	1000.0	1.2	4.0
2019-12-19 09:30:00	100.0	0.0	587.0	0.0	0.3	86.0	3.5	0.0	38.7	77.6	18.4	127.0	100.0	1.0	0.0	100.0	0.0004	600.0	2.2	0.0	0.0	0.0	0.0	6.6	0.0	92.0	10.0	18.0	0.0	19.0	19.0	0.0	1000.0	1.2	4.0
2019-12-19 09:35:00	100.0	0.0	587.0	0.0	0.3	83.0	3.9	0.0	37.9	75.6	18.6	133.0	100.0	1.0	0.0	100.0	0.0009	600.0	2.2	0.0	0.0	0.0	0.0	6.6	0.0	92.0	10.0	18.0	0.0	19.0	19.0	0.0	1000.0	1.2	4.0
2019-12-19 09:40:00	100.0	0.0	581.0	0.0	0.3	80.0	4.2	0.0	0.0	74.1	18.9	140.0	100.0	1.0	0.0	100.0	0.0013	600.0	2.2	0.0	0.0	0.0	0.0	6.6	0.0	86.0	10.0	18.0	0.0	19.0	19.0	0.0	1000.0	1.2	4.0
2019-12-19 09:45:00	100.0	0.0	637.0	0.0	0.3	70.0	4.4	0.0	0.0	73.2	19.0	144.0	100.0	1.0	0.0	100.0	0.0017	600.0	2.2	0.0	0.0	0.0	0.0	6.6	0.0	83.0	10.0	18.0	0.0	19.0	19.0	0.0	1000.0	1.2	4.0
2019-12-19 09:50:00	100.0	0.0	660.0	0.0	0.3	20.0	4.4	0.0	0.0	72.7	18.9	155.0	100.0	1.0	0.0	100.0	0.0017	600.0	2.2	0.0	0.0	0.0	0.0	6.6	0.0	83.0	10.0	18.0	0.0	19.0	19.0	0.0	20.0	1.2	4.0
2019-12-19 09:55:00	100.0	0.0	658.0	0.0	0.3	0.0	4.4	0.0	0.0	73.1	19.0	152.0	100.0	1.0	0.0	100.0	0.0017	600.0	2.2	0.0	0.0	0.0	0.0	6.6	0.0	83.0	10.0	18.0	0.0	19.0	19.0	0.0	20.0	1.2	4.0
2019-12-19 10:00:00	100.0	0.0	656.0	0.0	0.3	0.0	4.4	0.0	0.0	73.2	19.1	157.0	100.0	1.0	0.0	100.0	0.0017	600.0	2.2	0.0	0.0	0.0	0.0	6.6	0.0	83.0	10.0	18.0	0.0	19.0	19.0	0.0	20.0	1.2	4.0
2019-12-19 10:05:00	100.0	0.0	655.0	0.0	0.3	0.0	4.5	0.0	0.0	72.7	19.1	155.0	100.0	4.0	2.0	100.0	0.0012	600.0	2.2	0.0	0.0	0.0	0.0	6.6	0.0	83.0	10.0	18.0	0.0	19.0	19.0	0.0	20.0	1.2	4.0
2019-12-19 10:10:00	100.0	0.0	639.0	0.0	0.3	0.0	4.4	0.0	0.0	72.8	19.0	155.0	100.0	1.0	0.0	100.0	0.0006	600.0	2.2	0.0	0.0	0.0	0.0	6.6	0.0	83.0	10.0	18.0	0.0	19.0	19.0	0.0	20.0	1.2	4.0
2019-12-19 10:15:00	100.0	0.0	596.0	0.0	0.3	0.0	4.5	0.0	0.0	72.9	19.2	161.0	100.0	1.0	0.0	100.0	0.0	600.0	2.2	0.0	0.0	0.0	0.0	6.6	0.0	83.0	10.0	18.0	0.0	19.0	19.0	0.0	20.0	1.2	4.0
2019-12-19 10:20:00	100.0	0.0	603.0	0.0	0.3	0.0	4.5	0.0	0.0	72.6	19.3	160.0	100.0	6.0	4.0	100.0	0.0001	600.0	2.2	0.0	0.0	0.0	0.0	6.6	0.0	83.0	10.0	18.0	0.0	19.0	19.0	0.0	20.0	1.2	4.0
2019-12-19 10:25:00	100.0	0.0	614.0	0.0	0.3	0.0	4.6	0.0	0.0	72.1	19.1	167.0	100.0	6.0	5.0	100.0	0.0002	600.0	2.2	0.0	0.0	0.0	0.0	6.6	0.0	83.0	10.0	18.0	0.0	19.0	19.0	0.0	20.0	1.2	4.0
2019-12-19 10:30:00	100.0	0.0	595.0	0.0	0.3	0.0	4.5	0.0	0.0	72.1	19.0	167.0	100.0	1.0	1.0	100.0	0.0004	600.0	2.2	0.0	0.0	0.0	0.0	6.6	0.0	83.0	10.0	18.0	0.0	19.0	19.0	0.0	20.0	1.2	4.0
2019-12-19 10:35:00	100.0	0.0	644.0	0.0	0.3	0.0	4.6	0.0	0.0	72.2	19.3	174.0	100.0	1.0	0.0	100.0	0.0006	600.0	2.2	0.0	0.0	0.0	0.0	6.6	0.0	83.0	10.0	18.0	0.0	19.0	19.0	0.0	20.0	1.2	4.0
2019-12-19 10:40:00	100.0	0.0	634.0	0.0	0.3	0.0	4.7	0.0	0.0	71.5	19.2	186.0	100.0	6.0	4.0	100.0	0.0008	600.0	2.2	0.0	0.0	0.0	0.0	6.6	0.0	83.0	10.0	18.0	0.0	19.0	19.0	0.0	20.0	1.2	4.0
2019-12-19 10:45:00	100.0	0.0	602.0	0.0	0.3	0.0	4.7	0.0	0.0	71.0	19.0	189.0	100.0	1.0	1.0	100.0	0.001	600.0	2.2	0.0	0.0	0.0	0.0	6.6	0.0	83.0	10.0	18.0	0.0	19.0	19.0	0.0	20.0	1.2	4.0
2019-12-19 10:50:00	100.0	0.0	619.0	0.0	0.3	0.0	4.7	0.0	0.0	71.2	19.2	199.0	100.0	1.0	1.0	100.0	0.0011	600.0	2.2	0.0	0.0	0.0	0.0	6.6	0.0	83.0	10.0	18.0	0.0	19.0	19.0	0.0	20.0	1.2	4.0
2019-12-19 10:55:00	100.0	0.0	636.0	0.0	0.3	0.0	4.9	0.0	0.0	70.8	19.4	241.0	100.0	2.0	2.0	100.0	0.0012	600.0	2.2	0.0	0.0	0.0	0.0	6.6	0.0	83.0	10.0	18.0	0.0	19.0	19.0	0.0	20.0	1.2	4.0
2019-12-19 11:00:00	100.0	0.0	630.0	0.0	0.3	0.0	5.0	0.0	0.0	69.9	19.5	224.0	100.0	8.0	8.0	100.0	0.0013	600.0	2.2	0.0	0.0	0.0	0.0	6.6	0.0	83.0	10.0	18.0	0.0	19.0	19.0	0.0	20.0	1.2	4.0
2019-12-19 11:05:00	100.0	0.0	586.0	0.0	0.3	0.0	5.1	0.0	0.0	68.7	19.2	201.0	100.0	8.0	9.0	100.0	0.0017	600.0	2.2	0.0	0.0	0.0	0.0	6.6	0.0	83.0	10.0	18.0	0.0	19.0	19.0	0.0	20.0	1.2	4.0
2019-12-19 11:10:00	100.0	0.0	624.0	0.0	0.3	0.0	5.2	0.0	0.0	68.2	19.1	196.0	100.0	1.0	0.0	100.0	0.0021	600.0	2.2	0.0	0.0	0.0	0.0	6.6	0.0	83.0	10.0	18.0	0.0	19.0	19.0	0.0	20.0	1.2	4.0
2019-12-19 11:15:00	100.0	0.0	659.0	0.0	0.3	0.0	5.3	0.0	0.0	68.6	19.5	214.0	100.0	8.0	8.0	100.0	0.0025	600.0	2.2	0.0	0.0	0.0	0.0	6.6	0.0	83.0	10.0	18.0	0.0	19.0	19.0	0.0	20.0	1.2	4.0
2019-12-19 11:20:00	100.0	0.0	603.0	0.0	0.3	0.0	5.4	0.0	0.0	67.6	19.4	207.0	100.0	8.0	8.0	100.0	0.0023	600.0	2.2	0.0	0.0	0.0	0.0	6.6	0.0	83.0	10.0	18.0	0.0	19.0	19.0	0.0	20.0	1.2	4.0
2019-12-19 11:25:00	100.0	0.0	595.0	0.0	0.3	0.0	5.5	0.0	0.0	66.5	19.1	206.0	100.0	9.0	11.0	100.0	0.0022	600.0	2.2	0.0	0.0	0.0	0.0	6.6	0.0	83.0	10.0	18.0	0.0	19.0	19.0	0.0	20.0	1.2	4.0
2019-12-19 11:30:00	100.0	0.0	650.0	0.0	0.3	0.0	5.5	0.0	0.0	66.4	19.2	210.0	100.0	1.0	0.0	100.0	0.002	600.0	2.2	0.0	0.0	0.0	0.0	6.6	0.0	83.0	10.0	18.0	0.0	19.0	19.0	0.0	20.0	1.2	4.0
2019-12-19 11:35:00	100.0	0.0	639.0	0.0	0.3	0.0	5.6	0.0	0.0	66.6	19.5	206.0	100.0	8.0	8.0	100.0	0.0021	600.0	2.2	0.0	0.0	0.0	0.0	6.6	0.0	83.0	10.0	18.0	0.0	19.0	19.0	0.0	20.0	1.2	4.0
2019-12-19 11:40:00	100.0	0.0	602.0	0.0	0.3	0.0	5.8	0.0	0.0	65.5	19.4	197.0	100.0	8.0	8.0	100.0	0.0022	600.0	2.2	0.0	0.0	0.0	0.0	6.6	0.0	83.0	10.0	18.0	0.0	19.0	19.0	0.0	20.0	1.2	4.0
2019-12-19 11:45:00	100.0	0.0	608.0	0.0	0.3	0.0	5.8	0.0	0.0	64.5	19.1	202.0	100.0	4.0	10.0	100.0	0.0023	600.0	2.2	0.0	0.0	0.0	0.0	6.6	0.0	83.0	10.0	18.0	0.0	19.0	19.0	0.0	20.0	1.2	4.0
2019-12-19 11:50:00	100.0	0.0	689.0	0.0	0.3	0.0	5.8	0.0	0.0	64.5	19.1	207.0	100.0	1.0	0.0	100.0	0.002	600.0	2.2	0.0	0.0	0.0	0.0	6.6	0.0	83.0	10.0	18.0	0.0	19.0	19.0	0.0	20.0	1.2	4.0
2019-12-19 11:55:00	100.0	0.0	663.0	0.0	0.3	0.0	5.9	0.0	0.0	64.5	19.5	203.0	100.0	8.0	8.0	100.0	0.0017	600.0	2.2	0.0	0.0	0.0	0.0	6.6	0.0	83.0	10.0	18.0	0.0	19.0	19.0	0.0	20.0	1.2	4.0
2019-12-19 12:00:00	100.0	0.0	617.0	0.0	0.3	0.0	6.1	0.0	0.0	63.6	19.5	205.0	100.0	8.0	8.0	100.0	0.0014	600.0	2.2	0.0	0.0	0.0	0.0	6.6	0.0	83.0	10.0	18.0	0.0	19.0	19.0	0.0	20.0	1.2	4.0
2019-12-19 12:05:00	100.0	0.0	550.0	0.0	0.3	0.0	6.1	0.0	0.0	62.8	19.2	209.0	100.0	9.0	11.0	100.0	0.0017	600.0	2.2	0.0	0.0	0.0	0.0	6.6	0.0	83.0	10.0	18.0	0.0	19.0	19.0	0.0	20.0	1.2	4.0
2019-12-19 12:10:00	100.0	0.0	622.0	0.0	0.3	0.0	6.2	0.0	0.0	61.9	19.1	221.0	100.0	9.0	11.0	100.0	0.0019	600.0	2.2	0.0	0.0	0.0	0.0	6.6	0.0	83.0	10.0	18.0	0.0	19.0	19.0	0.0	20.0	1.2	4.0
2019-12-19 12:15:00	100.0	0.0	606.0	0.0	0.3	0.0	6.4	0.0	0.0	61.3	19.2	247.0	100.0	1.0	0.0	100.0	0.0022	600.0	2.2	0.0	0.0	0.0	0.0	6.6	0.0	83.0	10.0	18.0	0.0	19.0	19.0	0.0	20.0	1.2	4.0
2019-12-19 12:20:00	100.0	0.0	601.0	0.0	0.3	0.0	6.6	0.0	0.0	61.1	19.7	344.0	100.0	6.0	10.0	100.0	0.0018	600.0	2.2	0.0	0.0	0.0	0.0	6.6	0.0	83.0	10.0	18.0	0.0	19.0	19.0	0.0	20.0	1.2	4.0
2019-12-19 12:25:00	100.0	0.0	598.0	0.0	0.3	0.0	7.1	0.0	0.0	58.8	19.9	283.0	100.0	13.0	13.0	100.0	0.0015	600.0	2.2	0.0	0.0	0.0	0.0	6.6	0.0	83.0	10.0	18.0	0.0	19.0	19.0	0.0	20.0	1.2	4.0
2019-12-19 12:30:00	100.0	0.0	555.0	0.0	0.3	0.0	7.1	0.0	0.0	57.7	19.6	275.0	100.0	13.0	13.0	100.0	0.0012	600.0	2.2	0.0	0.0	0.0	0.0	6.6	0.0	83.0	10.0	18.0	0.0	19.0	19.0	0.0	20.0	1.2	4.0
2019-12-19 12:35:00	100.0	0.0	581.0	0.0	0.3	0.0	7.2	0.0	0.0	57.2	19.5	240.0	100.0	13.0	15.0	100.0	0.0018	600.0	2.2	0.0	0.0	0.0	0.0	6.6	0.0	83.0	10.0	18.0	0.0	19.0	19.0	0.0	20.0	1.2	4.0
2019-12-19 12:40:00	100.0	0.0	628.0	0.0	0.3	0.0	7.1	0.0	0.0	57.0	19.3	228.0	100.0	9.0	15.0	100.0	0.0024	600.0	2.2	0.0	0.0	0.0	0.0	6.6	0.0	83.0	10.0	18.0	0.0	19.0	19.0	0.0	20.0	1.2	4.0
2019-12-19 12:45:00	100.0	0.0	575.0	0.0	0.3	0.0	7.2	0.0	0.0	56.8	19.3	271.0	100.0	8.0	11.0	100.0	0.0031	600.0	2.2	0.0	0.0	0.0	0.0	6.6	0.0	83.0	10.0	18.0	0.0	19.0	19.0	0.0	20.0	1.2	4.0
2019-12-19 12:50:00	100.0	0.0	581.0	0.0	0.3	0.0	7.3	0.0	0.0	56.5	19.5	253.0	100.0	8.0	11.0	100.0	0.0033	600.0	2.2	0.0	0.0	0.0	0.0	6.6	0.0	83.0	10.0	18.0	0.0	19.0	19.0	0.0	20.0	1.2	4.0
2019-12-19 12:55:00	100.0	0.0	631.0	0.0	0.3	0.0	7.5	0.0	0.0	56.0	19.7	231.0	100.0	9.0	8.0	100.0	0.0035	600.0	2.2	0.0	0.0	0.0	0.0	6.6	0.0	83.0	10.0	18.0	0.0	19.0	19.0	0.0	20.0	1.2	4.0
2019-12-19 13:00:00	100.0	0.0	632.0	0.0	0.3	0.0	7.5	0.0	0.0	56.1	19.8	214.0	100.0	9.0	12.0	100.0	0.0037	600.0	2.2	0.0	0.0	0.0	0.0	6.6	0.0	83.0	10.0	18.0	0.0	19.0	19.0	0.0	20.0	1.2	4.0
2019-12-19 13:05:00	100.0	0.0	619.0	0.0	0.3	0.0	7.4	0.0	0.0	56.4	19.7	206.0	100.0	12.0	13.0	100.0	0.0029	600.0	2.2	0.0	0.0	0.0	0.0	6.6	0.0	83.0	10.0	18.0	0.0	19.0	19.0	0.0	20.0	1.2	4.0
2019-12-19 13:10:00	100.0	0.0	569.0	0.0	0.3	0.0	7.3	0.0	0.0	56.7	19.6	207.0	100.0	12.0	13.0	100.0	0.0021	600.0	2.2	0.0	0.0	0.0	0.0	6.6	0.0	83.0	10.0	18.0	0.0	19.0	19.0	0.0	20.0	1.2	4.0
2019-12-19 13:15:00	100.0	0.0	595.0	0.0	0.3	0.0	7.2	0.0	0.0	57.2	19.5	211.0	100.0	12.0	13.0	100.0	0.0014	600.0	2.2	0.0	0.0	0.0	0.0	6.6	0.0	83.0	10.0	18.0	0.0	19.0	19.0	0.0	20.0	1.2	4.0
2019-12-19 13:20:00	100.0	0.0	590.0	0.0	0.3	0.0	7.1	0.0	0.0	57.3	19.3	209.0	100.0	12.0	13.0	100.0	0.0019	600.0	2.2	0.0	0.0	0.0	0.0	6.6	0.0	83.0	10.0	18.0	0.0	19.0	19.0	0.0	20.0	1.2	4.0
2019-12-19 13:25:00	100.0	0.0	619.0	0.0	0.3	0.0	7.1	0.0	0.0	57.4	19.4	214.0	100.0	11.0	12.0	100.0	0.0024	600.0	2.2	0.0	0.0	0.0	0.0	6.6	0.0	83.0	10.0	18.0	0.0	19.0	19.0	0.0	20.0	1.2	4.0
2019-12-19 13:30:00	100.0	0.0	597.0	0.0	0.3	0.0	7.1	0.0	0.0	57.2	19.4	221.0	100.0	11.0	12.0	100.0	0.0029	600.0	2.2	0.0	0.0	0.0	0.0	6.6	0.0	83.0	10.0	18.0	0.0	19.0	19.0	0.0	20.0	1.2	4.0
2019-12-19 13:35:00	100.0	0.0	578.0	0.0	0.3	0.0	7.2	0.0	0.0	57.2	19.5	203.0	100.0	8.0	10.0	100.0	0.003	600.0	2.2	0.0	0.0	0.0	0.0	6.6	0.0	83.0	10.0	18.0	0.0	19.0	19.0	0.0	20.0	1.2	4.0
2019-12-19 13:40:00	100.0	0.0	622.0	0.0	0.3	0.0	7.2	0.0	0.0	57.2	19.6	193.0	100.0	8.0	10.0	100.0	0.0031	600.0	2.2	0.0	0.0	0.0	0.0	6.6	0.0	83.0	10.0	18.0	0.0	19.0	19.0	0.0	20.0	1.2	4.0
2019-12-19 13:45:00	100.0	0.0	610.0	0.0	0.3	0.0	7.2	0.0	0.0	57.2	19.6	185.0	100.0	9.0	10.0	100.0	0.0032	600.0	2.2	0.0	0.0	0.0	0.0	6.6	0.0	83.0	10.0	18.0	0.0	19.0	19.0	0.0	20.0	1.2	4.0
2019-12-19 13:50:00	100.0	0.0	606.0	0.0	0.3	0.0	7.2	0.0	0.0	57.3	19.5	166.0	100.0	9.0	10.0	100.0	0.003	600.0	2.2	0.0	0.0	0.0	0.0	6.6	0.0	83.0	10.0	18.0	0.0	19.0	19.0	0.0	20.0	1.2	4.0
2019-12-19 13:55:00	100.0	0.0	625.0	0.0	0.3	0.0	7.1	0.0	0.0	57.5	19.5	154.0	100.0	9.0	10.0	100.0	0.0029	600.0	2.2	0.0	0.0	0.0	0.0	6.6	0.0	83.0	10.0	18.0	0.0	19.0	19.0	0.0	20.0	1.2	4.0
2019-12-19 14:00:00	100.0	0.0	611.0	0.0	0.3	0.0	7.1	0.0	0.0	57.9	19.5	145.0	100.0	9.0	10.0	100.0	0.0027	600.0	2.2	0.0	0.0	0.0	0.0	6.6	0.0	83.0	10.0	18.0	0.0	19.0	19.0	0.0	20.0	1.2	4.0
2019-12-19 14:05:00	100.0	0.0	590.0	0.0	0.3	0.0	7.0	0.0	0.0	58.3	19.4	133.0	100.0	9.0	10.0	100.0	0.0027	600.0	2.2	0.0	0.0	0.0	0.0	6.6	0.0	83.0	10.0	18.0	0.0	19.0	19.0	0.0	20.0	1.2	4.0
2019-12-19 14:10:00	100.0	0.0	633.0	0.0	0.3	0.0	6.8	0.0	0.0	58.7	19.3	125.0	100.0	9.0	10.0	100.0	0.0027	600.0	2.2	0.0	0.0	0.0	0.0	6.6	0.0	83.0	10.0	18.0	0.0	19.0	19.0	0.0	20.0	1.2	4.0
2019-12-19 14:15:00	100.0	0.0	612.0	0.0	0.3	0.0	6.7	0.0	0.0	59.4	19.2	122.0	100.0	8.0	10.0	100.0	0.0028	600.0	2.2	0.0	0.0	0.0	0.0	6.6	0.0	83.0	10.0	18.0	0.0	19.0	19.0	0.0	20.0	1.2	4.0
2019-12-19 14:20:00	100.0	0.0	594.0	0.0	0.3	0.0	6.5	0.0	0.0	60.0	19.0	122.0	100.0	1.0	0.0	100.0	0.003	600.0	2.2	0.0	0.0	0.0	0.0	6.6	0.0	83.0	10.0	18.0	0.0	19.0	19.0	0.0	20.0	1.2	4.0
2019-12-19 14:25:00	100.0	0.0	626.0	0.0	0.3	0.0	6.4	0.0	0.0	61.0	19.2	20.0	0.0	1.0	0.0	100.0	0.0032	600.0	2.2	100.0	100.0	100.0	100.0	6.6	0.0	83.0	10.0	18.0	0.0	19.0	19.0	0.0	20.0	1.2	4.0
2019-12-19 14:30:00	100.0	0.0	670.0	0.0	0.3	0.0	6.3	0.0	0.0	61.6	19.2	20.0	0.0	7.0	5.0	100.0	0.0034	600.0	2.2	100.0	100.0	100.0	100.0	6.6	0.0	83.0	10.0	18.0	0.0	19.0	19.0	0.0	20.0	1.2	4.0
2019-12-19 14:35:00	100.0	0.0	619.0	0.0	0.3	0.0	6.2	0.0	0.0	62.2	19.2	20.0	0.0	6.0	6.0	100.0	0.0029	600.0	2.2	100.0	100.0	100.0	100.0	6.6	0.0	83.0	10.0	18.0	0.0	19.0	19.0	0.0	20.0	1.2	4.0
2019-12-19 14:40:00	100.0	0.0	622.0	0.0	0.3	0.0	6.0	0.0	0.0	63.1	19.0	20.0	0.0	6.0	6.0	100.0	0.0023	600.0	2.2	100.0	100.0	100.0	100.0	6.6	0.0	83.0	10.0	18.0	0.0	19.0	19.0	0.0	20.0	1.2	4.0
2019-12-19 14:45:00	100.0	0.0	613.0	0.0	0.3	0.0	5.8	0.0	0.0	64.2	18.9	18.0	0.0	1.0	5.0	100.0	0.0018	600.0	2.2	100.0	100.0	100.0	100.0	6.6	0.0	83.0	10.0	18.0	0.0	19.0	19.0	0.0	20.0	1.2	4.0
2019-12-19 14:50:00	100.0	0.0	626.0	0.0	0.3	0.0	5.6	0.0	0.0	65.2	18.9	13.0	0.0	1.0	1.0	100.0	0.0017	600.0	2.2	100.0	100.0	100.0	100.0	6.6	0.0	83.0	10.0	18.0	0.0	19.0	19.0	0.0	20.0	1.2	4.0
2019-12-19 14:55:00	100.0	0.0	614.0	0.0	0.3	0.0	5.5	0.0	0.0	66.0	18.9	11.0	0.0	1.0	0.0	100.0	0.0015	600.0	2.2	100.0	100.0	100.0	100.0	6.6	0.0	83.0	10.0	18.0	0.0	19.0	19.0	0.0	20.0	1.2	4.0
2019-12-19 15:00:00	100.0	0.0	604.0	0.0	0.3	0.0	5.4	0.0	0.0	66.8	18.9	13.0	0.0	1.0	0.0	100.0	0.0014	600.0	2.2	100.0	100.0	100.0	100.0	6.6	0.0	83.0	10.0	18.0	0.0	19.0	19.0	0.0	20.0	1.2	4.0
2019-12-19 15:05:00	100.0	0.0	610.0	0.0	0.3	0.0	5.2	0.0	0.0	67.7	18.8	14.0	0.0	1.0	0.0	100.0	0.0016	600.0	2.2	100.0	100.0	100.0	100.0	6.6	0.0	83.0	10.0	18.0	0.0	19.0	19.0	0.0	20.0	1.2	4.0
2019-12-19 15:10:00	100.0	0.0	636.0	0.0	0.3	0.0	5.1	0.0	0.0	68.5	18.8	120.0	100.0	1.0	0.0	100.0	0.0018	600.0	2.2	0.0	0.0	0.0	0.0	6.6	0.0	83.0	10.0	18.0	0.0	19.0	19.0	0.0	20.0	1.2	4.0
2019-12-19 15:15:00	100.0	0.0	623.0	0.0	0.3	0.0	4.9	0.0	0.0	69.2	18.7	119.0	100.0	1.0	0.0	100.0	0.002	600.0	2.2	0.0	0.0	0.0	0.0	6.6	0.0	83.0	10.0	18.0	0.0	19.0	19.0	0.0	20.0	1.2	4.0
2019-12-19 15:20:00	100.0	0.0	636.0	0.0	0.3	0.0	4.8	0.0	0.0	69.9	18.7	118.0	100.0	1.0	0.0	100.0	0.0016	600.0	2.2	0.0	0.0	0.0	0.0	6.6	0.0	83.0	10.0	18.0	0.0	19.0	19.0	0.0	20.0	1.2	4.0
2019-12-19 15:25:00	100.0	0.0	639.0	0.0	0.3	0.0	4.7	0.0	0.0	70.5	18.6	114.0	100.0	1.0	0.0	100.0	0.0011	600.0	2.2	0.0	0.0	0.0	0.0	6.6	0.0	83.0	10.0	18.0	0.0	19.0	19.0	0.0	20.0	1.2	4.0
2019-12-19 15:30:00	100.0	0.0	606.0	0.0	0.3	0.0	4.6	0.0	0.0	70.9	18.6	107.0	100.0	1.0	0.0	100.0	0.0007	600.0	2.2	0.0	0.0	0.0	0.0	6.6	0.0	83.0	10.0	18.0	0.0	19.0	19.0	0.0	20.0	1.2	4.0
2019-12-19 15:35:00	100.0	0.0	628.0	0.0	0.3	0.0	4.5	0.0	0.0	71.3	18.5	107.0	100.0	1.0	0.0	100.0	0.0007	600.0	2.2	0.0	0.0	0.0	0.0	6.6	0.0	83.0	10.0	18.0	0.0	19.0	19.0	0.0	20.0	1.2	4.0
2019-12-19 15:40:00	100.0	0.0	614.0	0.0	0.3	0.0	4.5	0.0	0.0	71.8	18.5	105.0	100.0	1.0	0.0	100.0	0.0007	600.0	2.2	0.0	0.0	0.0	0.0	6.6	0.0	83.0	10.0	18.0	0.0	19.0	19.0	0.0	20.0	1.2	4.0
2019-12-19 15:45:00	100.0	0.0	625.0	0.0	0.3	0.0	4.4	0.0	0.0	72.2	18.4	103.0	100.0	1.0	0.0	100.0	0.0007	600.0	2.2	0.0	0.0	0.0	0.0	6.6	0.0	83.0	10.0	18.0	0.0	19.0	19.0	0.0	20.0	1.2	4.0
2019-12-19 15:50:00	100.0	0.0	633.0	0.0	0.3	0.0	4.3	0.0	0.0	72.6	18.3	103.0	100.0	1.0	0.0	100.0	0.0009	600.0	2.2	0.0	0.0	0.0	0.0	6.6	0.0	83.0	10.0	18.0	0.0	19.0	19.0	0.0	20.0	1.2	4.0
2019-12-19 15:55:00	100.0	0.0	633.0	0.0	0.3	0.0	4.2	0.0	0.0	72.9	18.3	103.0	100.0	1.0	0.0	100.0	0.001	600.0	2.2	0.0	0.0	0.0	0.0	6.6	0.0	83.0	10.0	18.0	0.0	19.0	19.0	0.0	20.0	1.2	4.0
2019-12-19 16:00:00	100.0	0.0	659.0	0.0	0.3	0.0	4.2	0.0	0.0	73.2	18.3	103.0	100.0	1.0	0.0	100.0	0.0012	600.0	2.2	0.0	0.0	0.0	0.0	6.6	0.0	83.0	10.0	18.0	0.0	19.0	19.0	0.0	20.0	1.2	4.0
2019-12-19 16:05:00	100.0	0.0	618.0	0.0	0.3	0.0	4.1	0.0	0.0	73.4	18.2	100.0	100.0	1.0	0.0	100.0	0.001	600.0	2.2	0.0	0.0	0.0	0.0	6.6	0.0	83.0	10.0	18.0	0.0	19.0	19.0	0.0	20.0	1.2	4.0
2019-12-19 16:10:00	100.0	0.0	619.0	0.0	0.3	0.0	4.1	0.0	0.0	73.6	18.2	100.0	100.0	1.0	0.0	100.0	0.0008	600.0	2.2	0.0	0.0	0.0	0.0	6.6	0.0	83.0	10.0	18.0	0.0	19.0	19.0	0.0	20.0	1.2	4.0
2019-12-19 16:15:00	100.0	0.0	621.0	0.0	0.3	0.0	4.0	0.0	0.0	73.9	18.1	100.0	100.0	1.0	0.0	100.0	0.0006	600.0	2.2	0.0	0.0	0.0	0.0	6.6	0.0	83.0	10.0	18.0	0.0	19.0	19.0	0.0	20.0	1.2	4.0
2019-12-19 16:20:00	100.0	0.0	646.0	0.0	0.3	0.0	4.0	0.0	0.0	74.0	18.0	100.0	100.0	1.0	0.0	100.0	0.0004	600.0	2.2	0.0	0.0	0.0	0.0	6.6	0.0	83.0	10.0	18.0	0.0	19.0	19.0	0.0	20.0	1.2	4.0
2019-12-19 16:25:00	100.0	0.0	636.0	0.0	0.3	0.0	3.9	0.0	0.0	74.3	18.0	100.0	100.0	1.0	0.0	100.0	0.0002	600.0	2.2	0.0	0.0	0.0	0.0	6.6	0.0	83.0	10.0	18.0	0.0	19.0	19.0	0.0	20.0	1.2	4.0
2019-12-19 16:30:00	100.0	0.0	625.0	0.0	0.3	0.0	3.9	0.0	0.0	74.5	17.9	100.0	100.0	1.0	0.0	100.0	0.0	600.0	2.2	0.0	0.0	0.0	0.0	6.6	0.0	83.0	10.0	18.0	0.0	19.0	19.0	0.0	20.0	1.2	4.0
2019-12-19 16:35:00	100.0	0.0	619.0	0.0	0.3	0.0	3.9	0.0	0.0	74.5	17.9	100.0	100.0	1.0	0.0	100.0	0.0	600.0	2.2	0.0	0.0	0.0	0.0	6.6	0.0	83.0	10.0	18.0	0.0	19.0	19.0	0.0	20.0	1.2	4.0
2019-12-19 16:40:00	100.0	0.0	623.0	0.0	0.3	0.0	3.8	0.0	0.0	74.8	17.9	100.0	100.0	1.0	0.0	100.0	0.0	600.0	2.2	0.0	0.0	0.0	0.0	6.6	0.0	83.0	10.0	18.0	0.0	19.0	19.0	0.0	20.0	1.2	4.0
2019-12-19 16:45:00	100.0	0.0	618.0	0.0	0.3	0.0	3.8	0.0	0.0	74.9	17.8	100.0	100.0	1.0	0.0	100.0	0.0	600.0	2.2	0.0	0.0	0.0	0.0	6.6	0.0	83.0	10.0	18.0	0.0	19.0	19.0	0.0	20.0	1.2	4.0
2019-12-19 16:50:00	100.0	0.0	619.0	0.0	0.3	0.0	3.8	0.0	0.0	75.1	17.8	100.0	100.0	1.0	0.0	100.0	0.0	600.0	2.2	0.0	0.0	0.0	0.0	6.6	0.0	83.0	10.0	18.0	0.0	19.0	19.0	0.0	20.0	1.2	4.0
2019-12-19 16:55:00	100.0	0.0	616.0	0.0	0.3	0.0	3.8	0.0	0.0	75.1	17.8	100.0	100.0	1.0	0.0	100.0	0.0	600.0	2.2	0.0	0.0	0.0	0.0	6.6	0.0	83.0	10.0	18.0	0.0	19.0	19.0	0.0	20.0	1.2	4.0
2019-12-19 17:00:00	100.0	0.0	626.0	0.0	0.3	0.0	3.7	0.0	18.3	75.3	17.7	100.0	100.0	1.0	0.0	100.0	0.0	600.0	2.2	0.0	0.0	0.0	0.0	6.6	0.0	83.0	10.0	18.0	0.0	19.0	19.0	0.0	20.0	1.2	4.0
2019-12-19 17:05:00	100.0	0.0	633.0	0.0	0.3	0.0	3.7	0.0	20.4	75.4	17.8	100.0	100.0	1.0	0.0	100.0	0.0	600.0	2.2	0.0	0.0	0.0	0.0	6.6	0.0	83.0	10.0	18.0	0.0	19.0	19.0	0.0	20.0	1.2	4.0
2019-12-19 17:10:00	100.0	0.0	607.0	0.0	0.3	0.0	3.7	0.0	26.1	75.4	17.7	100.0	100.0	1.0	0.0	100.0	0.0	600.0	2.2	0.0	0.0	0.0	0.0	6.6	0.0	83.0	10.0	18.0	0.0	19.0	19.0	0.0	20.0	1.2	4.0
2019-12-19 17:15:00	100.0	0.0	634.0	0.0	0.3	0.0	3.8	0.0	26.5	75.1	17.8	100.0	100.0	1.0	0.0	100.0	0.0	600.0	2.2	0.0	0.0	0.0	0.0	6.6	0.0	83.0	10.0	18.0	0.0	19.0	19.0	0.0	20.0	1.2	4.0
2019-12-19 17:20:00	100.0	0.0	594.0	0.0	0.3	0.0	3.9	0.0	25.7	74.6	17.9	100.0	100.0	1.0	0.0	100.0	0.0	600.0	2.2	0.0	0.0	0.0	0.0	6.6	0.0	83.0	10.0	18.0	0.0	19.0	19.0	0.0	20.0	1.2	4.0
2019-12-19 17:25:00	100.0	0.0	626.0	0.0	0.3	0.0	3.9	0.0	25.6	74.2	18.0	100.0	100.0	1.0	0.0	100.0	0.0	600.0	2.2	0.0	0.0	0.0	0.0	6.6	0.0	83.0	10.0	18.0	0.0	19.0	19.0	0.0	20.0	1.2	4.0
2019-12-19 17:30:00	100.0	0.0	620.0	0.0	0.3	0.0	4.0	0.0	25.1	74.0	18.0	100.0	100.0	1.0	0.0	100.0	0.0	600.0	2.2	0.0	0.0	0.0	0.0	6.6	0.0	83.0	10.0	18.0	0.0	19.0	19.0	0.0	20.0	1.2	4.0
2019-12-19 17:35:00	100.0	0.0	596.0	0.0	0.3	0.0	4.0	0.0	24.7	73.9	18.0	100.0	100.0	1.0	0.0	100.0	0.0	600.0	2.2	0.0	0.0	0.0	0.0	6.6	0.0	83.0	10.0	18.0	0.0	19.0	19.0	0.0	20.0	1.2	4.0
2019-12-19 17:40:00	100.0	0.0	601.0	0.0	0.3	0.0	4.0	0.0	24.4	73.9	18.0	100.0	100.0	1.0	0.0	100.0	0.0	600.0	2.2	0.0	0.0	0.0	0.0	6.6	0.0	83.0	10.0	18.0	0.0	19.0	19.0	0.0	20.0	1.2	4.0
2019-12-19 17:45:00	100.0	0.0	614.0	0.0	0.3	0.0	4.0	0.0	0.0	73.9	18.0	100.0	100.0	1.0	0.0	100.0	0.0	600.0	2.2	0.0	0.0	0.0	0.0	6.6	0.0	83.0	10.0	18.0	0.0	19.0	19.0	0.0	20.0	1.2	4.0
2019-12-19 17:50:00	100.0	0.0	616.0	0.0	0.3	0.0	4.0	0.0	0.0	74.0	18.1	100.0	100.0	1.0	0.0	100.0	0.0	600.0	2.2	0.0	0.0	0.0	0.0	6.6	0.0	83.0	10.0	18.0	0.0	19.0	19.0	0.0	20.0	1.2	4.0
2019-12-19 17:55:00	100.0	0.0	592.0	0.0	0.3	0.0	4.0	0.0	0.0	74.1	18.1	100.0	100.0	1.0	0.0	100.0	0.0	600.0	2.2	0.0	0.0	0.0	0.0	6.6	0.0	83.0	10.0	18.0	0.0	19.0	19.0	0.0	20.0	1.2	4.0
2019-12-19 18:00:00	100.0	0.0	596.0	0.0	0.3	0.0	4.0	0.0	0.0	74.1	18.2	100.0	100.0	1.0	0.0	100.0	0.0	600.0	2.2	0.0	0.0	0.0	0.0	6.6	0.0	83.0	10.0	18.0	0.0	19.0	19.0	0.0	20.0	1.2	4.0
2019-12-19 18:05:00	100.0	0.0	602.0	0.0	0.3	0.0	4.0	0.0	0.0	74.2	18.2	100.0	100.0	1.0	0.0	100.0	0.0	600.0	2.2	0.0	0.0	0.0	0.0	6.6	0.0	83.0	10.0	18.0	0.0	19.0	19.0	0.0	20.0	1.2	4.0
2019-12-19 18:10:00	100.0	0.0	578.0	0.0	0.3	0.0	4.0	0.0	0.0	74.4	18.1	100.0	100.0	1.0	0.0	100.0	0.0	600.0	2.2	0.0	0.0	0.0	0.0	6.6	0.0	83.0	10.0	18.0	0.0	19.0	19.0	0.0	20.0	1.2	4.0
2019-12-19 18:15:00	100.0	0.0	585.0	0.0	0.3	0.0	3.9	0.0	0.0	74.5	18.1	100.0	100.0	1.0	0.0	100.0	0.0	600.0	2.2	0.0	0.0	0.0	0.0	6.6	0.0	83.0	10.0	18.0	0.0	19.0	19.0	0.0	20.0	1.2	4.0
2019-12-19 18:20:00	100.0	0.0	581.0	0.0	0.3	0.0	3.9	0.0	0.0	74.6	18.1	100.0	100.0	1.0	0.0	100.0	0.0	600.0	2.2	0.0	0.0	0.0	0.0	6.6	0.0	83.0	10.0	18.0	0.0	19.0	19.0	0.0	20.0	1.2	4.0
2019-12-19 18:25:00	100.0	0.0	581.0	0.0	0.3	0.0	3.9	0.0	0.0	74.6	18.0	0.0	0.0	1.0	0.0	100.0	0.0	600.0	2.2	0.0	0.0	0.0	0.0	6.6	0.0	83.0	10.0	18.0	0.0	19.0	19.0	0.0	20.0	1.2	4.0
2019-12-19 18:30:00	0.0	0.0	565.0	0.0	0.3	0.0	3.9	0.0	0.0	74.6	17.9	0.0	0.0	1.0	0.0	0.0	0.0	400.0	2.2	0.0	0.0	0.0	0.0	6.6	0.0	0.0	10.0	18.0	0.0	19.0	19.0	0.0	20.0	1.2	4.0
2019-12-19 18:35:00	0.0	0.0	545.0	0.0	0.3	0.0	3.8	0.0	0.0	73.5	16.9	0.0	0.0	25.0	27.0	0.0	0.0	400.0	2.2	0.0	0.0	0.0	0.0	6.6	0.0	0.0	10.0	12.0	0.0	16.3	16.3	0.0	20.0	1.2	4.0
2019-12-19 18:40:00	0.0	0.0	529.0	0.0	0.3	0.0	3.5	0.0	0.0	74.4	16.2	0.0	0.0	24.0	23.0	0.0	0.0	400.0	2.2	0.0	0.0	0.0	0.0	6.6	0.0	0.0	10.0	12.0	0.0	13.3	13.3	0.0	20.0	1.2	4.0
2019-12-19 18:45:00	0.0	0.0	508.0	0.0	0.3	0.0	3.4	0.0	0.0	74.2	15.3	0.0	0.0	62.0	52.0	0.0	0.0	400.0	2.2	0.0	0.0	0.0	0.0	6.6	0.0	0.0	10.0	12.0	0.0	13.0	13.0	0.0	20.0	1.2	4.0
2019-12-19 18:50:00	0.0	0.0	500.0	0.0	0.3	0.0	3.2	0.0	0.0	74.8	14.7	0.0	0.0	54.0	59.0	0.0	0.0	400.0	2.2	0.0	0.0	0.0	0.0	6.6	0.0	0.0	10.0	12.0	0.0	13.0	13.0	0.0	20.0	1.2	4.0
2019-12-19 18:55:00	0.0	0.0	493.0	0.0	0.3	0.0	3.1	0.0	0.0	74.6	14.4	0.0	0.0	45.0	51.0	0.0	0.0	400.0	2.2	0.0	0.0	0.0	0.0	6.6	0.0	0.0	10.0	12.0	0.0	13.0	13.0	0.0	20.0	1.2	4.0
2019-12-19 19:00:00	0.0	0.0	511.0	0.0	0.3	0.0	3.1	0.0	0.0	74.3	14.1	0.0	0.0	45.0	51.0	0.0	0.0	400.0	2.2	0.0	0.0	0.0	0.0	6.6	0.0	0.0	10.0	12.0	0.0	13.0	13.0	0.0	20.0	1.2	4.0
2019-12-19 19:05:00	0.0	0.0	496.0	0.0	0.3	0.0	3.1	0.0	0.0	74.2	14.1	0.0	0.0	45.0	42.0	0.0	0.0001	400.0	2.2	0.0	0.0	0.0	0.0	6.6	0.0	0.0	10.0	12.0	0.0	13.0	13.0	0.0	20.0	1.2	4.0
2019-12-19 19:10:00	0.0	0.0	491.0	0.0	0.3	0.0	3.1	0.0	0.0	74.0	14.0	0.0	0.0	45.0	42.0	0.0	0.0002	400.0	2.2	0.0	0.0	0.0	0.0	6.6	0.0	0.0	10.0	12.0	0.0	13.0	13.0	0.0	20.0	1.2	4.0
2019-12-19 19:15:00	0.0	0.0	498.0	0.0	0.3	0.0	3.1	0.0	0.0	74.0	13.9	0.0	0.0	37.0	42.0	0.0	0.0003	400.0	2.2	0.0	0.0	0.0	0.0	6.6	0.0	0.0	10.0	12.0	0.0	13.0	13.0	0.0	20.0	1.2	4.0
2019-12-19 19:20:00	0.0	0.0	490.0	0.0	0.3	0.0	3.1	0.0	0.0	74.0	13.8	0.0	0.0	37.0	36.0	0.0	0.0003	400.0	2.2	0.0	0.0	0.0	0.0	6.6	0.0	0.0	10.0	12.0	0.0	13.0	13.0	0.0	20.0	1.2	4.0
2019-12-19 19:25:00	0.0	0.0	487.0	0.0	0.3	0.0	3.1	0.0	0.0	74.0	13.8	0.0	0.0	37.0	36.0	0.0	0.0003	400.0	2.2	0.0	0.0	0.0	0.0	6.6	0.0	0.0	10.0	12.0	0.0	13.0	13.0	0.0	20.0	1.2	4.0
2019-12-19 19:30:00	0.0	0.0	498.0	0.0	0.3	0.0	3.1	0.0	0.0	74.0	13.8	0.0	0.0	37.0	36.0	0.0	0.0003	400.0	2.2	0.0	0.0	0.0	0.0	6.6	0.0	0.0	10.0	12.0	0.0	13.0	13.0	0.0	20.0	1.2	4.0
2019-12-19 19:35:00	0.0	0.0	511.0	0.0	0.3	0.0	3.1	0.0	0.0	74.0	13.8	0.0	0.0	37.0	36.0	0.0	0.0003	400.0	2.2	0.0	0.0	0.0	0.0	6.6	0.0	0.0	10.0	12.0	0.0	13.0	13.0	0.0	20.0	1.2	4.0
2019-12-19 19:40:00	0.0	0.0	500.0	0.0	0.3	0.0	3.0	0.0	0.0	74.6	13.8	0.0	0.0	27.0	25.0	0.0	0.0003	400.0	2.2	0.0	0.0	0.0	0.0	6.6	0.0	0.0	10.0	12.0	0.0	13.0	13.0	0.0	20.0	1.2	4.0
2019-12-19 19:45:00	0.0	0.0	487.0	0.0	0.3	0.0	3.0	0.0	0.0	74.9	13.7	0.0	0.0	27.0	27.0	0.0	0.0003	400.0	2.2	0.0	0.0	0.0	0.0	6.6	0.0	0.0	10.0	12.0	0.0	13.0	13.0	0.0	20.0	1.2	4.0
2019-12-19 19:50:00	0.0	0.0	498.0	0.0	0.3	0.0	3.0	0.0	0.0	75.0	13.7	0.0	0.0	27.0	27.0	0.0	0.0003	400.0	2.2	0.0	0.0	0.0	0.0	6.6	0.0	0.0	10.0	12.0	0.0	13.0	13.0	0.0	20.0	1.2	4.0
2019-12-19 19:55:00	0.0	0.0	502.0	0.0	0.3	0.0	3.0	0.0	0.0	74.9	13.6	0.0	0.0	27.0	27.0	0.0	0.0003	400.0	2.2	0.0	0.0	0.0	0.0	6.6	0.0	0.0	10.0	12.0	0.0	13.0	13.0	0.0	20.0	1.2	4.0
2019-12-19 20:00:00	0.0	0.0	493.0	0.0	0.3	0.0	3.0	0.0	0.0	74.8	13.6	0.0	0.0	27.0	27.0	0.0	0.0003	400.0	2.2	0.0	0.0	0.0	0.0	6.6	0.0	0.0	10.0	12.0	0.0	13.0	13.0	0.0	20.0	1.2	4.0
2019-12-19 20:05:00	0.0	0.0	490.0	0.0	0.3	0.0	3.0	0.0	0.0	74.7	13.6	0.0	0.0	27.0	27.0	0.0	0.0002	400.0	2.2	0.0	0.0	0.0	0.0	6.6	0.0	0.0	10.0	12.0	0.0	13.0	13.0	0.0	20.0	1.2	4.0
2019-12-19 20:10:00	0.0	0.0	507.0	0.0	0.3	0.0	3.0	0.0	0.0	74.8	13.6	0.0	0.0	27.0	27.0	0.0	0.0002	400.0	2.2	0.0	0.0	0.0	0.0	6.6	0.0	0.0	10.0	12.0	0.0	13.0	13.0	0.0	20.0	1.2	4.0
2019-12-19 20:15:00	0.0	0.0	507.0	0.0	0.3	0.0	2.9	0.0	0.0	75.0	13.5	0.0	0.0	27.0	27.0	0.0	0.0002	400.0	2.2	0.0	0.0	0.0	0.0	6.6	0.0	0.0	10.0	12.0	0.0	13.0	13.0	0.0	20.0	1.2	4.0
2019-12-19 20:20:00	0.0	0.0	504.0	0.0	0.3	0.0	2.9	0.0	0.0	75.1	13.5	0.0	0.0	27.0	27.0	0.0	0.0002	400.0	2.2	0.0	0.0	0.0	0.0	6.6	0.0	0.0	10.0	12.0	0.0	13.0	13.0	0.0	20.0	1.2	4.0
2019-12-19 20:25:00	0.0	0.0	493.0	0.0	0.3	0.0	2.9	0.0	0.0	74.9	13.4	0.0	0.0	27.0	27.0	0.0	0.0002	400.0	2.2	0.0	0.0	0.0	0.0	6.6	0.0	0.0	10.0	12.0	0.0	13.0	13.0	0.0	20.0	1.2	4.0
2019-12-19 20:30:00	0.0	0.0	498.0	0.0	0.3	0.0	2.9	0.0	0.0	74.7	13.5	0.0	0.0	27.0	27.0	0.0	0.0002	400.0	2.2	0.0	0.0	0.0	0.0	6.6	0.0	0.0	10.0	12.0	0.0	13.0	13.0	0.0	20.0	1.2	4.0
2019-12-19 20:35:00	0.0	0.0	498.0	0.0	0.3	0.0	3.0	0.0	0.0	74.3	13.5	0.0	0.0	24.0	25.0	0.0	0.0002	400.0	2.2	0.0	0.0	0.0	0.0	6.6	0.0	0.0	10.0	12.0	0.0	13.0	13.0	0.0	20.0	1.2	4.0
2019-12-19 20:40:00	0.0	0.0	505.0	0.0	0.3	0.0	3.1	0.0	0.0	73.9	13.5	0.0	0.0	24.0	25.0	0.0	0.0002	400.0	2.2	0.0	0.0	0.0	0.0	6.6	0.0	0.0	10.0	12.0	0.0	13.0	13.0	0.0	20.0	1.2	4.0
2019-12-19 20:45:00	0.0	0.0	493.0	0.0	0.3	0.0	3.1	0.0	0.0	73.7	13.6	0.0	0.0	24.0	25.0	0.0	0.0002	400.0	2.2	0.0	0.0	0.0	0.0	6.6	0.0	0.0	10.0	12.0	0.0	13.0	13.0	0.0	20.0	1.2	4.0
2019-12-19 20:50:00	0.0	0.0	482.0	0.0	0.3	0.0	3.1	0.0	0.0	73.3	13.5	0.0	0.0	24.0	25.0	0.0	0.0002	400.0	2.2	0.0	0.0	0.0	0.0	6.6	0.0	0.0	10.0	12.0	0.0	13.0	13.0	0.0	20.0	1.2	4.0
2019-12-19 20:55:00	0.0	0.0	512.0	0.0	0.3	0.0	3.1	0.0	0.0	73.1	13.5	0.0	0.0	24.0	25.0	0.0	0.0002	400.0	2.2	0.0	0.0	0.0	0.0	6.6	0.0	0.0	10.0	12.0	0.0	13.0	13.0	0.0	20.0	1.2	4.0
2019-12-19 21:00:00	0.0	0.0	508.0	0.0	0.3	0.0	3.1	0.0	0.0	73.3	13.5	0.0	0.0	24.0	25.0	0.0	0.0002	400.0	2.2	0.0	0.0	0.0	0.0	6.6	0.0	0.0	10.0	12.0	0.0	13.0	13.0	0.0	20.0	1.2	4.0
2019-12-19 21:05:00	0.0	0.0	490.0	0.0	0.3	0.0	3.0	0.0	0.0	73.8	13.4	0.0	0.0	24.0	25.0	0.0	0.0001	400.0	2.2	0.0	0.0	0.0	0.0	6.6	0.0	0.0	10.0	12.0	0.0	13.0	13.0	0.0	20.0	1.2	4.0
2019-12-19 21:10:00	0.0	0.0	483.0	0.0	0.3	0.0	3.0	0.0	0.0	74.1	13.4	0.0	0.0	24.0	25.0	0.0	0.0001	400.0	2.2	0.0	0.0	0.0	0.0	6.6	0.0	0.0	10.0	12.0	0.0	13.0	13.0	0.0	20.0	1.2	4.0
2019-12-19 21:15:00	0.0	0.0	487.0	0.0	0.3	0.0	3.0	0.0	0.0	74.4	13.4	0.0	0.0	23.0	25.0	0.0	0.0001	400.0	2.2	0.0	0.0	0.0	0.0	6.6	0.0	0.0	10.0	12.0	0.0	13.0	13.0	0.0	20.0	1.2	4.0
2019-12-19 21:20:00	0.0	0.0	482.0	0.0	0.3	0.0	2.9	0.0	0.0	74.6	13.3	0.0	0.0	23.0	25.0	0.0	0.0001	400.0	2.2	0.0	0.0	0.0	0.0	6.6	0.0	0.0	10.0	12.0	0.0	13.0	13.0	0.0	20.0	1.2	4.0
2019-12-19 21:25:00	0.0	0.0	508.0	0.0	0.3	0.0	2.9	0.0	0.0	75.0	13.2	0.0	0.0	15.0	16.0	0.0	0.0001	400.0	2.2	0.0	0.0	0.0	0.0	6.6	0.0	0.0	10.0	12.0	0.0	13.0	13.0	0.0	20.0	1.2	4.0
2019-12-19 21:30:00	0.0	0.0	492.0	0.0	0.3	0.0	2.8	0.0	0.0	75.6	13.3	0.0	0.0	9.0	11.0	0.0	0.0001	400.0	2.2	0.0	0.0	0.0	0.0	6.6	0.0	0.0	10.0	12.0	0.0	13.0	13.0	0.0	20.0	1.2	4.0
2019-12-19 21:35:00	0.0	0.0	502.0	0.0	0.3	0.0	2.7	0.0	0.0	76.4	13.2	0.0	0.0	8.0	9.0	0.0	0.0001	400.0	2.2	0.0	0.0	0.0	0.0	6.6	0.0	0.0	10.0	12.0	0.0	13.0	13.0	0.0	20.0	1.2	4.0
2019-12-19 21:40:00	0.0	0.0	499.0	0.0	0.3	0.0	2.6	0.0	0.0	77.0	13.2	0.0	0.0	8.0	9.0	0.0	0.0001	400.0	2.2	0.0	0.0	0.0	0.0	6.6	0.0	0.0	10.0	12.0	0.0	13.0	13.0	0.0	20.0	1.2	4.0
2019-12-19 21:45:00	0.0	0.0	501.0	0.0	0.3	0.0	2.5	0.0	0.0	77.6	13.1	0.0	0.0	4.0	7.0	0.0	0.0001	400.0	2.2	0.0	0.0	0.0	0.0	6.6	0.0	0.0	10.0	12.0	0.0	13.0	13.0	0.0	20.0	1.2	4.0
2019-12-19 21:50:00	0.0	0.0	495.0	0.0	0.3	0.0	2.5	0.0	0.0	78.0	13.2	0.0	0.0	4.0	7.0	0.0	0.0001	400.0	2.2	0.0	0.0	0.0	0.0	6.6	0.0	0.0	10.0	12.0	0.0	13.0	13.0	0.0	20.0	1.2	4.0
2019-12-19 21:55:00	0.0	0.0	501.0	0.0	0.3	0.0	2.5	0.0	0.0	78.3	13.3	0.0	0.0	5.0	4.0	0.0	0.0001	400.0	2.2	0.0	0.0	0.0	0.0	6.6	0.0	0.0	10.0	12.0	0.0	13.0	13.0	0.0	20.0	1.2	4.0
2019-12-19 22:00:00	0.0	0.0	514.0	0.0	0.3	0.0	2.5	0.0	0.0	78.9	13.4	0.0	0.0	5.0	4.0	0.0	0.0001	400.0	2.2	0.0	0.0	0.0	0.0	6.6	0.0	0.0	10.0	12.0	0.0	13.0	13.0	0.0	20.0	1.2	4.0
2019-12-19 22:05:00	0.0	0.0	515.0	0.0	0.3	0.0	2.4	0.0	0.0	79.3	13.4	0.0	0.0	9.0	6.0	0.0	0.0001	400.0	2.2	0.0	0.0	0.0	0.0	6.6	0.0	0.0	10.0	12.0	0.0	13.0	13.0	0.0	20.0	1.2	4.0
2019-12-19 22:10:00	0.0	0.0	519.0	0.0	0.3	0.0	2.3	0.0	0.0	79.7	13.3	0.0	0.0	9.0	6.0	0.0	0.0001	400.0	2.2	0.0	0.0	0.0	0.0	6.6	0.0	0.0	10.0	12.0	0.0	13.0	13.0	0.0	20.0	1.2	4.0
2019-12-19 22:15:00	0.0	0.0	499.0	0.0	0.3	0.0	2.3	0.0	0.0	80.0	13.2	0.0	0.0	12.0	6.0	0.0	0.0001	400.0	2.2	0.0	0.0	0.0	0.0	6.6	0.0	0.0	10.0	12.0	0.0	13.0	13.0	0.0	20.0	1.2	4.0
2019-12-19 22:20:00	0.0	0.0	504.0	0.0	0.3	0.0	2.2	0.0	0.0	80.4	13.2	0.0	0.0	12.0	6.0	0.0	0.0001	400.0	2.2	0.0	0.0	0.0	0.0	6.6	0.0	0.0	10.0	12.0	0.0	13.0	13.0	0.0	20.0	1.2	4.0
2019-12-19 22:25:00	0.0	0.0	488.0	0.0	0.3	0.0	2.2	0.0	0.0	80.8	13.1	0.0	0.0	14.0	0.0	0.0	0.0001	400.0	2.2	0.0	0.0	0.0	0.0	6.6	0.0	0.0	10.0	12.0	0.0	13.0	13.0	0.0	20.0	1.2	4.0
2019-12-19 22:30:00	0.0	0.0	498.0	0.0	0.3	0.0	2.1	0.0	0.0	81.3	13.1	0.0	0.0	14.0	2.0	0.0	0.0001	400.0	2.2	0.0	0.0	0.0	0.0	6.6	0.0	0.0	10.0	12.0	0.0	13.0	13.0	0.0	20.0	1.2	4.0
2019-12-19 22:35:00	0.0	0.0	515.0	0.0	0.3	0.0	2.1	0.0	0.0	81.8	13.1	0.0	0.0	14.0	2.0	0.0	0.0001	400.0	2.2	0.0	0.0	0.0	0.0	6.6	0.0	0.0	10.0	12.0	0.0	13.0	13.0	0.0	20.0	1.2	4.0
2019-12-19 22:40:00	0.0	0.0	490.0	0.0	0.3	0.0	2.0	0.0	0.0	82.3	13.0	0.0	0.0	8.0	2.0	0.0	0.0001	400.0	2.2	0.0	0.0	0.0	0.0	6.6	0.0	0.0	10.0	12.0	0.0	13.0	13.0	0.0	20.0	1.2	4.0
2019-12-19 22:45:00	0.0	0.0	511.0	0.0	0.3	0.0	1.9	0.0	0.0	82.9	13.0	0.0	0.0	9.0	2.0	0.0	0.0001	400.0	2.2	0.0	0.0	0.0	0.0	6.6	0.0	0.0	10.0	12.0	0.0	13.0	13.0	0.0	20.0	1.2	4.0
2019-12-19 22:50:00	0.0	0.0	529.0	0.0	0.3	0.0	1.9	0.0	0.0	83.5	13.0	0.0	0.0	9.0	2.0	0.0	0.0001	400.0	2.2	0.0	0.0	0.0	0.0	6.6	0.0	0.0	10.0	12.0	0.0	13.0	13.0	0.0	20.0	1.2	4.0
2019-12-19 22:55:00	0.0	0.0	509.0	0.0	0.3	0.0	1.8	0.0	0.0	84.0	13.0	0.0	0.0	9.0	2.0	0.0	0.0001	400.0	2.2	0.0	0.0	0.0	0.0	6.6	0.0	0.0	10.0	12.0	0.0	13.0	13.0	0.0	20.0	1.2	4.0
2019-12-19 23:00:00	0.0	0.0	499.0	0.0	0.3	0.0	1.7	0.0	0.0	84.4	12.9	0.0	0.0	9.0	2.0	0.0	0.0001	400.0	2.2	0.0	0.0	0.0	0.0	6.6	0.0	0.0	10.0	12.0	0.0	13.0	13.0	0.0	20.0	1.2	4.0
2019-12-19 23:05:00	0.0	0.0	507.0	0.0	0.3	0.0	1.7	0.0	0.0	84.8	12.9	0.0	0.0	9.0	2.0	0.0	0.0001	400.0	2.2	0.0	0.0	0.0	0.0	6.6	0.0	0.0	10.0	12.0	0.0	13.0	13.0	0.0	20.0	1.2	4.0
2019-12-19 23:10:00	0.0	0.0	501.0	0.0	0.3	0.0	1.7	0.0	0.0	85.1	12.9	0.0	0.0	9.0	2.0	0.0	0.0001	400.0	2.2	0.0	0.0	0.0	0.0	6.6	0.0	0.0	10.0	12.0	0.0	13.0	13.0	0.0	20.0	1.2	4.0
2019-12-19 23:15:00	0.0	0.0	514.0	0.0	0.3	0.0	1.6	0.0	0.0	85.3	12.9	0.0	0.0	9.0	2.0	0.0	0.0001	400.0	2.2	0.0	0.0	0.0	0.0	6.6	0.0	0.0	10.0	12.0	0.0	13.0	13.0	0.0	20.0	1.2	4.0
2019-12-19 23:20:00	0.0	0.0	514.0	0.0	0.3	0.0	1.6	0.0	0.0	85.6	12.9	0.0	0.0	9.0	2.0	0.0	0.0001	400.0	2.2	0.0	0.0	0.0	0.0	6.6	0.0	0.0	10.0	12.0	0.0	13.0	13.0	0.0	20.0	1.2	4.0
2019-12-19 23:25:00	0.0	0.0	514.0	0.0	0.3	0.0	1.6	0.0	0.0	85.8	12.9	0.0	0.0	9.0	2.0	0.0	0.0001	400.0	2.2	0.0	0.0	0.0	0.0	6.6	0.0	0.0	10.0	12.0	0.0	13.0	13.0	0.0	20.0	1.2	4.0
2019-12-19 23:30:00	0.0	0.0	529.0	0.0	0.3	0.0	1.6	0.0	0.0	86.0	12.8	0.0	0.0	9.0	2.0	0.0	0.0001	400.0	2.2	0.0	0.0	0.0	0.0	6.6	0.0	0.0	10.0	12.0	0.0	13.0	13.0	0.0	20.0	1.2	4.0
2019-12-19 23:35:00	0.0	0.0	530.0	0.0	0.3	0.0	1.5	0.0	0.0	86.2	12.8	0.0	0.0	9.0	2.0	0.0	0.0001	400.0	2.2	0.0	0.0	0.0	0.0	6.6	0.0	0.0	10.0	12.0	0.0	13.0	13.0	0.0	20.0	1.2	4.0
2019-12-19 23:40:00	0.0	0.0	512.0	0.0	0.3	0.0	1.5	0.0	0.0	86.3	12.9	0.0	0.0	9.0	2.0	0.0	0.0001	400.0	2.2	0.0	0.0	0.0	0.0	6.6	0.0	0.0	10.0	12.0	0.0	13.0	13.0	0.0	20.0	1.2	4.0
2019-12-19 23:45:00	0.0	0.0	507.0	0.0	0.3	0.0	1.5	0.0	0.0	86.5	12.9	0.0	0.0	9.0	2.0	0.0	0.0001	400.0	2.2	0.0	0.0	0.0	0.0	6.6	0.0	0.0	10.0	12.0	0.0	13.0	13.0	0.0	20.0	1.2	4.0
2019-12-19 23:50:00	0.0	0.0	496.0	0.0	0.3	0.0	1.5	0.0	0.0	86.6	12.8	0.0	0.0	9.0	2.0	0.0	0.0022	400.0	2.2	0.0	0.0	0.0	0.0	6.6	0.0	0.0	10.0	12.0	0.0	13.0	13.0	0.0	20.0	1.2	4.0
2019-12-19 23:55:00	0.0	0.0	509.0	0.0	0.3	0.0	1.5	0.0	0.0	86.7	12.9	0.0	0.0	8.0	2.0	0.0	0.0043	400.0	2.2	0.0	0.0	0.0	0.0	6.6	0.0	0.0	10.0	12.0	0.0	13.0	13.0	0.0	20.0	1.2	4.0
2019-12-20 00:00:00	0.0	25.0	508.0	0.0	0.3	0.0	1.5	0.0	0.0	86.7	12.8	0.0	0.0	8.0	2.0	0.0	0.0063	400.0	2.2	0.0	0.0	0.0	0.0	6.6	25.0	0.0	10.0	12.0	0.0	13.0	13.0	0.0	20.0	1.2	5.0
2019-12-20 00:05:00	0.0	75.0	589.0	0.0	0.3	0.0	1.5	0.0	0.0	87.0	13.0	0.0	0.0	8.0	2.0	0.0	0.0059	400.0	2.2	0.0	0.0	0.0	0.0	6.6	25.0	0.0	10.0	12.0	0.0	13.0	13.0	0.0	20.0	1.2	5.0
2019-12-20 00:10:00	0.0	95.0	616.0	0.0	0.3	0.0	1.5	0.0	0.0	87.0	13.1	0.0	0.0	8.0	2.0	0.0	0.0055	400.0	2.2	0.0	0.0	0.0	0.0	6.6	25.0	0.0	10.0	12.0	0.0	13.0	13.0	0.0	20.0	1.2	5.0
2019-12-20 00:15:00	100.0	95.0	635.0	0.0	0.3	0.0	1.5	0.0	0.0	86.8	13.1	130.0	130.0	7.0	2.0	100.0	0.0051	600.0	2.2	500.0	0.0	500.0	0.0	6.6	95.0	0.0	10.0	12.1	0.0	13.1	13.1	0.0	20.0	1.2	5.0
2019-12-20 00:20:00	100.0	95.0	617.0	0.0	0.3	0.0	1.5	0.0	0.0	86.7	13.3	160.0	160.0	7.0	2.0	100.0	0.0035	600.0	2.2	1000.0	0.0	1000.0	0.0	6.6	95.0	0.0	10.0	12.2	0.0	13.2	13.2	0.0	20.0	1.2	5.0
2019-12-20 00:25:00	100.0	95.0	630.0	0.0	0.3	0.0	1.6	0.0	0.0	86.7	13.6	100.0	100.0	7.0	2.0	100.0	0.0019	600.0	2.2	0.0	0.0	0.0	0.0	6.6	95.0	0.0	10.0	12.4	0.0	13.4	13.4	0.0	20.0	1.2	5.0
2019-12-20 00:30:00	100.0	95.0	614.0	0.0	0.3	0.0	1.7	0.0	0.0	85.7	14.0	100.0	100.0	14.0	9.0	100.0	0.0003	600.0	2.2	0.0	0.0	0.0	0.0	6.6	95.0	0.0	10.0	12.4	0.0	13.4	13.4	0.0	20.0	1.2	5.0
2019-12-20 00:35:00	100.0	95.0	595.0	0.0	0.3	0.0	1.9	0.0	0.0	84.5	14.4	100.0	100.0	19.0	15.0	100.0	0.0007	600.0	2.2	0.0	0.0	0.0	0.0	6.6	95.0	0.0	10.0	12.5	0.0	13.5	13.5	0.0	20.0	1.2	5.0
2019-12-20 00:40:00	100.0	95.0	602.0	0.0	0.3	0.0	2.0	0.0	0.0	83.7	14.7	100.0	100.0	24.0	20.0	100.0	0.0011	600.0	2.2	0.0	0.0	0.0	0.0	6.6	95.0	0.0	10.0	12.6	0.0	13.6	13.6	0.0	20.0	1.2	5.0
2019-12-20 00:45:00	100.0	95.0	631.0	0.0	0.3	0.0	2.1	0.0	0.0	83.2	14.9	100.0	100.0	24.0	20.0	100.0	0.0014	600.0	2.2	0.0	0.0	0.0	0.0	6.6	95.0	0.0	10.0	12.6	0.0	13.6	13.6	0.0	20.0	1.2	5.0
2019-12-20 00:50:00	100.0	95.0	609.0	0.0	0.3	0.0	2.2	0.0	0.0	82.6	15.1	100.0	100.0	24.0	20.0	100.0	0.0017	600.0	2.2	0.0	0.0	0.0	0.0	6.6	95.0	0.0	10.0	12.8	0.0	13.8	13.8	0.0	20.0	1.2	5.0
2019-12-20 00:55:00	100.0	95.0	625.0	0.0	0.3	0.0	2.3	0.0	0.0	81.9	15.2	100.0	100.0	24.0	24.0	100.0	0.0019	600.0	2.2	0.0	0.0	0.0	0.0	6.6	95.0	0.0	10.0	12.9	0.0	13.9	13.9	0.0	20.0	1.2	5.0
2019-12-20 01:00:00	100.0	95.0	632.0	0.0	0.3	0.0	2.4	0.0	0.0	81.4	15.4	100.0	100.0	24.0	25.0	100.0	0.0022	600.0	2.2	0.0	0.0	0.0	0.0	6.6	95.0	0.0	10.0	12.9	0.0	14.1	14.1	0.0	20.0	1.2	5.0
2019-12-20 01:05:00	100.0	95.0	642.0	0.0	0.3	0.0	2.5	0.0	0.0	81.2	15.5	100.0	100.0	29.0	25.0	100.0	0.002	600.0	2.2	0.0	0.0	0.0	0.0	6.6	95.0	0.0	10.0	13.1	0.0	14.1	14.1	0.0	20.0	1.2	5.0
2019-12-20 01:10:00	100.0	95.0	640.0	0.0	0.3	0.0	2.4	0.0	0.0	81.6	15.6	100.0	100.0	29.0	25.0	100.0	0.0019	600.0	2.2	0.0	0.0	0.0	0.0	6.6	95.0	0.0	10.0	13.2	0.0	14.2	14.2	0.0	20.0	1.2	5.0
2019-12-20 01:15:00	100.0	95.0	625.0	0.0	0.3	0.0	2.4	0.0	0.0	81.8	15.7	100.0	100.0	29.0	25.0	100.0	0.0017	600.0	2.2	0.0	0.0	0.0	0.0	6.6	95.0	0.0	10.0	13.3	0.0	14.3	14.3	0.0	20.0	1.2	5.0
2019-12-20 01:20:00	100.0	95.0	624.0	0.0	0.3	0.0	2.4	0.0	0.0	82.0	15.8	100.0	100.0	29.0	25.0	100.0	0.0016	600.0	2.2	0.0	0.0	0.0	0.0	6.6	95.0	0.0	10.0	13.3	0.0	14.3	14.3	0.0	20.0	1.2	5.0
2019-12-20 01:25:00	100.0	95.0	621.0	0.0	0.3	0.0	2.4	0.0	0.0	82.2	16.0	100.0	100.0	29.0	25.0	100.0	0.0015	600.0	2.2	0.0	0.0	0.0	0.0	6.6	95.0	0.0	10.0	13.5	0.0	14.5	14.5	0.0	20.0	1.2	5.0
2019-12-20 01:30:00	100.0	95.0	632.0	0.0	0.3	0.0	2.4	0.0	0.0	82.4	16.0	100.0	100.0	29.0	25.0	100.0	0.0014	600.0	2.2	0.0	0.0	0.0	0.0	6.6	95.0	0.0	10.0	13.6	0.0	14.6	14.6	0.0	20.0	1.2	5.0
2019-12-20 01:35:00	100.0	95.0	608.0	0.0	0.3	0.0	2.4	0.0	0.0	82.6	16.0	100.0	100.0	29.0	25.0	100.0	0.0013	600.0	2.2	0.0	0.0	0.0	0.0	6.6	95.0	0.0	10.0	13.8	0.0	14.8	14.8	0.0	20.0	1.2	5.0
2019-12-20 01:40:00	100.0	95.0	610.0	0.0	0.3	0.0	2.4	0.0	0.0	82.7	16.1	100.0	100.0	29.0	25.0	100.0	0.0013	600.0	2.2	0.0	0.0	0.0	0.0	6.6	95.0	0.0	10.0	13.8	0.0	14.9	14.9	0.0	20.0	1.2	5.0
2019-12-20 01:45:00	100.0	95.0	619.0	0.0	0.3	0.0	2.4	0.0	0.0	82.6	16.1	100.0	100.0	29.0	25.0	100.0	0.0012	600.0	2.2	0.0	0.0	0.0	0.0	6.6	95.0	0.0	10.0	13.9	0.0	14.9	14.9	0.0	20.0	1.2	5.0
2019-12-20 01:50:00	100.0	95.0	598.0	0.0	0.3	0.0	2.4	0.0	0.0	82.3	16.2	100.0	100.0	29.0	25.0	100.0	0.0031	600.0	2.2	0.0	0.0	0.0	0.0	6.6	95.0	0.0	10.0	14.0	0.0	14.9	14.9	0.0	20.0	1.2	5.0
2019-12-20 01:55:00	100.0	95.0	689.0	0.0	0.3	0.0	2.5	0.0	0.0	81.9	16.3	100.0	100.0	29.0	25.0	100.0	0.0051	600.0	2.2	0.0	0.0	0.0	0.0	6.6	95.0	0.0	10.0	14.0	0.0	15.0	15.0	0.0	20.0	1.2	5.0
2019-12-20 02:00:00	100.0	95.0	788.0	0.0	0.3	0.0	2.5	0.0	0.0	81.9	16.3	100.0	100.0	29.0	25.0	100.0	0.007	600.0	2.2	0.0	0.0	0.0	0.0	6.6	95.0	0.0	10.0	14.2	0.0	15.2	15.2	0.0	20.0	1.2	5.0
2019-12-20 02:05:00	100.0	95.0	701.0	0.0	0.3	0.0	2.5	0.0	0.0	81.8	16.4	100.0	100.0	29.0	25.0	100.0	0.0047	600.0	2.2	0.0	0.0	0.0	0.0	6.6	95.0	0.0	10.0	14.3	0.0	15.3	15.3	0.0	20.0	1.2	5.0
2019-12-20 02:10:00	100.0	95.0	678.0	0.0	0.3	0.0	2.6	0.0	0.0	81.6	16.5	100.0	100.0	29.0	25.0	100.0	0.0024	600.0	2.2	0.0	0.0	0.0	0.0	6.6	95.0	0.0	10.0	14.3	0.0	15.5	15.5	0.0	20.0	1.2	5.0
2019-12-20 02:15:00	100.0	95.0	637.0	0.0	0.3	0.0	2.6	0.0	0.0	81.5	16.4	100.0	100.0	29.0	25.0	100.0	0.0	600.0	2.2	0.0	0.0	0.0	0.0	6.6	95.0	0.0	10.0	14.5	0.0	15.5	15.5	0.0	20.0	1.2	5.0
2019-12-20 02:20:00	100.0	95.0	632.0	0.0	0.3	0.0	2.6	0.0	0.0	81.4	16.5	100.0	100.0	29.0	25.0	100.0	0.0	600.0	2.2	0.0	0.0	0.0	0.0	6.6	95.0	0.0	10.0	14.6	0.0	15.6	15.6	0.0	20.0	1.2	5.0
2019-12-20 02:25:00	100.0	95.0	608.0	0.0	0.3	0.0	2.6	0.0	0.0	81.3	16.6	100.0	100.0	29.0	25.0	100.0	0.0	600.0	2.2	0.0	0.0	0.0	0.0	6.6	95.0	0.0	10.0	14.7	0.0	15.7	15.7	0.0	20.0	1.2	5.0
2019-12-20 02:30:00	100.0	95.0	619.0	0.0	0.3	0.0	2.6	0.0	0.0	81.3	16.6	100.0	100.0	29.0	25.0	100.0	0.0	600.0	2.2	0.0	0.0	0.0	0.0	6.6	95.0	0.0	10.0	14.7	0.0	15.7	15.7	0.0	20.0	1.2	5.0
2019-12-20 02:35:00	100.0	95.0	607.0	0.0	0.3	0.0	2.7	0.0	0.0	81.1	16.6	100.0	100.0	29.0	25.0	100.0	0.0001	600.0	2.2	0.0	0.0	0.0	0.0	6.6	95.0	0.0	10.0	14.9	0.0	15.9	15.9	0.0	20.0	1.2	5.0
2019-12-20 02:40:00	100.0	95.0	649.0	0.0	0.3	0.0	2.7	0.0	0.0	81.1	16.7	100.0	100.0	29.0	25.0	100.0	0.0001	600.0	2.2	0.0	0.0	0.0	0.0	6.6	95.0	0.0	10.0	15.0	0.0	16.0	16.0	0.0	20.0	1.2	5.0
2019-12-20 02:45:00	100.0	95.0	616.0	0.0	0.3	0.0	2.7	0.0	0.0	81.1	16.8	100.0	100.0	29.0	24.0	100.0	0.0002	600.0	2.2	0.0	0.0	0.0	0.0	6.6	95.0	0.0	10.0	15.2	0.0	16.2	16.2	0.0	20.0	1.2	5.0
2019-12-20 02:50:00	100.0	95.0	604.0	0.0	0.3	0.0	2.7	0.0	0.0	81.1	16.7	100.0	100.0	29.0	24.0	100.0	0.0005	600.0	2.2	0.0	0.0	0.0	0.0	6.6	95.0	0.0	10.0	15.2	0.0	16.2	16.2	0.0	20.0	1.2	5.0
2019-12-20 02:55:00	100.0	95.0	604.0	0.0	0.3	0.0	2.7	0.0	0.0	80.9	16.8	100.0	100.0	23.0	19.0	100.0	0.0009	600.0	2.2	0.0	0.0	0.0	0.0	6.6	95.0	0.0	10.0	15.3	0.0	16.3	16.3	0.0	20.0	1.2	5.0
2019-12-20 03:00:00	100.0	95.0	606.0	0.0	0.3	0.0	2.8	0.0	0.0	80.3	16.7	100.0	100.0	23.0	19.0	100.0	0.0013	600.0	2.2	0.0	0.0	0.0	0.0	6.6	95.0	0.0	10.0	15.4	0.0	16.4	16.4	0.0	20.0	1.2	5.0
2019-12-20 03:05:00	100.0	95.0	678.0	0.0	0.3	0.0	2.9	0.0	0.0	80.0	16.9	100.0	100.0	18.0	14.0	100.0	0.0018	600.0	2.2	0.0	0.0	0.0	0.0	6.6	95.0	0.0	10.0	15.4	0.0	16.4	16.4	0.0	20.0	1.2	5.0
2019-12-20 03:10:00	100.0	95.0	694.0	0.0	0.3	0.0	2.8	0.0	0.0	80.3	16.9	100.0	100.0	18.0	14.0	100.0	0.0022	600.0	2.2	0.0	0.0	0.0	0.0	6.6	95.0	0.0	10.0	15.6	0.0	16.6	16.6	0.0	20.0	1.2	5.0
2019-12-20 03:15:00	100.0	95.0	663.0	0.0	0.3	0.0	2.8	0.0	0.0	80.6	16.9	100.0	100.0	14.0	10.0	100.0	0.0027	600.0	2.2	0.0	0.0	0.0	0.0	6.6	95.0	0.0	10.0	15.6	0.0	16.6	16.6	0.0	20.0	1.2	5.0
2019-12-20 03:20:00	100.0	95.0	626.0	0.0	0.3	0.0	2.8	0.0	0.0	80.4	17.0	100.0	100.0	6.0	2.0	100.0	0.0018	600.0	2.2	0.0	0.0	0.0	0.0	6.6	95.0	0.0	10.0	15.6	0.0	16.9	16.9	0.0	20.0	1.2	5.0
2019-12-20 03:25:00	100.0	95.0	596.0	0.0	0.3	0.0	2.8	0.0	0.0	80.4	16.9	100.0	100.0	6.0	1.0	100.0	0.0009	600.0	2.2	0.0	0.0	0.0	0.0	6.6	95.0	0.0	10.0	15.9	0.0	16.9	16.9	0.0	20.0	1.2	5.0
2019-12-20 03:30:00	100.0	95.0	601.0	0.0	0.3	0.0	2.8	0.0	0.0	80.6	16.9	100.0	100.0	6.0	1.0	100.0	0.0	600.0	2.2	0.0	0.0	0.0	0.0	6.6	95.0	0.0	10.0	16.0	0.0	17.0	17.0	0.0	20.0	1.2	5.0
2019-12-20 03:35:00	100.0	95.0	598.0	0.0	0.3	0.0	2.8	0.0	0.0	80.7	17.0	100.0	100.0	6.0	1.0	100.0	0.0004	600.0	2.2	0.0	0.0	0.0	0.0	6.6	95.0	0.0	10.0	16.1	0.0	17.1	17.1	0.0	20.0	1.2	5.0
2019-12-20 03:40:00	100.0	95.0	580.0	0.0	0.3	0.0	2.8	0.0	0.0	80.9	17.1	100.0	100.0	6.0	1.0	100.0	0.0007	600.0	2.2	0.0	0.0	0.0	0.0	6.6	95.0	0.0	10.0	16.1	0.0	17.1	17.1	0.0	20.0	1.2	5.0
2019-12-20 03:45:00	100.0	95.0	622.0	0.0	0.3	0.0	2.8	0.0	0.0	80.9	17.0	100.0	100.0	6.0	1.0	100.0	0.0011	600.0	2.2	0.0	0.0	0.0	0.0	6.6	95.0	0.0	10.0	16.3	0.0	17.3	17.3	0.0	20.0	1.2	5.0
2019-12-20 03:50:00	100.0	95.0	720.0	0.0	0.3	0.0	2.7	0.0	0.0	81.2	17.0	100.0	100.0	6.0	1.0	100.0	0.0028	600.0	2.2	0.0	0.0	0.0	0.0	6.6	95.0	0.0	10.0	16.4	0.0	17.4	17.4	0.0	20.0	1.2	5.0
2019-12-20 03:55:00	100.0	95.0	913.0	0.0	0.3	0.0	2.7	0.0	0.0	81.6	17.1	100.0	100.0	6.0	1.0	100.0	0.0044	600.0	2.2	0.0	0.0	0.0	0.0	6.6	95.0	0.0	10.0	16.4	0.0	17.4	17.4	0.0	20.0	1.2	5.0
2019-12-20 04:00:00	100.0	95.0	695.0	0.0	0.3	0.0	2.7	0.0	0.0	81.5	17.1	100.0	100.0	7.0	1.0	100.0	0.0061	600.0	2.2	0.0	0.0	0.0	0.0	6.6	95.0	0.0	10.0	16.6	0.0	17.6	17.6	0.0	20.0	1.2	5.0
2019-12-20 04:05:00	100.0	95.0	651.0	0.0	0.3	0.0	2.7	0.0	0.0	81.3	17.2	100.0	100.0	7.0	2.0	100.0	0.0041	600.0	2.2	0.0	0.0	0.0	0.0	6.6	95.0	0.0	10.0	16.7	0.0	17.7	17.7	0.0	20.0	1.2	5.0
2019-12-20 04:10:00	100.0	95.0	636.0	0.0	0.3	0.0	2.7	0.0	0.0	81.4	17.2	100.0	100.0	7.0	2.0	100.0	0.002	600.0	2.2	0.0	0.0	0.0	0.0	6.6	95.0	0.0	10.0	16.8	0.0	17.8	17.8	0.0	20.0	1.2	5.0
2019-12-20 04:15:00	100.0	95.0	625.0	0.0	0.3	0.0	2.7	0.0	0.0	81.6	17.2	100.0	100.0	7.0	2.0	100.0	0.0	600.0	2.2	0.0	0.0	0.0	0.0	6.6	95.0	0.0	10.0	16.8	0.0	17.8	17.8	0.0	20.0	1.2	5.0
2019-12-20 04:20:00	100.0	95.0	630.0	0.0	0.3	0.0	2.7	0.0	0.0	81.7	17.2	100.0	100.0	7.0	2.0	100.0	0.0	600.0	2.2	0.0	0.0	0.0	0.0	6.6	95.0	0.0	10.0	17.0	0.0	18.0	18.0	0.0	20.0	1.2	5.0
2019-12-20 04:25:00	100.0	95.0	636.0	0.0	0.3	0.0	2.7	0.0	0.0	81.8	17.2	100.0	100.0	7.0	2.0	100.0	0.0	600.0	2.2	0.0	0.0	0.0	0.0	6.6	95.0	0.0	10.0	17.1	0.0	18.1	18.1	0.0	20.0	1.2	5.0
2019-12-20 04:30:00	100.0	95.0	641.0	0.0	0.3	0.0	2.6	0.0	0.0	82.0	17.2	100.0	100.0	7.0	2.0	100.0	0.0	600.0	2.2	0.0	0.0	0.0	0.0	6.6	95.0	0.0	10.0	17.1	0.0	18.3	18.3	0.0	20.0	1.2	5.0
2019-12-20 04:35:00	100.0	95.0	595.0	0.0	0.3	0.0	2.6	0.0	0.0	82.1	17.3	100.0	100.0	8.0	2.0	100.0	0.0	600.0	2.2	0.0	0.0	0.0	0.0	6.6	95.0	0.0	10.0	17.3	0.0	18.3	18.3	0.0	20.0	1.2	5.0
2019-12-20 04:40:00	100.0	95.0	623.0	0.0	0.3	0.0	2.6	0.0	0.0	82.1	17.3	100.0	100.0	8.0	2.0	100.0	0.0	600.0	2.2	0.0	0.0	0.0	0.0	6.6	95.0	0.0	10.0	17.4	0.0	18.4	18.4	0.0	20.0	1.2	5.0
2019-12-20 04:45:00	100.0	95.0	659.0	0.0	0.3	0.0	2.6	0.0	0.0	82.0	17.2	100.0	100.0	8.0	2.0	100.0	0.0	600.0	2.2	0.0	0.0	0.0	0.0	6.6	95.0	0.0	10.0	17.5	0.0	18.5	18.5	0.0	20.0	1.2	5.0
2019-12-20 04:50:00	100.0	95.0	639.0	0.0	0.3	0.0	2.6	0.0	0.0	82.1	17.3	100.0	100.0	8.0	2.0	100.0	0.0	600.0	2.2	0.0	0.0	0.0	0.0	6.6	95.0	0.0	10.0	17.5	0.0	18.5	18.5	0.0	20.0	1.2	5.0
2019-12-20 04:55:00	100.0	95.0	618.0	0.0	0.3	0.0	2.6	0.0	29.5	82.1	17.3	100.0	100.0	8.0	2.0	100.0	0.0	600.0	2.2	0.0	0.0	0.0	0.0	6.6	95.0	0.0	10.0	17.7	0.0	18.7	18.7	0.0	20.0	1.2	5.0
2019-12-20 05:00:00	100.0	95.0	625.0	0.0	0.3	0.0	2.9	0.0	27.7	80.7	17.4	100.0	100.0	8.0	2.0	100.0	0.0	600.0	2.2	0.0	0.0	0.0	0.0	6.6	95.0	0.0	10.0	17.8	0.0	18.8	18.8	0.0	20.0	1.2	5.0
2019-12-20 05:05:00	100.0	95.0	633.0	0.0	0.3	0.0	3.5	0.0	0.0	77.1	17.9	100.0	100.0	0.0	0.0	100.0	0.0	600.0	2.2	0.0	0.0	0.0	0.0	6.6	95.0	0.0	10.0	17.8	0.0	18.8	18.8	0.0	20.0	1.2	5.0
2019-12-20 05:10:00	100.0	95.0	628.0	0.0	0.3	0.0	3.8	0.0	0.0	75.9	18.3	100.0	100.0	1.0	0.0	100.0	0.0	600.0	2.2	0.0	0.0	0.0	0.0	6.6	95.0	0.0	10.0	18.0	0.0	19.0	19.0	0.0	20.0	1.2	5.0
2019-12-20 05:15:00	100.0	95.0	619.0	0.0	0.3	0.0	3.9	0.0	0.0	75.1	18.5	100.0	100.0	1.0	0.0	100.0	0.0	600.0	2.2	0.0	0.0	0.0	0.0	6.6	95.0	0.0	10.0	18.0	0.0	19.0	19.0	0.0	20.0	1.2	5.0
2019-12-20 05:20:00	100.0	95.0	631.0	0.0	0.3	0.0	4.0	0.0	0.0	74.6	18.6	100.0	100.0	1.0	0.0	100.0	0.0	600.0	2.2	0.0	0.0	0.0	0.0	6.6	95.0	0.0	10.0	18.0	0.0	19.0	19.0	0.0	20.0	1.2	5.0
2019-12-20 05:25:00	100.0	95.0	606.0	0.0	0.3	0.0	4.1	0.0	0.0	74.6	18.7	100.0	100.0	1.0	0.0	100.0	0.0	600.0	2.2	0.0	0.0	0.0	0.0	6.6	95.0	0.0	10.0	18.0	0.0	19.0	19.0	0.0	20.0	1.2	5.0
2019-12-20 05:30:00	100.0	95.0	625.0	0.0	0.3	0.0	4.1	0.0	0.0	74.8	18.8	100.0	100.0	1.0	0.0	100.0	0.0	600.0	2.2	0.0	0.0	0.0	0.0	6.6	95.0	0.0	10.0	18.0	0.0	19.0	19.0	0.0	20.0	1.2	5.0
2019-12-20 05:35:00	100.0	95.0	609.0	0.0	0.3	0.0	4.0	0.0	0.0	75.1	18.8	100.0	100.0	1.0	0.0	100.0	0.0	600.0	2.2	0.0	0.0	0.0	0.0	6.6	95.0	0.0	10.0	18.0	0.0	19.0	19.0	0.0	20.0	1.2	5.0
2019-12-20 05:40:00	100.0	95.0	616.0	0.0	0.3	0.0	4.0	0.0	0.0	75.0	18.8	100.0	100.0	1.0	0.0	100.0	0.0	600.0	2.2	0.0	0.0	0.0	0.0	6.6	95.0	0.0	10.0	18.0	0.0	19.0	19.0	0.0	20.0	1.2	5.0
2019-12-20 05:45:00	100.0	95.0	609.0	0.0	0.3	0.0	4.0	0.0	0.0	75.1	18.8	100.0	100.0	1.0	0.0	100.0	0.0	600.0	2.2	0.0	0.0	0.0	0.0	6.6	95.0	0.0	10.0	18.0	0.0	19.0	19.0	0.0	20.0	1.2	5.0
2019-12-20 05:50:00	100.0	95.0	611.0	0.0	0.3	0.0	4.0	0.0	0.0	75.2	18.8	100.0	100.0	1.0	0.0	100.0	0.0	600.0	2.2	0.0	0.0	0.0	0.0	6.6	95.0	0.0	10.0	18.0	0.0	19.0	19.0	0.0	20.0	1.2	5.0
2019-12-20 05:55:00	100.0	95.0	621.0	0.0	0.3	0.0	3.9	0.0	0.0	75.5	18.8	100.0	100.0	1.0	0.0	100.0	0.0	600.0	2.2	0.0	0.0	0.0	0.0	6.6	95.0	0.0	10.0	18.0	0.0	19.0	19.0	0.0	20.0	1.2	5.0
2019-12-20 06:00:00	100.0	95.0	618.0	0.0	0.3	0.0	3.9	0.0	0.0	75.7	18.8	100.0	100.0	1.0	0.0	100.0	0.0	600.0	2.2	0.0	0.0	0.0	0.0	6.6	95.0	0.0	10.0	18.0	0.0	19.0	19.0	0.0	20.0	1.2	5.0
2019-12-20 06:05:00	100.0	95.0	633.0	0.0	0.3	0.0	3.9	0.0	0.0	75.9	18.8	100.0	100.0	1.0	0.0	100.0	0.0	600.0	2.2	0.0	0.0	0.0	0.0	6.6	95.0	0.0	10.0	18.0	0.0	19.0	19.0	0.0	20.0	1.2	5.0
2019-12-20 06:10:00	100.0	95.0	606.0	0.0	0.3	0.0	3.8	0.0	0.0	76.1	18.8	100.0	100.0	1.0	0.0	100.0	0.0	600.0	2.2	0.0	0.0	0.0	0.0	6.6	95.0	0.0	10.0	18.0	0.0	19.0	19.0	0.0	20.0	1.2	5.0
2019-12-20 06:15:00	100.0	95.0	605.0	0.0	0.3	0.0	3.8	0.0	0.0	76.3	18.8	100.0	100.0	1.0	0.0	100.0	0.0	600.0	2.2	0.0	0.0	0.0	0.0	6.6	95.0	0.0	10.0	18.0	0.0	19.0	19.0	0.0	20.0	1.2	5.0
2019-12-20 06:20:00	100.0	95.0	616.0	0.0	0.3	0.0	3.8	0.0	0.0	76.5	18.8	100.0	100.0	1.0	0.0	100.0	0.0	600.0	2.2	0.0	0.0	0.0	0.0	6.6	95.0	0.0	10.0	18.0	0.0	19.0	19.0	0.0	20.0	1.2	5.0
2019-12-20 06:25:00	100.0	95.0	603.0	0.0	0.3	0.0	3.7	0.0	0.0	76.8	18.8	100.0	100.0	1.0	0.0	100.0	0.0	600.0	2.2	0.0	0.0	0.0	0.0	6.6	95.0	0.0	10.0	18.0	0.0	19.0	19.0	0.0	20.0	1.2	5.0
2019-12-20 06:30:00	100.0	95.0	653.0	0.0	0.3	0.0	3.7	0.0	0.0	77.0	18.7	100.0	100.0	1.0	0.0	100.0	0.0	600.0	2.2	0.0	0.0	0.0	0.0	6.6	95.0	0.0	10.0	18.0	0.0	19.0	19.0	0.0	20.0	1.2	5.0
2019-12-20 06:35:00	100.0	95.0	622.0	0.0	0.3	0.0	3.7	0.0	0.0	77.1	18.7	100.0	100.0	1.0	0.0	100.0	0.0	600.0	2.2	0.0	0.0	0.0	0.0	6.6	95.0	0.0	10.0	18.0	0.0	19.0	19.0	0.0	20.0	1.2	5.0
2019-12-20 06:40:00	100.0	95.0	617.0	0.0	0.3	0.0	3.6	0.0	0.0	77.4	18.7	100.0	100.0	1.0	0.0	100.0	0.0001	600.0	2.2	0.0	0.0	0.0	0.0	6.6	95.0	0.0	10.0	18.0	0.0	19.0	19.0	0.0	20.0	1.2	5.0
2019-12-20 06:45:00	100.0	95.0	622.0	0.0	0.3	0.0	3.6	0.0	0.0	77.5	18.8	100.0	100.0	1.0	0.0	100.0	0.0001	600.0	2.2	0.0	0.0	0.0	0.0	6.6	95.0	0.0	10.0	18.0	0.0	19.0	19.0	0.0	20.0	1.2	5.0
2019-12-20 06:50:00	100.0	95.0	626.0	0.0	0.3	0.0	3.5	0.0	0.0	77.8	18.7	100.0	100.0	1.0	0.0	100.0	0.0001	600.0	2.2	0.0	0.0	0.0	0.0	6.6	95.0	0.0	10.0	18.0	0.0	19.0	19.0	0.0	20.0	1.2	5.0
2019-12-20 06:55:00	100.0	95.0	620.0	0.0	0.3	0.0	3.5	0.0	0.0	77.9	18.7	100.0	100.0	1.0	0.0	100.0	0.0002	600.0	2.2	0.0	0.0	0.0	0.0	6.6	95.0	0.0	10.0	18.0	0.0	19.0	19.0	0.0	20.0	1.2	5.0
2019-12-20 07:00:00	100.0	95.0	595.0	0.0	0.3	0.0	3.5	0.0	0.0	78.0	18.6	100.0	100.0	1.0	0.0	100.0	0.0002	600.0	2.2	0.0	0.0	0.0	0.0	6.6	95.0	0.0	10.0	18.0	0.0	19.0	19.0	0.0	20.0	1.2	5.0
2019-12-20 07:05:00	100.0	95.0	633.0	0.0	0.3	0.0	3.5	0.0	0.0	78.1	18.6	100.0	100.0	1.0	0.0	100.0	0.0004	600.0	2.2	0.0	0.0	0.0	0.0	6.6	95.0	0.0	10.0	18.0	0.0	19.0	19.0	0.0	20.0	1.2	5.0
2019-12-20 07:10:00	100.0	95.0	644.0	0.0	0.3	0.0	3.5	0.0	0.0	78.1	18.6	100.0	100.0	1.0	0.0	100.0	0.0006	600.0	2.2	0.0	0.0	0.0	0.0	6.6	95.0	0.0	10.0	18.0	0.0	19.0	19.0	0.0	20.0	1.2	5.0
2019-12-20 07:15:00	100.0	95.0	604.0	0.0	0.3	0.0	3.4	0.0	0.0	78.4	18.6	100.0	100.0	1.0	0.0	100.0	0.0008	600.0	2.2	0.0	0.0	0.0	0.0	6.6	95.0	0.0	10.0	18.0	0.0	19.0	19.0	0.0	20.0	1.2	5.0
2019-12-20 07:20:00	100.0	95.0	626.0	0.0	0.3	0.0	3.4	0.0	0.0	78.5	18.6	100.0	100.0	1.0	0.0	100.0	0.0008	600.0	2.2	0.0	0.0	0.0	0.0	6.6	95.0	0.0	10.0	18.0	0.0	19.0	19.0	0.0	20.0	1.2	5.0
2019-12-20 07:25:00	100.0	95.0	620.0	0.0	0.3	0.0	3.4	0.0	0.0	78.7	18.5	100.0	100.0	2.0	0.0	100.0	0.0009	600.0	2.2	0.0	0.0	0.0	0.0	6.6	95.0	0.0	10.0	18.0	0.0	19.0	19.0	0.0	20.0	1.2	5.0
2019-12-20 07:30:00	100.0	95.0	644.0	0.0	0.3	0.0	3.4	0.0	0.0	78.6	18.5	100.0	100.0	2.0	0.0	100.0	0.0009	600.0	2.2	0.0	0.0	0.0	0.0	6.6	95.0	0.0	10.0	18.0	0.0	19.0	19.0	0.0	20.0	1.2	5.0
2019-12-20 07:35:00	100.0	95.0	636.0	0.0	0.3	0.0	3.4	0.0	0.0	78.7	18.5	100.0	100.0	2.0	0.0	100.0	0.0008	600.0	2.2	0.0	0.0	0.0	0.0	6.6	95.0	0.0	10.0	18.0	0.0	19.0	19.0	0.0	20.0	1.2	5.0
2019-12-20 07:40:00	100.0	95.0	592.0	0.0	0.3	0.0	3.4	0.0	0.0	78.5	18.6	100.0	100.0	2.0	0.0	100.0	0.0006	600.0	2.2	0.0	0.0	0.0	0.0	6.6	95.0	0.0	10.0	18.0	0.0	19.0	19.0	0.0	20.0	1.2	5.0
2019-12-20 07:45:00	100.0	95.0	667.0	0.0	0.3	0.0	3.4	0.0	0.0	78.7	18.5	100.0	100.0	2.0	0.0	100.0	0.0005	600.0	2.2	0.0	0.0	0.0	0.0	6.6	95.0	0.0	10.0	18.0	0.0	19.0	19.0	0.0	20.0	1.2	5.0
2019-12-20 07:50:00	100.0	95.0	626.0	0.0	0.3	0.0	3.4	0.0	0.0	78.7	18.5	100.0	100.0	2.0	0.0	100.0	0.0005	600.0	2.2	0.0	0.0	0.0	0.0	6.6	95.0	0.0	10.0	18.0	0.0	19.0	19.0	0.0	20.0	1.2	5.0
2019-12-20 07:55:00	100.0	95.0	615.0	0.0	0.3	0.0	3.4	0.0	0.0	78.6	18.5	100.0	100.0	2.0	0.0	100.0	0.0005	600.0	2.2	0.0	0.0	0.0	0.0	6.6	95.0	0.0	10.0	18.0	0.0	19.0	19.0	0.0	20.0	1.2	5.0
2019-12-20 08:00:00	100.0	95.0	593.0	0.0	0.3	0.0	3.4	0.0	0.0	78.6	18.5	100.0	100.0	2.0	0.0	100.0	0.0004	600.0	2.2	0.0	0.0	0.0	0.0	6.6	95.0	0.0	10.0	18.0	0.0	19.0	19.0	0.0	20.0	1.2	5.0
2019-12-20 08:05:00	100.0	95.0	669.0	0.0	0.3	0.0	3.3	0.0	0.0	79.0	18.5	100.0	100.0	2.0	0.0	100.0	0.0007	600.0	2.2	0.0	0.0	0.0	0.0	6.6	95.0	0.0	10.0	18.0	0.0	19.0	19.0	0.0	20.0	1.2	5.0
2019-12-20 08:10:00	100.0	95.0	669.0	0.0	0.3	0.0	3.3	0.0	0.0	79.2	18.5	100.0	100.0	2.0	0.0	100.0	0.0009	600.0	2.2	0.0	0.0	0.0	0.0	6.6	95.0	0.0	10.0	18.0	0.0	19.0	19.0	0.0	20.0	1.2	5.0
2019-12-20 08:15:00	100.0	95.0	637.0	0.0	0.3	0.0	3.3	0.0	0.0	78.9	18.4	100.0	100.0	3.0	0.0	100.0	0.0012	600.0	2.2	0.0	0.0	0.0	0.0	6.6	95.0	0.0	10.0	18.0	0.0	18.5	18.5	0.0	20.0	1.2	5.0
2019-12-20 08:20:00	100.0	95.0	626.0	0.0	0.3	0.0	3.3	0.0	0.0	79.0	18.5	100.0	100.0	3.0	0.0	100.0	0.0009	600.0	2.2	0.0	0.0	0.0	0.0	6.6	95.0	0.0	10.0	18.0	0.0	18.5	18.5	0.0	20.0	1.2	5.0
2019-12-20 08:25:00	100.0	95.0	635.0	0.0	0.3	0.0	3.3	0.0	0.0	79.1	18.5	100.0	100.0	3.0	0.0	100.0	0.0007	600.0	2.2	0.0	0.0	0.0	0.0	6.6	95.0	0.0	10.0	18.0	0.0	18.5	18.5	0.0	20.0	1.2	5.0
2019-12-20 08:30:00	100.0	95.0	633.0	0.0	0.3	0.0	3.3	0.0	0.0	79.1	18.5	100.0	100.0	3.0	0.0	100.0	0.0004	600.0	2.2	0.0	0.0	0.0	0.0	6.6	95.0	0.0	10.0	18.0	0.0	18.5	18.5	0.0	20.0	1.2	5.0
2019-12-20 08:35:00	100.0	95.0	638.0	0.0	0.3	0.0	3.3	0.0	0.0	79.0	18.4	100.0	100.0	3.0	0.0	100.0	0.0004	300.0	2.2	0.0	0.0	0.0	0.0	6.6	95.0	0.0	10.0	18.0	0.0	18.5	18.5	0.0	20.0	1.2	5.0
2019-12-20 08:40:00	100.0	95.0	637.0	0.0	0.3	0.0	3.3	0.0	0.0	79.2	18.5	116.0	116.0	3.0	0.0	100.0	0.0004	600.0	2.2	167.0	0.0	167.0	167.0	6.6	95.0	0.0	10.0	18.0	0.0	18.5	18.5	0.0	20.0	1.2	5.0
2019-12-20 08:45:00	100.0	95.0	614.0	0.0	0.3	0.0	3.3	0.0	0.0	79.3	18.5	116.0	116.0	3.0	0.0	100.0	0.0004	600.0	2.2	167.0	0.0	167.0	167.0	6.6	95.0	0.0	10.0	18.0	0.0	18.5	18.5	0.0	20.0	1.2	5.0
2019-12-20 08:50:00	100.0	95.0	641.0	0.0	0.3	0.0	3.2	0.0	0.0	79.8	18.4	100.0	100.0	3.0	0.0	100.0	0.0006	600.0	2.2	0.0	0.0	0.0	0.0	6.6	95.0	0.0	10.0	18.0	0.0	18.5	18.5	0.0	20.0	1.2	5.0
2019-12-20 08:55:00	100.0	95.0	633.0	0.0	0.3	0.0	3.2	0.0	0.0	79.5	18.5	100.0	100.0	3.0	0.0	100.0	0.0008	600.0	2.2	0.0	0.0	0.0	0.0	6.6	95.0	0.0	10.0	18.0	0.0	18.5	18.5	0.0	20.0	1.2	5.0
2019-12-20 09:00:00	100.0	92.0	650.0	0.0	0.3	0.0	3.3	0.0	0.0	78.8	18.2	100.0	100.0	3.0	0.0	100.0	0.001	600.0	2.2	0.0	0.0	0.0	0.0	6.6	95.0	0.0	10.0	18.0	0.0	18.5	18.5	0.0	20.0	1.2	5.0
2019-12-20 09:05:00	100.0	89.0	647.0	0.0	0.3	0.0	3.4	0.0	26.9	78.0	18.1	100.0	100.0	3.0	0.0	100.0	0.0007	600.0	2.2	0.0	0.0	0.0	0.0	6.6	95.0	0.0	10.0	18.0	0.0	18.5	18.5	0.0	20.0	1.2	5.0
2019-12-20 09:10:00	100.0	86.0	632.0	0.0	0.3	0.0	3.4	0.0	29.7	78.1	18.2	100.0	100.0	3.0	0.0	100.0	0.0004	600.0	2.2	0.0	0.0	0.0	0.0	6.6	95.0	0.0	10.0	18.0	0.0	18.5	18.5	0.0	20.0	1.2	5.0
2019-12-20 09:15:00	100.0	46.0	631.0	0.0	0.3	0.0	3.6	0.0	29.0	76.8	18.2	102.0	100.0	2.0	0.0	100.0	0.0001	600.0	2.2	0.0	0.0	0.0	0.0	6.6	95.0	0.0	10.0	18.0	0.0	18.5	18.5	0.0	20.0	1.2	5.0
2019-12-20 09:20:00	100.0	0.0	626.0	0.0	0.3	0.0	3.6	0.0	28.5	76.2	17.9	103.0	100.0	2.0	0.0	100.0	0.0002	600.0	2.2	0.0	0.0	0.0	0.0	6.6	95.0	0.0	10.0	18.0	0.0	18.5	18.5	0.0	20.0	1.2	5.0
2019-12-20 09:25:00	100.0	0.0	615.0	0.0	0.3	0.0	3.6	0.0	28.0	76.3	17.8	106.0	100.0	1.0	0.0	100.0	0.0003	600.0	2.2	0.0	0.0	0.0	0.0	6.6	95.0	0.0	10.0	18.0	0.0	18.5	18.5	0.0	20.0	1.2	5.0
2019-12-20 09:30:00	100.0	0.0	631.0	0.0	0.3	0.0	3.6	0.0	27.5	76.0	17.7	107.0	100.0	1.0	0.0	100.0	0.0005	600.0	2.2	0.0	0.0	0.0	0.0	6.6	95.0	0.0	10.0	18.0	0.0	18.5	18.5	0.0	20.0	1.2	5.0
2019-12-20 09:35:00	100.0	0.0	626.0	0.0	0.3	0.0	3.7	0.0	26.9	75.8	17.8	108.0	100.0	1.0	0.0	100.0	0.0006	600.0	2.2	0.0	0.0	0.0	0.0	6.6	95.0	0.0	10.0	18.0	0.0	18.5	18.5	0.0	20.0	1.2	5.0
2019-12-20 09:40:00	100.0	0.0	608.0	0.0	0.3	0.0	3.7	0.0	26.4	75.5	17.7	111.0	100.0	1.0	0.0	100.0	0.0008	600.0	2.2	0.0	0.0	0.0	0.0	6.6	95.0	0.0	10.0	18.0	0.0	18.5	18.5	0.0	20.0	1.2	5.0
2019-12-20 09:45:00	100.0	0.0	625.0	0.0	0.3	0.0	3.7	0.0	26.0	75.4	17.6	114.0	100.0	1.0	0.0	100.0	0.001	600.0	2.2	0.0	0.0	0.0	0.0	6.6	95.0	0.0	10.0	18.0	0.0	18.5	18.5	0.0	20.0	1.2	5.0
2019-12-20 09:50:00	100.0	0.0	620.0	0.0	0.3	0.0	3.7	0.0	26.4	75.2	17.6	144.0	129.0	1.0	0.0	100.0	0.001	600.0	2.2	300.0	0.0	300.0	300.0	6.6	95.0	0.0	10.0	18.0	0.0	18.5	18.5	0.0	20.0	1.2	5.0
2019-12-20 09:55:00	100.0	0.0	612.0	0.0	0.3	0.0	3.7	0.0	37.2	75.1	17.7	148.0	129.0	1.0	0.0	100.0	0.001	700.0	2.2	300.0	0.0	300.0	300.0	6.6	0.0	0.0	10.0	19.0	0.0	20.0	20.0	0.0	20.0	1.2	5.0
2019-12-20 10:00:00	100.0	0.0	592.0	0.0	0.3	0.0	3.9	0.0	48.2	74.5	18.0	152.0	129.0	1.0	0.0	100.0	0.001	700.0	2.2	300.0	0.0	300.0	300.0	6.6	0.0	0.0	10.0	19.0	0.0	20.0	20.0	0.0	20.0	1.2	5.0
2019-12-20 10:05:00	100.0	0.0	639.0	0.0	0.3	0.0	4.4	0.0	48.7	72.4	18.5	156.0	129.0	1.0	0.0	100.0	0.001	700.0	2.2	300.0	0.0	300.0	300.0	6.6	0.0	0.0	10.0	19.0	0.0	20.0	20.0	0.0	20.0	1.2	5.0
2019-12-20 10:10:00	100.0	0.0	631.0	0.0	0.3	0.0	4.7	0.0	53.3	70.9	19.0	161.0	129.0	1.0	0.0	100.0	0.0009	700.0	2.2	300.0	0.0	300.0	300.0	6.6	0.0	0.0	10.0	19.0	0.0	20.3	20.3	0.0	20.0	1.2	5.0
2019-12-20 10:15:00	100.0	0.0	614.0	0.0	0.3	0.0	5.3	0.0	51.5	68.7	19.6	166.0	129.0	1.0	0.0	100.0	0.0009	700.0	2.2	300.0	0.0	300.0	300.0	6.6	0.0	0.0	10.0	19.0	0.0	20.3	20.3	0.0	20.0	1.2	5.0
2019-12-20 10:20:00	100.0	0.0	606.0	0.0	0.3	0.0	5.6	0.0	50.1	67.4	19.9	158.0	119.0	1.0	0.0	100.0	0.0008	700.0	2.2	200.0	0.0	200.0	200.0	6.6	0.0	0.0	10.0	19.0	0.0	20.7	20.7	0.0	20.0	1.2	5.0
2019-12-20 10:25:00	100.0	0.0	635.0	0.0	0.3	0.0	5.7	0.0	48.2	67.1	20.0	161.0	129.0	1.0	0.0	100.0	0.0008	700.0	2.2	300.0	0.0	300.0	300.0	6.6	0.0	0.0	10.0	19.0	0.0	20.7	20.7	0.0	20.0	1.2	5.0
2019-12-20 10:30:00	100.0	0.0	606.0	0.0	0.3	0.0	5.7	0.0	46.5	67.0	20.1	159.0	129.0	1.0	0.0	100.0	0.0007	700.0	2.2	300.0	0.0	300.0	300.0	6.6	0.0	0.0	10.0	19.0	0.0	21.0	21.0	0.0	20.0	1.2	5.0
2019-12-20 10:35:00	100.0	0.0	603.0	0.0	0.3	0.0	6.0	0.0	44.9	66.3	20.4	162.0	129.0	1.0	0.0	100.0	0.0006	700.0	2.2	300.0	0.0	300.0	300.0	6.6	0.0	0.0	10.0	19.0	0.0	21.0	21.0	0.0	20.0	1.2	5.0
2019-12-20 10:40:00	100.0	0.0	621.0	0.0	0.3	0.0	6.0	0.0	43.6	66.2	20.4	164.0	129.0	1.0	0.0	100.0	0.0006	700.0	2.2	300.0	0.0	300.0	300.0	6.6	0.0	0.0	10.0	19.0	0.0	21.0	21.0	0.0	20.0	1.2	5.0
2019-12-20 10:45:00	100.0	0.0	601.0	0.0	0.3	0.0	5.9	0.0	42.1	66.7	20.4	170.0	129.0	1.0	0.0	100.0	0.0005	700.0	2.2	300.0	0.0	300.0	300.0	6.6	0.0	0.0	10.0	19.0	0.0	21.0	21.0	0.0	20.0	1.2	5.0
2019-12-20 10:50:00	100.0	0.0	601.0	0.0	0.3	0.0	6.0	0.0	40.9	66.4	20.5	165.0	129.0	1.0	0.0	100.0	0.0006	700.0	2.2	300.0	0.0	300.0	300.0	6.6	0.0	0.0	10.0	19.0	0.0	21.0	21.0	0.0	20.0	1.2	5.0
2019-12-20 10:55:00	100.0	0.0	619.0	0.0	0.3	0.0	6.0	0.0	39.8	66.3	20.5	164.0	129.0	1.0	0.0	100.0	0.0007	700.0	2.2	300.0	0.0	300.0	300.0	6.6	0.0	0.0	10.0	19.0	0.0	21.0	21.0	0.0	20.0	1.2	5.0
2019-12-20 11:00:00	100.0	0.0	600.0	0.0	0.3	0.0	5.8	0.0	38.7	66.9	20.3	150.0	129.0	1.0	0.0	100.0	0.0008	700.0	2.2	300.0	0.0	300.0	300.0	6.6	0.0	0.0	10.0	19.0	0.0	21.0	21.0	0.0	20.0	1.2	5.0
2019-12-20 11:05:00	100.0	0.0	607.0	0.0	0.3	0.0	5.8	0.0	37.7	67.0	20.4	166.0	129.0	1.0	0.0	100.0	0.001	700.0	2.2	300.0	0.0	300.0	300.0	6.6	0.0	0.0	10.0	19.0	0.0	21.0	21.0	0.0	20.0	1.2	5.0
2019-12-20 11:10:00	100.0	0.0	602.0	0.0	0.3	0.0	5.9	0.0	36.7	66.7	20.4	161.0	129.0	1.0	0.0	100.0	0.0012	700.0	2.2	300.0	0.0	300.0	300.0	6.6	0.0	0.0	10.0	19.0	0.0	21.0	21.0	0.0	20.0	1.2	5.0
2019-12-20 11:15:00	100.0	0.0	626.0	0.0	0.3	0.0	5.7	0.0	35.8	67.2	20.2	156.0	129.0	1.0	0.0	100.0	0.0015	700.0	2.2	300.0	0.0	300.0	300.0	6.6	0.0	0.0	10.0	19.0	0.0	21.0	21.0	0.0	20.0	1.2	5.0
2019-12-20 11:20:00	100.0	0.0	654.0	0.0	0.3	0.0	5.7	0.0	34.9	67.5	20.2	156.0	129.0	1.0	0.0	100.0	0.0014	700.0	2.2	300.0	0.0	300.0	300.0	6.6	0.0	0.0	10.0	19.0	0.0	21.0	21.0	0.0	20.0	1.2	5.0
2019-12-20 11:25:00	100.0	0.0	639.0	0.0	0.3	0.0	5.7	0.0	34.2	67.3	20.2	150.0	129.0	1.0	0.0	100.0	0.0013	700.0	2.2	300.0	0.0	300.0	300.0	6.6	0.0	0.0	10.0	19.0	0.0	21.0	21.0	0.0	20.0	1.2	5.0
2019-12-20 11:30:00	100.0	0.0	636.0	0.0	0.3	0.0	5.6	0.0	33.4	67.8	20.1	154.0	129.0	1.0	0.0	100.0	0.0013	700.0	2.2	300.0	0.0	300.0	300.0	6.6	0.0	0.0	10.0	19.0	0.0	21.0	21.0	0.0	20.0	1.2	5.0
2019-12-20 11:35:00	100.0	0.0	634.0	0.2	0.3	0.0	5.5	0.0	32.8	68.2	19.9	155.0	129.0	1.0	0.0	100.0	0.001	700.0	2.2	300.0	0.0	300.0	300.0	6.6	0.0	0.0	10.0	19.0	0.0	21.0	21.0	2.0	20.0	1.2	5.0
2019-12-20 11:40:00	100.0	0.0	615.0	0.2	0.3	0.0	5.5	0.0	32.0	68.1	20.1	156.0	129.0	1.0	0.0	100.0	0.0008	700.0	2.2	300.0	0.0	300.0	300.0	6.6	0.0	0.0	10.0	19.0	0.0	21.0	21.0	2.0	20.0	1.2	5.0
2019-12-20 11:45:00	100.0	0.0	608.0	0.2	0.3	0.0	5.5	0.0	0.0	68.3	20.0	167.0	129.0	1.0	0.0	100.0	0.0005	700.0	2.2	300.0	0.0	300.0	300.0	6.6	0.0	0.0	10.0	19.0	0.0	21.0	21.0	2.0	20.0	1.2	5.0
2019-12-20 11:50:00	100.0	0.0	653.0	0.2	0.3	0.0	5.3	0.0	0.0	69.2	19.9	164.0	129.0	1.0	0.0	100.0	0.0005	700.0	2.2	300.0	0.0	300.0	300.0	6.6	0.0	0.0	10.0	19.0	0.0	21.0	21.0	2.0	20.0	1.2	5.0
2019-12-20 11:55:00	100.0	0.0	622.0	0.6	0.3	0.0	5.3	0.0	0.0	69.3	20.1	168.0	129.0	1.0	0.0	100.0	0.0005	700.0	2.2	300.0	0.0	300.0	300.0	6.6	0.0	0.0	10.0	19.0	0.0	21.0	21.0	5.0	20.0	1.2	5.0
2019-12-20 12:00:00	100.0	0.0	614.0	0.6	0.3	0.0	5.3	0.0	0.0	69.5	20.0	157.0	129.0	1.0	0.0	100.0	0.0005	700.0	2.2	300.0	0.0	300.0	300.0	6.6	0.0	0.0	10.0	19.0	0.0	21.0	21.0	5.0	2000.0	1.2	5.0
2019-12-20 12:05:00	100.0	0.0	612.0	0.6	0.3	0.0	5.1	0.0	0.0	70.2	19.9	159.0	129.0	1.0	0.0	100.0	0.0007	700.0	2.2	300.0	0.0	300.0	300.0	6.6	0.0	0.0	10.0	19.0	0.0	21.0	21.0	5.0	2000.0	1.2	5.0
2019-12-20 12:10:00	100.0	0.0	637.0	0.6	0.3	0.0	5.1	0.0	0.0	70.6	20.1	178.0	129.0	1.0	0.0	100.0	0.0008	700.0	2.2	300.0	0.0	300.0	300.0	6.6	0.0	0.0	10.0	19.0	0.0	21.0	21.0	5.0	2000.0	1.2	5.0
2019-12-20 12:15:00	100.0	0.0	606.0	0.6	0.3	0.0	5.1	0.0	0.0	70.2	20.0	160.0	129.0	1.0	0.0	100.0	0.001	700.0	2.2	300.0	0.0	300.0	300.0	6.6	0.0	0.0	10.0	19.0	0.0	21.0	21.0	5.0	2000.0	1.2	5.0
2019-12-20 12:20:00	100.0	0.0	614.0	0.6	0.3	0.0	5.0	0.0	0.0	70.6	19.8	158.0	129.0	1.0	0.0	100.0	0.0013	700.0	2.2	300.0	0.0	300.0	300.0	6.6	0.0	0.0	10.0	19.0	0.0	21.0	21.0	5.0	2000.0	1.2	5.0
2019-12-20 12:25:00	100.0	0.0	633.0	0.6	0.3	0.0	5.0	0.0	0.0	70.9	19.9	167.0	129.0	1.0	0.0	100.0	0.0015	700.0	2.2	300.0	0.0	300.0	300.0	6.6	0.0	0.0	10.0	19.0	0.0	21.0	21.0	5.0	2000.0	1.2	5.0
2019-12-20 12:30:00	100.0	0.0	641.0	0.6	0.3	0.0	5.1	0.0	0.0	70.6	20.1	162.0	129.0	1.0	0.0	100.0	0.0018	700.0	2.2	300.0	0.0	300.0	300.0	6.6	0.0	0.0	10.0	19.0	0.0	21.0	21.0	5.0	2000.0	1.2	5.0
2019-12-20 12:35:00	100.0	0.0	663.0	0.6	0.3	0.0	5.0	0.0	0.0	71.0	19.9	176.0	129.0	1.0	0.0	100.0	0.0014	700.0	2.2	300.0	0.0	300.0	300.0	6.6	0.0	0.0	10.0	19.0	0.0	21.0	21.0	5.0	2000.0	1.2	5.0
2019-12-20 12:40:00	100.0	0.0	630.0	0.6	0.3	0.0	5.0	0.0	0.0	71.3	20.1	159.0	129.0	1.0	0.0	100.0	0.001	700.0	2.2	300.0	0.0	300.0	300.0	6.6	0.0	0.0	10.0	19.0	0.0	21.0	21.0	5.0	2000.0	1.2	5.0
2019-12-20 12:45:00	100.0	0.0	623.0	0.6	0.3	0.0	5.0	0.0	0.0	71.1	20.1	159.0	129.0	1.0	0.0	100.0	0.0006	700.0	2.2	300.0	0.0	300.0	300.0	6.6	0.0	0.0	10.0	19.0	0.0	21.0	21.0	5.0	2000.0	1.2	5.0
2019-12-20 12:50:00	100.0	0.0	650.0	0.6	0.3	0.0	4.9	0.0	0.0	71.5	20.0	147.0	129.0	1.0	0.0	100.0	0.0007	700.0	2.2	300.0	0.0	300.0	300.0	6.6	0.0	0.0	10.0	19.0	0.0	21.0	21.0	5.0	2000.0	1.2	5.0
2019-12-20 12:55:00	100.0	0.0	620.0	0.6	0.3	0.0	4.8	0.0	0.0	72.0	20.0	141.0	129.0	1.0	0.0	100.0	0.0009	700.0	2.2	300.0	0.0	300.0	300.0	6.6	0.0	0.0	10.0	19.0	0.0	21.0	21.0	5.0	2000.0	1.2	5.0
2019-12-20 13:00:00	100.0	0.0	644.0	0.6	0.3	0.0	4.8	0.0	0.0	71.9	20.0	172.0	129.0	1.0	0.0	100.0	0.001	700.0	2.2	300.0	0.0	300.0	300.0	6.6	0.0	0.0	10.0	19.0	0.0	21.0	21.0	5.0	2000.0	1.2	5.0
2019-12-20 13:05:00	100.0	0.0	654.0	0.6	0.3	0.0	4.8	0.0	0.0	71.9	19.9	164.0	129.0	1.0	0.0	100.0	0.001	700.0	2.2	300.0	0.0	300.0	300.0	6.6	0.0	0.0	10.0	19.0	0.0	21.0	21.0	5.0	2000.0	1.2	5.0
2019-12-20 13:10:00	100.0	0.0	636.0	0.6	0.3	0.0	4.8	0.0	0.0	72.1	19.9	154.0	129.0	1.0	0.0	100.0	0.001	700.0	2.2	300.0	0.0	300.0	300.0	6.6	0.0	0.0	10.0	19.0	0.0	21.0	21.0	5.0	2000.0	1.2	5.0
2019-12-20 13:15:00	100.0	0.0	648.0	0.6	0.3	0.0	4.8	0.0	0.0	72.3	19.9	180.0	129.0	1.0	0.0	100.0	0.001	700.0	2.2	300.0	0.0	300.0	300.0	6.6	0.0	0.0	10.0	19.0	0.0	21.0	21.0	5.0	2000.0	1.2	5.0
2019-12-20 13:20:00	100.0	0.0	642.0	0.6	0.3	0.0	4.8	0.0	0.0	72.0	19.9	181.0	129.0	1.0	0.0	100.0	0.0009	700.0	2.2	300.0	0.0	300.0	300.0	6.6	0.0	0.0	10.0	19.0	0.0	21.0	21.0	5.0	2000.0	1.2	5.0
2019-12-20 13:25:00	100.0	0.0	640.0	0.6	0.3	0.0	4.7	0.0	0.0	72.2	19.8	172.0	133.0	1.0	0.0	100.0	0.0008	700.0	2.2	150.0	0.0	150.0	650.0	6.6	0.0	0.0	10.0	19.0	0.0	21.0	21.0	5.0	2000.0	1.2	5.0
2019-12-20 13:30:00	100.0	0.0	644.0	0.6	0.3	0.0	4.7	0.0	0.0	72.4	19.8	160.0	137.0	1.0	0.0	100.0	0.0007	700.0	2.2	0.0	0.0	0.0	1000.0	6.6	0.0	0.0	10.0	19.0	0.0	21.0	21.0	5.0	2000.0	1.2	5.0
2019-12-20 13:35:00	100.0	0.0	622.0	0.6	0.3	0.0	4.8	0.0	0.0	72.1	19.8	156.0	134.0	1.0	0.0	100.0	0.0007	700.0	2.2	250.0	0.0	250.0	500.0	6.6	0.0	0.0	10.0	19.0	0.0	21.0	21.0	5.0	2000.0	1.2	5.0
2019-12-20 13:40:00	100.0	0.0	626.0	0.6	0.3	0.0	4.8	0.0	0.0	72.3	19.9	149.0	130.0	1.0	0.0	100.0	0.0007	700.0	2.2	500.0	0.0	500.0	0.0	6.6	0.0	0.0	10.0	19.0	0.0	21.0	21.0	5.0	2000.0	1.2	5.0
2019-12-20 13:45:00	100.0	0.0	621.0	0.6	0.3	0.0	4.7	0.0	0.0	72.2	19.7	155.0	130.0	1.0	0.0	100.0	0.0007	700.0	2.2	500.0	0.0	500.0	0.0	6.6	0.0	0.0	10.0	19.0	0.0	21.0	21.0	5.0	2000.0	1.2	5.0
2019-12-20 13:50:00	100.0	0.0	644.0	0.6	0.3	0.0	4.6	0.0	0.0	72.7	19.6	168.0	130.0	1.0	0.0	100.0	0.0007	700.0	2.2	500.0	0.0	500.0	0.0	6.6	0.0	0.0	10.0	19.0	0.0	21.0	21.0	5.0	2000.0	1.2	5.0
2019-12-20 13:55:00	100.0	0.0	613.0	0.6	0.3	0.0	4.5	0.0	0.0	73.1	19.6	181.0	130.0	1.0	0.0	100.0	0.0006	700.0	2.2	500.0	0.0	500.0	0.0	6.6	0.0	0.0	10.0	19.0	0.0	21.0	21.0	5.0	2000.0	1.2	5.0
2019-12-20 14:00:00	100.0	0.0	620.0	0.6	0.3	0.0	4.7	0.0	0.0	72.9	20.0	231.0	130.0	1.0	0.0	100.0	0.0005	700.0	2.2	500.0	0.0	500.0	0.0	6.6	0.0	0.0	10.0	19.0	0.0	21.0	21.0	5.0	2000.0	1.2	5.0
2019-12-20 14:05:00	100.0	0.0	622.0	0.6	0.3	0.0	4.7	0.0	0.0	72.7	20.0	220.0	130.0	1.0	0.0	100.0	0.0008	700.0	2.2	500.0	0.0	500.0	0.0	6.6	0.0	0.0	10.0	19.0	0.0	21.0	21.0	5.0	2000.0	1.2	5.0
2019-12-20 14:10:00	100.0	0.0	590.0	0.6	0.3	0.0	4.8	0.0	0.0	72.5	20.2	200.0	130.0	1.0	0.0	100.0	0.001	700.0	2.2	500.0	0.0	500.0	0.0	6.6	0.0	0.0	10.0	19.0	0.0	21.0	21.0	5.0	2000.0	1.2	5.0
2019-12-20 14:15:00	100.0	0.0	652.0	0.6	0.3	0.0	4.7	0.0	0.0	73.0	20.3	169.0	130.0	1.0	0.0	100.0	0.0013	700.0	2.2	500.0	0.0	500.0	0.0	6.6	0.0	0.0	10.0	19.0	0.0	21.0	21.0	5.0	2000.0	1.2	5.0
2019-12-20 14:20:00	100.0	0.0	641.0	0.6	0.3	0.0	4.7	0.0	0.0	73.0	20.1	141.0	130.0	1.0	0.0	100.0	0.0011	700.0	2.2	500.0	0.0	500.0	0.0	6.6	0.0	0.0	10.0	19.0	0.0	21.0	21.0	5.0	2000.0	1.2	5.0
2019-12-20 14:25:00	100.0	0.0	626.0	0.6	0.3	0.0	4.6	0.0	0.0	73.3	19.9	141.0	130.0	1.0	1.0	100.0	0.0008	700.0	2.2	500.0	0.0	500.0	0.0	6.6	0.0	0.0	10.0	19.0	0.0	21.0	21.0	5.0	2000.0	1.2	5.0
2019-12-20 14:30:00	100.0	0.0	639.0	0.6	0.3	0.0	4.6	0.0	0.0	73.1	19.7	148.0	130.0	1.0	1.0	100.0	0.0006	700.0	2.2	500.0	0.0	500.0	0.0	6.6	0.0	0.0	10.0	19.0	0.0	21.0	21.0	5.0	2000.0	1.2	5.0
2019-12-20 14:35:00	100.0	0.0	581.0	0.6	0.3	0.0	4.6	0.0	0.0	72.8	19.5	145.0	130.0	1.0	1.0	100.0	0.0008	700.0	2.2	500.0	0.0	500.0	0.0	6.6	0.0	0.0	10.0	19.0	0.0	21.0	21.0	5.0	2000.0	1.2	5.0
2019-12-20 14:40:00	100.0	0.0	628.0	0.6	0.3	0.0	4.5	0.0	0.0	72.6	19.3	143.0	130.0	1.0	1.0	100.0	0.001	700.0	2.2	500.0	0.0	500.0	0.0	6.6	0.0	0.0	10.0	19.0	0.0	21.0	21.0	5.0	2000.0	1.2	5.0
2019-12-20 14:45:00	100.0	0.0	596.0	0.6	0.3	0.0	4.5	0.0	0.0	72.4	19.2	146.0	130.0	1.0	1.0	100.0	0.0012	700.0	2.2	500.0	0.0	500.0	0.0	6.6	0.0	0.0	10.0	19.0	0.0	21.0	21.0	5.0	2000.0	1.2	5.0
2019-12-20 14:50:00	100.0	0.0	637.0	0.6	0.3	0.0	4.5	0.0	25.3	72.2	19.1	159.0	130.0	1.0	1.0	100.0	0.0032	700.0	2.2	500.0	0.0	500.0	0.0	6.6	0.0	0.0	10.0	19.0	0.0	21.0	21.0	5.0	2000.0	1.2	5.0
2019-12-20 14:55:00	100.0	0.0	731.0	0.6	0.3	0.0	4.6	0.0	39.8	71.9	19.2	161.0	130.0	1.0	1.0	100.0	0.0052	700.0	2.2	500.0	0.0	500.0	0.0	6.6	0.0	0.0	10.0	19.0	0.0	21.0	21.0	5.0	2000.0	1.2	5.0
2019-12-20 15:00:00	100.0	0.0	768.0	0.6	0.3	0.0	4.9	0.0	37.9	70.9	19.6	195.0	130.0	1.0	1.0	100.0	0.0073	700.0	2.2	500.0	0.0	500.0	0.0	6.6	0.0	0.0	10.0	19.0	0.0	21.0	21.0	5.0	2000.0	1.2	5.0
2019-12-20 15:05:00	100.0	0.0	774.0	0.6	0.3	0.0	5.4	0.0	0.0	68.8	20.1	181.0	130.0	1.0	1.0	100.0	0.0054	700.0	2.2	500.0	0.0	500.0	0.0	6.6	0.0	0.0	10.0	19.0	0.0	21.0	21.0	5.0	2000.0	1.2	5.0
2019-12-20 15:10:00	100.0	40.0	739.0	0.6	0.3	40.0	5.5	0.0	0.0	68.3	20.2	155.0	130.0	1.0	1.0	100.0	0.0035	700.0	2.2	500.0	0.0	500.0	0.0	6.6	0.0	0.0	10.0	19.0	0.0	21.0	21.0	5.0	2000.0	1.2	5.0
2019-12-20 15:15:00	100.0	90.0	758.0	0.6	0.3	90.0	5.9	0.0	0.0	67.3	20.9	139.0	130.0	1.0	1.0	100.0	0.0016	700.0	2.2	500.0	0.0	500.0	0.0	6.6	0.0	0.0	10.0	19.0	0.0	21.0	21.0	5.0	2000.0	1.2	5.0
2019-12-20 15:20:00	100.0	100.0	747.0	0.6	0.3	100.0	6.6	0.0	0.0	65.3	21.7	131.0	130.0	6.0	6.0	100.0	0.0022	700.0	2.2	500.0	0.0	500.0	0.0	6.6	0.0	0.0	10.0	19.0	0.0	21.0	21.0	5.0	2000.0	1.2	5.0
2019-12-20 15:25:00	100.0	100.0	754.0	0.6	0.3	100.0	7.0	0.0	0.0	64.1	22.2	131.0	130.0	14.0	14.0	100.0	0.0028	700.0	2.2	500.0	0.0	500.0	0.0	6.6	0.0	0.0	10.0	19.0	0.0	21.0	21.0	5.0	2000.0	1.2	5.0
2019-12-20 15:30:00	100.0	100.0	763.0	0.6	0.3	100.0	7.3	0.0	0.0	63.4	22.4	130.0	130.0	18.0	18.0	100.0	0.0035	700.0	2.2	500.0	0.0	500.0	0.0	6.6	0.0	0.0	10.0	19.0	0.0	21.0	21.0	5.0	2000.0	1.2	5.0
2019-12-20 15:35:00	100.0	100.0	754.0	0.6	0.3	100.0	7.4	0.0	0.0	62.8	22.4	130.0	130.0	19.0	19.0	100.0	0.0023	700.0	2.2	500.0	0.0	500.0	0.0	6.6	0.0	0.0	10.0	19.0	0.0	21.0	21.0	5.0	2000.0	1.2	5.0
2019-12-20 15:40:00	100.0	100.0	738.0	0.6	0.3	100.0	7.4	0.0	0.0	62.5	22.4	130.0	130.0	19.0	19.0	100.0	0.0012	700.0	2.2	500.0	0.0	500.0	0.0	6.6	0.0	0.0	10.0	19.0	0.0	21.0	21.0	5.0	2000.0	1.2	5.0
2019-12-20 15:45:00	100.0	97.0	712.0	0.6	0.3	97.0	7.6	0.0	0.0	61.8	22.4	131.0	130.0	22.0	22.0	100.0	0.0	700.0	2.2	500.0	0.0	500.0	0.0	6.6	0.0	0.0	10.0	19.0	0.0	21.0	21.0	5.0	2000.0	1.2	5.0
2019-12-20 15:50:00	100.0	94.0	717.0	0.6	0.3	94.0	7.7	0.0	0.0	59.9	21.9	131.0	130.0	22.0	22.0	100.0	0.0	700.0	2.2	500.0	0.0	500.0	0.0	6.6	0.0	0.0	10.0	19.0	0.0	20.3	20.3	5.0	2000.0	1.2	5.0
2019-12-20 15:55:00	100.0	91.0	750.0	0.6	0.3	91.0	7.7	0.0	0.0	59.1	21.4	131.0	130.0	22.0	22.0	100.0	0.0	700.0	2.2	500.0	0.0	500.0	0.0	6.6	0.0	0.0	10.0	19.0	0.0	20.3	20.3	5.0	2000.0	1.2	5.0
2019-12-20 16:00:00	100.0	71.0	697.0	0.6	0.3	88.0	7.6	0.0	0.0	57.7	20.7	133.0	130.0	12.0	17.0	100.0	0.0001	700.0	2.2	500.0	0.0	500.0	0.0	6.6	0.0	0.0	10.0	19.0	0.0	20.3	20.3	5.0	2000.0	1.2	5.0
2019-12-20 16:05:00	100.0	21.0	703.0	0.6	0.3	85.0	6.8	0.0	0.0	59.6	19.5	140.0	130.0	1.0	2.0	100.0	0.0008	700.0	2.2	500.0	0.0	500.0	0.0	6.6	0.0	0.0	10.0	19.0	0.0	20.3	20.3	5.0	2000.0	1.2	5.0
2019-12-20 16:10:00	100.0	0.0	751.0	0.6	0.3	55.0	5.8	0.0	30.2	64.8	19.2	139.0	130.0	1.0	2.0	100.0	0.0015	700.0	2.2	500.0	0.0	500.0	0.0	6.6	0.0	0.0	10.0	18.7	0.0	19.7	19.7	5.0	2000.0	1.2	5.0
2019-12-20 16:15:00	100.0	0.0	743.0	0.6	0.3	5.0	5.8	0.0	0.0	65.0	19.3	138.0	130.0	1.0	1.0	100.0	0.0022	700.0	2.2	500.0	0.0	500.0	0.0	6.6	0.0	0.0	10.0	18.7	0.0	19.7	19.7	5.0	2000.0	1.2	5.0
2019-12-20 16:20:00	100.0	0.0	739.0	0.6	0.3	0.0	5.8	0.0	0.0	65.1	19.4	3.0	0.0	1.0	1.0	100.0	0.0021	700.0	2.2	500.0	0.0	500.0	0.0	6.6	0.0	0.0	10.0	18.3	0.0	19.7	19.7	5.0	2000.0	1.2	5.0
2019-12-20 16:25:00	100.0	0.0	704.0	0.6	0.3	0.0	5.8	0.0	0.0	65.3	19.4	0.0	0.0	1.0	1.0	100.0	0.002	700.0	2.2	500.0	0.0	500.0	0.0	6.6	0.0	0.0	10.0	18.3	0.0	19.7	19.7	5.0	2000.0	1.2	5.0
2019-12-20 16:30:00	0.0	0.0	750.0	0.6	0.3	10.0	5.8	0.0	0.0	65.3	19.4	0.0	0.0	6.0	1.0	0.0	0.0019	300.0	2.2	500.0	0.0	500.0	0.0	6.6	0.0	50.0	10.0	18.0	0.0	19.0	19.0	5.0	2000.0	1.2	5.0
2019-12-20 16:35:00	0.0	0.0	708.0	0.6	0.3	50.0	5.6	0.0	0.0	65.3	18.8	0.0	0.0	1.0	1.0	0.0	0.0017	300.0	2.2	500.0	0.0	500.0	0.0	6.6	0.0	50.0	10.0	18.0	0.0	19.0	19.0	5.0	2000.0	1.2	5.0
2019-12-20 16:40:00	0.0	0.0	666.0	0.6	0.3	50.0	5.3	0.0	0.0	66.2	18.4	0.0	0.0	1.0	1.0	0.0	0.0014	300.0	2.2	500.0	0.0	500.0	0.0	6.6	0.0	50.0	10.0	18.0	0.0	19.0	19.0	5.0	2000.0	1.2	5.0
2019-12-20 16:45:00	0.0	0.0	650.0	0.6	0.3	50.0	5.1	0.0	0.0	67.2	18.2	0.0	0.0	1.0	1.0	0.0	0.0012	300.0	2.2	500.0	0.0	500.0	0.0	6.6	0.0	50.0	10.0	18.0	0.0	19.0	19.0	5.0	2000.0	1.2	5.0
2019-12-20 16:50:00	0.0	0.0	658.0	0.6	0.3	50.0	4.9	0.0	0.0	68.1	18.0	0.0	0.0	1.0	1.0	0.0	0.0012	300.0	2.2	500.0	0.0	500.0	0.0	6.6	0.0	50.0	10.0	18.0	0.0	19.0	19.0	5.0	1950.0	1.2	5.0
2019-12-20 16:55:00	0.0	0.0	647.0	0.6	0.3	50.0	4.7	0.0	0.0	69.1	17.9	0.0	0.0	1.0	1.0	0.0	0.0012	300.0	2.2	500.0	0.0	500.0	0.0	6.6	0.0	50.0	10.0	18.0	0.0	19.0	19.0	5.0	1950.0	1.2	5.0
2019-12-20 17:00:00	0.0	0.0	639.0	0.6	0.3	50.0	4.5	0.0	24.7	69.9	17.6	0.0	0.0	1.0	1.0	0.0	0.0013	300.0	2.2	500.0	0.0	500.0	0.0	6.6	0.0	50.0	10.0	18.0	0.0	19.0	19.0	5.0	1950.0	1.2	5.0
2019-12-20 17:05:00	0.0	0.0	639.0	0.6	0.3	50.0	4.4	0.0	25.1	70.6	17.5	0.0	0.0	1.0	1.0	0.0	0.0011	300.0	2.2	500.0	0.0	500.0	0.0	6.6	0.0	50.0	10.0	18.0	0.0	19.0	19.0	5.0	1950.0	1.2	5.0
2019-12-20 17:10:00	0.0	0.0	622.0	0.6	0.3	50.0	4.3	0.0	25.8	71.2	17.4	0.0	0.0	1.0	1.0	0.0	0.001	300.0	2.2	500.0	0.0	500.0	0.0	6.6	0.0	50.0	10.0	18.0	0.0	19.0	19.0	5.0	1950.0	1.2	5.0
2019-12-20 17:15:00	0.0	0.0	619.0	0.6	0.3	50.0	4.2	0.0	28.8	71.7	17.3	0.0	0.0	1.0	1.0	0.0	0.0008	300.0	2.2	500.0	0.0	500.0	0.0	6.6	0.0	50.0	10.0	18.0	0.0	19.0	19.0	5.0	1950.0	1.2	5.0
2019-12-20 17:20:00	0.0	0.0	609.0	0.6	0.3	50.0	4.1	0.0	40.5	72.0	17.2	0.0	0.0	1.0	1.0	0.0	0.0008	300.0	2.2	500.0	0.0	500.0	0.0	6.6	0.0	50.0	10.0	18.0	0.0	19.0	19.0	5.0	1950.0	1.2	5.0
2019-12-20 17:25:00	0.0	0.0	596.0	0.6	0.3	50.0	4.2	0.0	41.0	71.7	17.4	0.0	0.0	1.0	1.0	0.0	0.0008	300.0	2.2	500.0	0.0	500.0	0.0	6.6	0.0	50.0	10.0	18.0	0.0	19.0	19.0	5.0	1950.0	1.2	5.0
2019-12-20 17:30:00	0.0	10.0	617.0	0.6	0.3	50.0	4.4	0.0	40.1	70.8	17.7	0.0	0.0	1.0	1.0	0.0	0.0008	300.0	2.2	500.0	0.0	500.0	0.0	6.6	100.0	50.0	10.0	18.0	0.0	19.0	19.0	5.0	1950.0	1.2	5.0
2019-12-20 17:35:00	0.0	60.0	593.0	0.6	0.3	50.0	4.6	0.0	38.5	70.1	17.9	0.0	0.0	1.0	1.0	0.0	0.0008	300.0	2.2	500.0	0.0	500.0	0.0	6.6	100.0	50.0	10.0	18.0	0.0	19.0	19.0	5.0	1950.0	1.2	5.0
2019-12-20 17:40:00	0.0	100.0	571.0	0.6	0.3	50.0	5.0	0.0	0.0	68.5	18.6	0.0	0.0	1.0	1.0	0.0	0.0007	300.0	2.2	500.0	0.0	500.0	0.0	6.6	100.0	50.0	10.0	18.0	0.0	19.0	19.0	5.0	1950.0	1.2	5.0
2019-12-20 17:45:00	0.0	100.0	606.0	0.6	0.4	50.0	5.3	0.0	0.0	67.2	18.9	0.0	0.0	1.0	1.0	0.0	0.0006	700.0	2.2	500.0	0.0	500.0	0.0	6.6	100.0	50.0	10.0	18.0	0.0	19.0	19.0	5.0	1950.0	1.2	5.0
2019-12-20 17:50:00	0.0	100.0	590.0	0.6	0.3	50.0	5.4	0.0	0.0	66.8	19.1	0.0	0.0	1.0	1.0	0.0	0.0012	700.0	2.2	500.0	0.0	500.0	0.0	6.6	100.0	50.0	10.0	18.0	0.0	19.0	19.0	5.0	1950.0	1.2	5.0
2019-12-20 17:55:00	0.0	100.0	581.0	0.6	0.3	50.0	5.5	0.0	0.0	66.8	19.2	0.0	0.0	1.0	1.0	0.0	0.0018	700.0	2.2	500.0	0.0	500.0	0.0	6.6	100.0	50.0	10.0	18.0	0.0	19.0	19.0	5.0	1950.0	1.2	5.0
2019-12-20 18:00:00	100.0	100.0	603.0	0.6	0.3	50.0	5.4	0.0	0.0	67.1	19.2	0.0	0.0	1.0	1.0	100.0	0.0024	600.0	2.2	500.0	0.0	500.0	0.0	6.6	100.0	50.0	10.0	18.0	0.0	19.0	19.0	5.0	1950.0	1.2	5.0
2019-12-20 18:05:00	100.0	100.0	702.0	0.6	0.3	50.0	5.3	0.0	0.0	67.4	19.1	130.0	130.0	2.0	2.0	100.0	0.0023	600.0	2.2	500.0	0.0	500.0	0.0	6.6	100.0	50.0	10.0	18.0	0.0	19.0	19.0	5.0	1950.0	1.2	5.0
2019-12-20 18:10:00	100.0	100.0	645.0	0.6	0.3	50.0	5.4	0.0	0.0	67.4	19.3	130.0	130.0	1.0	1.0	100.0	0.0022	600.0	2.2	500.0	0.0	500.0	0.0	6.6	100.0	50.0	10.0	18.0	0.0	19.0	19.0	5.0	1950.0	1.2	5.0
2019-12-20 18:15:00	100.0	100.0	638.0	0.6	0.3	50.0	5.7	0.0	0.0	66.2	19.6	130.0	130.0	6.0	6.0	100.0	0.0022	600.0	2.2	500.0	0.0	500.0	0.0	6.6	100.0	50.0	10.0	18.0	0.0	19.0	19.0	5.0	1950.0	1.2	5.0
2019-12-20 18:20:00	100.0	100.0	633.0	0.6	0.3	50.0	6.0	0.0	0.0	64.9	19.8	130.0	130.0	10.0	10.0	100.0	0.002	600.0	2.2	500.0	0.0	500.0	0.0	6.6	100.0	50.0	10.0	18.0	0.0	19.0	19.0	5.0	1950.0	1.2	5.0
2019-12-20 18:25:00	100.0	100.0	605.0	0.6	0.3	50.0	6.2	0.0	0.0	64.0	20.0	130.0	130.0	12.0	12.0	100.0	0.0018	600.0	2.2	500.0	0.0	500.0	0.0	6.6	100.0	50.0	10.0	18.0	0.0	19.0	19.0	5.0	1950.0	1.2	5.0
2019-12-20 18:30:00	100.0	100.0	649.0	0.6	0.3	50.0	6.4	0.0	0.0	63.3	20.1	130.0	130.0	17.0	17.0	100.0	0.0016	600.0	2.2	500.0	0.0	500.0	0.0	6.6	100.0	50.0	10.0	18.0	0.0	19.0	19.0	5.0	1950.0	1.2	5.0
2019-12-20 18:35:00	100.0	100.0	655.0	0.6	0.3	50.0	6.5	0.0	0.0	62.3	20.1	130.0	130.0	17.0	17.0	100.0	0.0014	600.0	2.2	500.0	0.0	500.0	0.0	6.6	100.0	50.0	10.0	18.0	0.0	19.0	19.0	5.0	1950.0	1.2	5.0
2019-12-20 18:40:00	100.0	100.0	639.0	0.6	0.3	50.0	6.4	0.0	0.0	62.6	19.8	130.0	130.0	17.0	17.0	100.0	0.0012	600.0	2.2	500.0	0.0	500.0	0.0	6.6	100.0	50.0	10.0	18.0	0.0	19.0	19.0	5.0	1950.0	1.2	5.0
2019-12-20 18:45:00	100.0	100.0	633.0	0.6	0.3	50.0	6.3	0.0	0.0	63.1	19.9	130.0	130.0	18.0	18.0	100.0	0.0011	600.0	2.2	500.0	0.0	500.0	0.0	6.6	100.0	50.0	10.0	18.0	0.0	19.0	19.0	5.0	1950.0	1.2	5.0
2019-12-20 18:50:00	100.0	100.0	625.0	0.6	0.3	50.0	6.5	0.0	0.0	62.1	20.0	130.0	130.0	18.0	18.0	100.0	0.0009	600.0	2.2	500.0	0.0	500.0	0.0	6.6	100.0	50.0	10.0	18.0	0.0	19.0	19.0	5.0	1950.0	1.2	5.0
2019-12-20 18:55:00	100.0	100.0	621.0	0.6	0.3	50.0	6.5	0.0	0.0	62.1	20.0	130.0	130.0	18.0	18.0	100.0	0.0008	600.0	2.2	500.0	0.0	500.0	0.0	6.6	100.0	50.0	10.0	18.0	0.0	19.0	19.0	5.0	1950.0	1.2	5.0
2019-12-20 19:00:00	100.0	100.0	659.0	0.6	0.3	50.0	6.5	0.0	0.0	62.2	19.9	130.0	130.0	19.0	19.0	100.0	0.0007	600.0	2.2	500.0	0.0	500.0	0.0	6.6	100.0	50.0	10.0	18.0	0.0	19.0	19.0	5.0	1950.0	1.2	5.0
2019-12-20 19:05:00	100.0	100.0	604.0	0.6	0.3	50.0	6.5	0.0	0.0	62.1	20.0	130.0	130.0	19.0	19.0	100.0	0.001	600.0	2.2	500.0	0.0	500.0	0.0	6.6	100.0	50.0	10.0	18.0	0.0	19.0	19.0	5.0	1950.0	1.2	5.0
2019-12-20 19:10:00	100.0	100.0	645.0	0.6	0.3	50.0	6.6	0.0	0.0	61.7	19.9	130.0	130.0	19.0	19.0	100.0	0.0013	600.0	2.2	500.0	0.0	500.0	0.0	6.6	100.0	50.0	10.0	18.0	0.0	19.0	19.0	5.0	1950.0	1.2	5.0
2019-12-20 19:15:00	100.0	100.0	644.0	0.6	0.3	50.0	6.5	0.0	0.0	61.6	19.8	130.0	130.0	19.0	19.0	100.0	0.0017	600.0	2.2	500.0	0.0	500.0	0.0	6.6	100.0	50.0	10.0	18.0	0.0	19.0	19.0	5.0	1950.0	1.2	5.0
2019-12-20 19:20:00	100.0	100.0	656.0	0.6	0.3	50.0	6.5	0.0	0.0	61.9	19.8	130.0	130.0	19.0	19.0	100.0	0.0014	600.0	2.2	500.0	0.0	500.0	0.0	6.6	100.0	50.0	10.0	18.0	0.0	19.0	19.0	5.0	1950.0	1.2	5.0
2019-12-20 19:25:00	100.0	100.0	644.0	0.6	0.3	50.0	6.6	0.0	0.0	61.0	19.8	130.0	130.0	19.0	19.0	100.0	0.0011	600.0	2.2	500.0	0.0	500.0	0.0	6.6	100.0	50.0	10.0	18.0	0.0	19.0	19.0	5.0	1950.0	1.2	5.0
2019-12-20 19:30:00	100.0	100.0	620.0	0.6	0.3	50.0	6.6	0.0	0.0	61.2	19.7	130.0	130.0	19.0	19.0	100.0	0.0009	600.0	2.2	500.0	0.0	500.0	0.0	6.6	100.0	50.0	10.0	18.0	0.0	19.0	19.0	5.0	1950.0	1.2	5.0
2019-12-20 19:35:00	100.0	100.0	655.0	0.6	0.3	50.0	6.5	0.0	0.0	61.6	19.7	130.0	130.0	18.0	18.0	100.0	0.0011	600.0	2.2	500.0	0.0	500.0	0.0	6.6	100.0	50.0	10.0	18.0	0.0	19.0	19.0	5.0	1950.0	1.2	5.0
2019-12-20 19:40:00	100.0	100.0	653.0	0.6	0.3	50.0	6.6	0.0	0.0	61.1	19.7	130.0	130.0	18.0	18.0	100.0	0.0014	600.0	2.2	500.0	0.0	500.0	0.0	6.6	100.0	50.0	10.0	18.0	0.0	19.0	19.0	5.0	1950.0	1.2	5.0
2019-12-20 19:45:00	100.0	100.0	665.0	0.6	0.3	47.0	6.6	0.0	0.0	61.0	19.6	130.0	130.0	18.0	18.0	100.0	0.0017	600.0	2.2	500.0	0.0	500.0	0.0	6.6	100.0	0.0	10.0	18.0	0.0	19.0	19.0	5.0	1950.0	1.2	5.0
2019-12-20 19:50:00	100.0	100.0	653.0	0.6	0.3	44.0	6.5	0.0	0.0	61.2	19.4	130.0	130.0	18.0	18.0	100.0	0.0013	600.0	2.2	500.0	0.0	500.0	0.0	6.6	100.0	0.0	10.0	18.0	0.0	19.0	19.0	5.0	1950.0	1.2	5.0
2019-12-20 19:55:00	100.0	100.0	626.0	0.6	0.3	41.0	6.6	0.0	0.0	60.7	19.5	130.0	130.0	13.0	13.0	100.0	0.0009	600.0	2.2	500.0	0.0	500.0	0.0	6.6	100.0	0.0	10.0	18.0	0.0	19.0	19.0	5.0	1950.0	1.2	5.0
2019-12-20 20:00:00	100.0	100.0	632.0	0.6	0.3	38.0	6.5	0.0	0.0	60.6	19.3	130.0	130.0	13.0	13.0	100.0	0.0005	600.0	2.2	500.0	0.0	500.0	0.0	6.6	100.0	0.0	10.0	18.0	0.0	19.0	19.0	5.0	1950.0	1.2	5.0
2019-12-20 20:05:00	100.0	100.0	639.0	0.6	0.3	35.0	6.5	0.0	0.0	60.8	19.3	130.0	130.0	10.0	10.0	100.0	0.0008	600.0	2.2	500.0	0.0	500.0	0.0	6.6	100.0	0.0	10.0	18.0	0.0	19.0	19.0	5.0	1950.0	1.2	5.0
2019-12-20 20:10:00	100.0	100.0	657.0	0.6	0.3	0.0	6.5	0.0	0.0	61.0	19.3	130.0	130.0	10.0	10.0	100.0	0.0012	600.0	2.2	500.0	0.0	500.0	0.0	6.6	100.0	0.0	10.0	18.0	0.0	19.0	19.0	5.0	1950.0	1.2	5.0
2019-12-20 20:15:00	100.0	100.0	639.0	0.6	0.3	0.0	6.6	0.0	0.0	60.4	19.3	130.0	130.0	8.0	8.0	100.0	0.0015	600.0	2.2	500.0	0.0	500.0	0.0	6.6	100.0	0.0	10.0	18.0	0.0	19.0	19.0	5.0	1950.0	1.2	5.0
2019-12-20 20:20:00	100.0	100.0	625.0	0.6	0.3	0.0	6.4	0.0	0.0	60.8	19.1	130.0	130.0	4.0	5.0	100.0	0.0017	600.0	2.2	500.0	0.0	500.0	0.0	6.6	100.0	0.0	10.0	18.0	0.0	19.0	19.0	5.0	1950.0	1.2	5.0
2019-12-20 20:25:00	100.0	100.0	627.0	0.6	0.3	0.0	6.4	0.0	0.0	61.2	19.2	130.0	130.0	1.0	1.0	100.0	0.0018	600.0	2.2	500.0	0.0	500.0	0.0	6.6	100.0	0.0	10.0	18.0	0.0	19.0	19.0	5.0	1950.0	1.2	5.0
2019-12-20 20:30:00	100.0	100.0	636.0	0.6	0.3	0.0	6.4	0.0	0.0	61.2	19.3	130.0	130.0	1.0	1.0	100.0	0.002	600.0	2.2	500.0	0.0	500.0	0.0	6.6	100.0	0.0	10.0	18.0	0.0	19.0	19.0	5.0	1950.0	1.2	5.0
2019-12-20 20:35:00	100.0	100.0	692.0	0.6	0.3	0.0	6.4	0.0	0.0	61.3	19.2	130.0	130.0	4.0	4.0	100.0	0.0018	600.0	2.2	500.0	0.0	500.0	0.0	6.6	100.0	0.0	10.0	18.0	0.0	19.0	19.0	5.0	1950.0	1.2	5.0
2019-12-20 20:40:00	100.0	100.0	661.0	0.6	0.3	0.0	6.2	0.0	0.0	62.8	19.3	130.0	130.0	4.0	4.0	100.0	0.0016	600.0	2.2	500.0	0.0	500.0	0.0	6.6	100.0	0.0	10.0	18.0	0.0	19.0	19.0	5.0	1950.0	1.2	5.0
2019-12-20 20:45:00	100.0	100.0	644.0	0.6	0.3	0.0	6.1	0.0	0.0	63.4	19.3	130.0	130.0	4.0	4.0	100.0	0.0015	600.0	2.2	500.0	0.0	500.0	0.0	6.6	100.0	0.0	10.0	18.0	0.0	19.0	19.0	5.0	1950.0	1.2	5.0
2019-12-20 20:50:00	100.0	100.0	628.0	0.6	0.3	0.0	6.2	0.0	0.0	62.6	19.2	130.0	130.0	4.0	4.0	100.0	0.0014	600.0	2.2	500.0	0.0	500.0	0.0	6.6	100.0	0.0	10.0	18.0	0.0	19.0	19.0	5.0	1950.0	1.2	5.0
2019-12-20 20:55:00	100.0	100.0	614.0	0.6	0.3	0.0	6.1	0.0	0.0	63.3	19.3	130.0	130.0	4.0	4.0	100.0	0.0014	600.0	2.2	500.0	0.0	500.0	0.0	6.6	100.0	0.0	10.0	18.0	0.0	19.0	19.0	5.0	1950.0	1.2	5.0
2019-12-20 21:00:00	100.0	100.0	649.0	0.6	0.3	0.0	5.8	0.0	0.0	64.6	19.2	130.0	130.0	4.0	4.0	100.0	0.0014	600.0	2.2	500.0	0.0	500.0	0.0	6.6	100.0	0.0	10.0	18.0	0.0	19.0	19.0	5.0	1950.0	1.2	5.0
2019-12-20 21:05:00	100.0	100.0	661.0	0.6	0.3	0.0	5.9	0.0	0.0	64.4	19.2	130.0	130.0	4.0	4.0	100.0	0.0012	600.0	2.2	500.0	0.0	500.0	0.0	6.6	100.0	0.0	10.0	18.0	0.0	19.0	19.0	5.0	1950.0	1.2	5.0
2019-12-20 21:10:00	100.0	100.0	633.0	0.6	0.3	0.0	5.9	0.0	0.0	63.7	19.1	130.0	130.0	4.0	4.0	100.0	0.0011	600.0	2.2	500.0	0.0	500.0	0.0	6.6	100.0	0.0	10.0	18.0	0.0	19.0	19.0	5.0	1950.0	1.2	5.0
2019-12-20 21:15:00	100.0	100.0	628.0	0.6	0.3	0.0	5.7	0.0	0.0	65.2	19.1	130.0	130.0	1.0	1.0	100.0	0.001	600.0	2.2	500.0	0.0	500.0	0.0	6.6	100.0	0.0	10.0	18.0	0.0	19.0	19.0	5.0	1950.0	1.2	5.0
2019-12-20 21:20:00	100.0	100.0	631.0	0.6	0.3	0.0	5.7	0.0	0.0	65.2	19.1	130.0	130.0	1.0	1.0	100.0	0.0012	600.0	2.2	500.0	0.0	500.0	0.0	6.6	100.0	0.0	10.0	18.0	0.0	19.0	19.0	5.0	1950.0	1.2	5.0
2019-12-20 21:25:00	100.0	100.0	645.0	0.6	0.3	0.0	5.7	0.0	0.0	64.9	19.0	130.0	130.0	1.0	1.0	100.0	0.0013	600.0	2.2	500.0	0.0	500.0	0.0	6.6	100.0	0.0	10.0	18.0	0.0	19.0	19.0	5.0	1950.0	1.2	5.0
2019-12-20 21:30:00	100.0	100.0	625.0	0.6	0.3	0.0	5.5	0.0	0.0	66.4	19.0	130.0	130.0	1.0	1.0	100.0	0.0015	600.0	2.2	500.0	0.0	500.0	0.0	6.6	100.0	0.0	10.0	18.0	0.0	19.0	19.0	5.0	1950.0	1.2	5.0
2019-12-20 21:35:00	100.0	100.0	636.0	0.6	0.3	0.0	5.3	0.0	0.0	67.6	19.0	130.0	130.0	1.0	1.0	100.0	0.0017	600.0	2.2	500.0	0.0	500.0	0.0	6.6	100.0	0.0	10.0	18.0	0.0	19.0	19.0	5.0	1950.0	1.2	5.0
2019-12-20 21:40:00	100.0	100.0	669.0	0.6	0.3	0.0	5.4	0.0	0.0	67.0	19.0	130.0	130.0	1.0	1.0	100.0	0.0019	600.0	2.2	500.0	0.0	500.0	0.0	6.6	100.0	0.0	10.0	18.0	0.0	19.0	19.0	5.0	1950.0	1.2	5.0
2019-12-20 21:45:00	100.0	100.0	639.0	0.6	0.3	0.0	5.3	0.0	0.0	67.6	19.0	130.0	130.0	1.0	1.0	100.0	0.0021	600.0	2.2	500.0	0.0	500.0	0.0	6.6	100.0	0.0	10.0	18.0	0.0	19.0	19.0	5.0	1950.0	1.2	5.0
2019-12-20 21:50:00	100.0	100.0	644.0	0.6	0.3	0.0	5.1	0.0	0.0	68.7	19.0	130.0	130.0	1.0	1.0	100.0	0.0019	600.0	2.2	500.0	0.0	500.0	0.0	6.6	100.0	0.0	10.0	18.0	0.0	19.0	19.0	5.0	1950.0	1.2	5.0
2019-12-20 21:55:00	100.0	100.0	627.0	0.6	0.3	0.0	5.0	0.0	0.0	69.4	19.0	130.0	130.0	1.0	1.0	100.0	0.0016	600.0	2.2	500.0	0.0	500.0	0.0	6.6	100.0	0.0	10.0	18.0	0.0	19.0	19.0	5.0	1950.0	1.2	5.0
2019-12-20 22:00:00	100.0	100.0	630.0	0.6	0.3	0.0	4.9	0.0	0.0	69.6	19.0	130.0	130.0	1.0	1.0	100.0	0.0013	600.0	2.2	500.0	0.0	500.0	0.0	6.6	100.0	0.0	10.0	18.0	0.0	19.0	19.0	5.0	1950.0	1.2	5.0
2019-12-20 22:05:00	100.0	100.0	648.0	0.6	0.3	0.0	4.9	0.0	0.0	69.8	19.1	130.0	130.0	1.0	1.0	100.0	0.0016	600.0	2.2	500.0	0.0	500.0	0.0	6.6	100.0	0.0	10.0	18.0	0.0	19.0	19.0	5.0	1950.0	1.2	5.0
2019-12-20 22:10:00	100.0	100.0	648.0	0.6	0.3	0.0	4.8	0.0	0.0	70.8	19.0	130.0	130.0	1.0	1.0	100.0	0.0018	600.0	2.2	500.0	0.0	500.0	0.0	6.6	100.0	0.0	10.0	18.0	0.0	19.0	19.0	5.0	1950.0	1.2	5.0
2019-12-20 22:15:00	100.0	100.0	637.0	0.6	0.3	0.0	4.8	0.0	0.0	70.8	19.0	130.0	130.0	1.0	1.0	100.0	0.0021	600.0	2.2	500.0	0.0	500.0	0.0	6.6	100.0	0.0	10.0	18.0	0.0	19.0	19.0	5.0	1950.0	1.2	5.0
2019-12-20 22:20:00	100.0	100.0	643.0	0.6	0.3	0.0	4.8	0.0	0.0	70.7	19.0	130.0	130.0	1.0	1.0	100.0	0.002	600.0	2.2	500.0	0.0	500.0	0.0	6.6	100.0	0.0	10.0	18.0	0.0	19.0	19.0	5.0	1950.0	1.2	5.0
2019-12-20 22:25:00	100.0	100.0	642.0	0.6	0.3	0.0	4.7	0.0	0.0	71.0	19.0	130.0	130.0	1.0	1.0	100.0	0.0018	600.0	2.2	500.0	0.0	500.0	0.0	6.6	100.0	0.0	10.0	18.0	0.0	19.0	19.0	5.0	1950.0	1.2	5.0
2019-12-20 22:30:00	100.0	100.0	628.0	0.6	0.3	0.0	4.6	0.0	0.0	71.7	19.0	130.0	130.0	1.0	1.0	100.0	0.0017	600.0	2.2	500.0	0.0	500.0	0.0	6.6	100.0	0.0	10.0	18.0	0.0	19.0	19.0	5.0	1950.0	1.2	5.0
2019-12-20 22:35:00	100.0	100.0	622.0	0.6	0.3	0.0	4.6	0.0	0.0	71.5	19.0	130.0	130.0	1.0	1.0	100.0	0.0019	600.0	2.2	500.0	0.0	500.0	0.0	6.6	100.0	0.0	10.0	18.0	0.0	19.0	19.0	5.0	1950.0	1.2	5.0
2019-12-20 22:40:00	100.0	100.0	604.0	0.6	0.3	0.0	4.6	0.0	0.0	71.5	19.0	130.0	130.0	1.0	1.0	100.0	0.0021	600.0	2.2	500.0	0.0	500.0	0.0	6.6	100.0	0.0	10.0	18.0	0.0	19.0	19.0	5.0	1950.0	1.2	5.0
2019-12-20 22:45:00	100.0	100.0	672.0	0.6	0.3	0.0	4.5	0.0	0.0	72.4	19.0	130.0	130.0	1.0	1.0	100.0	0.0023	600.0	2.2	500.0	0.0	500.0	0.0	6.6	100.0	0.0	10.0	18.0	0.0	19.0	19.0	5.0	1950.0	1.2	5.0
2019-12-20 22:50:00	100.0	100.0	674.0	0.6	0.3	0.0	4.5	0.0	0.0	72.4	19.0	0.0	0.0	1.0	1.0	100.0	0.0031	600.0	2.2	500.0	0.0	500.0	0.0	6.6	100.0	0.0	10.0	18.0	0.0	19.0	19.0	5.0	1950.0	1.2	5.0
2019-12-20 22:55:00	100.0	100.0	677.0	0.6	0.3	0.0	4.5	0.0	0.0	72.4	18.9	0.0	0.0	1.0	1.0	100.0	0.004	600.0	2.2	500.0	0.0	500.0	0.0	6.6	100.0	0.0	10.0	18.0	0.0	19.0	19.0	5.0	1950.0	1.2	5.0
2019-12-20 23:00:00	0.0	100.0	691.0	0.6	0.3	0.0	4.4	0.0	0.0	72.6	18.8	0.0	0.0	1.0	1.0	0.0	0.0048	300.0	2.2	500.0	0.0	500.0	0.0	6.6	100.0	0.0	10.0	18.0	0.0	19.0	19.0	5.0	1950.0	1.2	5.0
2019-12-20 23:05:00	0.0	100.0	691.0	1.0	0.3	0.0	4.3	0.0	18.6	72.4	18.2	0.0	0.0	1.0	1.0	0.0	0.0042	300.0	2.2	500.0	0.0	500.0	0.0	6.6	100.0	0.0	10.0	18.0	0.0	19.0	19.0	8.0	1950.0	1.2	5.0
2019-12-20 23:10:00	0.0	100.0	688.0	1.0	0.3	0.0	4.1	0.0	32.8	72.9	17.9	0.0	0.0	1.0	1.0	0.0	0.0036	300.0	2.2	500.0	0.0	500.0	0.0	6.6	100.0	0.0	10.0	18.0	0.0	19.0	19.0	8.0	1950.0	1.2	5.0
2019-12-20 23:15:00	0.0	100.0	692.0	1.0	0.3	0.0	4.0	0.0	34.3	73.9	18.0	0.0	0.0	1.0	1.0	0.0	0.0029	300.0	2.2	500.0	0.0	500.0	0.0	6.6	100.0	0.0	10.0	18.0	0.0	19.0	19.0	8.0	1950.0	1.2	5.0
2019-12-20 23:20:00	0.0	100.0	690.0	1.0	0.3	0.0	4.1	0.0	32.8	73.6	18.0	0.0	0.0	1.0	1.0	0.0	0.0025	300.0	2.2	500.0	0.0	500.0	0.0	6.6	100.0	0.0	10.0	18.0	0.0	19.0	19.0	8.0	1950.0	1.2	5.0
2019-12-20 23:25:00	0.0	100.0	685.0	1.0	0.3	0.0	4.1	0.0	32.1	73.3	18.0	0.0	0.0	1.0	1.0	0.0	0.0021	300.0	2.2	500.0	0.0	500.0	0.0	6.6	100.0	0.0	10.0	18.0	0.0	19.0	19.0	8.0	1950.0	1.2	5.0
2019-12-20 23:30:00	0.0	100.0	667.0	1.0	0.3	0.0	4.1	0.0	31.3	73.3	18.1	0.0	0.0	1.0	1.0	0.0	0.0017	300.0	2.2	500.0	0.0	500.0	0.0	6.6	100.0	0.0	10.0	18.0	0.0	19.0	19.0	8.0	1950.0	1.2	5.0
2019-12-20 23:35:00	0.0	100.0	673.0	1.0	0.3	0.0	4.1	0.0	30.4	73.4	17.9	0.0	0.0	1.0	1.0	0.0	0.0014	300.0	2.2	500.0	0.0	500.0	0.0	6.6	100.0	0.0	10.0	18.0	0.0	19.0	19.0	8.0	1950.0	1.2	5.0
2019-12-20 23:40:00	0.0	100.0	661.0	1.0	0.3	0.0	4.0	0.0	30.0	73.6	17.9	0.0	0.0	1.0	1.0	0.0	0.0011	300.0	2.2	500.0	0.0	500.0	0.0	6.6	100.0	0.0	10.0	18.0	0.0	19.0	19.0	8.0	1950.0	1.2	5.0
2019-12-20 23:45:00	0.0	100.0	650.0	1.0	0.3	0.0	4.0	0.0	29.1	73.8	17.8	0.0	0.0	1.0	1.0	0.0	0.0008	300.0	2.2	500.0	0.0	500.0	0.0	6.6	100.0	0.0	10.0	18.0	0.0	19.0	19.0	8.0	1950.0	1.2	5.0
2019-12-20 23:50:00	0.0	100.0	661.0	1.0	0.3	0.0	3.9	0.0	29.6	74.1	17.6	0.0	0.0	1.0	1.0	0.0	0.0008	300.0	2.2	500.0	0.0	500.0	0.0	6.6	100.0	0.0	10.0	18.0	0.0	19.0	19.0	8.0	1950.0	1.2	5.0
2019-12-20 23:55:00	0.0	100.0	644.0	1.0	0.3	0.0	3.8	0.0	31.7	74.4	17.6	0.0	0.0	1.0	1.0	0.0	0.0008	300.0	2.2	500.0	0.0	500.0	0.0	6.6	100.0	95.0	10.0	18.0	0.0	19.0	19.0	8.0	1950.0	1.2	5.0
2019-12-21 00:00:00	0.0	100.0	654.0	1.0	0.3	50.0	3.9	0.0	31.9	74.3	17.7	0.0	0.0	1.0	1.0	0.0	0.0008	300.0	2.2	500.0	0.0	500.0	0.0	6.6	100.0	95.0	10.0	18.0	0.0	19.0	19.0	8.0	1950.0	1.2	6.0
2019-12-21 00:05:00	0.0	100.0	651.0	1.0	0.3	95.0	3.9	0.0	30.6	74.1	17.7	0.0	0.0	1.0	1.0	0.0	0.0006	300.0	2.2	500.0	0.0	500.0	0.0	6.6	100.0	95.0	10.0	18.0	0.0	19.0	19.0	8.0	1950.0	1.2	6.0
2019-12-21 00:10:00	0.0	100.0	646.0	1.0	0.3	95.0	3.9	0.0	30.1	74.0	17.7	0.0	0.0	1.0	1.0	0.0	0.0004	300.0	2.2	500.0	0.0	500.0	0.0	6.6	100.0	95.0	10.0	18.0	0.0	19.0	19.0	8.0	1950.0	1.2	6.0
2019-12-21 00:15:00	0.0	100.0	646.0	1.0	0.3	95.0	3.9	0.0	29.3	74.0	17.7	0.0	0.0	1.0	1.0	0.0	0.0002	300.0	2.2	500.0	0.0	500.0	0.0	6.6	100.0	95.0	10.0	18.0	0.0	19.0	19.0	8.0	1950.0	1.2	6.0
2019-12-21 00:20:00	0.0	100.0	631.0	1.0	0.3	95.0	3.9	0.0	28.6	74.3	17.7	0.0	0.0	1.0	1.0	0.0	0.0001	300.0	2.2	500.0	0.0	500.0	0.0	6.6	100.0	95.0	10.0	18.0	0.0	19.0	19.0	8.0	1950.0	1.2	6.0
2019-12-21 00:25:00	0.0	100.0	628.0	1.0	0.3	95.0	3.8	0.0	28.1	74.6	17.7	0.0	0.0	1.0	1.0	0.0	0.0001	300.0	2.2	500.0	0.0	500.0	0.0	6.6	100.0	95.0	10.0	18.0	0.0	19.0	19.0	8.0	1950.0	1.2	6.0
2019-12-21 00:30:00	0.0	100.0	616.0	1.0	0.3	95.0	3.7	0.0	27.5	75.1	17.6	0.0	0.0	1.0	1.0	0.0	0.0	300.0	2.2	500.0	0.0	500.0	0.0	6.6	100.0	95.0	10.0	18.0	0.0	19.0	19.0	8.0	1950.0	1.2	6.0
2019-12-21 00:35:00	0.0	100.0	626.0	1.0	0.3	95.0	3.7	0.0	27.1	75.3	17.6	0.0	0.0	1.0	1.0	0.0	0.0	300.0	2.2	500.0	0.0	500.0	0.0	6.6	100.0	95.0	10.0	18.0	0.0	19.0	19.0	8.0	1950.0	1.2	6.0
2019-12-21 00:40:00	0.0	100.0	604.0	1.0	0.3	95.0	3.6	0.0	26.4	75.7	17.5	0.0	0.0	1.0	1.0	0.0	0.0	300.0	2.2	500.0	0.0	500.0	0.0	6.6	100.0	95.0	10.0	18.0	0.0	19.0	19.0	8.0	1950.0	1.2	6.0
2019-12-21 00:45:00	0.0	100.0	628.0	1.0	0.3	95.0	3.6	0.0	28.4	76.0	17.5	0.0	0.0	1.0	1.0	0.0	0.0	300.0	2.2	500.0	0.0	500.0	0.0	6.6	100.0	95.0	10.0	18.0	0.0	19.0	19.0	8.0	1950.0	1.2	6.0
2019-12-21 00:50:00	0.0	100.0	630.0	1.0	0.3	95.0	3.5	0.0	30.0	76.2	17.5	0.0	0.0	1.0	1.0	0.0	0.0	300.0	2.2	500.0	0.0	500.0	0.0	6.6	100.0	95.0	10.0	18.0	0.0	19.0	19.0	8.0	1950.0	1.2	6.0
2019-12-21 00:55:00	0.0	100.0	623.0	1.0	0.3	95.0	3.6	0.0	30.8	76.1	17.6	0.0	0.0	1.0	1.0	0.0	0.0	300.0	2.2	500.0	0.0	500.0	0.0	6.6	100.0	95.0	10.0	18.0	0.0	19.0	19.0	8.0	1950.0	1.2	6.0
2019-12-21 01:00:00	0.0	100.0	620.0	1.0	0.3	95.0	3.6	0.0	31.1	75.9	17.6	0.0	0.0	1.0	1.0	0.0	0.0	300.0	2.2	500.0	0.0	500.0	0.0	6.6	100.0	95.0	10.0	18.0	0.0	19.0	19.0	8.0	1950.0	1.2	6.0
2019-12-21 01:05:00	0.0	100.0	608.0	1.0	0.3	95.0	3.7	0.0	30.9	75.7	17.7	0.0	0.0	1.0	1.0	0.0	0.0	300.0	2.2	500.0	0.0	500.0	0.0	6.6	100.0	95.0	10.0	18.0	0.0	19.0	19.0	8.0	1950.0	1.2	6.0
2019-12-21 01:10:00	0.0	100.0	601.0	1.0	0.3	95.0	3.7	0.0	30.8	75.5	17.7	0.0	0.0	1.0	1.0	0.0	0.0	300.0	2.2	500.0	0.0	500.0	0.0	6.6	100.0	95.0	10.0	18.0	0.0	19.0	19.0	8.0	1950.0	1.2	6.0
2019-12-21 01:15:00	0.0	100.0	603.0	1.0	0.3	95.0	3.7	0.0	31.4	75.5	17.7	0.0	0.0	1.0	1.0	0.0	0.0	300.0	2.2	500.0	0.0	500.0	0.0	6.6	100.0	95.0	10.0	18.0	0.0	19.0	19.0	8.0	1950.0	1.2	6.0
2019-12-21 01:20:00	0.0	100.0	619.0	1.0	0.3	95.0	3.7	0.0	32.3	75.6	17.7	0.0	0.0	1.0	1.0	0.0	0.0	300.0	2.2	500.0	0.0	500.0	0.0	6.6	100.0	95.0	10.0	18.0	0.0	19.0	19.0	8.0	1950.0	1.2	6.0
2019-12-21 01:25:00	0.0	100.0	619.0	1.0	0.3	95.0	3.7	0.0	33.4	75.3	17.8	0.0	0.0	1.0	1.0	0.0	0.0	300.0	2.2	500.0	0.0	500.0	0.0	6.6	100.0	95.0	10.0	18.0	0.0	19.0	19.0	8.0	1950.0	1.2	6.0
2019-12-21 01:30:00	0.0	100.0	593.0	1.0	0.3	95.0	3.8	0.0	32.5	75.1	17.8	0.0	0.0	1.0	1.0	0.0	0.0	300.0	2.2	500.0	0.0	500.0	0.0	6.6	100.0	95.0	10.0	18.0	0.0	19.0	19.0	8.0	1950.0	1.2	6.0
2019-12-21 01:35:00	0.0	100.0	614.0	1.0	0.3	95.0	3.8	0.0	31.7	74.9	17.9	0.0	0.0	1.0	1.0	0.0	0.0	300.0	2.2	500.0	0.0	500.0	0.0	6.6	100.0	95.0	10.0	18.0	0.0	19.0	19.0	8.0	1950.0	1.2	6.0
2019-12-21 01:40:00	0.0	100.0	613.0	1.0	0.3	95.0	3.8	0.0	30.9	74.9	18.0	0.0	0.0	1.0	1.0	0.0	0.0	300.0	2.2	500.0	0.0	500.0	0.0	6.6	100.0	95.0	10.0	18.0	0.0	19.0	19.0	8.0	1950.0	1.2	6.0
2019-12-21 01:45:00	0.0	100.0	603.0	1.0	0.3	95.0	3.8	0.0	30.2	75.0	17.9	0.0	0.0	1.0	1.0	0.0	0.0	300.0	2.2	500.0	0.0	500.0	0.0	6.6	100.0	95.0	10.0	18.0	0.0	19.0	19.0	8.0	1950.0	1.2	6.0
2019-12-21 01:50:00	0.0	100.0	610.0	1.0	0.3	95.0	3.8	0.0	30.8	75.3	17.9	0.0	0.0	1.0	1.0	0.0	0.0	300.0	2.2	500.0	0.0	500.0	0.0	6.6	100.0	95.0	10.0	18.0	0.0	19.0	19.0	8.0	1950.0	1.2	6.0
2019-12-21 01:55:00	0.0	100.0	593.0	1.0	0.3	95.0	3.7	0.0	32.2	75.6	17.9	0.0	0.0	1.0	1.0	0.0	0.0	300.0	2.2	500.0	0.0	500.0	0.0	6.6	100.0	95.0	10.0	18.0	0.0	19.0	19.0	8.0	1950.0	1.2	6.0
2019-12-21 02:00:00	0.0	100.0	595.0	1.0	0.3	95.0	3.7	0.0	31.9	75.7	17.9	0.0	0.0	1.0	1.0	0.0	0.0	300.0	2.2	500.0	0.0	500.0	0.0	6.6	100.0	95.0	10.0	18.0	0.0	19.0	19.0	8.0	1950.0	1.2	6.0
2019-12-21 02:05:00	0.0	100.0	597.0	0.0	0.3	95.0	3.7	0.0	31.0	75.7	17.9	0.0	0.0	1.0	1.0	0.0	0.0	300.0	2.2	500.0	0.0	500.0	0.0	6.6	100.0	95.0	10.0	18.0	0.0	19.0	19.0	0.0	1950.0	1.2	6.0
2019-12-21 02:10:00	0.0	100.0	584.0	0.0	0.3	95.0	3.7	0.0	30.4	75.7	17.9	0.0	0.0	1.0	1.0	0.0	0.0	300.0	2.2	500.0	0.0	500.0	0.0	6.6	100.0	95.0	10.0	18.0	0.0	19.0	19.0	0.0	1950.0	1.2	6.0
2019-12-21 02:15:00	0.0	100.0	597.0	0.0	0.3	95.0	3.7	0.0	29.7	75.9	17.9	0.0	0.0	1.0	1.0	0.0	0.0	300.0	2.2	500.0	0.0	500.0	0.0	6.6	100.0	95.0	10.0	18.0	0.0	19.0	19.0	0.0	1950.0	1.2	6.0
2019-12-21 02:20:00	0.0	100.0	592.0	0.0	0.3	95.0	3.6	0.0	31.3	76.1	17.9	0.0	0.0	1.0	1.0	0.0	0.0	300.0	2.2	500.0	0.0	500.0	0.0	6.6	100.0	95.0	10.0	18.0	0.0	19.0	19.0	0.0	1950.0	1.2	6.0
2019-12-21 02:25:00	0.0	100.0	590.0	0.0	0.3	95.0	3.6	0.0	32.3	76.3	17.9	0.0	0.0	1.0	1.0	0.0	0.0	300.0	2.2	500.0	0.0	500.0	0.0	6.6	100.0	95.0	10.0	18.0	0.0	19.0	19.0	0.0	1950.0	1.2	6.0
2019-12-21 02:30:00	0.0	100.0	599.0	0.0	0.3	95.0	3.6	0.0	31.7	76.4	17.9	0.0	0.0	1.0	1.0	0.0	0.0	300.0	2.2	500.0	0.0	500.0	0.0	6.6	100.0	95.0	10.0	18.0	0.0	19.0	19.0	0.0	120.0	1.2	6.0
2019-12-21 02:35:00	0.0	100.0	599.0	0.0	0.3	95.0	3.6	0.0	31.3	76.1	17.9	0.0	0.0	1.0	1.0	0.0	0.0	300.0	2.2	500.0	0.0	500.0	0.0	6.6	100.0	95.0	10.0	18.0	0.0	19.0	19.0	0.0	1950.0	1.2	6.0
2019-12-21 02:40:00	0.0	100.0	592.0	0.0	0.3	95.0	3.6	0.0	30.1	76.3	18.0	0.0	0.0	1.0	1.0	0.0	0.0001	300.0	2.2	500.0	0.0	500.0	0.0	6.6	100.0	95.0	10.0	18.0	0.0	19.0	19.0	0.0	1950.0	1.2	6.0
2019-12-21 02:45:00	0.0	100.0	603.0	0.0	0.3	95.0	3.6	0.0	30.0	76.4	17.9	0.0	0.0	1.0	1.0	0.0	0.0001	300.0	2.2	500.0	0.0	500.0	0.0	6.6	100.0	95.0	10.0	18.0	0.0	19.0	19.0	0.0	1950.0	1.2	6.0
2019-12-21 02:50:00	0.0	100.0	591.0	0.0	0.3	95.0	3.6	0.0	31.3	76.7	17.9	0.0	0.0	1.0	1.0	0.0	0.0001	300.0	2.2	500.0	0.0	500.0	0.0	6.6	100.0	95.0	10.0	18.0	0.0	19.0	19.0	0.0	1950.0	1.2	6.0
2019-12-21 02:55:00	0.0	100.0	586.0	0.0	0.3	95.0	3.5	0.0	32.0	76.8	17.9	0.0	0.0	1.0	1.0	0.0	0.0	300.0	2.2	500.0	0.0	500.0	0.0	6.6	100.0	95.0	10.0	18.0	0.0	19.0	19.0	0.0	1950.0	1.2	6.0
2019-12-21 03:00:00	0.0	100.0	564.0	0.0	0.3	95.0	3.5	0.0	32.3	76.7	17.9	0.0	0.0	1.0	1.0	0.0	0.0	300.0	2.2	500.0	0.0	500.0	0.0	6.6	100.0	95.0	10.0	18.0	0.0	19.0	19.0	0.0	1950.0	1.2	6.0
2019-12-21 03:05:00	0.0	100.0	590.0	0.0	0.3	95.0	3.6	0.0	31.7	76.6	17.9	0.0	0.0	1.0	1.0	0.0	0.0	300.0	2.2	500.0	0.0	500.0	0.0	6.6	100.0	95.0	10.0	18.0	0.0	19.0	19.0	0.0	1950.0	1.2	6.0
2019-12-21 03:10:00	0.0	100.0	595.0	0.0	0.3	95.0	3.6	0.0	31.5	76.5	17.9	0.0	0.0	1.0	1.0	0.0	0.0	300.0	2.2	500.0	0.0	500.0	0.0	6.6	100.0	95.0	10.0	18.0	0.0	19.0	19.0	0.0	1950.0	1.2	6.0
2019-12-21 03:15:00	0.0	100.0	575.0	0.0	0.3	95.0	3.6	0.0	31.3	76.6	17.9	0.0	0.0	1.0	1.0	0.0	0.0	300.0	2.2	500.0	0.0	500.0	0.0	6.6	100.0	95.0	10.0	18.0	0.0	19.0	19.0	0.0	1950.0	1.2	6.0
2019-12-21 03:20:00	0.0	100.0	592.0	0.0	0.3	95.0	3.6	0.0	31.1	76.7	17.9	0.0	0.0	1.0	1.0	0.0	0.0	300.0	2.2	500.0	0.0	500.0	0.0	6.6	100.0	95.0	10.0	18.0	0.0	19.0	19.0	0.0	1950.0	1.2	6.0
2019-12-21 03:25:00	0.0	100.0	590.0	0.0	0.3	95.0	3.5	0.0	30.8	76.7	17.9	0.0	0.0	1.0	1.0	0.0	0.0	300.0	2.2	500.0	0.0	500.0	0.0	6.6	100.0	95.0	10.0	18.0	0.0	19.0	19.0	0.0	1950.0	1.2	6.0
2019-12-21 03:30:00	0.0	100.0	560.0	0.0	0.3	95.0	3.5	0.0	30.6	76.9	17.8	0.0	0.0	1.0	1.0	0.0	0.0	300.0	2.2	500.0	0.0	500.0	0.0	6.6	100.0	95.0	10.0	18.0	0.0	19.0	19.0	0.0	1950.0	1.2	6.0
2019-12-21 03:35:00	0.0	100.0	594.0	0.0	0.3	95.0	3.5	0.0	30.4	77.0	17.9	0.0	0.0	1.0	1.0	0.0	0.0	300.0	2.2	500.0	0.0	500.0	0.0	6.6	100.0	95.0	10.0	18.0	0.0	19.0	19.0	0.0	1950.0	1.2	6.0
2019-12-21 03:40:00	0.0	100.0	578.0	0.0	0.3	95.0	3.5	0.0	30.2	77.1	17.8	0.0	0.0	1.0	1.0	0.0	0.0	300.0	2.2	500.0	0.0	500.0	0.0	6.6	100.0	95.0	10.0	18.0	0.0	19.0	19.0	0.0	1950.0	1.2	6.0
2019-12-21 03:45:00	0.0	100.0	591.0	0.0	0.3	95.0	3.5	0.0	30.0	77.2	17.8	0.0	0.0	1.0	1.0	0.0	0.0	300.0	2.2	500.0	0.0	500.0	0.0	6.6	100.0	95.0	10.0	18.0	0.0	19.0	19.0	0.0	1950.0	1.2	6.0
2019-12-21 03:50:00	0.0	100.0	577.0	0.0	0.3	95.0	3.4	0.0	30.6	77.3	17.8	0.0	0.0	1.0	1.0	0.0	0.0	300.0	2.2	500.0	0.0	500.0	0.0	6.6	100.0	95.0	10.0	18.0	0.0	19.0	19.0	0.0	1950.0	1.2	6.0
2019-12-21 03:55:00	0.0	100.0	581.0	0.0	0.3	95.0	3.4	0.0	32.0	77.4	17.9	0.0	0.0	1.0	1.0	0.0	0.0001	300.0	2.2	500.0	0.0	500.0	0.0	6.6	100.0	95.0	10.0	18.0	0.0	19.0	19.0	0.0	1950.0	1.2	6.0
2019-12-21 04:00:00	100.0	97.0	573.0	0.0	0.3	95.0	3.5	39.8	43.2	77.1	17.9	130.0	130.0	1.0	1.0	100.0	0.0001	600.0	2.2	500.0	0.0	500.0	0.0	6.6	0.0	95.0	10.0	20.0	0.0	21.0	21.0	0.0	1950.0	1.2	6.0
2019-12-21 04:05:00	100.0	94.0	581.0	0.0	0.3	95.0	4.0	50.2	59.7	75.0	18.9	130.0	130.0	1.0	1.0	100.0	0.0008	600.0	2.2	500.0	0.0	500.0	0.0	6.6	0.0	95.0	10.0	20.0	0.0	21.0	21.0	0.0	1950.0	1.2	6.0
2019-12-21 04:10:00	100.0	91.0	572.0	0.0	0.3	95.0	6.0	0.0	57.7	67.5	21.1	130.0	130.0	1.0	1.0	100.0	0.0016	600.0	2.2	500.0	0.0	500.0	0.0	6.6	0.0	95.0	10.0	20.0	0.0	21.0	21.0	0.0	1950.0	1.2	6.0
2019-12-21 04:15:00	100.0	51.0	626.0	0.0	0.3	95.0	7.7	0.0	0.0	61.2	22.5	130.0	130.0	21.0	21.0	100.0	0.0024	600.0	2.2	500.0	0.0	500.0	0.0	6.6	0.0	95.0	10.0	20.0	0.0	21.0	21.0	0.0	1950.0	1.2	6.0
2019-12-21 04:20:00	100.0	1.0	651.0	0.0	0.3	95.0	6.4	0.0	0.0	67.1	22.0	130.0	130.0	21.0	21.0	100.0	0.0019	600.0	2.2	500.0	0.0	500.0	0.0	6.6	0.0	95.0	10.0	20.0	0.0	21.0	21.0	0.0	1950.0	1.2	6.0
2019-12-21 04:25:00	100.0	0.0	632.0	0.0	0.3	95.0	6.3	0.0	0.0	68.3	22.3	130.0	130.0	24.0	24.0	100.0	0.0014	600.0	2.2	500.0	0.0	500.0	0.0	6.6	0.0	95.0	10.0	20.0	0.0	21.0	21.0	0.0	1950.0	1.2	6.0
2019-12-21 04:30:00	100.0	0.0	626.0	0.0	0.3	92.0	7.1	0.0	0.0	64.4	22.4	130.0	130.0	24.0	24.0	100.0	0.0009	600.0	2.2	500.0	0.0	500.0	0.0	6.6	0.0	0.0	10.0	20.0	0.0	21.0	21.0	0.0	1950.0	1.2	6.0
2019-12-21 04:35:00	100.0	0.0	633.0	0.0	0.3	89.0	7.1	0.0	48.1	62.6	21.6	130.0	130.0	24.0	24.0	100.0	0.0009	600.0	2.2	500.0	0.0	500.0	0.0	6.6	0.0	0.0	10.0	20.0	0.0	21.0	21.0	0.0	1950.0	1.2	6.0
2019-12-21 04:40:00	100.0	0.0	624.0	0.0	0.3	86.0	6.7	0.0	45.7	63.0	20.7	130.0	130.0	1.0	1.0	100.0	0.0009	600.0	2.2	500.0	0.0	500.0	0.0	6.6	0.0	0.0	10.0	20.0	0.0	21.0	21.0	0.0	1950.0	1.2	6.0
2019-12-21 04:45:00	100.0	0.0	665.0	0.0	0.3	83.0	7.0	0.0	45.4	61.5	20.9	130.0	130.0	1.0	1.0	100.0	0.0009	600.0	2.2	500.0	0.0	500.0	0.0	6.6	0.0	0.0	10.0	20.0	0.0	21.0	21.0	0.0	1950.0	1.2	6.0
2019-12-21 04:50:00	100.0	0.0	645.0	0.0	0.3	80.0	7.2	0.0	43.4	60.7	21.1	130.0	130.0	1.0	1.0	100.0	0.0009	600.0	2.2	500.0	0.0	500.0	0.0	6.6	0.0	0.0	10.0	20.0	0.0	21.0	21.0	0.0	1950.0	1.2	6.0
2019-12-21 04:55:00	100.0	0.0	652.0	0.0	0.3	40.0	6.8	0.0	42.1	62.0	20.7	130.0	130.0	1.0	1.0	100.0	0.0008	600.0	2.2	500.0	0.0	500.0	0.0	6.6	0.0	0.0	10.0	20.0	0.0	21.0	21.0	0.0	1950.0	1.2	6.0
2019-12-21 05:00:00	100.0	0.0	653.0	0.0	0.3	0.0	6.7	0.0	41.7	62.4	20.6	130.0	130.0	1.0	1.0	100.0	0.0008	600.0	2.2	500.0	0.0	500.0	0.0	6.6	0.0	0.0	10.0	20.0	0.0	21.0	21.0	0.0	1950.0	1.2	6.0
2019-12-21 05:05:00	100.0	0.0	671.0	0.0	0.3	0.0	6.7	0.0	42.9	62.3	20.6	130.0	130.0	0.0	0.0	100.0	0.0005	600.0	2.2	500.0	0.0	500.0	0.0	6.6	0.0	0.0	10.0	20.0	0.0	21.0	21.0	0.0	1950.0	1.2	6.0
2019-12-21 05:10:00	100.0	0.0	648.0	0.0	0.3	0.0	6.9	0.0	43.2	61.8	20.7	130.0	130.0	1.0	1.0	100.0	0.0003	600.0	2.2	500.0	0.0	500.0	0.0	6.6	0.0	0.0	10.0	20.0	0.0	21.0	21.0	0.0	1950.0	1.2	6.0
2019-12-21 05:15:00	100.0	0.0	656.0	0.0	0.3	0.0	6.8	0.0	41.6	61.7	20.6	130.0	130.0	1.0	1.0	100.0	0.0001	600.0	2.2	500.0	0.0	500.0	0.0	6.6	0.0	0.0	10.0	20.0	0.0	21.0	21.0	0.0	1950.0	1.2	6.0
2019-12-21 05:20:00	100.0	0.0	634.0	0.0	0.3	0.0	6.7	0.0	40.3	62.2	20.5	130.0	130.0	1.0	1.0	100.0	0.0003	600.0	2.2	500.0	0.0	500.0	0.0	6.6	0.0	0.0	10.0	20.0	0.0	21.0	21.0	0.0	1950.0	1.2	6.0
2019-12-21 05:25:00	100.0	0.0	666.0	0.0	0.3	0.0	6.8	0.0	39.2	61.8	20.5	130.0	130.0	1.0	1.0	100.0	0.0005	600.0	2.2	500.0	0.0	500.0	0.0	6.6	0.0	0.0	10.0	20.0	0.0	21.0	21.0	0.0	1950.0	1.2	6.0
2019-12-21 05:30:00	100.0	0.0	642.0	0.0	0.3	0.0	6.7	0.0	38.1	62.3	20.4	130.0	130.0	1.0	1.0	100.0	0.0008	600.0	2.2	500.0	0.0	500.0	0.0	6.6	0.0	0.0	10.0	20.0	0.0	21.0	21.0	0.0	1950.0	1.2	6.0
2019-12-21 05:35:00	100.0	0.0	655.0	0.0	0.3	0.0	6.5	0.0	40.6	62.9	20.2	130.0	130.0	1.0	1.0	100.0	0.0005	600.0	2.2	500.0	0.0	500.0	0.0	6.6	0.0	0.0	10.0	20.0	0.0	21.0	21.0	0.0	1950.0	1.2	6.0
2019-12-21 05:40:00	100.0	0.0	636.0	0.0	0.3	0.0	6.5	0.0	44.6	62.8	20.3	130.0	130.0	1.0	1.0	100.0	0.0003	600.0	2.2	500.0	0.0	500.0	0.0	6.6	0.0	0.0	10.0	20.0	0.0	21.0	21.0	0.0	1950.0	1.2	6.0
2019-12-21 05:45:00	100.0	0.0	636.0	0.0	0.3	0.0	6.6	0.0	43.3	62.5	20.3	130.0	130.0	1.0	1.0	100.0	0.0	600.0	2.2	500.0	0.0	500.0	0.0	6.6	0.0	0.0	10.0	20.0	0.0	21.0	21.0	0.0	1950.0	1.2	6.0
2019-12-21 05:50:00	100.0	0.0	626.0	0.0	0.3	0.0	6.5	0.0	42.4	62.6	20.1	130.0	130.0	1.0	1.0	100.0	0.0001	600.0	2.2	500.0	0.0	500.0	0.0	6.6	0.0	0.0	10.0	20.0	0.0	21.0	21.0	0.0	1950.0	1.2	6.0
2019-12-21 05:55:00	100.0	0.0	642.0	0.0	0.3	0.0	6.5	0.0	40.8	62.8	20.2	130.0	130.0	1.0	1.0	100.0	0.0003	600.0	2.2	500.0	0.0	500.0	0.0	6.6	0.0	0.0	10.0	20.0	0.0	21.0	21.0	0.0	1950.0	1.2	6.0
2019-12-21 06:00:00	100.0	0.0	635.0	0.0	0.3	0.0	6.5	0.0	40.0	62.3	20.1	130.0	130.0	1.0	1.0	100.0	0.0004	600.0	2.2	500.0	0.0	500.0	0.0	6.6	0.0	0.0	10.0	20.0	0.0	21.0	21.0	0.0	1950.0	1.2	6.0
2019-12-21 06:05:00	100.0	0.0	643.0	0.0	0.3	0.0	6.4	0.0	40.9	62.8	19.9	130.0	130.0	1.0	1.0	100.0	0.0004	600.0	2.2	500.0	0.0	500.0	0.0	6.6	0.0	0.0	10.0	20.0	0.0	21.0	21.0	0.0	1950.0	1.2	6.0
2019-12-21 06:10:00	100.0	0.0	631.0	0.0	0.3	0.0	6.3	0.0	41.8	63.3	19.9	130.0	130.0	1.0	1.0	100.0	0.0003	600.0	2.2	500.0	0.0	500.0	0.0	6.6	0.0	0.0	10.0	20.0	0.0	21.0	21.0	0.0	1950.0	1.2	6.0
2019-12-21 06:15:00	100.0	0.0	633.0	0.0	0.3	0.0	6.4	0.0	42.8	62.9	19.9	130.0	130.0	1.0	1.0	100.0	0.0003	600.0	2.2	500.0	0.0	500.0	0.0	6.6	0.0	0.0	10.0	20.0	0.0	21.0	21.0	0.0	1950.0	1.2	6.0
2019-12-21 06:20:00	100.0	0.0	637.0	0.0	0.3	0.0	6.3	0.0	43.6	63.0	19.8	130.0	130.0	1.0	1.0	100.0	0.0003	600.0	2.2	500.0	0.0	500.0	0.0	6.6	0.0	0.0	10.0	20.0	0.0	21.0	21.0	0.0	1950.0	1.2	6.0
2019-12-21 06:25:00	100.0	0.0	632.0	0.0	0.3	0.0	6.3	0.0	43.4	63.3	19.8	130.0	130.0	1.0	1.0	100.0	0.0003	600.0	2.2	500.0	0.0	500.0	0.0	6.6	0.0	0.0	10.0	20.0	0.0	21.0	21.0	0.0	1950.0	1.2	6.0
2019-12-21 06:30:00	100.0	0.0	625.0	0.0	0.3	0.0	6.4	0.0	42.6	62.8	19.9	130.0	130.0	1.0	1.0	100.0	0.0003	600.0	2.2	500.0	0.0	500.0	0.0	6.6	0.0	0.0	10.0	20.0	0.0	21.0	21.0	0.0	1950.0	1.2	6.0
2019-12-21 06:35:00	100.0	0.0	630.0	0.0	0.3	0.0	6.3	0.0	41.7	63.2	19.8	130.0	130.0	1.0	1.0	100.0	0.0004	600.0	2.2	500.0	0.0	500.0	0.0	6.6	0.0	0.0	10.0	20.0	0.0	21.0	21.0	0.0	1950.0	1.2	6.0
2019-12-21 06:40:00	100.0	0.0	620.0	0.0	0.3	0.0	6.2	0.0	42.4	63.4	19.6	130.0	130.0	1.0	1.0	100.0	0.0006	600.0	2.2	500.0	0.0	500.0	0.0	6.6	0.0	0.0	10.0	20.0	0.0	21.0	21.0	0.0	1950.0	1.2	6.0
2019-12-21 06:45:00	100.0	0.0	625.0	0.0	0.3	0.0	6.3	0.0	44.5	63.2	19.8	130.0	130.0	1.0	1.0	100.0	0.0007	600.0	2.2	500.0	0.0	500.0	0.0	6.6	0.0	0.0	10.0	20.0	0.0	21.0	21.0	0.0	1950.0	1.2	6.0
2019-12-21 06:50:00	100.0	0.0	656.0	0.0	0.3	0.0	6.3	0.0	45.5	63.2	19.8	130.0	130.0	1.0	1.0	100.0	0.0008	600.0	2.2	500.0	0.0	500.0	0.0	6.6	0.0	0.0	10.0	20.0	0.0	21.0	21.0	0.0	1950.0	1.2	6.0
2019-12-21 06:55:00	100.0	0.0	651.0	0.0	0.3	0.0	6.3	0.0	44.9	63.5	19.9	130.0	130.0	1.0	1.0	100.0	0.0009	600.0	2.2	500.0	0.0	500.0	0.0	6.6	0.0	0.0	10.0	20.0	0.0	21.0	21.0	0.0	1950.0	1.2	6.0
2019-12-21 07:00:00	100.0	0.0	656.0	0.0	0.3	0.0	6.3	0.0	44.0	63.3	19.9	130.0	130.0	1.0	1.0	100.0	0.0009	600.0	2.2	500.0	0.0	500.0	0.0	6.6	0.0	0.0	10.0	20.0	0.0	21.0	21.0	0.0	1950.0	1.2	6.0
2019-12-21 07:05:00	100.0	0.0	630.0	0.0	0.3	0.0	6.3	0.0	42.7	63.1	19.9	130.0	130.0	1.0	1.0	100.0	0.0008	600.0	2.2	500.0	0.0	500.0	0.0	6.6	0.0	0.0	10.0	20.0	0.0	21.0	21.0	0.0	1950.0	1.2	6.0
2019-12-21 07:10:00	100.0	0.0	630.0	0.0	0.3	0.0	6.2	0.0	42.5	63.6	19.7	130.0	130.0	1.0	1.0	100.0	0.0006	600.0	2.2	500.0	0.0	500.0	0.0	6.6	0.0	0.0	10.0	20.0	0.0	21.0	21.0	0.0	1950.0	1.2	6.0
2019-12-21 07:15:00	100.0	0.0	648.0	0.0	0.3	0.0	6.1	0.0	44.0	63.8	19.7	130.0	130.0	1.0	1.0	100.0	0.0004	600.0	2.2	500.0	0.0	500.0	0.0	6.6	0.0	0.0	10.0	20.0	0.0	21.0	21.0	0.0	1950.0	1.2	6.0
2019-12-21 07:20:00	100.0	0.0	641.0	0.0	0.3	0.0	6.2	0.0	45.2	63.7	19.8	130.0	130.0	1.0	1.0	100.0	0.0004	600.0	2.2	500.0	0.0	500.0	0.0	6.6	0.0	0.0	10.0	20.0	0.0	21.0	21.0	0.0	1950.0	1.2	6.0
2019-12-21 07:25:00	100.0	0.0	636.0	0.0	0.3	0.0	6.1	0.0	46.4	63.9	19.7	130.0	130.0	1.0	1.0	100.0	0.0005	600.0	2.2	500.0	0.0	500.0	0.0	6.6	0.0	0.0	10.0	20.0	0.0	21.0	21.0	0.0	1950.0	1.2	6.0
2019-12-21 07:30:00	100.0	0.0	656.0	0.0	0.3	0.0	6.2	0.0	47.1	63.8	19.9	130.0	130.0	1.0	1.0	100.0	0.0006	600.0	2.2	500.0	0.0	500.0	0.0	6.6	0.0	0.0	10.0	20.0	0.0	21.0	21.0	0.0	1950.0	1.2	6.0
2019-12-21 07:35:00	100.0	0.0	633.0	0.0	0.3	0.0	6.3	0.0	47.0	63.3	19.9	130.0	130.0	1.0	1.0	100.0	0.0004	600.0	2.2	500.0	0.0	500.0	0.0	6.6	0.0	0.0	10.0	20.0	0.0	21.0	21.0	0.0	1950.0	1.2	6.0
2019-12-21 07:40:00	100.0	0.0	640.0	0.0	0.3	0.0	6.3	0.0	46.7	63.4	19.9	130.0	130.0	1.0	1.0	100.0	0.0003	600.0	2.2	500.0	0.0	500.0	0.0	6.6	0.0	0.0	10.0	20.0	0.0	21.0	21.0	0.0	1950.0	1.2	6.0
2019-12-21 07:45:00	100.0	0.0	631.0	0.0	0.3	0.0	6.2	0.0	46.3	63.6	19.9	130.0	130.0	1.0	1.0	100.0	0.0001	600.0	2.2	500.0	0.0	500.0	0.0	6.6	0.0	0.0	10.0	20.0	0.0	21.0	21.0	0.0	1950.0	1.2	6.0
2019-12-21 07:50:00	100.0	0.0	616.0	0.0	0.3	0.0	6.3	0.0	46.0	63.2	19.9	130.0	130.0	1.0	1.0	100.0	0.0003	600.0	2.2	500.0	0.0	500.0	0.0	6.6	0.0	0.0	10.0	20.0	0.0	21.0	21.0	0.0	1950.0	1.2	6.0
2019-12-21 07:55:00	100.0	0.0	626.0	0.0	0.3	0.0	6.3	0.0	45.4	63.4	19.9	130.0	130.0	1.0	1.0	100.0	0.0006	600.0	2.2	500.0	0.0	500.0	0.0	6.6	0.0	0.0	10.0	20.0	0.0	21.0	21.0	0.0	1950.0	1.2	6.0
2019-12-21 08:00:00	100.0	0.0	645.0	0.0	0.3	0.0	6.2	0.0	45.1	63.8	19.8	130.0	130.0	1.0	1.0	100.0	0.0008	600.0	2.2	500.0	0.0	500.0	0.0	6.6	0.0	0.0	10.0	20.0	0.0	21.0	21.0	0.0	1950.0	1.2	6.0
2019-12-21 08:05:00	100.0	0.0	636.0	0.0	0.3	0.0	6.2	0.0	44.5	63.7	19.8	130.0	130.0	1.0	1.0	100.0	0.001	600.0	2.2	500.0	0.0	500.0	0.0	6.6	0.0	0.0	10.0	20.0	0.0	21.0	21.0	0.0	1950.0	1.2	6.0
2019-12-21 08:10:00	100.0	0.0	680.0	0.0	0.3	0.0	6.2	0.0	43.8	63.7	19.8	130.0	130.0	1.0	1.0	100.0	0.0012	600.0	2.2	500.0	0.0	500.0	0.0	6.6	0.0	0.0	10.0	20.0	0.0	21.0	21.0	0.0	1950.0	1.2	6.0
2019-12-21 08:15:00	100.0	0.0	659.0	0.0	0.3	0.0	6.1	0.0	44.6	64.1	19.7	130.0	130.0	1.0	1.0	100.0	0.0014	600.0	2.2	500.0	0.0	500.0	0.0	6.6	0.0	0.0	10.0	20.0	0.0	21.0	21.0	0.0	1950.0	1.2	6.0
2019-12-21 08:20:00	100.0	0.0	638.0	0.0	0.3	0.0	6.1	0.0	50.4	64.3	19.7	130.0	130.0	1.0	1.0	100.0	0.0009	600.0	2.2	500.0	0.0	500.0	0.0	6.6	0.0	0.0	10.0	20.0	0.0	21.0	21.0	0.0	1950.0	1.2	6.0
2019-12-21 08:25:00	100.0	0.0	608.0	0.0	0.3	0.0	6.2	0.0	50.2	63.7	19.8	130.0	130.0	1.0	1.0	100.0	0.0005	600.0	2.2	500.0	0.0	500.0	0.0	6.6	0.0	0.0	10.0	20.0	0.0	21.0	21.0	0.0	1950.0	1.2	6.0
2019-12-21 08:30:00	100.0	0.0	641.0	0.0	0.3	0.0	6.2	0.0	49.1	63.5	19.8	130.0	130.0	1.0	1.0	100.0	0.0	600.0	2.2	500.0	0.0	500.0	0.0	6.6	0.0	0.0	10.0	20.0	0.0	21.0	21.0	0.0	1950.0	1.2	6.0
2019-12-21 08:35:00	100.0	0.0	656.0	0.0	0.3	0.0	6.3	0.0	48.2	63.4	19.9	130.0	130.0	1.0	1.0	100.0	0.0	600.0	2.2	500.0	0.0	500.0	0.0	6.6	0.0	0.0	10.0	20.0	0.0	21.0	21.0	0.0	1950.0	1.2	6.0
2019-12-21 08:40:00	100.0	0.0	620.0	0.0	0.3	0.0	6.4	0.0	47.4	63.1	20.1	130.0	130.0	1.0	1.0	100.0	0.0	600.0	2.2	500.0	0.0	500.0	0.0	6.6	0.0	0.0	10.0	20.0	0.0	21.0	21.0	0.0	1950.0	1.2	6.0
2019-12-21 08:45:00	100.0	0.0	642.0	0.0	0.3	0.0	6.4	0.0	46.7	63.1	20.0	130.0	130.0	1.0	1.0	100.0	0.0001	600.0	2.2	500.0	0.0	500.0	0.0	6.6	0.0	0.0	10.0	20.0	0.0	21.0	21.0	0.0	1950.0	1.2	6.0
2019-12-21 08:50:00	100.0	0.0	619.0	0.0	0.3	0.0	6.3	0.0	46.6	63.6	20.0	131.0	130.0	1.0	1.0	100.0	0.0003	600.0	2.2	500.0	0.0	500.0	0.0	6.6	0.0	0.0	10.0	20.0	0.0	21.0	21.0	0.0	1950.0	1.2	6.0
2019-12-21 08:55:00	100.0	0.0	637.0	0.0	0.3	0.0	6.4	0.0	46.9	63.6	20.2	133.0	130.0	1.0	1.0	100.0	0.0005	600.0	2.2	500.0	0.0	500.0	0.0	6.6	0.0	0.0	10.0	20.0	0.0	21.0	21.0	0.0	1950.0	1.2	6.0
2019-12-21 09:00:00	100.0	0.0	633.0	0.0	0.3	0.0	6.4	0.0	47.2	63.6	20.2	136.0	130.0	1.0	1.0	100.0	0.0008	600.0	2.2	500.0	0.0	500.0	0.0	6.6	0.0	0.0	10.0	20.0	0.0	21.0	21.0	0.0	1950.0	1.2	6.0
2019-12-21 09:05:00	100.0	0.0	626.0	0.0	0.3	0.0	6.3	0.0	47.7	64.0	20.2	136.0	130.0	1.0	1.0	100.0	0.0008	600.0	2.2	500.0	0.0	500.0	0.0	6.6	0.0	0.0	10.0	20.0	0.0	21.0	21.0	0.0	1950.0	1.2	6.0
2019-12-21 09:10:00	100.0	0.0	648.0	0.0	0.3	0.0	6.3	0.0	47.3	64.0	20.3	136.0	130.0	1.0	1.0	100.0	0.0008	600.0	2.2	500.0	0.0	500.0	0.0	6.6	0.0	0.0	10.0	20.0	0.0	21.0	21.0	0.0	1950.0	1.2	6.0
2019-12-21 09:15:00	100.0	0.0	633.0	0.0	0.3	0.0	6.4	0.0	45.4	63.9	20.4	137.0	130.0	1.0	1.0	100.0	0.0009	600.0	2.2	500.0	0.0	500.0	0.0	6.6	0.0	0.0	10.0	20.0	0.0	21.0	21.0	0.0	1950.0	1.2	6.0
2019-12-21 09:20:00	100.0	0.0	634.0	0.0	0.3	0.0	6.3	0.0	44.2	64.4	20.4	136.0	130.0	1.0	1.0	100.0	0.0008	600.0	2.2	500.0	0.0	500.0	0.0	6.6	0.0	0.0	10.0	20.0	0.0	21.0	21.0	0.0	1950.0	1.2	6.0
2019-12-21 09:25:00	100.0	0.0	632.0	0.0	0.3	0.0	6.3	0.0	42.7	64.7	20.5	139.0	130.0	1.0	1.0	100.0	0.0007	600.0	2.2	500.0	0.0	500.0	0.0	6.6	0.0	0.0	10.0	20.0	0.0	21.0	21.0	0.0	1950.0	1.2	6.0
2019-12-21 09:30:00	100.0	0.0	631.0	0.0	0.3	0.0	6.2	0.0	41.4	65.0	20.4	140.0	130.0	1.0	1.0	100.0	0.0006	600.0	2.2	500.0	0.0	500.0	0.0	6.6	0.0	0.0	10.0	20.0	0.0	21.0	21.0	0.0	1950.0	1.2	6.0
2019-12-21 09:35:00	100.0	0.0	642.0	0.0	0.3	0.0	6.1	0.0	40.1	65.1	20.3	141.0	130.0	1.0	1.0	100.0	0.0008	600.0	2.2	500.0	0.0	500.0	0.0	6.6	0.0	0.0	10.0	20.0	0.0	21.0	21.0	0.0	1950.0	1.2	6.0
2019-12-21 09:40:00	100.0	0.0	648.0	0.0	0.3	0.0	6.0	0.0	40.8	65.5	20.2	141.0	130.0	1.0	1.0	100.0	0.001	600.0	2.2	500.0	0.0	500.0	0.0	6.6	0.0	0.0	10.0	20.0	0.0	21.0	21.0	0.0	1950.0	1.2	6.0
2019-12-21 09:45:00	100.0	0.0	656.0	0.0	0.3	0.0	6.0	0.0	42.4	65.5	20.1	144.0	130.0	1.0	1.0	100.0	0.0013	600.0	2.2	500.0	0.0	500.0	0.0	6.6	0.0	0.0	10.0	20.0	0.0	21.0	21.0	0.0	1950.0	1.2	6.0
2019-12-21 09:50:00	100.0	0.0	650.0	0.0	0.3	0.0	6.0	0.0	45.1	65.4	20.0	141.0	130.0	1.0	1.0	100.0	0.001	600.0	2.2	500.0	0.0	500.0	0.0	6.6	0.0	0.0	10.0	20.0	0.0	21.0	21.0	0.0	1950.0	1.2	6.0
2019-12-21 09:55:00	100.0	0.0	630.0	0.0	0.3	0.0	6.0	0.0	44.9	65.3	20.0	140.0	130.0	1.0	1.0	100.0	0.0007	600.0	2.2	500.0	0.0	500.0	0.0	6.6	0.0	0.0	10.0	20.0	0.0	21.0	21.0	0.0	1950.0	1.2	6.0
2019-12-21 10:00:00	100.0	0.0	630.0	0.0	0.3	0.0	6.1	0.0	44.3	64.8	20.0	137.0	130.0	1.0	1.0	100.0	0.0004	600.0	2.2	500.0	0.0	500.0	0.0	6.6	0.0	0.0	10.0	20.0	0.0	21.0	21.0	0.0	1950.0	1.2	6.0
2019-12-21 10:05:00	100.0	0.0	669.0	0.0	0.3	0.0	6.1	0.0	43.2	64.6	20.0	145.0	130.0	1.0	1.0	100.0	0.0005	600.0	2.2	500.0	0.0	500.0	0.0	6.6	0.0	0.0	10.0	20.0	0.0	21.0	21.0	0.0	1950.0	1.2	6.0
2019-12-21 10:10:00	100.0	0.0	654.0	0.0	0.3	0.0	6.1	20.2	41.6	64.7	20.0	160.0	130.0	1.0	1.0	100.0	0.0005	600.0	2.2	500.0	0.0	500.0	0.0	6.6	0.0	0.0	10.0	20.0	0.0	21.0	21.0	0.0	1950.0	1.2	6.0
2019-12-21 10:15:00	100.0	0.0	637.0	0.0	0.3	0.0	6.1	43.0	54.7	64.9	20.1	149.0	130.0	1.0	1.0	100.0	0.0005	600.0	2.2	500.0	0.0	500.0	0.0	6.6	0.0	0.0	10.0	20.0	0.0	21.0	21.0	0.0	1950.0	1.2	6.0
2019-12-21 10:20:00	100.0	0.0	626.0	0.0	0.3	0.0	6.6	42.1	58.6	63.7	20.9	149.0	130.0	1.0	1.0	100.0	0.0003	600.0	2.2	500.0	0.0	500.0	0.0	6.6	0.0	0.0	10.0	20.0	0.0	21.0	21.0	0.0	1950.0	1.2	6.0
2019-12-21 10:25:00	100.0	0.0	594.0	0.0	0.3	0.0	7.5	0.0	57.0	60.5	21.7	150.0	130.0	11.0	11.0	100.0	0.0002	600.0	2.2	500.0	0.0	500.0	0.0	6.6	0.0	0.0	10.0	20.0	0.0	21.0	21.0	0.0	1950.0	1.2	6.0
2019-12-21 10:30:00	100.0	0.0	598.0	0.0	0.3	0.0	5.8	39.0	54.3	65.7	19.6	146.0	130.0	1.0	1.0	100.0	0.0	600.0	2.2	500.0	0.0	500.0	0.0	6.6	0.0	0.0	10.0	20.0	0.0	21.0	21.0	0.0	1950.0	1.2	6.0
2019-12-21 10:35:00	100.0	0.0	645.0	0.0	0.3	0.0	6.5	0.0	0.0	64.0	20.8	148.0	130.0	1.0	1.0	100.0	0.0003	600.0	2.2	500.0	0.0	500.0	0.0	6.6	0.0	0.0	10.0	20.0	0.0	21.0	21.0	0.0	1950.0	1.2	6.0
2019-12-21 10:40:00	100.0	0.0	639.0	0.0	0.3	0.0	7.3	0.0	0.0	61.3	21.5	153.0	130.0	9.0	4.0	100.0	0.0005	600.0	2.2	500.0	0.0	500.0	0.0	6.6	0.0	0.0	10.0	20.0	0.0	21.0	21.0	0.0	1950.0	1.2	6.0
2019-12-21 10:45:00	100.0	0.0	606.0	0.0	0.3	0.0	6.3	35.8	48.7	64.3	20.3	159.0	130.0	1.0	1.0	100.0	0.0008	600.0	2.2	500.0	0.0	500.0	0.0	6.6	0.0	0.0	10.0	20.0	0.0	21.0	21.0	0.0	1950.0	1.2	6.0
2019-12-21 10:50:00	100.0	0.0	631.0	0.0	0.3	0.0	6.2	35.2	47.8	65.6	20.7	175.0	130.0	1.0	1.0	100.0	0.0007	600.0	2.2	500.0	0.0	500.0	0.0	6.6	0.0	0.0	10.0	20.0	0.0	21.0	21.0	0.0	1950.0	1.2	6.0
2019-12-21 10:55:00	100.0	0.0	632.0	0.0	0.3	0.0	7.0	0.0	46.9	63.0	21.5	181.0	130.0	7.0	1.0	100.0	0.0006	600.0	2.2	500.0	0.0	500.0	0.0	6.6	0.0	0.0	10.0	20.0	0.0	21.0	21.0	0.0	1950.0	1.2	6.0
2019-12-21 11:00:00	100.0	0.0	598.0	0.0	0.3	0.0	7.0	0.0	45.6	61.5	20.9	207.0	130.0	7.0	7.0	100.0	0.0005	600.0	2.2	500.0	0.0	500.0	0.0	6.6	0.0	0.0	10.0	20.0	0.0	21.0	21.0	0.0	1950.0	1.2	6.0
2019-12-21 11:05:00	100.0	0.0	625.0	0.4	0.3	0.0	6.8	0.0	44.2	62.3	20.8	204.0	130.0	1.0	1.0	100.0	0.0005	600.0	2.2	500.0	0.0	500.0	0.0	6.6	0.0	0.0	10.0	20.0	0.0	21.0	21.0	3.0	1950.0	1.2	6.0
2019-12-21 11:10:00	100.0	0.0	640.0	0.4	0.3	0.0	7.1	0.0	43.5	61.9	21.4	213.0	130.0	1.0	1.0	100.0	0.0006	600.0	2.2	500.0	0.0	500.0	0.0	6.6	0.0	0.0	10.0	20.0	0.0	21.0	21.0	3.0	1950.0	1.2	6.0
2019-12-21 11:15:00	100.0	0.0	593.0	0.4	0.3	0.0	7.0	0.0	42.0	61.8	21.1	203.0	130.0	6.0	6.0	100.0	0.0006	600.0	2.2	500.0	0.0	500.0	0.0	6.6	0.0	0.0	10.0	20.0	0.0	21.0	21.0	3.0	120.0	1.2	6.0
2019-12-21 11:20:00	100.0	0.0	614.0	0.4	0.3	0.0	6.5	0.0	41.0	63.9	20.7	233.0	130.0	1.0	1.0	100.0	0.0011	600.0	2.2	500.0	0.0	500.0	0.0	6.6	0.0	0.0	10.0	20.0	0.0	21.0	21.0	3.0	120.0	1.2	6.0
2019-12-21 11:25:00	100.0	0.0	673.0	0.4	0.3	0.0	6.8	0.0	39.7	63.1	21.2	237.0	130.0	1.0	1.0	100.0	0.0015	600.0	2.2	500.0	0.0	500.0	0.0	6.6	0.0	0.0	10.0	20.0	0.0	21.0	21.0	3.0	1950.0	1.2	6.0
2019-12-21 11:30:00	100.0	0.0	661.0	0.4	0.3	0.0	7.1	0.0	38.9	62.3	21.5	220.0	130.0	8.0	8.0	100.0	0.0019	600.0	2.2	500.0	0.0	500.0	0.0	6.6	0.0	0.0	10.0	20.0	0.0	21.0	21.0	3.0	1950.0	1.2	6.0
2019-12-21 11:35:00	100.0	0.0	613.0	0.4	0.3	0.0	6.8	0.0	37.7	62.2	20.6	217.0	130.0	1.0	1.0	100.0	0.0013	600.0	2.2	500.0	0.0	500.0	0.0	6.6	0.0	0.0	10.0	20.0	0.0	21.0	21.0	3.0	1950.0	1.2	6.0
2019-12-21 11:40:00	100.0	0.0	630.0	0.4	0.3	0.0	6.7	0.0	36.8	63.3	20.9	258.0	130.0	1.0	1.0	100.0	0.0007	600.0	2.2	500.0	0.0	500.0	0.0	6.6	0.0	0.0	10.0	20.0	0.0	21.0	21.0	3.0	1950.0	1.2	6.0
2019-12-21 11:45:00	100.0	0.0	641.0	0.4	0.3	0.0	7.0	0.0	0.0	62.5	21.3	213.0	130.0	1.0	1.0	100.0	0.0001	600.0	2.2	500.0	0.0	500.0	0.0	6.6	0.0	0.0	10.0	20.0	0.0	21.0	21.0	3.0	1950.0	1.2	6.0
2019-12-21 11:50:00	100.0	0.0	601.0	0.4	0.3	0.0	7.1	0.0	0.0	61.5	21.1	214.0	130.0	7.0	7.0	100.0	0.0005	600.0	2.2	500.0	0.0	500.0	0.0	6.6	0.0	0.0	10.0	20.0	0.0	21.0	21.0	3.0	1950.0	1.2	6.0
2019-12-21 11:55:00	100.0	0.0	649.0	0.4	0.3	0.0	6.7	0.0	34.6	62.5	20.7	212.0	130.0	1.0	1.0	100.0	0.0009	600.0	2.2	500.0	0.0	500.0	0.0	6.6	0.0	0.0	10.0	20.0	0.0	21.0	21.0	3.0	1950.0	1.2	6.0
2019-12-21 12:00:00	100.0	0.0	653.0	0.4	0.3	0.0	6.8	0.0	33.7	62.7	21.0	209.0	130.0	1.0	1.0	100.0	0.0013	600.0	2.2	500.0	0.0	500.0	0.0	6.6	0.0	0.0	10.0	20.0	0.0	21.0	21.0	3.0	1950.0	1.2	6.0
2019-12-21 12:05:00	100.0	0.0	624.0	0.4	0.3	0.0	6.9	0.0	0.0	62.7	21.2	241.0	130.0	1.0	1.0	100.0	0.0011	600.0	2.2	500.0	0.0	500.0	0.0	6.6	0.0	0.0	10.0	20.0	0.0	21.0	21.0	3.0	1950.0	1.2	6.0
2019-12-21 12:10:00	100.0	0.0	626.0	0.4	0.3	0.0	6.9	0.0	0.0	63.0	21.3	202.0	130.0	1.0	1.0	100.0	0.001	600.0	2.2	500.0	0.0	500.0	0.0	6.6	0.0	0.0	10.0	20.0	0.0	21.0	21.0	3.0	1950.0	1.2	6.0
2019-12-21 12:15:00	100.0	0.0	637.0	0.4	0.3	0.0	6.7	0.0	0.0	63.2	21.0	218.0	130.0	5.0	5.0	100.0	0.0008	600.0	2.2	500.0	0.0	500.0	0.0	6.6	0.0	0.0	10.0	20.0	0.0	21.0	21.0	3.0	1950.0	1.2	6.0
2019-12-21 12:20:00	100.0	0.0	642.0	0.4	0.3	0.0	6.6	0.0	0.0	63.7	20.8	202.0	130.0	1.0	1.0	100.0	0.0008	600.0	2.2	500.0	0.0	500.0	0.0	6.6	0.0	0.0	10.0	20.0	0.0	21.0	21.0	3.0	1950.0	1.2	6.0
2019-12-21 12:25:00	100.0	0.0	631.0	0.4	0.3	0.0	6.6	0.0	0.0	64.2	21.1	254.0	130.0	1.0	1.0	100.0	0.0007	600.0	2.2	500.0	0.0	500.0	0.0	6.6	0.0	0.0	10.0	20.0	0.0	21.0	21.0	3.0	1950.0	1.2	6.0
2019-12-21 12:30:00	100.0	0.0	607.0	0.4	0.3	0.0	6.4	0.0	0.0	64.9	21.0	185.0	130.0	1.0	1.0	100.0	0.0007	600.0	2.2	500.0	0.0	500.0	0.0	6.6	0.0	0.0	10.0	20.0	0.0	21.0	21.0	3.0	1950.0	1.2	6.0
2019-12-21 12:35:00	100.0	0.0	636.0	0.4	0.3	0.0	6.4	0.0	0.0	65.3	21.1	183.0	130.0	1.0	1.0	100.0	0.0011	600.0	2.2	500.0	0.0	500.0	0.0	6.6	0.0	0.0	10.0	20.0	0.0	21.0	21.0	3.0	1950.0	1.2	6.0
2019-12-21 12:40:00	100.0	0.0	666.0	0.4	0.3	0.0	6.2	0.0	0.0	65.8	20.9	183.0	130.0	1.0	1.0	100.0	0.0015	600.0	2.2	500.0	0.0	500.0	0.0	6.6	0.0	0.0	10.0	20.0	0.0	21.0	21.0	3.0	1950.0	1.2	6.0
2019-12-21 12:45:00	100.0	0.0	645.0	0.4	0.3	0.0	6.0	0.0	28.6	66.8	20.8	206.0	130.0	1.0	1.0	100.0	0.0019	600.0	2.2	500.0	0.0	500.0	0.0	6.6	0.0	0.0	10.0	20.0	0.0	21.0	21.0	3.0	1950.0	1.2	6.0
2019-12-21 12:50:00	100.0	0.0	631.0	0.4	0.3	0.0	6.0	0.0	31.3	66.8	20.8	200.0	130.0	1.0	1.0	100.0	0.0016	600.0	2.2	500.0	0.0	500.0	0.0	6.6	0.0	0.0	10.0	20.0	0.0	21.0	21.0	3.0	1950.0	1.2	6.0
2019-12-21 12:55:00	100.0	0.0	620.0	0.4	0.3	0.0	6.0	0.0	33.1	66.7	20.8	199.0	130.0	1.0	1.0	100.0	0.0013	600.0	2.2	500.0	0.0	500.0	0.0	6.6	0.0	0.0	10.0	20.0	0.0	21.0	21.0	3.0	1950.0	1.2	6.0
2019-12-21 13:00:00	100.0	0.0	639.0	0.4	0.3	0.0	6.0	0.0	33.2	66.7	20.8	180.0	130.0	1.0	1.0	100.0	0.001	600.0	2.2	500.0	0.0	500.0	0.0	6.6	0.0	0.0	10.0	20.0	0.0	21.0	21.0	3.0	1950.0	1.2	6.0
2019-12-21 13:05:00	100.0	0.0	667.0	0.4	0.3	0.0	6.0	0.0	32.2	67.0	20.8	188.0	130.0	1.0	1.0	100.0	0.001	600.0	2.2	500.0	0.0	500.0	0.0	6.6	0.0	0.0	10.0	20.0	0.0	21.0	21.0	3.0	1950.0	1.2	6.0
2019-12-21 13:10:00	100.0	0.0	649.0	0.4	0.3	0.0	6.0	0.0	31.9	66.6	20.8	166.0	130.0	1.0	1.0	100.0	0.001	600.0	2.2	500.0	0.0	500.0	0.0	6.6	0.0	0.0	10.0	20.0	0.0	21.0	21.0	3.0	1950.0	1.2	6.0
2019-12-21 13:15:00	100.0	0.0	634.0	0.4	0.3	0.0	6.0	0.0	32.1	66.8	20.7	167.0	130.0	1.0	1.0	100.0	0.0011	600.0	2.2	500.0	0.0	500.0	0.0	6.6	0.0	0.0	10.0	20.0	0.0	21.0	21.0	3.0	1950.0	1.2	6.0
2019-12-21 13:20:00	100.0	0.0	641.0	0.4	0.3	0.0	5.8	0.0	38.8	67.4	20.4	162.0	130.0	1.0	1.0	100.0	0.001	600.0	2.2	500.0	0.0	500.0	0.0	6.6	0.0	0.0	10.0	20.0	0.0	21.0	21.0	3.0	1950.0	1.2	6.0
2019-12-21 13:25:00	100.0	0.0	626.0	0.4	0.3	0.0	5.9	0.0	41.4	66.5	20.4	183.0	130.0	1.0	1.0	100.0	0.0009	600.0	2.2	500.0	0.0	500.0	0.0	6.6	0.0	0.0	10.0	20.0	0.0	21.0	21.0	3.0	1950.0	1.2	6.0
2019-12-21 13:30:00	100.0	0.0	625.0	0.4	0.3	0.0	6.1	0.0	39.1	65.3	20.4	183.0	130.0	1.0	1.0	100.0	0.0007	600.0	2.2	500.0	0.0	500.0	0.0	6.6	0.0	0.0	10.0	20.0	0.0	21.0	21.0	3.0	1950.0	1.2	6.0
2019-12-21 13:35:00	100.0	0.0	648.0	0.4	0.3	0.0	6.2	0.0	38.8	65.0	20.4	171.0	130.0	1.0	1.0	100.0	0.0009	600.0	2.2	500.0	0.0	500.0	0.0	6.6	0.0	0.0	10.0	20.0	0.0	21.0	21.0	3.0	1950.0	1.2	6.0
2019-12-21 13:40:00	100.0	0.0	653.0	0.4	0.3	0.0	6.3	0.0	37.5	64.5	20.4	168.0	130.0	1.0	1.0	100.0	0.0011	600.0	2.2	500.0	0.0	500.0	0.0	6.6	0.0	0.0	10.0	20.0	0.0	21.0	21.0	3.0	1950.0	1.2	6.0
2019-12-21 13:45:00	100.0	0.0	620.0	0.4	0.3	0.0	6.3	0.0	36.7	64.0	20.3	162.0	130.0	1.0	1.0	100.0	0.0013	600.0	2.2	500.0	0.0	500.0	0.0	6.6	0.0	0.0	10.0	20.0	0.0	21.0	21.0	3.0	1950.0	1.2	6.0
2019-12-21 13:50:00	100.0	0.0	661.0	0.4	0.3	0.0	6.1	0.0	35.8	64.6	20.1	169.0	130.0	1.0	1.0	100.0	0.0011	600.0	2.2	500.0	0.0	500.0	0.0	6.6	0.0	0.0	10.0	20.0	0.0	21.0	21.0	3.0	1950.0	1.2	6.0
2019-12-21 13:55:00	100.0	0.0	634.0	0.4	0.3	0.0	6.2	0.0	37.2	64.7	20.2	166.0	130.0	1.0	1.0	100.0	0.0008	600.0	2.2	500.0	0.0	500.0	0.0	6.6	0.0	0.0	10.0	20.0	0.0	21.0	21.0	3.0	1950.0	1.2	6.0
2019-12-21 14:00:00	100.0	0.0	626.0	0.4	0.3	0.0	6.2	0.0	38.3	64.7	20.4	171.0	130.0	1.0	1.0	100.0	0.0005	600.0	2.2	500.0	0.0	500.0	0.0	6.6	0.0	0.0	10.0	20.0	0.0	21.0	21.0	3.0	1950.0	1.2	6.0
2019-12-21 14:05:00	100.0	0.0	641.0	0.4	0.3	0.0	6.2	0.0	37.0	64.6	20.3	177.0	130.0	1.0	1.0	100.0	0.0006	600.0	2.2	500.0	0.0	500.0	0.0	6.6	0.0	0.0	10.0	20.0	0.0	21.0	21.0	3.0	1950.0	1.2	6.0
2019-12-21 14:10:00	100.0	0.0	637.0	0.4	0.3	0.0	6.2	0.0	36.4	64.8	20.3	169.0	130.0	1.0	1.0	100.0	0.0007	600.0	2.2	500.0	0.0	500.0	0.0	6.6	0.0	0.0	10.0	20.0	0.0	21.0	21.0	3.0	1950.0	1.2	6.0
2019-12-21 14:15:00	100.0	0.0	632.0	0.4	0.3	0.0	6.2	0.0	35.4	64.8	20.4	187.0	130.0	1.0	1.0	100.0	0.0008	600.0	2.2	500.0	0.0	500.0	0.0	6.6	0.0	0.0	10.0	20.0	0.0	21.0	21.0	3.0	1950.0	1.2	6.0
2019-12-21 14:20:00	100.0	0.0	628.0	0.4	0.3	0.0	6.2	0.0	34.6	64.9	20.5	181.0	130.0	1.0	1.0	100.0	0.0009	600.0	2.2	500.0	0.0	500.0	0.0	6.6	0.0	0.0	10.0	20.0	0.0	21.0	21.0	3.0	1950.0	1.2	6.0
2019-12-21 14:25:00	100.0	0.0	639.0	0.4	0.3	0.0	6.1	0.0	33.9	65.3	20.3	186.0	130.0	1.0	1.0	100.0	0.001	600.0	2.2	500.0	0.0	500.0	0.0	6.6	0.0	0.0	10.0	20.0	0.0	21.0	21.0	3.0	1950.0	1.2	6.0
2019-12-21 14:30:00	100.0	0.0	643.0	0.4	0.3	0.0	6.1	0.0	33.2	65.2	20.4	184.0	130.0	1.0	1.0	100.0	0.0012	600.0	2.2	500.0	0.0	500.0	0.0	6.6	0.0	0.0	10.0	20.0	0.0	21.0	21.0	3.0	1950.0	1.2	6.0
2019-12-21 14:35:00	100.0	0.0	646.0	0.4	0.3	0.0	6.2	0.0	0.0	65.2	20.4	197.0	130.0	1.0	1.0	100.0	0.0009	600.0	2.2	500.0	0.0	500.0	0.0	6.6	0.0	0.0	10.0	20.0	0.0	21.0	21.0	3.0	1950.0	1.2	6.0
2019-12-21 14:40:00	100.0	0.0	638.0	0.4	0.3	0.0	5.9	0.0	0.0	65.8	20.1	183.0	130.0	1.0	1.0	100.0	0.0007	600.0	2.2	500.0	0.0	500.0	0.0	6.6	0.0	0.0	10.0	20.0	0.0	21.0	21.0	3.0	1950.0	1.2	6.0
2019-12-21 14:45:00	100.0	0.0	638.0	0.4	0.3	0.0	5.9	0.0	0.0	66.2	20.2	191.0	130.0	1.0	1.0	100.0	0.0005	600.0	2.2	500.0	0.0	500.0	0.0	6.6	0.0	0.0	10.0	20.0	0.0	21.0	21.0	3.0	1950.0	1.2	6.0
2019-12-21 14:50:00	100.0	0.0	619.0	0.4	0.3	0.0	6.0	0.0	30.6	65.8	20.3	171.0	130.0	1.0	1.0	100.0	0.0006	600.0	2.2	500.0	0.0	500.0	0.0	6.6	0.0	0.0	10.0	20.0	0.0	21.0	21.0	3.0	1950.0	1.2	6.0
2019-12-21 14:55:00	100.0	0.0	645.0	0.4	0.3	0.0	5.8	0.0	30.8	66.2	19.8	162.0	130.0	1.0	1.0	100.0	0.0008	600.0	2.2	500.0	0.0	500.0	0.0	6.6	0.0	0.0	10.0	20.0	0.0	21.0	21.0	3.0	1950.0	1.2	6.0
2019-12-21 15:00:00	100.0	0.0	608.0	0.4	0.3	0.0	5.7	0.0	32.8	66.5	19.8	163.0	130.0	1.0	1.0	100.0	0.001	600.0	2.2	500.0	0.0	500.0	0.0	6.6	0.0	0.0	10.0	20.0	0.0	21.0	21.0	3.0	1950.0	1.2	6.0
2019-12-21 15:05:00	100.0	0.0	663.0	0.4	0.3	0.0	5.8	0.0	35.7	66.2	19.8	158.0	130.0	1.0	1.0	100.0	0.0009	600.0	2.2	500.0	0.0	500.0	0.0	6.6	0.0	0.0	10.0	20.0	0.0	21.0	21.0	3.0	1950.0	1.2	6.0
2019-12-21 15:10:00	100.0	0.0	627.0	0.4	0.3	0.0	5.8	0.0	36.8	66.1	19.7	155.0	130.0	1.0	1.0	100.0	0.0007	600.0	2.2	500.0	0.0	500.0	0.0	6.6	0.0	0.0	10.0	20.0	0.0	21.0	21.0	3.0	1950.0	1.2	6.0
2019-12-21 15:15:00	100.0	0.0	637.0	0.4	0.3	0.0	5.8	0.0	37.9	66.0	19.7	149.0	130.0	1.0	1.0	100.0	0.0006	600.0	2.2	500.0	0.0	500.0	0.0	6.6	0.0	0.0	10.0	20.0	0.0	21.0	21.0	3.0	1950.0	1.2	6.0
2019-12-21 15:20:00	100.0	0.0	633.0	0.4	0.3	0.0	5.9	0.0	38.9	65.7	19.9	155.0	130.0	1.0	1.0	100.0	0.0007	600.0	2.2	500.0	0.0	500.0	0.0	6.6	0.0	0.0	10.0	20.0	0.0	21.0	21.0	3.0	1950.0	1.2	6.0
2019-12-21 15:25:00	100.0	0.0	650.0	0.4	0.3	0.0	6.0	0.0	38.3	65.2	19.9	148.0	130.0	1.0	1.0	100.0	0.0008	600.0	2.2	500.0	0.0	500.0	0.0	6.6	0.0	0.0	10.0	20.0	0.0	21.0	21.0	3.0	1950.0	1.2	6.0
2019-12-21 15:30:00	100.0	0.0	634.0	0.4	0.3	0.0	6.0	0.0	37.5	65.1	19.9	149.0	130.0	1.0	1.0	100.0	0.001	600.0	2.2	500.0	0.0	500.0	0.0	6.6	0.0	0.0	10.0	20.0	0.0	21.0	21.0	3.0	1950.0	1.2	6.0
2019-12-21 15:35:00	100.0	0.0	630.0	0.4	0.3	0.0	6.0	0.0	36.5	65.2	19.9	146.0	130.0	1.0	1.0	100.0	0.001	600.0	2.2	500.0	0.0	500.0	0.0	6.6	0.0	0.0	10.0	20.0	0.0	21.0	21.0	3.0	1950.0	1.2	6.0
2019-12-21 15:40:00	100.0	0.0	617.0	0.4	0.3	0.0	6.0	0.0	36.6	65.2	20.0	147.0	130.0	1.0	1.0	100.0	0.0011	600.0	2.2	500.0	0.0	500.0	0.0	6.6	0.0	0.0	10.0	20.0	0.0	21.0	21.0	3.0	1950.0	1.2	6.0
2019-12-21 15:45:00	100.0	0.0	680.0	0.4	0.3	0.0	5.9	0.0	37.4	65.5	19.9	149.0	130.0	1.0	1.0	100.0	0.0012	600.0	2.2	500.0	0.0	500.0	0.0	6.6	0.0	0.0	10.0	20.0	0.0	21.0	21.0	3.0	1950.0	1.2	6.0
2019-12-21 15:50:00	100.0	0.0	648.0	0.4	0.3	0.0	6.0	0.0	39.1	65.5	20.0	143.0	130.0	1.0	1.0	100.0	0.001	600.0	2.2	500.0	0.0	500.0	0.0	6.6	0.0	0.0	10.0	20.0	0.0	21.0	21.0	3.0	1950.0	1.2	6.0
2019-12-21 15:55:00	100.0	0.0	638.0	0.4	0.3	0.0	6.1	0.0	0.0	65.0	20.1	140.0	130.0	1.0	1.0	100.0	0.0008	600.0	2.2	500.0	0.0	500.0	0.0	6.6	0.0	0.0	10.0	20.0	0.0	21.0	21.0	3.0	1950.0	1.2	6.0
2019-12-21 16:00:00	100.0	0.0	643.0	0.4	0.3	0.0	6.0	0.0	0.0	65.1	19.9	139.0	130.0	1.0	1.0	100.0	0.0005	600.0	2.2	500.0	0.0	500.0	0.0	6.6	0.0	0.0	10.0	20.0	0.0	21.0	21.0	3.0	1950.0	1.2	6.0
2019-12-21 16:05:00	100.0	0.0	641.0	0.4	0.3	0.0	5.9	0.0	0.0	65.3	19.8	136.0	130.0	1.0	1.0	100.0	0.0004	600.0	2.2	500.0	0.0	500.0	0.0	6.6	0.0	0.0	10.0	20.0	0.0	21.0	21.0	3.0	1950.0	1.2	6.0
2019-12-21 16:10:00	100.0	0.0	623.0	0.4	0.3	0.0	6.0	0.0	0.0	64.8	19.9	132.0	130.0	1.0	1.0	100.0	0.0003	600.0	2.2	500.0	0.0	500.0	0.0	6.6	0.0	0.0	10.0	20.0	0.0	21.0	21.0	3.0	1950.0	1.2	6.0
2019-12-21 16:15:00	100.0	0.0	626.0	0.4	0.3	0.0	6.0	0.0	0.0	64.7	19.8	130.0	130.0	1.0	1.0	100.0	0.0002	600.0	2.2	500.0	0.0	500.0	0.0	6.6	0.0	0.0	10.0	20.0	0.0	21.0	21.0	3.0	1950.0	1.2	6.0
2019-12-21 16:20:00	100.0	0.0	635.0	0.4	0.3	0.0	5.9	0.0	33.8	64.8	19.5	130.0	130.0	1.0	1.0	100.0	0.0007	600.0	2.2	500.0	0.0	500.0	0.0	6.6	0.0	0.0	10.0	20.0	0.0	21.0	21.0	3.0	1950.0	1.2	6.0
2019-12-21 16:25:00	100.0	0.0	636.0	0.4	0.3	0.0	5.9	0.0	33.2	64.6	19.5	130.0	130.0	1.0	1.0	100.0	0.0011	600.0	2.2	500.0	0.0	500.0	0.0	6.6	0.0	0.0	10.0	20.0	0.0	21.0	21.0	3.0	1950.0	1.2	6.0
2019-12-21 16:30:00	100.0	0.0	651.0	0.4	0.3	0.0	5.9	0.0	32.2	64.6	19.4	130.0	130.0	1.0	1.0	100.0	0.0015	600.0	2.2	500.0	0.0	500.0	0.0	6.6	0.0	0.0	10.0	20.0	0.0	21.0	21.0	3.0	1950.0	1.2	6.0
2019-12-21 16:35:00	100.0	0.0	672.0	0.4	0.3	0.0	5.8	0.0	31.9	65.0	19.2	130.0	130.0	1.0	1.0	100.0	0.0012	600.0	2.2	500.0	0.0	500.0	0.0	6.6	0.0	0.0	10.0	20.0	0.0	21.0	21.0	3.0	1950.0	1.2	6.0
2019-12-21 16:40:00	100.0	0.0	665.0	0.4	0.3	0.0	5.8	0.0	30.9	65.1	19.2	130.0	130.0	1.0	1.0	100.0	0.0009	600.0	2.2	500.0	0.0	500.0	0.0	6.6	0.0	0.0	10.0	20.0	0.0	21.0	21.0	3.0	1950.0	1.2	6.0
2019-12-21 16:45:00	100.0	0.0	637.0	0.4	0.3	0.0	5.8	0.0	30.7	65.1	19.2	130.0	130.0	1.0	1.0	100.0	0.0006	600.0	2.2	500.0	0.0	500.0	0.0	6.6	0.0	0.0	10.0	20.0	0.0	21.0	21.0	3.0	1950.0	1.2	6.0
2019-12-21 16:50:00	100.0	0.0	637.0	0.4	0.3	0.0	5.6	0.0	31.6	65.6	19.0	130.0	130.0	1.0	1.0	100.0	0.0004	600.0	2.2	500.0	0.0	500.0	0.0	6.6	0.0	0.0	10.0	20.0	0.0	21.0	21.0	3.0	1950.0	1.2	6.0
2019-12-21 16:55:00	100.0	0.0	636.0	0.4	0.3	0.0	5.6	0.0	34.1	65.7	19.0	130.0	130.0	1.0	1.0	100.0	0.0002	600.0	2.2	500.0	0.0	500.0	0.0	6.6	0.0	0.0	10.0	20.0	0.0	21.0	21.0	3.0	1950.0	1.2	6.0
2019-12-21 17:00:00	100.0	0.0	616.0	0.4	0.3	0.0	5.6	0.0	35.5	65.3	19.0	130.0	130.0	1.0	1.0	100.0	0.0	600.0	2.2	500.0	0.0	500.0	0.0	6.6	0.0	0.0	10.0	20.0	0.0	21.0	21.0	3.0	1950.0	1.2	6.0
2019-12-21 17:05:00	100.0	0.0	593.0	0.4	0.3	0.0	5.7	0.0	35.6	65.0	19.0	130.0	130.0	1.0	1.0	100.0	0.0005	600.0	2.2	500.0	0.0	500.0	0.0	6.6	0.0	0.0	10.0	20.0	0.0	21.0	21.0	3.0	1950.0	1.2	6.0
2019-12-21 17:10:00	100.0	0.0	654.0	0.4	0.3	0.0	5.7	0.0	36.3	64.9	19.0	130.0	130.0	1.0	1.0	100.0	0.0011	600.0	2.2	500.0	0.0	500.0	0.0	6.6	0.0	0.0	10.0	20.0	0.0	21.0	21.0	3.0	1950.0	1.2	6.0
2019-12-21 17:15:00	100.0	0.0	660.0	0.4	0.3	0.0	5.8	0.0	43.2	64.6	19.1	130.0	130.0	1.0	0.0	100.0	0.0016	600.0	2.2	500.0	0.0	500.0	0.0	6.6	0.0	0.0	10.0	20.0	0.0	21.0	21.0	3.0	1950.0	1.2	6.0
2019-12-21 17:20:00	100.0	0.0	655.0	0.4	0.3	0.0	6.0	0.0	45.8	63.8	19.2	130.0	130.0	1.0	0.0	100.0	0.0013	600.0	2.2	500.0	0.0	500.0	0.0	6.6	0.0	0.0	10.0	20.0	0.0	21.0	21.0	3.0	1950.0	1.2	6.0
2019-12-21 17:25:00	100.0	0.0	663.0	0.4	0.3	0.0	6.1	0.0	45.0	63.2	19.4	130.0	130.0	1.0	1.0	100.0	0.0011	600.0	2.2	500.0	0.0	500.0	0.0	6.6	0.0	0.0	10.0	20.0	0.0	21.0	21.0	3.0	1950.0	1.2	6.0
2019-12-21 17:30:00	100.0	10.0	636.0	0.4	0.3	0.0	6.3	0.0	43.3	62.4	19.5	130.0	130.0	1.0	1.0	100.0	0.0008	600.0	2.2	500.0	0.0	500.0	0.0	6.6	100.0	0.0	10.0	20.0	0.0	21.0	21.0	3.0	1950.0	1.2	6.0
2019-12-21 17:35:00	100.0	60.0	658.0	0.4	0.3	0.0	6.5	0.0	42.1	62.0	19.8	130.0	130.0	1.0	1.0	100.0	0.0005	600.0	2.2	500.0	0.0	500.0	0.0	6.6	100.0	0.0	10.0	20.0	0.0	21.0	21.0	3.0	1950.0	1.2	6.0
2019-12-21 17:40:00	100.0	100.0	620.0	0.4	0.3	0.0	7.0	0.0	0.0	60.5	20.5	130.0	130.0	1.0	1.0	100.0	0.0003	600.0	2.2	500.0	0.0	500.0	0.0	6.6	100.0	0.0	10.0	20.0	0.0	21.0	21.0	3.0	1950.0	1.2	6.0
2019-12-21 17:45:00	100.0	100.0	603.0	0.4	0.3	0.0	7.1	0.0	0.0	61.5	21.1	130.0	130.0	1.0	1.0	100.0	0.0	600.0	2.2	500.0	0.0	500.0	0.0	6.6	100.0	0.0	10.0	20.0	0.0	21.0	21.0	3.0	1950.0	1.2	6.0
2019-12-21 17:50:00	100.0	100.0	673.0	0.4	0.3	0.0	6.2	0.0	0.0	66.0	20.8	130.0	130.0	1.0	1.0	100.0	0.0004	600.0	2.2	500.0	0.0	500.0	0.0	6.6	100.0	0.0	10.0	20.0	0.0	21.0	21.0	3.0	1950.0	1.2	6.0
2019-12-21 17:55:00	100.0	100.0	665.0	0.4	0.3	0.0	6.5	0.0	0.0	65.0	21.2	130.0	130.0	1.0	1.0	100.0	0.0007	600.0	2.2	500.0	0.0	500.0	0.0	6.6	100.0	0.0	10.0	20.0	0.0	21.0	21.0	3.0	1950.0	1.2	6.0
2019-12-21 18:00:00	100.0	100.0	656.0	0.4	0.3	0.0	6.8	0.0	0.0	63.9	21.6	130.0	130.0	4.0	4.0	100.0	0.001	600.0	2.2	500.0	0.0	500.0	0.0	6.6	100.0	0.0	10.0	20.0	0.0	21.0	21.0	3.0	1950.0	1.2	6.0
2019-12-21 18:05:00	100.0	100.0	630.0	0.4	0.3	0.0	7.0	0.0	0.0	63.3	21.7	130.0	130.0	7.0	7.0	100.0	0.0009	600.0	2.2	500.0	0.0	500.0	0.0	6.6	100.0	0.0	10.0	20.0	0.0	21.0	21.0	3.0	1950.0	1.2	6.0
2019-12-21 18:10:00	100.0	100.0	628.0	0.4	0.3	0.0	7.0	0.0	0.0	63.2	21.6	130.0	130.0	7.0	7.0	100.0	0.0008	600.0	2.2	500.0	0.0	500.0	0.0	6.6	100.0	0.0	10.0	20.0	0.0	21.0	21.0	3.0	1950.0	1.2	6.0
2019-12-21 18:15:00	100.0	100.0	644.0	0.4	0.3	0.0	7.0	0.0	0.0	63.3	21.6	130.0	130.0	9.0	0.0	100.0	0.0008	600.0	2.2	500.0	0.0	500.0	0.0	6.6	100.0	0.0	10.0	20.0	0.0	21.0	21.0	3.0	1950.0	1.2	6.0
2019-12-21 18:20:00	100.0	100.0	658.0	0.4	0.3	0.0	6.9	0.0	0.0	63.4	21.6	130.0	130.0	9.0	0.0	100.0	0.0008	600.0	2.2	500.0	0.0	500.0	0.0	6.6	100.0	0.0	10.0	20.0	0.0	21.0	21.0	3.0	1950.0	1.2	6.0
2019-12-21 18:25:00	100.0	100.0	661.0	0.4	0.3	0.0	6.9	0.0	0.0	63.6	21.5	130.0	130.0	9.0	0.0	100.0	0.0009	600.0	2.2	500.0	0.0	500.0	0.0	6.6	100.0	0.0	10.0	20.0	0.0	21.0	21.0	3.0	1950.0	1.2	6.0
2019-12-21 18:30:00	100.0	100.0	617.0	0.4	0.3	0.0	6.7	0.0	0.0	64.1	21.4	130.0	130.0	9.0	1.0	100.0	0.001	600.0	2.2	500.0	0.0	500.0	0.0	6.6	100.0	0.0	10.0	20.0	0.0	21.0	21.0	3.0	1950.0	1.2	6.0
2019-12-21 18:35:00	100.0	100.0	645.0	0.4	0.3	0.0	6.7	0.0	0.0	64.3	21.3	130.0	130.0	8.0	3.0	100.0	0.001	600.0	2.2	500.0	0.0	500.0	0.0	6.6	100.0	0.0	10.0	20.0	0.0	21.0	21.0	3.0	1950.0	1.2	6.0
2019-12-21 18:40:00	100.0	100.0	617.0	0.4	0.3	0.0	6.6	0.0	0.0	64.5	21.3	130.0	130.0	8.0	8.0	100.0	0.0009	600.0	2.2	500.0	0.0	500.0	0.0	6.6	100.0	0.0	10.0	20.0	0.0	21.0	21.0	3.0	1950.0	1.2	6.0
2019-12-21 18:45:00	100.0	100.0	644.0	0.4	0.3	0.0	6.5	0.0	0.0	64.9	21.1	130.0	130.0	6.0	6.0	100.0	0.0008	600.0	2.2	500.0	0.0	500.0	0.0	6.6	100.0	0.0	10.0	20.0	0.0	21.0	21.0	3.0	1950.0	1.2	6.0
2019-12-21 18:50:00	100.0	100.0	643.0	0.4	0.3	0.0	6.3	0.0	0.0	65.7	21.0	130.0	130.0	1.0	2.0	100.0	0.001	600.0	2.2	500.0	0.0	500.0	0.0	6.6	100.0	0.0	10.0	20.0	0.0	21.0	21.0	3.0	1950.0	1.2	6.0
2019-12-21 18:55:00	100.0	100.0	652.0	0.4	0.3	0.0	6.3	0.0	0.0	65.7	21.0	130.0	130.0	1.0	1.0	100.0	0.0012	600.0	2.2	500.0	0.0	500.0	0.0	6.6	100.0	0.0	10.0	20.0	0.0	21.0	21.0	3.0	1950.0	1.2	6.0
2019-12-21 19:00:00	100.0	100.0	648.0	0.4	0.3	0.0	6.3	0.0	0.0	65.8	21.0	130.0	130.0	1.0	1.0	100.0	0.0014	600.0	2.2	500.0	0.0	500.0	0.0	6.6	100.0	0.0	10.0	20.0	0.0	21.0	21.0	3.0	1950.0	1.2	6.0
2019-12-21 19:05:00	100.0	100.0	644.0	0.4	0.3	0.0	6.1	0.0	0.0	66.2	20.8	130.0	130.0	1.0	1.0	100.0	0.001	600.0	2.2	500.0	0.0	500.0	0.0	6.6	100.0	0.0	10.0	20.0	0.0	21.0	21.0	3.0	1950.0	1.2	6.0
2019-12-21 19:10:00	100.0	100.0	631.0	0.4	0.3	0.0	6.0	0.0	0.0	66.6	20.8	130.0	130.0	1.0	1.0	100.0	0.0006	600.0	2.2	500.0	0.0	500.0	0.0	6.6	100.0	0.0	10.0	20.0	0.0	21.0	21.0	3.0	1950.0	1.2	6.0
2019-12-21 19:15:00	100.0	100.0	618.0	0.4	0.3	0.0	6.0	0.0	0.0	66.7	20.7	130.0	130.0	1.0	1.0	100.0	0.0001	600.0	2.2	500.0	0.0	500.0	0.0	6.6	100.0	0.0	10.0	20.0	0.0	21.0	21.0	3.0	1950.0	1.2	6.0
2019-12-21 19:20:00	100.0	100.0	609.0	0.4	0.3	0.0	5.9	0.0	0.0	67.1	20.6	130.0	130.0	1.0	1.0	100.0	0.0005	600.0	2.2	500.0	0.0	500.0	0.0	6.6	100.0	0.0	10.0	20.0	0.0	21.0	21.0	3.0	1950.0	1.2	6.0
2019-12-21 19:25:00	100.0	100.0	632.0	0.4	0.3	0.0	5.8	0.0	0.0	67.6	20.5	130.0	130.0	1.0	1.0	100.0	0.0008	600.0	2.2	500.0	0.0	500.0	0.0	6.6	100.0	0.0	10.0	20.0	0.0	21.0	21.0	3.0	1950.0	1.2	6.0
2019-12-21 19:30:00	100.0	100.0	623.0	0.4	0.3	0.0	5.8	0.0	0.0	67.5	20.5	130.0	130.0	1.0	1.0	100.0	0.0012	600.0	2.2	500.0	0.0	500.0	0.0	6.6	100.0	0.0	10.0	20.0	0.0	21.0	21.0	3.0	1950.0	1.2	6.0
2019-12-21 19:35:00	100.0	100.0	649.0	0.4	0.3	0.0	5.7	0.0	0.0	67.9	20.4	130.0	130.0	1.0	1.0	100.0	0.0011	600.0	2.2	500.0	0.0	500.0	0.0	6.6	100.0	0.0	10.0	20.0	0.0	21.0	21.0	3.0	1950.0	1.2	6.0
2019-12-21 19:40:00	100.0	100.0	632.0	0.4	0.3	0.0	5.5	0.0	0.0	68.8	20.4	130.0	130.0	1.0	1.0	100.0	0.0011	600.0	2.2	500.0	0.0	500.0	0.0	6.6	100.0	0.0	10.0	20.0	0.0	21.0	21.0	3.0	1950.0	1.2	6.0
2019-12-21 19:45:00	100.0	100.0	639.0	0.4	0.3	0.0	5.5	0.0	0.0	68.6	20.3	130.0	130.0	1.0	1.0	100.0	0.001	600.0	2.2	500.0	0.0	500.0	0.0	6.6	100.0	0.0	10.0	20.0	0.0	21.0	21.0	3.0	1950.0	1.2	6.0
2019-12-21 19:50:00	100.0	100.0	627.0	0.4	0.3	0.0	5.5	0.0	0.0	68.9	20.3	130.0	130.0	1.0	1.0	100.0	0.0009	600.0	2.2	500.0	0.0	500.0	0.0	6.6	100.0	0.0	10.0	20.0	0.0	21.0	21.0	3.0	1950.0	1.2	6.0
2019-12-21 19:55:00	100.0	100.0	648.0	0.4	0.3	0.0	5.3	0.0	0.0	69.6	20.2	130.0	130.0	1.0	1.0	100.0	0.0009	600.0	2.2	500.0	0.0	500.0	0.0	6.6	100.0	0.0	10.0	20.0	0.0	21.0	21.0	3.0	1950.0	1.2	6.0
2019-12-21 20:00:00	100.0	100.0	636.0	0.4	0.3	0.0	5.3	0.0	0.0	69.6	20.1	130.0	130.0	1.0	1.0	100.0	0.0008	600.0	2.2	500.0	0.0	500.0	0.0	6.6	100.0	0.0	10.0	20.0	0.0	21.0	21.0	3.0	1950.0	1.2	6.0
2019-12-21 20:05:00	100.0	100.0	597.0	0.4	0.3	0.0	5.3	0.0	0.0	69.9	20.2	130.0	130.0	1.0	1.0	100.0	0.0013	600.0	2.2	500.0	0.0	500.0	0.0	6.6	100.0	0.0	10.0	20.0	0.0	21.0	21.0	3.0	1950.0	1.2	6.0
2019-12-21 20:10:00	100.0	100.0	642.0	0.4	0.3	0.0	5.1	0.0	0.0	70.4	20.1	130.0	130.0	1.0	1.0	100.0	0.0019	600.0	2.2	500.0	0.0	500.0	0.0	6.6	100.0	0.0	10.0	20.0	0.0	21.0	21.0	3.0	1950.0	1.2	6.0
2019-12-21 20:15:00	100.0	100.0	672.0	0.4	0.3	0.0	5.0	0.0	0.0	70.8	19.9	130.0	130.0	1.0	1.0	100.0	0.0024	600.0	2.2	500.0	0.0	500.0	0.0	6.6	100.0	0.0	10.0	20.0	0.0	21.0	21.0	3.0	1950.0	1.2	6.0
2019-12-21 20:20:00	100.0	100.0	691.0	0.4	0.3	0.0	5.0	0.0	0.0	70.7	19.9	130.0	130.0	1.0	1.0	100.0	0.0021	600.0	2.2	500.0	0.0	500.0	0.0	6.6	100.0	0.0	10.0	20.0	0.0	21.0	21.0	3.0	1950.0	1.2	6.0
2019-12-21 20:25:00	100.0	100.0	672.0	0.4	0.3	0.0	4.9	0.0	0.0	71.1	19.8	130.0	130.0	1.0	1.0	100.0	0.0017	600.0	2.2	500.0	0.0	500.0	0.0	6.6	100.0	0.0	10.0	20.0	0.0	21.0	21.0	3.0	1950.0	1.2	6.0
2019-12-21 20:30:00	100.0	100.0	672.0	0.4	0.3	0.0	4.9	0.0	23.1	71.2	19.7	130.0	130.0	1.0	1.0	100.0	0.0014	600.0	2.2	500.0	0.0	500.0	0.0	6.6	100.0	0.0	10.0	20.0	0.0	21.0	21.0	3.0	1950.0	1.2	6.0
2019-12-21 20:35:00	100.0	100.0	654.0	0.4	0.3	0.0	4.8	0.0	26.0	71.5	19.6	130.0	130.0	1.0	1.0	100.0	0.0011	600.0	2.2	500.0	0.0	500.0	0.0	6.6	100.0	0.0	10.0	20.0	0.0	21.0	21.0	3.0	1950.0	1.2	6.0
2019-12-21 20:40:00	100.0	100.0	670.0	0.4	0.3	0.0	4.8	0.0	29.8	71.3	19.6	130.0	130.0	1.0	1.0	100.0	0.0009	600.0	2.2	500.0	0.0	500.0	0.0	6.6	100.0	0.0	10.0	20.0	0.0	21.0	21.0	3.0	1950.0	1.2	6.0
2019-12-21 20:45:00	100.0	100.0	653.0	0.4	0.3	0.0	5.1	0.0	28.8	70.3	19.9	130.0	130.0	1.0	1.0	100.0	0.0007	600.0	2.2	500.0	0.0	500.0	0.0	6.6	100.0	0.0	10.0	20.0	0.0	21.0	21.0	3.0	1950.0	1.2	6.0
2019-12-21 20:50:00	100.0	100.0	642.0	0.4	0.3	0.0	5.2	0.0	28.6	69.8	19.9	130.0	130.0	1.0	1.0	100.0	0.0004	600.0	2.2	500.0	0.0	500.0	0.0	6.6	100.0	0.0	10.0	20.0	0.0	21.0	21.0	3.0	1950.0	1.2	6.0
2019-12-21 20:55:00	100.0	100.0	636.0	0.4	0.3	0.0	5.3	0.0	0.0	69.6	20.1	130.0	130.0	1.0	1.0	100.0	0.0002	600.0	2.2	500.0	0.0	500.0	0.0	6.6	100.0	0.0	10.0	20.0	0.0	21.0	21.0	3.0	1950.0	1.2	6.0
2019-12-21 21:00:00	100.0	100.0	630.0	0.4	0.3	0.0	5.4	0.0	0.0	69.1	20.1	130.0	130.0	1.0	1.0	100.0	0.0	600.0	2.2	500.0	0.0	500.0	0.0	6.6	100.0	0.0	10.0	20.0	0.0	21.0	21.0	3.0	1950.0	1.2	6.0
2019-12-21 21:05:00	100.0	100.0	616.0	0.4	0.3	0.0	5.3	0.0	0.0	69.2	20.1	130.0	130.0	1.0	1.0	100.0	0.0007	600.0	2.2	500.0	0.0	500.0	0.0	6.6	100.0	0.0	10.0	20.0	0.0	21.0	21.0	3.0	1950.0	1.2	6.0
2019-12-21 21:10:00	100.0	100.0	642.0	0.4	0.3	0.0	5.3	0.0	0.0	69.4	20.0	130.0	130.0	1.0	1.0	100.0	0.0014	600.0	2.2	500.0	0.0	500.0	0.0	6.6	100.0	0.0	10.0	20.0	0.0	21.0	21.0	3.0	1950.0	1.2	6.0
2019-12-21 21:15:00	100.0	100.0	685.0	0.4	0.3	0.0	5.3	0.0	0.0	69.5	20.0	130.0	130.0	1.0	1.0	100.0	0.0021	600.0	2.2	500.0	0.0	500.0	0.0	6.6	100.0	0.0	10.0	20.0	0.0	21.0	21.0	3.0	1950.0	1.2	6.0
2019-12-21 21:20:00	100.0	100.0	695.0	0.4	0.3	0.0	5.2	0.0	0.0	69.6	20.0	130.0	130.0	1.0	1.0	100.0	0.0017	600.0	2.2	500.0	0.0	500.0	0.0	6.6	100.0	0.0	10.0	20.0	0.0	21.0	21.0	3.0	1950.0	1.2	6.0
2019-12-21 21:25:00	100.0	100.0	663.0	0.4	0.3	0.0	5.2	0.0	0.0	69.9	20.0	130.0	130.0	1.0	1.0	100.0	0.0012	600.0	2.2	500.0	0.0	500.0	0.0	6.6	100.0	0.0	10.0	20.0	0.0	21.0	21.0	3.0	1950.0	1.2	6.0
2019-12-21 21:30:00	100.0	100.0	663.0	0.4	0.3	0.0	5.1	0.0	0.0	70.1	19.9	130.0	130.0	1.0	1.0	100.0	0.0008	600.0	2.2	500.0	0.0	500.0	0.0	6.6	100.0	0.0	10.0	20.0	0.0	21.0	21.0	3.0	1950.0	1.2	6.0
2019-12-21 21:35:00	100.0	100.0	660.0	0.4	0.3	0.0	5.1	0.0	0.0	70.4	19.9	130.0	130.0	1.0	1.0	100.0	0.0006	600.0	2.2	500.0	0.0	500.0	0.0	6.6	100.0	0.0	10.0	20.0	0.0	21.0	21.0	3.0	1950.0	1.2	6.0
2019-12-21 21:40:00	100.0	100.0	640.0	0.4	0.3	0.0	5.0	0.0	0.0	70.9	19.9	130.0	130.0	1.0	1.0	100.0	0.0003	600.0	2.2	500.0	0.0	500.0	0.0	6.6	100.0	0.0	10.0	20.0	0.0	21.0	21.0	3.0	1950.0	1.2	6.0
2019-12-21 21:45:00	100.0	100.0	646.0	0.4	0.3	0.0	5.0	0.0	0.0	70.8	19.8	130.0	130.0	1.0	1.0	100.0	0.0001	600.0	2.2	500.0	0.0	500.0	0.0	6.6	100.0	0.0	10.0	20.0	0.0	21.0	21.0	3.0	1950.0	1.2	6.0
2019-12-21 21:50:00	100.0	100.0	645.0	0.4	0.3	0.0	4.8	0.0	0.0	71.7	19.9	0.0	0.0	1.0	1.0	100.0	0.0001	600.0	2.2	500.0	0.0	500.0	0.0	6.6	100.0	0.0	10.0	20.0	0.0	21.0	21.0	3.0	1950.0	1.2	6.0
2019-12-21 21:55:00	100.0	100.0	626.0	0.4	0.3	0.0	4.7	0.0	24.0	72.2	19.7	0.0	0.0	1.0	1.0	100.0	0.0	600.0	2.2	500.0	0.0	500.0	0.0	6.6	100.0	0.0	10.0	20.0	0.0	21.0	21.0	3.0	1950.0	1.2	6.0
2019-12-21 22:00:00	0.0	100.0	623.0	0.4	0.3	0.0	4.8	0.0	0.0	71.5	19.6	0.0	0.0	10.0	10.0	0.0	0.0	400.0	2.2	500.0	0.0	500.0	0.0	6.6	100.0	0.0	10.0	18.0	0.0	19.0	19.0	3.0	1950.0	1.2	6.0
2019-12-21 22:05:00	0.0	100.0	621.0	0.4	0.3	0.0	4.5	0.0	0.0	72.7	19.2	0.0	0.0	6.0	11.0	0.0	0.0	400.0	2.2	500.0	0.0	500.0	0.0	6.6	100.0	0.0	10.0	18.0	0.0	19.0	19.0	3.0	1950.0	1.2	6.0
2019-12-21 22:10:00	0.0	100.0	609.0	0.4	0.3	0.0	4.1	0.0	0.0	74.2	18.6	0.0	0.0	1.0	1.0	0.0	0.0	400.0	2.2	500.0	0.0	500.0	0.0	6.6	100.0	0.0	10.0	18.0	0.0	19.0	19.0	3.0	1950.0	1.2	6.0
2019-12-21 22:15:00	0.0	100.0	609.0	0.4	0.3	0.0	3.8	0.0	0.0	75.5	18.2	0.0	0.0	1.0	1.0	0.0	0.0	400.0	2.2	500.0	0.0	500.0	0.0	6.6	100.0	0.0	10.0	18.0	0.0	19.0	19.0	3.0	1950.0	1.2	6.0
2019-12-21 22:20:00	0.0	100.0	603.0	0.4	0.3	0.0	3.6	0.0	0.0	76.5	17.9	0.0	0.0	1.0	1.0	0.0	0.0005	400.0	2.2	500.0	0.0	500.0	0.0	6.6	100.0	0.0	10.0	18.0	0.0	19.0	19.0	3.0	1950.0	1.2	6.0
2019-12-21 22:25:00	0.0	100.0	607.0	0.4	0.3	0.0	3.5	0.0	22.9	77.1	17.8	0.0	0.0	1.0	1.0	0.0	0.0009	400.0	2.2	500.0	0.0	500.0	0.0	6.6	100.0	0.0	10.0	18.0	0.0	19.0	19.0	3.0	1950.0	1.2	6.0
2019-12-21 22:30:00	0.0	100.0	625.0	0.4	0.3	0.0	3.3	0.0	30.0	77.7	17.5	0.0	0.0	1.0	1.0	0.0	0.0014	400.0	2.2	500.0	0.0	500.0	0.0	6.6	100.0	0.0	10.0	18.0	0.0	19.0	19.0	3.0	1950.0	1.2	6.0
2019-12-21 22:35:00	0.0	100.0	616.0	0.4	0.3	0.0	3.3	0.0	35.0	78.0	17.6	0.0	0.0	1.0	1.0	0.0	0.0015	400.0	2.2	500.0	0.0	500.0	0.0	6.6	100.0	0.0	10.0	18.0	0.0	19.0	19.0	3.0	1950.0	1.2	6.0
2019-12-21 22:40:00	0.0	100.0	612.0	0.4	0.3	0.0	3.4	0.0	35.5	77.3	17.8	0.0	0.0	1.0	1.0	0.0	0.0017	400.0	2.2	500.0	0.0	500.0	0.0	6.6	100.0	0.0	10.0	18.0	0.0	19.0	19.0	3.0	1950.0	1.2	6.0
2019-12-21 22:45:00	0.0	100.0	634.0	0.4	0.3	0.0	3.6	0.0	33.9	76.3	17.9	0.0	0.0	1.0	1.0	0.0	0.0019	400.0	2.2	500.0	0.0	500.0	0.0	6.6	100.0	0.0	10.0	18.0	0.0	19.0	19.0	3.0	1950.0	1.2	6.0
2019-12-21 22:50:00	0.0	100.0	620.0	0.4	0.3	0.0	3.7	0.0	33.4	75.6	18.0	0.0	0.0	1.0	1.0	0.0	0.0015	400.0	2.2	500.0	0.0	500.0	0.0	6.6	100.0	0.0	10.0	18.0	0.0	19.0	19.0	3.0	1950.0	1.2	6.0
2019-12-21 22:55:00	0.0	100.0	605.0	0.4	0.3	0.0	3.8	0.0	32.3	75.4	17.9	0.0	0.0	1.0	1.0	0.0	0.0011	400.0	2.2	500.0	0.0	500.0	0.0	6.6	100.0	0.0	10.0	18.0	0.0	19.0	19.0	3.0	1950.0	1.2	6.0
2019-12-21 23:00:00	0.0	100.0	596.0	0.4	0.3	30.0	3.8	0.0	31.7	75.4	17.9	0.0	0.0	1.0	1.0	0.0	0.0008	400.0	2.2	500.0	0.0	500.0	0.0	6.6	100.0	95.0	10.0	18.0	0.0	19.0	19.0	3.0	1950.0	1.2	6.0
2019-12-21 23:05:00	0.0	100.0	605.0	0.7	0.3	80.0	3.8	0.0	30.9	75.4	17.9	0.0	0.0	1.0	1.0	0.0	0.0007	400.0	2.2	500.0	0.0	500.0	0.0	6.6	100.0	95.0	10.0	18.0	0.0	19.0	19.0	6.0	1950.0	1.2	6.0
2019-12-21 23:10:00	0.0	100.0	611.0	0.7	0.3	95.0	3.7	0.0	30.1	75.6	17.9	0.0	0.0	1.0	1.0	0.0	0.0007	400.0	2.2	500.0	0.0	500.0	0.0	6.6	100.0	95.0	10.0	18.0	0.0	19.0	19.0	6.0	1950.0	1.2	6.0
2019-12-21 23:15:00	0.0	100.0	602.0	0.7	0.3	95.0	3.7	0.0	29.4	75.9	17.9	0.0	0.0	1.0	1.0	0.0	0.0007	400.0	2.2	500.0	0.0	500.0	0.0	6.6	100.0	95.0	10.0	18.0	0.0	19.0	19.0	6.0	1950.0	1.2	6.0
2019-12-21 23:20:00	0.0	100.0	593.0	0.7	0.3	95.0	3.6	0.0	28.9	76.1	17.8	0.0	0.0	1.0	1.0	0.0	0.0005	400.0	2.2	500.0	0.0	500.0	0.0	6.6	100.0	95.0	10.0	18.0	0.0	19.0	19.0	6.0	1950.0	1.2	6.0
2019-12-21 23:25:00	0.0	100.0	583.0	0.7	0.3	95.0	3.6	0.0	28.2	76.3	17.8	0.0	0.0	1.0	1.0	0.0	0.0003	400.0	2.2	500.0	0.0	500.0	0.0	6.6	100.0	95.0	10.0	18.0	0.0	19.0	19.0	6.0	1950.0	1.2	6.0
2019-12-21 23:30:00	0.0	100.0	576.0	0.7	0.3	95.0	3.5	0.0	27.6	76.5	17.7	0.0	0.0	1.0	1.0	0.0	0.0001	400.0	2.2	500.0	0.0	500.0	0.0	6.6	100.0	95.0	10.0	18.0	0.0	19.0	19.0	6.0	1950.0	1.2	6.0
2019-12-21 23:35:00	0.0	100.0	600.0	0.7	0.3	95.0	3.5	0.0	27.1	76.8	17.7	0.0	0.0	1.0	1.0	0.0	0.0003	400.0	2.2	500.0	0.0	500.0	0.0	6.6	100.0	95.0	10.0	18.0	0.0	19.0	19.0	6.0	1950.0	1.2	6.0
2019-12-21 23:40:00	0.0	100.0	591.0	0.7	0.3	95.0	3.4	0.0	26.5	77.0	17.5	0.0	0.0	1.0	1.0	0.0	0.0005	400.0	2.2	500.0	0.0	500.0	0.0	6.6	100.0	95.0	10.0	18.0	0.0	19.0	19.0	6.0	1950.0	1.2	6.0
2019-12-21 23:45:00	0.0	100.0	608.0	0.7	0.3	95.0	3.4	0.0	26.7	77.3	17.5	0.0	0.0	1.0	1.0	0.0	0.0007	400.0	2.2	500.0	0.0	500.0	0.0	6.6	100.0	95.0	10.0	18.0	0.0	19.0	19.0	6.0	1950.0	1.2	6.0
2019-12-21 23:50:00	0.0	100.0	587.0	0.7	0.3	95.0	3.3	0.0	29.1	77.6	17.5	0.0	0.0	1.0	1.0	0.0	0.0005	400.0	2.2	500.0	0.0	500.0	0.0	6.6	100.0	95.0	10.0	18.0	0.0	19.0	19.0	6.0	1950.0	1.2	6.0
2019-12-21 23:55:00	0.0	100.0	589.0	0.7	0.3	95.0	3.3	0.0	31.5	77.8	17.5	0.0	0.0	1.0	1.0	0.0	0.0004	400.0	2.2	500.0	0.0	500.0	0.0	6.6	100.0	95.0	10.0	18.0	0.0	19.0	19.0	6.0	1950.0	1.2	6.0
2019-12-22 00:00:00	0.0	100.0	562.0	0.7	0.3	95.0	3.4	0.0	31.7	77.6	17.6	0.0	0.0	1.0	1.0	0.0	0.0002	400.0	2.2	500.0	0.0	500.0	0.0	6.6	100.0	95.0	10.0	18.0	0.0	19.0	19.0	6.0	1950.0	1.2	7.0
2019-12-22 00:05:00	0.0	100.0	597.0	0.7	0.3	95.0	3.5	0.0	31.3	77.0	17.7	0.0	0.0	1.0	1.0	0.0	0.0002	400.0	2.2	500.0	0.0	500.0	0.0	6.6	100.0	95.0	10.0	18.0	0.0	19.0	19.0	6.0	1950.0	1.2	7.0
2019-12-22 00:10:00	0.0	100.0	584.0	0.7	0.3	95.0	3.5	0.0	30.4	76.8	17.8	0.0	0.0	1.0	1.0	0.0	0.0001	400.0	2.2	500.0	0.0	500.0	0.0	6.6	100.0	95.0	10.0	18.0	0.0	19.0	19.0	6.0	1950.0	1.2	7.0
2019-12-22 00:15:00	0.0	100.0	572.0	0.7	0.3	95.0	3.5	0.0	29.8	76.7	17.7	0.0	0.0	1.0	1.0	0.0	0.0	400.0	2.2	500.0	0.0	500.0	0.0	6.6	100.0	95.0	10.0	18.0	0.0	19.0	19.0	6.0	1950.0	1.2	7.0
2019-12-22 00:20:00	0.0	100.0	556.0	0.7	0.3	95.0	3.5	0.0	29.4	76.7	17.7	0.0	0.0	1.0	1.0	0.0	0.0001	400.0	2.2	500.0	0.0	500.0	0.0	6.6	100.0	95.0	10.0	18.0	0.0	19.0	19.0	6.0	1950.0	1.2	7.0
2019-12-22 00:25:00	0.0	100.0	570.0	0.7	0.3	95.0	3.5	0.0	30.3	76.8	17.7	0.0	0.0	1.0	0.0	0.0	0.0001	400.0	2.2	500.0	0.0	500.0	0.0	6.6	100.0	95.0	10.0	18.0	0.0	19.0	19.0	6.0	1950.0	1.2	7.0
2019-12-22 00:30:00	0.0	100.0	558.0	0.7	0.3	95.0	3.5	0.0	33.0	76.9	17.7	0.0	0.0	1.0	0.0	0.0	0.0001	400.0	2.2	500.0	0.0	500.0	0.0	6.6	100.0	95.0	10.0	18.0	0.0	19.0	19.0	6.0	1950.0	1.2	7.0
2019-12-22 00:35:00	0.0	100.0	566.0	0.7	0.3	95.0	3.5	0.0	35.5	76.8	17.8	0.0	0.0	1.0	0.0	0.0	0.0003	400.0	2.2	500.0	0.0	500.0	0.0	6.6	100.0	95.0	10.0	18.0	0.0	19.0	19.0	6.0	1950.0	1.2	7.0
2019-12-22 00:40:00	0.0	100.0	549.0	0.7	0.3	95.0	3.6	0.0	35.0	76.3	17.9	0.0	0.0	1.0	0.0	0.0	0.0004	400.0	2.2	500.0	0.0	500.0	0.0	6.6	100.0	95.0	10.0	18.0	0.0	19.0	19.0	6.0	1950.0	1.2	7.0
2019-12-22 00:45:00	0.0	100.0	594.0	0.7	0.3	95.0	3.8	0.0	33.9	75.6	18.1	0.0	0.0	1.0	0.0	0.0	0.0005	400.0	2.2	500.0	0.0	500.0	0.0	6.6	100.0	95.0	10.0	18.0	0.0	19.0	19.0	6.0	1950.0	1.2	7.0
2019-12-22 00:50:00	0.0	100.0	569.0	0.7	0.3	95.0	3.8	0.0	33.2	75.3	18.1	0.0	0.0	1.0	0.0	0.0	0.0005	400.0	2.2	500.0	0.0	500.0	0.0	6.6	100.0	95.0	10.0	18.0	0.0	19.0	19.0	6.0	1950.0	1.2	7.0
2019-12-22 00:55:00	0.0	100.0	587.0	0.7	0.3	95.0	3.8	0.0	32.2	75.4	18.1	0.0	0.0	1.0	0.0	0.0	0.0005	400.0	2.2	500.0	0.0	500.0	0.0	6.6	100.0	95.0	10.0	18.0	0.0	19.0	19.0	6.0	1950.0	1.2	7.0
2019-12-22 01:00:00	0.0	100.0	579.0	0.7	0.3	95.0	3.8	0.0	32.6	75.4	18.0	0.0	0.0	1.0	0.0	0.0	0.0005	400.0	2.2	500.0	0.0	500.0	0.0	6.6	100.0	95.0	10.0	18.0	0.0	19.0	19.0	6.0	1950.0	1.2	7.0
2019-12-22 01:05:00	0.0	100.0	557.0	0.7	0.3	95.0	3.8	0.0	33.3	75.4	18.1	0.0	0.0	1.0	0.0	0.0	0.0004	400.0	2.2	500.0	0.0	500.0	0.0	6.6	100.0	95.0	10.0	18.0	0.0	19.0	19.0	6.0	1950.0	1.2	7.0
2019-12-22 01:10:00	0.0	100.0	578.0	0.7	0.3	95.0	3.8	0.0	33.9	75.4	18.1	0.0	0.0	1.0	0.0	0.0	0.0002	400.0	2.2	500.0	0.0	500.0	0.0	6.6	100.0	95.0	10.0	18.0	0.0	19.0	19.0	6.0	1950.0	1.2	7.0
2019-12-22 01:15:00	0.0	100.0	556.0	0.7	0.3	95.0	3.8	0.0	34.2	75.2	18.1	0.0	0.0	1.0	0.0	0.0	0.0001	400.0	2.2	500.0	0.0	500.0	0.0	6.6	100.0	95.0	10.0	18.0	0.0	19.0	19.0	6.0	1950.0	1.2	7.0
2019-12-22 01:20:00	0.0	100.0	573.0	0.7	0.3	95.0	3.9	0.0	33.7	75.0	18.2	0.0	0.0	1.0	0.0	0.0	0.0001	400.0	2.2	500.0	0.0	500.0	0.0	6.6	100.0	95.0	10.0	18.0	0.0	19.0	19.0	6.0	1950.0	1.2	7.0
2019-12-22 01:25:00	0.0	100.0	571.0	0.7	0.3	95.0	3.9	0.0	32.7	75.0	18.2	0.0	0.0	1.0	0.0	0.0	0.0	400.0	2.2	500.0	0.0	500.0	0.0	6.6	100.0	95.0	10.0	18.0	0.0	19.0	19.0	6.0	1950.0	1.2	7.0
2019-12-22 01:30:00	0.0	100.0	563.0	0.7	0.3	95.0	3.9	0.0	31.8	75.0	18.2	0.0	0.0	1.0	0.0	0.0	0.0	400.0	2.2	500.0	0.0	500.0	0.0	6.6	100.0	95.0	10.0	18.0	0.0	19.0	19.0	6.0	1950.0	1.2	7.0
2019-12-22 01:35:00	0.0	100.0	543.0	0.7	0.3	95.0	3.9	0.0	32.5	75.1	18.2	0.0	0.0	1.0	0.0	0.0	0.0001	400.0	2.2	500.0	0.0	500.0	0.0	6.6	100.0	95.0	10.0	18.0	0.0	19.0	19.0	6.0	1950.0	1.2	7.0
2019-12-22 01:40:00	0.0	100.0	565.0	0.7	0.3	95.0	3.9	0.0	33.5	75.1	18.2	0.0	0.0	1.0	0.0	0.0	0.0002	400.0	2.2	500.0	0.0	500.0	0.0	6.6	100.0	95.0	10.0	18.0	0.0	19.0	19.0	6.0	1950.0	1.2	7.0
2019-12-22 01:45:00	0.0	100.0	557.0	0.7	0.3	95.0	3.8	0.0	34.2	75.3	18.2	0.0	0.0	1.0	0.0	0.0	0.0003	400.0	2.2	500.0	0.0	500.0	0.0	6.6	100.0	95.0	10.0	18.0	0.0	19.0	19.0	6.0	1950.0	1.2	7.0
2019-12-22 01:50:00	0.0	100.0	580.0	0.7	0.3	95.0	3.9	0.0	34.4	75.0	18.2	0.0	0.0	1.0	0.0	0.0	0.0003	400.0	2.2	500.0	0.0	500.0	0.0	6.6	100.0	95.0	10.0	18.0	0.0	19.0	19.0	6.0	1950.0	1.2	7.0
2019-12-22 01:55:00	0.0	100.0	564.0	0.7	0.3	95.0	3.9	0.0	34.1	74.9	18.2	0.0	0.0	1.0	0.0	0.0	0.0002	400.0	2.2	500.0	0.0	500.0	0.0	6.6	100.0	95.0	10.0	18.0	0.0	19.0	19.0	6.0	1950.0	1.2	7.0
2019-12-22 02:00:00	0.0	100.0	557.0	0.7	0.3	95.0	3.9	0.0	32.9	74.7	18.3	0.0	0.0	1.0	0.0	0.0	0.0002	400.0	2.2	500.0	0.0	500.0	0.0	6.6	100.0	95.0	10.0	18.0	0.0	19.0	19.0	6.0	1950.0	1.2	7.0
2019-12-22 02:05:00	0.0	100.0	575.0	0.0	0.3	95.0	3.9	0.0	32.3	74.7	18.2	0.0	0.0	1.0	0.0	0.0	0.0001	400.0	2.2	500.0	0.0	500.0	0.0	6.6	100.0	95.0	10.0	18.0	0.0	19.0	19.0	0.0	1950.0	1.2	7.0
2019-12-22 02:10:00	0.0	100.0	553.0	0.0	0.3	95.0	3.9	0.0	31.5	74.9	18.2	0.0	0.0	1.0	0.0	0.0	0.0001	400.0	2.2	500.0	0.0	500.0	0.0	6.6	100.0	95.0	10.0	18.0	0.0	19.0	19.0	0.0	1950.0	1.2	7.0
2019-12-22 02:15:00	0.0	100.0	563.0	0.0	0.3	95.0	3.9	0.0	32.2	75.1	18.2	0.0	0.0	1.0	0.0	0.0	0.0	400.0	2.2	500.0	0.0	500.0	0.0	6.6	100.0	95.0	10.0	18.0	0.0	19.0	19.0	0.0	1950.0	1.2	7.0
2019-12-22 02:20:00	0.0	100.0	543.0	0.0	0.3	95.0	3.8	0.0	33.1	75.2	18.1	0.0	0.0	1.0	0.0	0.0	0.0	400.0	2.2	500.0	0.0	500.0	0.0	6.6	100.0	95.0	10.0	18.0	0.0	19.0	19.0	0.0	1950.0	1.2	7.0
2019-12-22 02:25:00	0.0	100.0	565.0	0.0	0.3	95.0	3.8	0.0	33.7	75.2	18.2	0.0	0.0	1.0	0.0	0.0	0.0	400.0	2.2	500.0	0.0	500.0	0.0	6.6	100.0	95.0	10.0	18.0	0.0	19.0	19.0	0.0	1950.0	1.2	7.0
2019-12-22 02:30:00	0.0	100.0	551.0	0.0	0.3	95.0	3.9	0.0	32.8	75.2	18.2	0.0	0.0	1.0	0.0	0.0	0.0	400.0	2.2	500.0	0.0	500.0	0.0	6.6	100.0	95.0	10.0	18.0	0.0	19.0	19.0	0.0	1950.0	1.2	7.0
2019-12-22 02:35:00	0.0	100.0	550.0	0.0	0.3	95.0	3.9	0.0	31.9	75.2	18.2	0.0	0.0	1.0	0.0	0.0	0.0	400.0	2.2	500.0	0.0	500.0	0.0	6.6	100.0	95.0	10.0	18.0	0.0	19.0	19.0	0.0	1950.0	1.2	7.0
2019-12-22 02:40:00	0.0	100.0	531.0	0.0	0.3	95.0	3.8	0.0	31.3	75.2	18.2	0.0	0.0	1.0	0.0	0.0	0.0	400.0	2.2	500.0	0.0	500.0	0.0	6.6	100.0	95.0	10.0	18.0	0.0	19.0	19.0	0.0	1950.0	1.2	7.0
2019-12-22 02:45:00	0.0	100.0	529.0	0.0	0.3	95.0	3.8	0.0	31.5	75.4	18.2	0.0	0.0	1.0	1.0	0.0	0.0	400.0	2.2	500.0	0.0	500.0	0.0	6.6	100.0	95.0	10.0	18.0	0.0	19.0	19.0	0.0	1950.0	1.2	7.0
2019-12-22 02:50:00	0.0	100.0	558.0	0.0	0.3	95.0	3.8	0.0	31.7	75.5	18.1	0.0	0.0	1.0	1.0	0.0	0.0	400.0	2.2	500.0	0.0	500.0	0.0	6.6	100.0	95.0	10.0	18.0	0.0	19.0	19.0	0.0	1950.0	1.2	7.0
2019-12-22 02:55:00	0.0	100.0	556.0	0.0	0.3	95.0	3.7	0.0	30.4	75.6	18.0	0.0	0.0	1.0	1.0	0.0	0.0	400.0	2.2	500.0	0.0	500.0	0.0	6.6	100.0	95.0	10.0	18.0	0.0	19.0	19.0	0.0	1950.0	1.2	7.0
2019-12-22 03:00:00	0.0	100.0	556.0	0.0	0.3	95.0	3.7	0.0	30.1	75.7	18.0	0.0	0.0	1.0	1.0	0.0	0.0	400.0	2.2	500.0	0.0	500.0	0.0	6.6	100.0	95.0	10.0	18.0	0.0	19.0	19.0	0.0	1950.0	1.2	7.0
2019-12-22 03:05:00	0.0	100.0	565.0	0.0	0.3	95.0	3.7	0.0	29.3	75.8	18.0	0.0	0.0	1.0	1.0	0.0	0.0	400.0	2.2	500.0	0.0	500.0	0.0	6.6	100.0	95.0	10.0	18.0	0.0	19.0	19.0	0.0	1950.0	1.2	7.0
2019-12-22 03:10:00	0.0	100.0	554.0	0.0	0.3	95.0	3.6	0.0	29.5	76.2	17.9	0.0	0.0	1.0	1.0	0.0	0.0001	400.0	2.2	500.0	0.0	500.0	0.0	6.6	100.0	95.0	10.0	18.0	0.0	19.0	19.0	0.0	1950.0	1.2	7.0
2019-12-22 03:15:00	0.0	100.0	551.0	0.0	0.3	95.0	3.6	0.0	30.3	76.3	17.9	0.0	0.0	1.0	1.0	0.0	0.0001	400.0	2.2	500.0	0.0	500.0	0.0	6.6	100.0	95.0	10.0	18.0	0.0	19.0	19.0	0.0	1950.0	1.2	7.0
2019-12-22 03:20:00	0.0	100.0	566.0	0.0	0.3	95.0	3.6	0.0	31.5	76.4	17.9	0.0	0.0	1.0	1.0	0.0	0.0001	400.0	2.2	500.0	0.0	500.0	0.0	6.6	100.0	95.0	10.0	18.0	0.0	19.0	19.0	0.0	1950.0	1.2	7.0
2019-12-22 03:25:00	0.0	100.0	559.0	0.0	0.3	95.0	3.6	0.0	30.6	76.4	17.9	0.0	0.0	1.0	1.0	0.0	0.0	400.0	2.2	500.0	0.0	500.0	0.0	6.6	100.0	95.0	10.0	18.0	0.0	19.0	19.0	0.0	1950.0	1.2	7.0
2019-12-22 03:30:00	0.0	100.0	539.0	0.0	0.3	95.0	3.6	0.0	30.6	76.4	17.9	0.0	0.0	1.0	1.0	0.0	0.0	400.0	2.2	500.0	0.0	500.0	0.0	6.6	100.0	95.0	10.0	18.0	0.0	19.0	19.0	0.0	1950.0	1.2	7.0
2019-12-22 03:35:00	0.0	100.0	563.0	0.0	0.3	95.0	3.6	0.0	30.0	76.5	17.9	0.0	0.0	1.0	1.0	0.0	0.0	400.0	2.2	500.0	0.0	500.0	0.0	6.6	100.0	95.0	10.0	18.0	0.0	19.0	19.0	0.0	1950.0	1.2	7.0
2019-12-22 03:40:00	0.0	100.0	553.0	0.0	0.3	95.0	3.6	0.0	29.5	76.7	17.9	0.0	0.0	1.0	1.0	0.0	0.0	400.0	2.2	500.0	0.0	500.0	0.0	6.6	100.0	95.0	10.0	18.0	0.0	19.0	19.0	0.0	1950.0	1.2	7.0
2019-12-22 03:45:00	0.0	100.0	540.0	0.0	0.3	95.0	3.5	0.0	29.1	76.8	17.9	0.0	0.0	1.0	1.0	0.0	0.0	400.0	2.2	500.0	0.0	500.0	0.0	6.6	100.0	95.0	10.0	18.0	0.0	19.0	19.0	0.0	1950.0	1.2	7.0
2019-12-22 03:50:00	0.0	100.0	528.0	0.0	0.3	95.0	3.5	0.0	29.5	77.1	17.8	0.0	0.0	1.0	0.0	0.0	0.0002	400.0	2.2	500.0	0.0	500.0	0.0	6.6	100.0	95.0	10.0	18.0	0.0	19.0	19.0	0.0	1950.0	1.2	7.0
2019-12-22 03:55:00	0.0	100.0	551.0	0.0	0.3	95.0	3.4	0.0	31.1	77.4	17.7	0.0	0.0	1.0	1.0	0.0	0.0003	400.0	2.2	500.0	0.0	500.0	0.0	6.6	100.0	95.0	10.0	18.0	0.0	19.0	19.0	0.0	1950.0	1.2	7.0
2019-12-22 04:00:00	0.0	75.0	565.0	0.0	0.3	95.0	3.4	36.2	38.3	77.1	17.6	0.0	0.0	1.0	1.0	0.0	0.0005	600.0	2.2	500.0	0.0	500.0	0.0	6.6	75.0	95.0	10.0	20.0	0.0	21.0	21.0	0.0	1950.0	1.2	7.0
2019-12-22 04:05:00	0.0	75.0	558.0	0.0	0.3	95.0	3.7	49.0	57.4	76.4	18.3	0.0	0.0	1.0	1.0	0.0	0.0023	600.0	2.2	500.0	0.0	500.0	0.0	6.6	75.0	95.0	10.0	20.0	0.0	21.0	21.0	0.0	1950.0	1.2	7.0
2019-12-22 04:10:00	0.0	75.0	620.0	0.0	0.3	95.0	5.0	45.3	57.5	70.9	20.0	0.0	0.0	1.0	1.0	0.0	0.004	600.0	2.2	500.0	0.0	500.0	0.0	6.6	75.0	95.0	10.0	20.0	0.0	21.0	21.0	0.0	1950.0	1.2	7.0
2019-12-22 04:15:00	0.0	75.0	672.0	0.0	0.3	95.0	6.4	0.0	55.0	65.4	21.3	0.0	0.0	1.0	1.0	0.0	0.0058	600.0	2.2	500.0	0.0	500.0	0.0	6.6	75.0	95.0	10.0	20.0	0.0	21.0	21.0	0.0	1950.0	1.2	7.0
2019-12-22 04:20:00	0.0	75.0	657.0	0.0	0.3	95.0	7.3	0.0	0.0	62.3	21.9	0.0	0.0	9.0	14.0	0.0	0.0044	600.0	2.2	500.0	0.0	500.0	0.0	6.6	75.0	95.0	10.0	20.0	0.0	21.0	21.0	0.0	1950.0	1.2	7.0
2019-12-22 04:25:00	0.0	75.0	636.0	0.0	0.3	95.0	6.6	0.0	0.0	65.0	21.6	0.0	0.0	13.0	14.0	0.0	0.0029	600.0	2.2	500.0	0.0	500.0	0.0	6.6	75.0	95.0	10.0	20.0	0.0	21.0	21.0	0.0	1950.0	1.2	7.0
2019-12-22 04:30:00	0.0	75.0	633.0	0.0	0.3	92.0	6.7	0.0	49.1	65.0	21.8	0.0	0.0	13.0	14.0	0.0	0.0015	600.0	2.2	500.0	0.0	500.0	0.0	6.6	75.0	0.0	10.0	20.0	0.0	21.0	21.0	0.0	1950.0	1.2	7.0
2019-12-22 04:35:00	0.0	75.0	608.0	0.0	0.3	89.0	6.9	0.0	47.6	63.1	21.5	0.0	0.0	12.0	14.0	0.0	0.001	600.0	2.2	500.0	0.0	500.0	0.0	6.6	75.0	0.0	10.0	20.0	0.0	21.0	21.0	0.0	1950.0	1.2	7.0
2019-12-22 04:40:00	0.0	75.0	636.0	0.0	0.3	86.0	6.9	0.0	46.1	62.3	21.1	0.0	0.0	6.0	12.0	0.0	0.0005	600.0	2.2	500.0	0.0	500.0	0.0	6.6	75.0	0.0	10.0	20.0	0.0	21.0	21.0	0.0	1950.0	1.2	7.0
2019-12-22 04:45:00	100.0	75.0	638.0	0.0	0.3	83.0	6.9	0.0	44.5	61.9	20.8	130.0	130.0	1.0	1.0	100.0	0.0	600.0	2.2	500.0	0.0	500.0	0.0	6.6	75.0	0.0	10.0	20.0	0.0	21.0	21.0	0.0	1950.0	1.2	7.0
2019-12-22 04:50:00	100.0	75.0	620.0	0.0	0.3	80.0	7.0	0.0	43.1	61.7	20.9	130.0	130.0	1.0	1.0	100.0	0.0002	600.0	2.2	500.0	0.0	500.0	0.0	6.6	75.0	0.0	10.0	20.0	0.0	21.0	21.0	0.0	1950.0	1.2	7.0
2019-12-22 04:55:00	100.0	75.0	663.0	0.0	0.3	50.0	7.2	0.0	0.0	61.1	21.1	130.0	130.0	1.0	1.0	100.0	0.0003	600.0	2.2	500.0	0.0	500.0	0.0	6.6	75.0	0.0	10.0	20.0	0.0	21.0	21.0	0.0	1950.0	1.2	7.0
2019-12-22 05:00:00	100.0	75.0	636.0	0.0	0.3	0.0	6.8	0.0	0.0	62.6	21.0	130.0	130.0	1.0	1.0	100.0	0.0005	600.0	2.2	500.0	0.0	500.0	0.0	6.6	75.0	0.0	10.0	20.0	0.0	21.0	21.0	0.0	1950.0	1.2	7.0
2019-12-22 05:05:00	100.0	75.0	641.0	0.0	0.3	0.0	6.7	0.0	0.0	63.2	20.9	130.0	130.0	0.0	0.0	100.0	0.0003	600.0	2.2	500.0	0.0	500.0	0.0	6.6	75.0	0.0	10.0	20.0	0.0	21.0	21.0	0.0	1950.0	1.2	7.0
2019-12-22 05:10:00	100.0	75.0	634.0	0.0	0.3	0.0	6.6	0.0	0.0	64.0	20.9	130.0	130.0	1.0	1.0	100.0	0.0002	600.0	2.2	500.0	0.0	500.0	0.0	6.6	75.0	0.0	10.0	20.0	0.0	21.0	21.0	0.0	1950.0	1.2	7.0
2019-12-22 05:15:00	100.0	75.0	630.0	0.0	0.3	0.0	6.5	0.0	0.0	64.2	21.0	130.0	130.0	1.0	1.0	100.0	0.0	600.0	2.2	500.0	0.0	500.0	0.0	6.6	75.0	0.0	10.0	20.0	0.0	21.0	21.0	0.0	1950.0	1.2	7.0
2019-12-22 05:20:00	100.0	75.0	651.0	0.0	0.3	0.0	6.5	0.0	0.0	64.3	21.0	130.0	130.0	1.0	1.0	100.0	0.0	600.0	2.2	500.0	0.0	500.0	0.0	6.6	75.0	0.0	10.0	20.0	0.0	21.0	21.0	0.0	1950.0	1.2	7.0
2019-12-22 05:25:00	100.0	75.0	630.0	0.0	0.3	0.0	6.3	0.0	0.0	65.0	20.8	130.0	130.0	1.0	1.0	100.0	0.0	600.0	2.2	500.0	0.0	500.0	0.0	6.6	75.0	0.0	10.0	20.0	0.0	21.0	21.0	0.0	1950.0	1.2	7.0
2019-12-22 05:30:00	100.0	75.0	641.0	0.0	0.3	0.0	6.2	0.0	0.0	65.8	20.7	130.0	130.0	1.0	1.0	100.0	0.0	600.0	2.2	500.0	0.0	500.0	0.0	6.6	75.0	0.0	10.0	20.0	0.0	21.0	21.0	0.0	1950.0	1.2	7.0
2019-12-22 05:35:00	100.0	75.0	620.0	0.0	0.3	0.0	6.1	0.0	0.0	66.2	20.8	130.0	130.0	1.0	1.0	100.0	0.0007	600.0	2.2	500.0	0.0	500.0	0.0	6.6	75.0	0.0	10.0	20.0	0.0	21.0	21.0	0.0	1950.0	1.2	7.0
2019-12-22 05:40:00	100.0	75.0	680.0	0.0	0.3	0.0	6.0	0.0	0.0	66.6	20.8	130.0	130.0	1.0	1.0	100.0	0.0015	600.0	2.2	500.0	0.0	500.0	0.0	6.6	75.0	0.0	10.0	20.0	0.0	21.0	21.0	0.0	1950.0	1.2	7.0
2019-12-22 05:45:00	100.0	75.0	701.0	0.0	0.3	0.0	5.9	0.0	0.0	67.0	20.7	130.0	130.0	1.0	1.0	100.0	0.0022	600.0	2.2	500.0	0.0	500.0	0.0	6.6	75.0	0.0	10.0	20.0	0.0	21.0	21.0	0.0	1950.0	1.2	7.0
2019-12-22 05:50:00	100.0	75.0	675.0	0.0	0.3	0.0	5.8	0.0	0.0	67.5	20.5	130.0	130.0	1.0	1.0	100.0	0.0015	600.0	2.2	500.0	0.0	500.0	0.0	6.6	75.0	0.0	10.0	20.0	0.0	21.0	21.0	0.0	1950.0	1.2	7.0
2019-12-22 05:55:00	100.0	75.0	682.0	0.0	0.3	0.0	5.8	0.0	0.0	67.8	20.6	130.0	130.0	1.0	1.0	100.0	0.0008	600.0	2.2	500.0	0.0	500.0	0.0	6.6	75.0	0.0	10.0	20.0	0.0	21.0	21.0	0.0	1950.0	1.2	7.0
2019-12-22 06:00:00	100.0	75.0	646.0	0.0	0.3	0.0	5.7	0.0	0.0	68.2	20.6	130.0	130.0	1.0	1.0	100.0	0.0001	600.0	2.2	500.0	0.0	500.0	0.0	6.6	75.0	0.0	10.0	20.0	0.0	21.0	21.0	0.0	1950.0	1.2	7.0
2019-12-22 06:05:00	100.0	75.0	649.0	0.0	0.3	0.0	5.5	0.0	29.8	68.6	20.3	130.0	130.0	1.0	1.0	100.0	0.0001	600.0	2.2	500.0	0.0	500.0	0.0	6.6	75.0	0.0	10.0	20.0	0.0	21.0	21.0	0.0	1950.0	1.2	7.0
2019-12-22 06:10:00	100.0	75.0	642.0	0.0	0.3	0.0	5.5	0.0	39.2	68.8	20.4	130.0	130.0	1.0	1.0	100.0	0.0	600.0	2.2	500.0	0.0	500.0	0.0	6.6	75.0	0.0	10.0	20.0	0.0	21.0	21.0	0.0	1950.0	1.2	7.0
2019-12-22 06:15:00	100.0	75.0	641.0	0.0	0.3	0.0	5.6	0.0	0.0	68.4	20.5	130.0	130.0	1.0	1.0	100.0	0.0	600.0	2.2	500.0	0.0	500.0	0.0	6.6	75.0	0.0	10.0	20.0	0.0	21.0	21.0	0.0	1950.0	1.2	7.0
2019-12-22 06:20:00	100.0	75.0	645.0	0.0	0.3	0.0	5.8	0.0	0.0	67.8	20.7	130.0	130.0	1.0	1.0	100.0	0.0	600.0	2.2	500.0	0.0	500.0	0.0	6.6	75.0	0.0	10.0	20.0	0.0	21.0	21.0	0.0	1950.0	1.2	7.0
2019-12-22 06:25:00	100.0	75.0	625.0	0.0	0.3	0.0	5.8	0.0	0.0	67.5	20.7	130.0	130.0	1.0	1.0	100.0	0.0	600.0	2.2	500.0	0.0	500.0	0.0	6.6	75.0	0.0	10.0	20.0	0.0	21.0	21.0	0.0	1950.0	1.2	7.0
2019-12-22 06:30:00	100.0	75.0	643.0	0.0	0.3	0.0	5.9	0.0	0.0	67.4	20.8	130.0	130.0	1.0	1.0	100.0	0.0	600.0	2.2	500.0	0.0	500.0	0.0	6.6	75.0	0.0	10.0	20.0	0.0	21.0	21.0	0.0	1950.0	1.2	7.0
2019-12-22 06:35:00	100.0	75.0	630.0	0.0	0.3	0.0	5.8	0.0	0.0	67.6	20.7	130.0	130.0	1.0	1.0	100.0	0.0004	600.0	2.2	500.0	0.0	500.0	0.0	6.6	75.0	0.0	10.0	20.0	0.0	21.0	21.0	0.0	1950.0	1.2	7.0
2019-12-22 06:40:00	100.0	75.0	604.0	0.0	0.3	0.0	5.8	0.0	0.0	67.5	20.7	130.0	130.0	1.0	1.0	100.0	0.0008	600.0	2.2	500.0	0.0	500.0	0.0	6.6	75.0	0.0	10.0	20.0	0.0	21.0	21.0	0.0	1950.0	1.2	7.0
2019-12-22 06:45:00	100.0	75.0	663.0	0.0	0.3	0.0	5.7	0.0	0.0	68.0	20.6	130.0	130.0	1.0	1.0	100.0	0.0011	600.0	2.2	500.0	0.0	500.0	0.0	6.6	75.0	0.0	10.0	20.0	0.0	21.0	21.0	0.0	1950.0	1.2	7.0
2019-12-22 06:50:00	100.0	75.0	700.0	0.0	0.3	0.0	5.6	0.0	33.0	68.1	20.4	130.0	130.0	1.0	1.0	100.0	0.0013	600.0	2.2	500.0	0.0	500.0	0.0	6.6	75.0	0.0	10.0	20.0	0.0	21.0	21.0	0.0	1950.0	1.2	7.0
2019-12-22 06:55:00	100.0	75.0	699.0	0.0	0.3	0.0	5.6	0.0	32.3	68.3	20.3	130.0	130.0	1.0	1.0	100.0	0.0014	600.0	2.2	500.0	0.0	500.0	0.0	6.6	75.0	0.0	10.0	20.0	0.0	21.0	21.0	0.0	1950.0	1.2	7.0
2019-12-22 07:00:00	100.0	75.0	659.0	0.0	0.3	0.0	5.5	0.0	38.1	68.4	20.2	130.0	130.0	1.0	1.0	100.0	0.0015	600.0	2.2	500.0	0.0	500.0	0.0	6.6	75.0	0.0	10.0	20.0	0.0	21.0	21.0	0.0	1950.0	1.2	7.0
2019-12-22 07:05:00	100.0	75.0	677.0	0.0	0.3	0.0	5.6	0.0	41.0	68.0	20.2	130.0	130.0	1.0	1.0	100.0	0.001	600.0	2.2	500.0	0.0	500.0	0.0	6.6	75.0	0.0	10.0	20.0	0.0	21.0	21.0	0.0	1950.0	1.2	7.0
2019-12-22 07:10:00	100.0	75.0	669.0	0.0	0.3	0.0	5.8	0.0	40.1	67.3	20.4	130.0	130.0	1.0	1.0	100.0	0.0005	600.0	2.2	500.0	0.0	500.0	0.0	6.6	75.0	0.0	10.0	20.0	0.0	21.0	21.0	0.0	1950.0	1.2	7.0
2019-12-22 07:15:00	100.0	75.0	642.0	0.0	0.3	0.0	5.9	0.0	0.0	67.0	20.5	130.0	130.0	1.0	1.0	100.0	0.0	600.0	2.2	500.0	0.0	500.0	0.0	6.6	75.0	0.0	10.0	20.0	0.0	21.0	21.0	0.0	1950.0	1.2	7.0
2019-12-22 07:20:00	100.0	75.0	644.0	0.0	0.3	0.0	5.9	0.0	0.0	66.7	20.5	130.0	130.0	1.0	1.0	100.0	0.0	600.0	2.2	500.0	0.0	500.0	0.0	6.6	75.0	0.0	10.0	20.0	0.0	21.0	21.0	0.0	1950.0	1.2	7.0
2019-12-22 07:25:00	100.0	75.0	657.0	0.0	0.3	0.0	5.9	0.0	38.1	66.9	20.5	130.0	130.0	1.0	1.0	100.0	0.0	600.0	2.2	500.0	0.0	500.0	0.0	6.6	75.0	0.0	10.0	20.0	0.0	21.0	21.0	0.0	1950.0	1.2	7.0
2019-12-22 07:30:00	100.0	75.0	639.0	0.0	0.3	0.0	5.8	0.0	0.0	67.2	20.5	130.0	130.0	1.0	1.0	100.0	0.0	600.0	2.2	500.0	0.0	500.0	0.0	6.6	75.0	0.0	10.0	20.0	0.0	21.0	21.0	0.0	1950.0	1.2	7.0
2019-12-22 07:35:00	100.0	75.0	605.0	0.0	0.3	0.0	5.7	0.0	35.2	67.5	20.4	130.0	130.0	1.0	0.0	100.0	0.0002	600.0	2.2	500.0	0.0	500.0	0.0	6.6	75.0	0.0	10.0	20.0	0.0	21.0	21.0	0.0	1950.0	1.2	7.0
2019-12-22 07:40:00	100.0	75.0	651.0	0.0	0.3	0.0	5.7	0.0	0.0	67.7	20.4	130.0	130.0	1.0	1.0	100.0	0.0004	600.0	2.2	500.0	0.0	500.0	0.0	6.6	75.0	0.0	10.0	20.0	0.0	21.0	21.0	0.0	1950.0	1.2	7.0
2019-12-22 07:45:00	100.0	75.0	661.0	0.0	0.3	0.0	5.6	0.0	33.3	68.1	20.3	130.0	130.0	1.0	1.0	100.0	0.0006	600.0	2.2	500.0	0.0	500.0	0.0	6.6	75.0	0.0	10.0	20.0	0.0	21.0	21.0	0.0	1950.0	1.2	7.0
2019-12-22 07:50:00	100.0	75.0	632.0	0.0	0.3	0.0	5.5	0.0	33.9	68.6	20.3	130.0	130.0	1.0	1.0	100.0	0.0004	600.0	2.2	500.0	0.0	500.0	0.0	6.6	75.0	0.0	10.0	20.0	0.0	21.0	21.0	0.0	1950.0	1.2	7.0
2019-12-22 07:55:00	100.0	75.0	647.0	0.0	0.3	0.0	5.5	0.0	34.6	68.6	20.2	130.0	130.0	1.0	1.0	100.0	0.0003	600.0	2.2	500.0	0.0	500.0	0.0	6.6	75.0	0.0	10.0	20.0	0.0	21.0	21.0	0.0	1950.0	1.2	7.0
2019-12-22 08:00:00	100.0	75.0	630.0	0.0	0.3	0.0	5.5	0.0	35.2	68.8	20.2	130.0	130.0	1.0	1.0	100.0	0.0001	600.0	2.2	500.0	0.0	500.0	0.0	6.6	75.0	0.0	10.0	20.0	0.0	21.0	21.0	0.0	1950.0	1.2	7.0
2019-12-22 08:05:00	100.0	75.0	631.0	0.0	0.3	0.0	5.5	0.0	35.1	68.9	20.3	130.0	130.0	1.0	1.0	100.0	0.0005	600.0	2.2	500.0	0.0	500.0	0.0	6.6	75.0	0.0	10.0	20.0	0.0	21.0	21.0	0.0	1950.0	1.2	7.0
2019-12-22 08:10:00	100.0	75.0	644.0	0.0	0.3	0.0	5.4	0.0	33.9	69.1	20.3	130.0	130.0	1.0	1.0	100.0	0.0009	600.0	2.2	500.0	0.0	500.0	0.0	6.6	75.0	0.0	10.0	20.0	0.0	21.0	21.0	0.0	1950.0	1.2	7.0
2019-12-22 08:15:00	100.0	75.0	664.0	0.0	0.3	0.0	5.4	0.0	33.3	69.0	20.2	130.0	130.0	1.0	1.0	100.0	0.0013	600.0	2.2	500.0	0.0	500.0	0.0	6.6	75.0	0.0	10.0	20.0	0.0	21.0	21.0	0.0	1950.0	1.2	7.0
2019-12-22 08:20:00	100.0	75.0	667.0	0.0	0.3	0.0	5.4	0.0	32.4	69.4	20.3	130.0	130.0	1.0	1.0	100.0	0.001	600.0	2.2	500.0	0.0	500.0	0.0	6.6	75.0	0.0	10.0	20.0	0.0	21.0	21.0	0.0	1950.0	1.2	7.0
2019-12-22 08:25:00	100.0	75.0	649.0	0.0	0.3	0.0	5.3	0.0	31.9	69.7	20.2	130.0	130.0	1.0	1.0	100.0	0.0008	600.0	2.2	500.0	0.0	500.0	0.0	6.6	75.0	0.0	10.0	20.0	0.0	21.0	21.0	0.0	1950.0	1.2	7.0
2019-12-22 08:30:00	100.0	75.0	660.0	0.0	0.3	0.0	5.2	0.0	31.3	70.1	20.1	130.0	130.0	1.0	1.0	100.0	0.0006	600.0	2.2	500.0	0.0	500.0	0.0	6.6	75.0	0.0	10.0	20.0	0.0	21.0	21.0	0.0	1950.0	1.2	7.0
2019-12-22 08:35:00	100.0	75.0	659.0	0.0	0.3	0.0	5.2	0.0	30.8	70.1	20.1	130.0	130.0	1.0	1.0	100.0	0.0004	600.0	2.2	500.0	0.0	500.0	0.0	6.6	75.0	0.0	10.0	20.0	0.0	21.0	21.0	0.0	1950.0	1.2	7.0
2019-12-22 08:40:00	100.0	75.0	645.0	0.0	0.3	0.0	5.1	0.0	31.5	70.7	20.1	130.0	130.0	1.0	1.0	100.0	0.0002	600.0	2.2	500.0	0.0	500.0	0.0	6.6	75.0	0.0	10.0	20.0	0.0	21.0	21.0	0.0	1950.0	1.2	7.0
2019-12-22 08:45:00	100.0	75.0	636.0	0.0	0.3	0.0	5.0	0.0	32.2	71.0	20.1	130.0	130.0	1.0	1.0	100.0	0.0	600.0	2.2	500.0	0.0	500.0	0.0	6.6	75.0	0.0	10.0	20.0	0.0	21.0	21.0	0.0	1950.0	1.2	7.0
2019-12-22 08:50:00	100.0	75.0	619.0	0.0	0.3	0.0	5.1	0.0	32.6	70.8	20.2	130.0	130.0	1.0	1.0	100.0	0.0001	600.0	2.2	500.0	0.0	500.0	0.0	6.6	75.0	0.0	10.0	20.0	0.0	21.0	21.0	0.0	1950.0	1.2	7.0
2019-12-22 08:55:00	100.0	75.0	630.0	0.0	0.3	0.0	5.1	0.0	32.5	71.0	20.2	130.0	130.0	1.0	1.0	100.0	0.0001	600.0	2.2	500.0	0.0	500.0	0.0	6.6	75.0	0.0	10.0	20.0	0.0	21.0	21.0	0.0	1950.0	1.2	7.0
2019-12-22 09:00:00	100.0	75.0	628.0	0.0	0.3	0.0	5.0	0.0	31.9	71.2	20.2	130.0	130.0	1.0	1.0	100.0	0.0002	600.0	2.2	500.0	0.0	500.0	0.0	6.6	75.0	0.0	10.0	20.0	0.0	21.0	21.0	0.0	1950.0	1.2	7.0
2019-12-22 09:05:00	100.0	75.0	642.0	0.0	0.3	0.0	5.1	0.0	31.7	71.2	20.3	130.0	130.0	1.0	1.0	100.0	0.0005	600.0	2.2	500.0	0.0	500.0	0.0	6.6	75.0	0.0	10.0	20.0	0.0	21.0	21.0	0.0	1950.0	1.2	7.0
2019-12-22 09:10:00	100.0	75.0	649.0	0.0	0.3	0.0	5.0	0.0	31.1	71.4	20.2	131.0	130.0	1.0	1.0	100.0	0.0008	600.0	2.2	500.0	0.0	500.0	0.0	6.6	75.0	0.0	10.0	20.0	0.0	21.0	21.0	0.0	1950.0	1.2	7.0
2019-12-22 09:15:00	100.0	75.0	667.0	0.0	0.3	0.0	4.9	0.0	30.5	71.9	20.2	131.0	130.0	1.0	1.0	100.0	0.0011	600.0	2.2	500.0	0.0	500.0	0.0	6.6	75.0	0.0	10.0	20.0	0.0	21.0	21.0	0.0	1950.0	1.2	7.0
2019-12-22 09:20:00	100.0	75.0	636.0	0.0	0.3	0.0	4.9	0.0	30.1	71.8	20.2	131.0	130.0	1.0	1.0	100.0	0.0008	600.0	2.2	500.0	0.0	500.0	0.0	6.6	75.0	0.0	10.0	20.0	0.0	21.0	21.0	0.0	1950.0	1.2	7.0
2019-12-22 09:25:00	100.0	75.0	637.0	0.0	0.3	0.0	4.9	0.0	29.4	71.8	20.2	131.0	130.0	1.0	1.0	100.0	0.0004	600.0	2.2	500.0	0.0	500.0	0.0	6.6	75.0	0.0	10.0	20.0	0.0	21.0	21.0	0.0	1950.0	1.2	7.0
2019-12-22 09:30:00	100.0	75.0	626.0	0.0	0.3	0.0	4.8	0.0	29.8	72.6	20.2	131.0	130.0	1.0	1.0	100.0	0.0001	600.0	2.2	500.0	0.0	500.0	0.0	6.6	75.0	0.0	10.0	20.0	0.0	21.0	21.0	0.0	1950.0	1.2	7.0
2019-12-22 09:35:00	100.0	75.0	645.0	0.0	0.3	0.0	4.8	0.0	30.8	72.8	20.2	132.0	130.0	1.0	1.0	100.0	0.0004	600.0	2.2	500.0	0.0	500.0	0.0	6.6	75.0	0.0	10.0	20.0	0.0	21.0	21.0	0.0	1950.0	1.2	7.0
2019-12-22 09:40:00	100.0	75.0	624.0	0.0	0.3	0.0	4.8	0.0	31.7	72.5	20.3	132.0	130.0	1.0	1.0	100.0	0.0007	600.0	2.2	500.0	0.0	500.0	0.0	6.6	75.0	0.0	10.0	20.0	0.0	21.0	21.0	0.0	1950.0	1.2	7.0
2019-12-22 09:45:00	100.0	75.0	660.0	0.0	0.3	0.0	4.8	0.0	30.8	72.5	20.3	132.0	130.0	1.0	1.0	100.0	0.001	600.0	2.2	500.0	0.0	500.0	0.0	6.6	0.0	0.0	10.0	20.0	0.0	21.0	21.0	0.0	1950.0	1.2	7.0
2019-12-22 09:50:00	100.0	72.0	667.0	0.0	0.3	0.0	4.8	0.0	31.4	72.7	20.2	133.0	130.0	1.0	1.0	100.0	0.0007	600.0	2.2	500.0	0.0	500.0	0.0	6.6	0.0	0.0	10.0	20.0	0.0	21.0	21.0	0.0	1950.0	1.2	7.0
2019-12-22 09:55:00	100.0	69.0	666.0	0.0	0.3	0.0	4.7	0.0	33.4	73.0	20.3	134.0	130.0	1.0	1.0	100.0	0.0005	600.0	2.2	500.0	0.0	500.0	0.0	6.6	0.0	0.0	10.0	20.0	0.0	21.0	21.0	0.0	1950.0	1.2	7.0
2019-12-22 10:00:00	100.0	66.0	632.0	0.0	0.3	0.0	4.7	0.0	34.8	73.0	20.3	135.0	130.0	1.0	1.0	100.0	0.0002	600.0	2.2	500.0	0.0	500.0	0.0	6.6	0.0	0.0	10.0	20.0	0.0	21.0	21.0	0.0	1950.0	1.2	7.0
2019-12-22 10:05:00	100.0	16.0	620.0	0.0	0.3	0.0	4.8	0.0	33.7	72.8	20.3	146.0	130.0	1.0	1.0	100.0	0.0002	600.0	2.2	500.0	0.0	500.0	0.0	6.6	0.0	0.0	10.0	20.0	0.0	21.0	21.0	0.0	1950.0	1.2	7.0
2019-12-22 10:10:00	100.0	0.0	638.0	0.0	0.3	0.0	4.7	0.0	33.3	73.4	20.3	145.0	130.0	1.0	1.0	100.0	0.0003	600.0	2.2	500.0	0.0	500.0	0.0	6.6	0.0	0.0	10.0	20.0	0.0	21.0	21.0	0.0	1950.0	1.2	7.0
2019-12-22 10:15:00	100.0	0.0	634.0	0.0	0.3	0.0	4.7	0.0	32.4	73.3	20.3	143.0	130.0	1.0	1.0	100.0	0.0003	600.0	2.2	500.0	0.0	500.0	0.0	6.6	0.0	0.0	10.0	20.0	0.0	21.0	21.0	0.0	1950.0	1.2	7.0
2019-12-22 10:20:00	100.0	0.0	637.0	0.0	0.3	0.0	4.6	0.0	31.8	73.7	20.2	143.0	130.0	1.0	1.0	100.0	0.0006	600.0	2.2	500.0	0.0	500.0	0.0	6.6	0.0	0.0	10.0	20.0	0.0	21.0	21.0	0.0	1950.0	1.2	7.0
2019-12-22 10:25:00	100.0	0.0	645.0	0.0	0.3	0.0	4.5	0.0	31.3	74.2	20.1	140.0	130.0	1.0	1.0	100.0	0.0008	600.0	2.2	500.0	0.0	500.0	0.0	6.6	0.0	0.0	10.0	20.0	0.0	21.0	21.0	0.0	1950.0	1.2	7.0
2019-12-22 10:30:00	100.0	0.0	655.0	0.0	0.3	0.0	4.5	0.0	32.1	73.7	20.0	143.0	130.0	1.0	1.0	100.0	0.001	600.0	2.2	500.0	0.0	500.0	0.0	6.6	0.0	0.0	10.0	20.0	0.0	21.0	21.0	0.0	1950.0	1.2	7.0
2019-12-22 10:35:00	100.0	0.0	649.0	0.0	0.3	0.0	4.5	0.0	32.8	73.8	19.9	142.0	130.0	1.0	1.0	100.0	0.0007	600.0	2.2	500.0	0.0	500.0	0.0	6.6	0.0	0.0	10.0	20.0	0.0	21.0	21.0	0.0	1950.0	1.2	7.0
2019-12-22 10:40:00	100.0	0.0	650.0	0.0	0.3	0.0	4.4	0.0	33.7	74.1	19.8	141.0	130.0	1.0	1.0	100.0	0.0004	600.0	2.2	500.0	0.0	500.0	0.0	6.6	0.0	0.0	10.0	20.0	0.0	21.0	21.0	0.0	1950.0	1.2	7.0
2019-12-22 10:45:00	100.0	0.0	633.0	0.0	0.3	0.0	4.5	0.0	34.6	73.5	19.9	141.0	130.0	1.0	1.0	100.0	0.0001	600.0	2.2	500.0	0.0	500.0	0.0	6.6	0.0	0.0	10.0	20.0	0.0	21.0	21.0	0.0	1950.0	1.2	7.0
2019-12-22 10:50:00	100.0	0.0	616.0	0.0	0.3	0.0	4.5	0.0	33.4	73.3	19.8	141.0	130.0	1.0	1.0	100.0	0.0002	600.0	2.2	500.0	0.0	500.0	0.0	6.6	0.0	0.0	10.0	20.0	0.0	21.0	21.0	0.0	1950.0	1.2	7.0
2019-12-22 10:55:00	100.0	0.0	628.0	0.0	0.3	0.0	4.5	0.0	32.8	73.7	19.8	140.0	130.0	1.0	1.0	100.0	0.0004	600.0	2.2	500.0	0.0	500.0	0.0	6.6	0.0	0.0	10.0	20.0	0.0	21.0	21.0	0.0	1950.0	1.2	7.0
2019-12-22 11:00:00	100.0	0.0	642.0	0.0	0.3	0.0	4.6	0.0	33.3	73.1	19.8	140.0	130.0	1.0	1.0	100.0	0.0006	600.0	2.2	500.0	0.0	500.0	0.0	6.6	0.0	0.0	10.0	20.0	0.0	21.0	21.0	0.0	1950.0	1.2	7.0
2019-12-22 11:05:00	100.0	0.0	637.0	0.4	0.3	0.0	4.6	0.0	33.7	73.0	19.8	142.0	130.0	1.0	1.0	100.0	0.0007	600.0	2.2	500.0	0.0	500.0	0.0	6.6	0.0	0.0	10.0	20.0	0.0	21.0	21.0	3.0	1950.0	1.2	7.0
2019-12-22 11:10:00	100.0	0.0	632.0	0.4	0.3	0.0	4.5	0.0	33.7	73.5	19.7	143.0	130.0	1.0	1.0	100.0	0.0009	600.0	2.2	500.0	0.0	500.0	0.0	6.6	0.0	0.0	10.0	20.0	0.0	21.0	21.0	3.0	1950.0	1.2	7.0
2019-12-22 11:15:00	100.0	0.0	648.0	0.4	0.3	0.0	4.5	0.0	33.1	73.5	19.8	145.0	130.0	1.0	1.0	100.0	0.001	600.0	2.2	500.0	0.0	500.0	0.0	6.6	0.0	0.0	10.0	20.0	0.0	21.0	21.0	3.0	1950.0	1.2	7.0
2019-12-22 11:20:00	100.0	0.0	667.0	0.4	0.3	0.0	4.6	0.0	32.4	73.2	19.8	153.0	130.0	1.0	1.0	100.0	0.0009	600.0	2.2	500.0	0.0	500.0	0.0	6.6	0.0	0.0	10.0	20.0	0.0	21.0	21.0	3.0	1950.0	1.2	7.0
2019-12-22 11:25:00	100.0	0.0	647.0	0.4	0.3	0.0	4.5	0.0	46.3	73.8	19.8	161.0	130.0	1.0	1.0	100.0	0.0008	600.0	2.2	500.0	0.0	500.0	0.0	6.6	0.0	0.0	10.0	20.0	0.0	21.0	21.0	3.0	1950.0	1.2	7.0
2019-12-22 11:30:00	100.0	0.0	651.0	0.4	0.3	0.0	4.5	0.0	52.0	74.0	20.1	175.0	130.0	1.0	1.0	100.0	0.0006	600.0	2.2	500.0	0.0	500.0	0.0	6.6	0.0	0.0	10.0	20.0	0.0	21.0	21.0	3.0	1950.0	1.2	7.0
2019-12-22 11:35:00	100.0	0.0	648.0	0.4	0.3	0.0	5.0	0.0	51.4	72.3	20.7	197.0	130.0	1.0	1.0	100.0	0.0004	600.0	2.2	500.0	0.0	500.0	0.0	6.6	0.0	0.0	10.0	20.0	0.0	21.0	21.0	3.0	1950.0	1.2	7.0
2019-12-22 11:40:00	100.0	0.0	637.0	0.4	0.3	0.0	5.4	0.0	49.0	71.1	21.2	193.0	130.0	1.0	1.0	100.0	0.0002	600.0	2.2	500.0	0.0	500.0	0.0	6.6	0.0	0.0	10.0	20.0	0.0	21.0	21.0	3.0	1950.0	1.2	7.0
2019-12-22 11:45:00	100.0	0.0	633.0	0.4	0.3	0.0	5.5	0.0	47.8	70.7	21.5	190.0	130.0	8.0	8.0	100.0	0.0	600.0	2.2	500.0	0.0	500.0	0.0	6.6	0.0	0.0	10.0	20.0	0.0	21.0	21.0	3.0	1950.0	1.2	7.0
2019-12-22 11:50:00	100.0	0.0	628.0	0.4	0.3	0.0	5.6	0.0	46.1	70.1	21.3	178.0	130.0	8.0	8.0	100.0	0.0	600.0	2.2	500.0	0.0	500.0	0.0	6.6	0.0	0.0	10.0	20.0	0.0	21.0	21.0	3.0	1950.0	1.2	7.0
2019-12-22 11:55:00	100.0	0.0	592.0	0.4	0.3	0.0	5.5	0.0	44.7	70.0	20.9	190.0	130.0	1.0	1.0	100.0	0.0	600.0	2.2	500.0	0.0	500.0	0.0	6.6	0.0	0.0	10.0	20.0	0.0	21.0	21.0	3.0	1950.0	1.2	7.0
2019-12-22 12:00:00	100.0	0.0	632.0	0.4	0.3	0.0	5.4	0.0	43.3	70.6	21.0	182.0	130.0	1.0	1.0	100.0	0.0	600.0	2.2	500.0	0.0	500.0	0.0	6.6	0.0	0.0	10.0	20.0	0.0	21.0	21.0	3.0	1950.0	1.2	7.0
2019-12-22 12:05:00	100.0	0.0	630.0	0.4	0.3	0.0	5.5	0.0	42.0	70.4	21.4	168.0	130.0	1.0	1.0	100.0	0.0005	600.0	2.2	500.0	0.0	500.0	0.0	6.6	0.0	0.0	10.0	20.0	0.0	21.0	21.0	3.0	1950.0	1.2	7.0
2019-12-22 12:10:00	100.0	0.0	618.0	0.4	0.3	0.0	5.6	0.0	41.0	69.7	21.2	176.0	130.0	9.0	9.0	100.0	0.001	600.0	2.2	500.0	0.0	500.0	0.0	6.6	0.0	0.0	10.0	20.0	0.0	21.0	21.0	3.0	1950.0	1.2	7.0
2019-12-22 12:15:00	100.0	0.0	655.0	0.4	0.3	0.0	5.3	0.0	39.8	70.5	20.7	170.0	130.0	1.0	1.0	100.0	0.0015	600.0	2.2	500.0	0.0	500.0	0.0	6.6	0.0	0.0	10.0	20.0	0.0	21.0	21.0	3.0	1950.0	1.2	7.0
2019-12-22 12:20:00	100.0	0.0	657.0	0.4	0.3	0.0	5.3	0.0	39.3	71.1	21.0	188.0	130.0	1.0	1.0	100.0	0.0012	600.0	2.2	500.0	0.0	500.0	0.0	6.6	0.0	0.0	10.0	20.0	0.0	21.0	21.0	3.0	1950.0	1.2	7.0
2019-12-22 12:25:00	100.0	0.0	653.0	0.4	0.3	0.0	5.4	0.0	38.1	70.8	21.2	183.0	130.0	1.0	1.0	100.0	0.0008	600.0	2.2	500.0	0.0	500.0	0.0	6.6	0.0	0.0	10.0	20.0	0.0	21.0	21.0	3.0	1950.0	1.2	7.0
2019-12-22 12:30:00	100.0	0.0	599.0	0.4	0.3	0.0	5.3	0.0	37.4	71.2	21.2	165.0	130.0	6.0	6.0	100.0	0.0004	600.0	2.2	500.0	0.0	500.0	0.0	6.6	0.0	0.0	10.0	20.0	0.0	21.0	21.0	3.0	1950.0	1.2	7.0
2019-12-22 12:35:00	100.0	0.0	648.0	0.4	0.3	0.0	5.3	0.0	36.4	71.1	21.0	159.0	130.0	1.0	6.0	100.0	0.0007	600.0	2.2	500.0	0.0	500.0	0.0	6.6	0.0	0.0	10.0	20.0	0.0	21.0	21.0	3.0	1950.0	1.2	7.0
2019-12-22 12:40:00	100.0	0.0	628.0	0.4	0.3	0.0	5.1	0.0	35.7	71.8	20.9	156.0	130.0	1.0	2.0	100.0	0.0009	600.0	2.2	500.0	0.0	500.0	0.0	6.6	0.0	0.0	10.0	20.0	0.0	21.0	21.0	3.0	1950.0	1.2	7.0
2019-12-22 12:45:00	100.0	0.0	648.0	0.4	0.3	0.0	5.0	0.0	34.6	72.4	21.0	163.0	130.0	1.0	2.0	100.0	0.0011	600.0	2.2	500.0	0.0	500.0	0.0	6.6	0.0	0.0	10.0	20.0	0.0	21.0	21.0	3.0	1950.0	1.2	7.0
2019-12-22 12:50:00	100.0	0.0	661.0	0.4	0.3	0.0	4.9	0.0	34.1	72.9	21.0	169.0	130.0	1.0	2.0	100.0	0.001	600.0	2.2	500.0	0.0	500.0	0.0	6.6	0.0	0.0	10.0	20.0	0.0	21.0	21.0	3.0	1950.0	1.2	7.0
2019-12-22 12:55:00	100.0	0.0	653.0	0.4	0.3	0.0	4.9	0.0	0.0	73.2	21.1	193.0	130.0	1.0	2.0	100.0	0.0008	600.0	2.2	500.0	0.0	500.0	0.0	6.6	0.0	0.0	10.0	20.0	0.0	21.0	21.0	3.0	1950.0	1.2	7.0
2019-12-22 13:00:00	100.0	0.0	635.0	0.4	0.3	0.0	4.9	0.0	0.0	73.1	21.0	185.0	130.0	1.0	2.0	100.0	0.0007	600.0	2.2	500.0	0.0	500.0	0.0	6.6	0.0	0.0	10.0	20.0	0.0	21.0	21.0	3.0	1950.0	1.2	7.0
2019-12-22 13:05:00	100.0	0.0	641.0	0.4	0.3	0.0	4.8	0.0	0.0	73.7	21.0	215.0	130.0	1.0	2.0	100.0	0.0008	600.0	2.2	500.0	0.0	500.0	0.0	6.6	0.0	0.0	10.0	20.0	0.0	21.0	21.0	3.0	1950.0	1.2	7.0
2019-12-22 13:10:00	100.0	0.0	647.0	0.4	0.3	0.0	4.9	0.0	0.0	73.8	21.2	194.0	130.0	1.0	2.0	100.0	0.0008	600.0	2.2	500.0	0.0	500.0	0.0	6.6	0.0	0.0	10.0	20.0	0.0	21.0	21.0	3.0	1950.0	1.2	7.0
2019-12-22 13:15:00	100.0	0.0	659.0	0.4	0.3	0.0	4.9	0.0	0.0	73.6	21.1	165.0	130.0	3.0	3.0	100.0	0.0009	600.0	2.2	500.0	0.0	500.0	0.0	6.6	0.0	0.0	10.0	20.0	0.0	21.0	21.0	3.0	1950.0	1.2	7.0
2019-12-22 13:20:00	100.0	0.0	632.0	0.4	0.3	0.0	4.7	0.0	0.0	74.4	20.9	168.0	130.0	1.0	1.0	100.0	0.0006	600.0	2.2	500.0	0.0	500.0	0.0	6.6	0.0	0.0	10.0	20.0	0.0	21.0	21.0	3.0	1950.0	1.2	7.0
2019-12-22 13:25:00	100.0	0.0	631.0	0.4	0.3	0.0	4.6	0.0	31.3	74.7	20.8	159.0	130.0	1.0	1.0	100.0	0.0003	600.0	2.2	500.0	0.0	500.0	0.0	6.6	0.0	0.0	10.0	20.0	0.0	21.0	21.0	3.0	1950.0	1.2	7.0
2019-12-22 13:30:00	100.0	0.0	633.0	0.4	0.3	0.0	4.6	0.0	30.8	74.6	20.8	152.0	130.0	1.0	1.0	100.0	0.0	600.0	2.2	500.0	0.0	500.0	0.0	6.6	0.0	0.0	10.0	20.0	0.0	21.0	21.0	3.0	1950.0	1.2	7.0
2019-12-22 13:35:00	100.0	0.0	601.0	0.4	0.3	0.0	4.5	0.0	34.3	75.1	20.7	156.0	130.0	1.0	1.0	100.0	0.0005	600.0	2.2	500.0	0.0	500.0	0.0	6.6	0.0	0.0	10.0	20.0	0.0	21.0	21.0	3.0	1950.0	1.2	7.0
2019-12-22 13:40:00	100.0	0.0	641.0	0.4	0.3	0.0	4.6	0.0	34.3	74.8	20.8	162.0	130.0	1.0	1.0	100.0	0.0009	600.0	2.2	500.0	0.0	500.0	0.0	6.6	0.0	0.0	10.0	20.0	0.0	21.0	21.0	3.0	1950.0	1.2	7.0
2019-12-22 13:45:00	100.0	0.0	644.0	0.4	0.3	0.0	4.6	0.0	34.0	74.5	20.8	161.0	130.0	1.0	1.0	100.0	0.0014	600.0	2.2	500.0	0.0	500.0	0.0	6.6	0.0	0.0	10.0	20.0	0.0	21.0	21.0	3.0	1950.0	1.2	7.0
2019-12-22 13:50:00	100.0	0.0	638.0	0.4	0.3	0.0	4.7	0.0	0.0	74.3	20.9	171.0	130.0	1.0	1.0	100.0	0.0013	600.0	2.2	500.0	0.0	500.0	0.0	6.6	0.0	0.0	10.0	20.0	0.0	21.0	21.0	3.0	1950.0	1.2	7.0
2019-12-22 13:55:00	100.0	0.0	635.0	0.4	0.3	0.0	4.6	0.0	0.0	74.4	20.9	168.0	130.0	1.0	1.0	100.0	0.0011	600.0	2.2	500.0	0.0	500.0	0.0	6.6	0.0	0.0	10.0	20.0	0.0	21.0	21.0	3.0	1950.0	1.2	7.0
2019-12-22 14:00:00	100.0	0.0	653.0	0.4	0.3	0.0	4.6	0.0	0.0	74.4	20.8	154.0	130.0	1.0	1.0	100.0	0.001	600.0	2.2	500.0	0.0	500.0	0.0	6.6	0.0	0.0	10.0	20.0	0.0	21.0	21.0	3.0	1950.0	1.2	7.0
2019-12-22 14:05:00	100.0	0.0	645.0	0.4	0.3	0.0	4.6	0.0	32.8	74.2	20.7	155.0	130.0	1.0	0.0	100.0	0.001	600.0	2.2	500.0	0.0	500.0	0.0	6.6	0.0	0.0	10.0	20.0	0.0	21.0	21.0	3.0	1950.0	1.2	7.0
2019-12-22 14:10:00	100.0	0.0	648.0	0.4	0.3	0.0	4.6	0.0	0.0	74.4	20.5	144.0	130.0	1.0	0.0	100.0	0.001	600.0	2.2	500.0	0.0	500.0	0.0	6.6	0.0	0.0	10.0	20.0	0.0	21.0	21.0	3.0	1950.0	1.2	7.0
2019-12-22 14:15:00	100.0	0.0	653.0	0.4	0.3	0.0	4.5	0.0	0.0	74.3	20.3	150.0	130.0	1.0	0.0	100.0	0.001	600.0	2.2	500.0	0.0	500.0	0.0	6.6	0.0	0.0	10.0	20.0	0.0	21.0	21.0	3.0	1950.0	1.2	7.0
2019-12-22 14:20:00	100.0	0.0	640.0	0.4	0.3	0.0	4.6	0.0	31.7	73.9	20.2	156.0	130.0	1.0	0.0	100.0	0.001	600.0	2.2	500.0	0.0	500.0	0.0	6.6	0.0	0.0	10.0	20.0	0.0	21.0	21.0	3.0	1950.0	1.2	7.0
2019-12-22 14:25:00	100.0	0.0	648.0	0.4	0.3	0.0	4.5	0.0	36.5	73.9	20.1	153.0	130.0	1.0	1.0	100.0	0.001	600.0	2.2	500.0	0.0	500.0	0.0	6.6	0.0	0.0	10.0	20.0	0.0	21.0	21.0	3.0	1950.0	1.2	7.0
2019-12-22 14:30:00	100.0	0.0	632.0	0.4	0.3	0.0	4.5	0.0	40.5	73.7	19.9	141.0	130.0	1.0	1.0	100.0	0.001	600.0	2.2	500.0	0.0	500.0	0.0	6.6	0.0	0.0	10.0	20.0	0.0	21.0	21.0	3.0	1950.0	1.2	7.0
2019-12-22 14:35:00	100.0	0.0	668.0	0.4	0.3	0.0	4.8	0.0	0.0	72.6	20.2	143.0	130.0	1.0	1.0	100.0	0.0008	600.0	2.2	500.0	0.0	500.0	0.0	6.6	0.0	0.0	10.0	20.0	0.0	21.0	21.0	3.0	1950.0	1.2	7.0
2019-12-22 14:40:00	100.0	0.0	626.0	0.4	0.3	0.0	4.9	0.0	39.7	71.9	20.3	156.0	130.0	1.0	1.0	100.0	0.0006	600.0	2.2	500.0	0.0	500.0	0.0	6.6	0.0	0.0	10.0	20.0	0.0	21.0	21.0	3.0	1950.0	1.2	7.0
2019-12-22 14:45:00	100.0	0.0	628.0	0.4	0.3	0.0	5.0	0.0	37.1	71.2	20.2	152.0	130.0	1.0	1.0	100.0	0.0004	600.0	2.2	500.0	0.0	500.0	0.0	6.6	0.0	0.0	10.0	20.0	0.0	21.0	21.0	3.0	1950.0	1.2	7.0
2019-12-22 14:50:00	100.0	0.0	647.0	0.4	0.3	0.0	5.0	0.0	36.6	71.1	20.2	149.0	130.0	1.0	1.0	100.0	0.0004	600.0	2.2	500.0	0.0	500.0	0.0	6.6	0.0	0.0	10.0	20.0	0.0	21.0	21.0	3.0	1950.0	1.2	7.0
2019-12-22 14:55:00	100.0	0.0	625.0	0.4	0.3	0.0	5.0	0.0	37.1	71.1	20.2	146.0	130.0	1.0	1.0	100.0	0.0004	600.0	2.2	500.0	0.0	500.0	0.0	6.6	0.0	0.0	10.0	20.0	0.0	21.0	21.0	3.0	1950.0	1.2	7.0
2019-12-22 15:00:00	100.0	0.0	626.0	0.4	0.3	0.0	5.1	0.0	38.5	70.6	20.2	144.0	130.0	1.0	1.0	100.0	0.0003	600.0	2.2	500.0	0.0	500.0	0.0	6.6	0.0	0.0	10.0	20.0	0.0	21.0	21.0	3.0	1950.0	1.2	7.0
2019-12-22 15:05:00	100.0	0.0	606.0	0.4	0.3	0.0	5.1	0.0	0.0	70.8	20.1	145.0	130.0	1.0	0.0	100.0	0.0013	600.0	2.2	500.0	0.0	500.0	0.0	6.6	0.0	0.0	10.0	20.0	0.0	21.0	21.0	3.0	1950.0	1.2	7.0
2019-12-22 15:10:00	100.0	0.0	655.0	0.4	0.3	0.0	5.1	0.0	0.0	70.6	20.1	140.0	130.0	1.0	0.0	100.0	0.0023	600.0	2.2	500.0	0.0	500.0	0.0	6.6	0.0	0.0	10.0	20.0	0.0	21.0	21.0	3.0	1950.0	1.2	7.0
2019-12-22 15:15:00	100.0	0.0	675.0	0.4	0.3	0.0	5.2	0.0	0.0	70.2	20.1	136.0	130.0	1.0	0.0	100.0	0.0032	600.0	2.2	500.0	0.0	500.0	0.0	6.6	0.0	0.0	10.0	20.0	0.0	21.0	21.0	3.0	1950.0	1.2	7.0
2019-12-22 15:20:00	100.0	0.0	688.0	0.4	0.3	0.0	5.1	0.0	0.0	70.4	20.0	136.0	130.0	1.0	0.0	100.0	0.0024	600.0	2.2	500.0	0.0	500.0	0.0	6.6	0.0	0.0	10.0	20.0	0.0	21.0	21.0	3.0	1950.0	1.2	7.0
2019-12-22 15:25:00	100.0	0.0	652.0	0.4	0.3	0.0	5.1	0.0	0.0	70.1	19.9	140.0	130.0	1.0	0.0	100.0	0.0017	600.0	2.2	500.0	0.0	500.0	0.0	6.6	0.0	0.0	10.0	20.0	0.0	21.0	21.0	3.0	1950.0	1.2	7.0
2019-12-22 15:30:00	100.0	0.0	666.0	0.4	0.3	0.0	5.1	0.0	0.0	70.0	19.9	140.0	130.0	1.0	0.0	100.0	0.0009	600.0	2.2	500.0	0.0	500.0	0.0	6.6	0.0	0.0	10.0	20.0	0.0	21.0	21.0	3.0	1950.0	1.2	7.0
2019-12-22 15:35:00	100.0	0.0	673.0	0.4	0.3	0.0	5.1	0.0	33.8	70.1	19.7	139.0	130.0	1.0	0.0	100.0	0.0008	600.0	2.2	500.0	0.0	500.0	0.0	6.6	0.0	0.0	10.0	20.0	0.0	21.0	21.0	3.0	1950.0	1.2	7.0
2019-12-22 15:40:00	100.0	0.0	647.0	0.4	0.3	0.0	5.0	0.0	31.3	70.2	19.5	137.0	130.0	1.0	0.0	100.0	0.0007	600.0	2.2	500.0	0.0	500.0	0.0	6.6	0.0	0.0	10.0	20.0	0.0	21.0	21.0	3.0	1950.0	1.2	7.0
2019-12-22 15:45:00	100.0	0.0	646.0	0.4	0.3	0.0	5.0	0.0	31.4	70.2	19.5	131.0	130.0	1.0	0.0	100.0	0.0005	600.0	2.2	500.0	0.0	500.0	0.0	6.6	0.0	0.0	10.0	20.0	0.0	21.0	21.0	3.0	1950.0	1.2	7.0
2019-12-22 15:50:00	100.0	0.0	656.0	0.4	0.3	0.0	5.0	0.0	30.5	70.2	19.4	134.0	130.0	1.0	0.0	100.0	0.0004	600.0	2.2	500.0	0.0	500.0	0.0	6.6	0.0	0.0	10.0	20.0	0.0	21.0	21.0	3.0	1950.0	1.2	7.0
2019-12-22 15:55:00	100.0	0.0	630.0	0.4	0.3	0.0	4.8	0.0	36.0	70.4	19.0	136.0	130.0	1.0	0.0	100.0	0.0002	600.0	2.2	500.0	0.0	500.0	0.0	6.6	0.0	0.0	10.0	20.0	0.0	21.0	21.0	3.0	1950.0	1.2	7.0
2019-12-22 16:00:00	100.0	0.0	616.0	0.4	0.3	0.0	4.9	0.0	44.9	70.0	19.0	136.0	130.0	1.0	0.0	100.0	0.0	600.0	2.2	500.0	0.0	500.0	0.0	6.6	0.0	0.0	10.0	20.0	0.0	21.0	21.0	3.0	1950.0	1.2	7.0
2019-12-22 16:05:00	100.0	0.0	601.0	0.4	0.3	0.0	5.2	0.0	45.1	68.3	19.3	132.0	130.0	1.0	0.0	100.0	0.0005	600.0	2.2	500.0	0.0	500.0	0.0	6.6	0.0	0.0	10.0	20.0	0.0	21.0	21.0	3.0	1950.0	1.2	7.0
2019-12-22 16:10:00	100.0	0.0	643.0	0.4	0.3	0.0	5.4	0.0	43.6	67.4	19.3	131.0	130.0	1.0	0.0	100.0	0.001	600.0	2.2	500.0	0.0	500.0	0.0	6.6	0.0	0.0	10.0	20.0	0.0	21.0	21.0	3.0	1950.0	1.2	7.0
2019-12-22 16:15:00	100.0	0.0	643.0	0.4	0.3	0.0	5.6	0.0	42.4	66.5	19.4	131.0	130.0	1.0	0.0	100.0	0.0015	600.0	2.2	500.0	0.0	500.0	0.0	6.6	0.0	0.0	10.0	20.0	0.0	21.0	21.0	3.0	1950.0	1.2	7.0
2019-12-22 16:20:00	100.0	0.0	630.0	0.4	0.3	0.0	5.7	0.0	41.3	65.6	19.4	130.0	130.0	1.0	0.0	100.0	0.0013	600.0	2.2	500.0	0.0	500.0	0.0	6.6	0.0	0.0	10.0	20.0	0.0	21.0	21.0	3.0	1950.0	1.2	7.0
2019-12-22 16:25:00	100.0	0.0	637.0	0.4	0.3	0.0	5.7	0.0	43.3	65.7	19.3	130.0	130.0	1.0	0.0	100.0	0.0012	600.0	2.2	500.0	0.0	500.0	0.0	6.6	0.0	0.0	10.0	20.0	0.0	21.0	21.0	3.0	1950.0	1.2	7.0
2019-12-22 16:30:00	100.0	0.0	626.0	0.4	0.3	10.0	5.7	0.0	46.2	65.6	19.3	130.0	130.0	1.0	0.0	100.0	0.0011	600.0	2.2	500.0	0.0	500.0	0.0	6.6	0.0	80.0	10.0	20.0	0.0	21.0	21.0	3.0	1950.0	1.2	7.0
2019-12-22 16:35:00	100.0	0.0	619.0	0.4	0.3	60.0	5.9	0.0	43.7	64.7	19.5	130.0	130.0	1.0	0.0	100.0	0.0012	600.0	2.2	500.0	0.0	500.0	0.0	6.6	0.0	80.0	10.0	20.0	0.0	21.0	21.0	3.0	1950.0	1.2	7.0
2019-12-22 16:40:00	100.0	0.0	603.0	0.4	0.3	80.0	6.2	0.0	42.9	63.8	19.8	130.0	130.0	1.0	0.0	100.0	0.0014	600.0	2.2	500.0	0.0	500.0	0.0	6.6	0.0	80.0	10.0	20.0	0.0	21.0	21.0	3.0	1950.0	1.2	7.0
2019-12-22 16:45:00	100.0	0.0	666.0	0.4	0.3	80.0	6.2	0.0	41.3	63.4	19.8	130.0	130.0	1.0	0.0	100.0	0.0016	600.0	2.2	500.0	0.0	500.0	0.0	6.6	0.0	80.0	10.0	20.0	0.0	21.0	21.0	3.0	1950.0	1.2	7.0
2019-12-22 16:50:00	100.0	0.0	649.0	0.4	0.3	80.0	6.3	0.0	40.1	63.2	19.8	130.0	130.0	1.0	0.0	100.0	0.0013	600.0	2.2	500.0	0.0	500.0	0.0	6.6	0.0	80.0	10.0	20.0	0.0	21.0	21.0	3.0	1950.0	1.2	7.0
2019-12-22 16:55:00	100.0	0.0	624.0	0.4	0.3	80.0	6.3	0.0	39.0	63.0	19.8	130.0	130.0	1.0	0.0	100.0	0.0011	600.0	2.2	500.0	0.0	500.0	0.0	6.6	0.0	80.0	10.0	20.0	0.0	21.0	21.0	3.0	1950.0	1.2	7.0
2019-12-22 17:00:00	100.0	0.0	636.0	0.4	0.3	80.0	6.3	0.0	38.0	63.1	19.8	130.0	130.0	1.0	0.0	100.0	0.0008	600.0	2.2	500.0	0.0	500.0	0.0	6.6	0.0	80.0	10.0	20.0	0.0	21.0	21.0	3.0	1950.0	1.2	7.0
2019-12-22 17:05:00	100.0	0.0	653.0	0.4	0.3	80.0	6.2	0.0	36.8	63.5	19.7	130.0	130.0	1.0	0.0	100.0	0.0009	600.0	2.2	500.0	0.0	500.0	0.0	6.6	0.0	80.0	10.0	20.0	0.0	21.0	21.0	3.0	1950.0	1.2	7.0
2019-12-22 17:10:00	100.0	0.0	625.0	0.4	0.3	80.0	6.2	0.0	35.9	63.3	19.7	130.0	130.0	1.0	0.0	100.0	0.0011	600.0	2.2	500.0	0.0	500.0	0.0	6.6	0.0	80.0	10.0	20.0	0.0	21.0	21.0	3.0	1950.0	1.2	7.0
2019-12-22 17:15:00	100.0	0.0	642.0	0.4	0.3	80.0	6.1	0.0	35.0	63.7	19.6	130.0	130.0	1.0	0.0	100.0	0.0012	600.0	2.2	500.0	0.0	500.0	0.0	6.6	0.0	80.0	10.0	20.0	0.0	21.0	21.0	3.0	1950.0	1.2	7.0
2019-12-22 17:20:00	100.0	0.0	666.0	0.4	0.3	80.0	6.0	0.0	34.2	64.2	19.6	130.0	130.0	1.0	0.0	100.0	0.0012	600.0	2.2	500.0	0.0	500.0	0.0	6.6	0.0	80.0	10.0	20.0	0.0	21.0	21.0	3.0	1950.0	1.2	7.0
2019-12-22 17:25:00	100.0	0.0	645.0	0.4	0.3	80.0	6.0	0.0	33.5	64.3	19.5	130.0	130.0	1.0	1.0	100.0	0.0011	600.0	2.2	500.0	0.0	500.0	0.0	6.6	0.0	80.0	10.0	20.0	0.0	21.0	21.0	3.0	1950.0	1.2	7.0
2019-12-22 17:30:00	100.0	10.0	636.0	0.4	0.3	80.0	5.9	0.0	32.6	64.6	19.4	130.0	130.0	1.0	1.0	100.0	0.0011	600.0	2.2	500.0	0.0	500.0	0.0	6.6	100.0	80.0	10.0	20.0	0.0	21.0	21.0	3.0	1950.0	1.2	7.0
2019-12-22 17:35:00	100.0	60.0	630.0	0.4	0.3	80.0	5.9	0.0	32.0	65.0	19.6	130.0	130.0	1.0	1.0	100.0	0.0015	600.0	2.2	500.0	0.0	500.0	0.0	6.6	100.0	80.0	10.0	20.0	0.0	21.0	21.0	3.0	1950.0	1.2	7.0
2019-12-22 17:40:00	100.0	100.0	615.0	0.4	0.3	80.0	6.2	0.0	31.3	64.4	20.2	130.0	130.0	1.0	1.0	100.0	0.0019	600.0	2.2	500.0	0.0	500.0	0.0	6.6	100.0	80.0	10.0	20.0	0.0	21.0	21.0	3.0	1950.0	1.2	7.0
2019-12-22 17:45:00	100.0	100.0	630.0	0.4	0.3	80.0	6.5	0.0	0.0	63.3	20.5	130.0	130.0	1.0	1.0	100.0	0.0023	600.0	2.2	500.0	0.0	500.0	0.0	6.6	100.0	80.0	10.0	20.0	0.0	21.0	21.0	3.0	1950.0	1.2	7.0
2019-12-22 17:50:00	100.0	100.0	648.0	0.4	0.3	80.0	6.6	0.0	0.0	63.5	20.7	130.0	130.0	1.0	1.0	100.0	0.0024	600.0	2.2	500.0	0.0	500.0	0.0	6.6	100.0	80.0	10.0	20.0	0.0	21.0	21.0	3.0	1950.0	1.2	7.0
2019-12-22 17:55:00	100.0	100.0	642.0	0.4	0.3	80.0	6.6	0.0	0.0	63.4	20.8	130.0	130.0	1.0	1.0	100.0	0.0025	600.0	2.2	500.0	0.0	500.0	0.0	6.6	100.0	80.0	10.0	20.0	0.0	21.0	21.0	3.0	1950.0	1.2	7.0
2019-12-22 18:00:00	100.0	100.0	672.0	0.4	0.3	80.0	6.7	0.0	0.0	63.6	21.0	130.0	130.0	1.0	1.0	100.0	0.0026	600.0	2.2	500.0	0.0	500.0	0.0	6.6	100.0	80.0	10.0	20.0	0.0	21.0	21.0	3.0	1950.0	1.2	7.0
2019-12-22 18:05:00	100.0	100.0	670.0	0.4	0.3	80.0	6.6	0.0	0.0	64.1	21.0	130.0	130.0	1.0	1.0	100.0	0.0022	600.0	2.2	500.0	0.0	500.0	0.0	6.6	100.0	80.0	10.0	20.0	0.0	21.0	21.0	3.0	1950.0	1.2	7.0
2019-12-22 18:10:00	100.0	100.0	634.0	0.4	0.3	80.0	6.5	0.0	0.0	64.4	21.0	130.0	130.0	1.0	1.0	100.0	0.0018	600.0	2.2	500.0	0.0	500.0	0.0	6.6	100.0	80.0	10.0	20.0	0.0	21.0	21.0	3.0	1950.0	1.2	7.0
2019-12-22 18:15:00	100.0	100.0	655.0	0.4	0.3	80.0	6.4	0.0	0.0	65.0	21.1	130.0	130.0	1.0	1.0	100.0	0.0013	600.0	2.2	500.0	0.0	500.0	0.0	6.6	100.0	80.0	10.0	20.0	0.0	21.0	21.0	3.0	1950.0	1.2	7.0
2019-12-22 18:20:00	100.0	100.0	645.0	0.4	0.3	80.0	6.3	0.0	0.0	65.6	21.0	130.0	130.0	1.0	1.0	100.0	0.0013	600.0	2.2	500.0	0.0	500.0	0.0	6.6	100.0	80.0	10.0	20.0	0.0	21.0	21.0	3.0	1950.0	1.2	7.0
2019-12-22 18:25:00	100.0	100.0	616.0	0.4	0.3	80.0	6.2	0.0	0.0	66.2	21.0	130.0	130.0	1.0	1.0	100.0	0.0013	600.0	2.2	500.0	0.0	500.0	0.0	6.6	100.0	80.0	10.0	20.0	0.0	21.0	21.0	3.0	1950.0	1.2	7.0
2019-12-22 18:30:00	100.0	100.0	648.0	0.4	0.3	80.0	6.1	0.0	0.0	66.5	21.0	130.0	130.0	1.0	1.0	100.0	0.0013	600.0	2.2	500.0	0.0	500.0	0.0	6.6	100.0	80.0	10.0	20.0	0.0	21.0	21.0	3.0	1950.0	1.2	7.0
2019-12-22 18:35:00	100.0	100.0	609.0	0.4	0.3	80.0	5.9	0.0	0.0	67.2	20.8	130.0	130.0	1.0	1.0	100.0	0.0017	600.0	2.2	500.0	0.0	500.0	0.0	6.6	100.0	80.0	10.0	20.0	0.0	21.0	21.0	3.0	1950.0	1.2	7.0
2019-12-22 18:40:00	100.0	100.0	638.0	0.4	0.3	80.0	5.8	0.0	0.0	67.9	20.8	130.0	130.0	1.0	1.0	100.0	0.0022	600.0	2.2	500.0	0.0	500.0	0.0	6.6	100.0	80.0	10.0	20.0	0.0	21.0	21.0	3.0	1950.0	1.2	7.0
2019-12-22 18:45:00	100.0	100.0	616.0	0.4	0.3	80.0	5.7	0.0	0.0	68.4	20.8	130.0	130.0	1.0	1.0	100.0	0.0026	600.0	2.2	500.0	0.0	500.0	0.0	6.6	100.0	80.0	10.0	20.0	0.0	21.0	21.0	3.0	1950.0	1.2	7.0
2019-12-22 18:50:00	100.0	100.0	649.0	0.4	0.3	80.0	5.6	0.0	0.0	68.8	20.6	130.0	130.0	1.0	1.0	100.0	0.0029	600.0	2.2	500.0	0.0	500.0	0.0	6.6	100.0	80.0	10.0	20.0	0.0	21.0	21.0	3.0	1950.0	1.2	7.0
2019-12-22 18:55:00	100.0	100.0	672.0	0.4	0.3	80.0	5.5	0.0	0.0	69.5	20.6	130.0	130.0	1.0	1.0	100.0	0.0031	600.0	2.2	500.0	0.0	500.0	0.0	6.6	100.0	80.0	10.0	20.0	0.0	21.0	21.0	3.0	1950.0	1.2	7.0
2019-12-22 19:00:00	100.0	100.0	650.0	0.4	0.3	80.0	5.4	0.0	0.0	69.8	20.5	130.0	130.0	1.0	1.0	100.0	0.0034	600.0	2.2	500.0	0.0	500.0	0.0	6.6	100.0	80.0	10.0	20.0	0.0	21.0	21.0	3.0	1950.0	1.2	7.0
2019-12-22 19:05:00	100.0	100.0	643.0	0.4	0.3	80.0	5.3	0.0	0.0	70.2	20.5	130.0	130.0	1.0	1.0	100.0	0.0031	600.0	2.2	500.0	0.0	500.0	0.0	6.6	100.0	80.0	10.0	20.0	0.0	21.0	21.0	3.0	1950.0	1.2	7.0
2019-12-22 19:10:00	100.0	100.0	656.0	0.4	0.3	80.0	5.2	0.0	0.0	70.7	20.5	130.0	130.0	1.0	1.0	100.0	0.0029	600.0	2.2	500.0	0.0	500.0	0.0	6.6	100.0	80.0	10.0	20.0	0.0	21.0	21.0	3.0	1950.0	1.2	7.0
2019-12-22 19:15:00	100.0	100.0	655.0	0.4	0.3	80.0	5.1	0.0	0.0	71.3	20.5	130.0	130.0	1.0	0.0	100.0	0.0026	600.0	2.2	500.0	0.0	500.0	0.0	6.6	100.0	80.0	10.0	20.0	0.0	21.0	21.0	3.0	1950.0	1.2	7.0
2019-12-22 19:20:00	100.0	100.0	638.0	0.4	0.3	80.0	5.0	0.0	0.0	71.5	20.4	130.0	130.0	1.0	0.0	100.0	0.0024	600.0	2.2	500.0	0.0	500.0	0.0	6.6	100.0	80.0	10.0	20.0	0.0	21.0	21.0	3.0	1950.0	1.2	7.0
2019-12-22 19:25:00	100.0	100.0	651.0	0.4	0.3	80.0	5.0	0.0	0.0	71.4	20.3	130.0	130.0	1.0	1.0	100.0	0.0023	600.0	2.2	500.0	0.0	500.0	0.0	6.6	100.0	80.0	10.0	20.0	0.0	21.0	21.0	3.0	1950.0	1.2	7.0
2019-12-22 19:30:00	100.0	100.0	637.0	0.4	0.3	80.0	4.9	0.0	0.0	72.0	20.3	130.0	130.0	1.0	0.0	100.0	0.0021	600.0	2.2	500.0	0.0	500.0	0.0	6.6	100.0	80.0	10.0	20.0	0.0	21.0	21.0	3.0	1950.0	1.2	7.0
2019-12-22 19:35:00	100.0	100.0	633.0	0.4	0.3	80.0	4.8	0.0	0.0	72.5	20.3	130.0	130.0	1.0	0.0	100.0	0.002	600.0	2.2	500.0	0.0	500.0	0.0	6.6	100.0	80.0	10.0	20.0	0.0	21.0	21.0	3.0	1950.0	1.2	7.0
2019-12-22 19:40:00	100.0	100.0	620.0	0.4	0.3	80.0	4.8	0.0	0.0	72.3	20.2	130.0	130.0	1.0	0.0	100.0	0.002	600.0	2.2	500.0	0.0	500.0	0.0	6.6	100.0	80.0	10.0	20.0	0.0	21.0	21.0	3.0	1950.0	1.2	7.0
2019-12-22 19:45:00	100.0	100.0	641.0	0.4	0.3	80.0	4.7	0.0	0.0	72.8	20.1	130.0	130.0	1.0	0.0	100.0	0.0019	600.0	2.2	500.0	0.0	500.0	0.0	6.6	100.0	80.0	10.0	20.0	0.0	21.0	21.0	3.0	1950.0	1.2	7.0
2019-12-22 19:50:00	100.0	100.0	645.0	0.4	0.3	80.0	4.6	0.0	0.0	73.3	20.1	130.0	130.0	1.0	0.0	100.0	0.002	600.0	2.2	500.0	0.0	500.0	0.0	6.6	100.0	80.0	10.0	20.0	0.0	21.0	21.0	3.0	1950.0	1.2	7.0
2019-12-22 19:55:00	100.0	100.0	637.0	0.4	0.3	80.0	4.6	0.0	0.0	73.3	20.0	130.0	130.0	1.0	0.0	100.0	0.0021	600.0	2.2	500.0	0.0	500.0	0.0	6.6	100.0	80.0	10.0	20.0	0.0	21.0	21.0	3.0	1950.0	1.2	7.0
2019-12-22 20:00:00	100.0	100.0	640.0	0.4	0.3	80.0	4.5	0.0	0.0	73.7	20.0	130.0	130.0	1.0	1.0	100.0	0.0021	600.0	2.2	500.0	0.0	500.0	0.0	6.6	100.0	80.0	10.0	20.0	0.0	21.0	21.0	3.0	1950.0	1.2	7.0
2019-12-22 20:05:00	100.0	100.0	644.0	0.4	0.3	80.0	4.5	0.0	0.0	74.0	19.9	130.0	130.0	1.0	1.0	100.0	0.0019	600.0	2.2	500.0	0.0	500.0	0.0	6.6	100.0	80.0	10.0	20.0	0.0	21.0	21.0	3.0	1950.0	1.2	7.0
2019-12-22 20:10:00	100.0	100.0	648.0	0.4	0.3	80.0	4.4	0.0	0.0	74.3	19.9	130.0	130.0	1.0	1.0	100.0	0.0017	600.0	2.2	500.0	0.0	500.0	0.0	6.6	100.0	80.0	10.0	20.0	0.0	21.0	21.0	3.0	1950.0	1.2	7.0
2019-12-22 20:15:00	100.0	100.0	621.0	0.4	0.3	80.0	4.4	0.0	0.0	74.4	19.8	130.0	130.0	1.0	1.0	100.0	0.0015	600.0	2.2	500.0	0.0	500.0	0.0	6.6	100.0	80.0	10.0	20.0	0.0	21.0	21.0	3.0	1950.0	1.2	7.0
2019-12-22 20:20:00	100.0	100.0	614.0	0.4	0.3	80.0	4.3	0.0	0.0	74.6	19.8	130.0	130.0	1.0	1.0	100.0	0.0019	600.0	2.2	500.0	0.0	500.0	0.0	6.6	100.0	80.0	10.0	20.0	0.0	21.0	21.0	3.0	1950.0	1.2	7.0
2019-12-22 20:25:00	100.0	100.0	686.0	0.4	0.3	80.0	4.2	0.0	0.0	75.2	19.8	130.0	130.0	1.0	1.0	100.0	0.0024	600.0	2.2	500.0	0.0	500.0	0.0	6.6	100.0	80.0	10.0	20.0	0.0	21.0	21.0	3.0	1950.0	1.2	7.0
2019-12-22 20:30:00	100.0	100.0	637.0	0.4	0.3	80.0	4.2	0.0	24.7	75.1	19.7	130.0	130.0	1.0	1.0	100.0	0.0028	600.0	2.2	500.0	0.0	500.0	0.0	6.6	100.0	80.0	10.0	20.0	0.0	21.0	21.0	3.0	1950.0	1.2	7.0
2019-12-22 20:35:00	100.0	100.0	643.0	0.4	0.3	80.0	4.2	0.0	26.7	75.1	19.8	130.0	130.0	1.0	1.0	100.0	0.0025	600.0	2.2	500.0	0.0	500.0	0.0	6.6	100.0	80.0	10.0	20.0	0.0	21.0	21.0	3.0	1950.0	1.2	7.0
2019-12-22 20:40:00	100.0	100.0	646.0	0.4	0.3	80.0	4.4	0.0	28.0	74.6	20.0	130.0	130.0	1.0	1.0	100.0	0.0022	600.0	2.2	500.0	0.0	500.0	0.0	6.6	100.0	80.0	10.0	20.0	0.0	21.0	21.0	3.0	1950.0	1.2	7.0
2019-12-22 20:45:00	100.0	100.0	659.0	0.4	0.3	80.0	4.6	0.0	0.0	73.3	20.0	130.0	130.0	1.0	1.0	100.0	0.0019	600.0	2.2	500.0	0.0	500.0	0.0	6.6	100.0	80.0	10.0	20.0	0.0	21.0	21.0	3.0	1950.0	1.2	7.0
2019-12-22 20:50:00	100.0	100.0	645.0	0.4	0.3	80.0	4.7	0.0	0.0	73.0	20.2	130.0	130.0	1.0	1.0	100.0	0.0018	600.0	2.2	500.0	0.0	500.0	0.0	6.6	100.0	80.0	10.0	20.0	0.0	21.0	21.0	3.0	1950.0	1.2	7.0
2019-12-22 20:55:00	100.0	100.0	637.0	0.4	0.3	80.0	4.7	0.0	0.0	73.3	20.2	130.0	130.0	1.0	1.0	100.0	0.0017	600.0	2.2	500.0	0.0	500.0	0.0	6.6	100.0	80.0	10.0	20.0	0.0	21.0	21.0	3.0	1950.0	1.2	7.0
2019-12-22 21:00:00	100.0	100.0	660.0	0.4	0.3	80.0	4.7	0.0	0.0	73.2	20.2	130.0	130.0	1.0	1.0	100.0	0.0017	600.0	2.2	500.0	0.0	500.0	0.0	6.6	100.0	80.0	10.0	20.0	0.0	21.0	21.0	3.0	1950.0	1.2	7.0
2019-12-22 21:05:00	100.0	100.0	645.0	0.4	0.3	80.0	4.7	0.0	0.0	73.1	20.2	130.0	130.0	1.0	1.0	100.0	0.0014	600.0	2.2	500.0	0.0	500.0	0.0	6.6	100.0	80.0	10.0	20.0	0.0	21.0	21.0	3.0	1950.0	1.2	7.0
2019-12-22 21:10:00	100.0	100.0	639.0	0.4	0.3	80.0	4.6	0.0	0.0	73.4	20.2	130.0	130.0	1.0	1.0	100.0	0.0012	600.0	2.2	500.0	0.0	500.0	0.0	6.6	100.0	80.0	10.0	20.0	0.0	21.0	21.0	3.0	1950.0	1.2	7.0
2019-12-22 21:15:00	100.0	100.0	625.0	0.4	0.3	80.0	4.6	0.0	0.0	73.8	20.2	130.0	130.0	1.0	1.0	100.0	0.001	600.0	2.2	500.0	0.0	500.0	0.0	6.6	100.0	80.0	10.0	20.0	0.0	21.0	21.0	3.0	1950.0	1.2	7.0
2019-12-22 21:20:00	100.0	100.0	636.0	0.4	0.3	80.0	4.6	0.0	0.0	73.6	20.1	130.0	130.0	1.0	1.0	100.0	0.001	600.0	2.2	500.0	0.0	500.0	0.0	6.6	100.0	80.0	10.0	20.0	0.0	21.0	21.0	3.0	1950.0	1.2	7.0
2019-12-22 21:25:00	100.0	100.0	621.0	0.4	0.3	80.0	4.6	0.0	0.0	73.7	20.1	130.0	130.0	1.0	1.0	100.0	0.001	600.0	2.2	500.0	0.0	500.0	0.0	6.6	100.0	80.0	10.0	20.0	0.0	21.0	21.0	3.0	1950.0	1.2	7.0
2019-12-22 21:30:00	100.0	100.0	632.0	0.4	0.3	80.0	4.5	0.0	0.0	74.3	20.1	130.0	130.0	1.0	1.0	100.0	0.001	600.0	2.2	500.0	0.0	500.0	0.0	6.6	100.0	80.0	10.0	20.0	0.0	21.0	21.0	3.0	1950.0	1.2	7.0
2019-12-22 21:35:00	100.0	100.0	630.0	0.4	0.3	80.0	4.4	0.0	0.0	74.1	19.9	130.0	130.0	1.0	1.0	100.0	0.0014	600.0	2.2	500.0	0.0	500.0	0.0	6.6	100.0	80.0	10.0	20.0	0.0	21.0	21.0	3.0	1950.0	1.2	7.0
2019-12-22 21:40:00	100.0	100.0	676.0	0.4	0.3	80.0	4.4	0.0	0.0	74.1	19.9	130.0	130.0	1.0	1.0	100.0	0.0017	600.0	2.2	500.0	0.0	500.0	0.0	6.6	100.0	80.0	10.0	20.0	0.0	21.0	21.0	3.0	1950.0	1.2	7.0
2019-12-22 21:45:00	100.0	100.0	641.0	0.4	0.3	80.0	4.3	0.0	0.0	74.7	19.8	130.0	130.0	1.0	1.0	100.0	0.0021	600.0	2.2	500.0	0.0	500.0	0.0	6.6	100.0	80.0	10.0	20.0	0.0	21.0	21.0	3.0	1950.0	1.2	7.0
2019-12-22 21:50:00	100.0	100.0	637.0	0.4	0.3	80.0	4.2	0.0	23.9	75.0	19.7	0.0	0.0	1.0	1.0	100.0	0.0018	600.0	2.2	500.0	0.0	500.0	0.0	6.6	100.0	80.0	10.0	20.0	0.0	21.0	21.0	3.0	1950.0	1.2	7.0
2019-12-22 21:55:00	100.0	100.0	634.0	0.4	0.3	80.0	4.3	0.0	25.1	74.7	19.7	0.0	0.0	1.0	1.0	100.0	0.0014	600.0	2.2	500.0	0.0	500.0	0.0	6.6	100.0	80.0	10.0	20.0	0.0	21.0	21.0	3.0	1950.0	1.2	7.0
2019-12-22 22:00:00	0.0	100.0	642.0	0.4	0.3	80.0	4.2	0.0	0.0	75.0	19.5	0.0	0.0	9.0	9.0	0.0	0.0011	400.0	2.2	500.0	0.0	500.0	0.0	6.6	100.0	80.0	10.0	18.0	0.0	19.0	19.0	3.0	1950.0	1.2	7.0
2019-12-22 22:05:00	0.0	100.0	635.0	0.4	0.3	80.0	4.0	0.0	0.0	75.8	19.1	0.0	0.0	6.0	9.0	0.0	0.0012	400.0	2.2	500.0	0.0	500.0	0.0	6.6	100.0	80.0	10.0	18.0	0.0	19.0	19.0	3.0	1950.0	1.2	7.0
2019-12-22 22:10:00	0.0	100.0	640.0	0.4	0.3	80.0	3.6	0.0	0.0	77.2	18.7	0.0	0.0	1.0	2.0	0.0	0.0013	400.0	2.2	500.0	0.0	500.0	0.0	6.6	100.0	80.0	10.0	18.0	0.0	19.0	19.0	3.0	1950.0	1.2	7.0
2019-12-22 22:15:00	0.0	100.0	635.0	0.4	0.3	80.0	3.4	0.0	0.0	78.4	18.4	0.0	0.0	1.0	1.0	0.0	0.0014	400.0	2.2	500.0	0.0	500.0	0.0	6.6	100.0	80.0	10.0	18.0	0.0	19.0	19.0	3.0	1950.0	1.2	7.0
2019-12-22 22:20:00	0.0	100.0	637.0	0.4	0.3	80.0	3.2	0.0	0.0	79.3	18.2	0.0	0.0	1.0	1.0	0.0	0.0015	400.0	2.2	500.0	0.0	500.0	0.0	6.6	100.0	80.0	10.0	18.0	0.0	19.0	19.0	3.0	1950.0	1.2	7.0
2019-12-22 22:25:00	0.0	100.0	624.0	0.4	0.3	80.0	3.1	0.0	0.0	79.9	18.0	0.0	0.0	2.0	2.0	0.0	0.0016	400.0	2.2	500.0	0.0	500.0	0.0	6.6	100.0	80.0	10.0	18.0	0.0	19.0	19.0	3.0	1950.0	1.2	7.0
2019-12-22 22:30:00	0.0	100.0	625.0	0.4	0.3	80.0	3.0	0.0	0.0	80.4	17.9	0.0	0.0	2.0	2.0	0.0	0.0018	400.0	2.2	500.0	0.0	500.0	0.0	6.6	100.0	80.0	10.0	18.0	0.0	19.0	19.0	3.0	1950.0	1.2	7.0
[truncated: 284,855 more rows]
