# Supplementary material for: Enhancing autonomous agriculture control systems in greenhouses for sustainable resource usage using deep learning techniques
Source: PLoS One. 2026 Mar 26;21(3):e0344946. doi: 10.1371/journal.pone.0344946 (PMC13020848; doi:10.1371/journal.pone.0344946)
Supplement: S1 File — (Supporting Information.ZIP) [file pone.0344946.s001.zip › Supporting Information/data/Preproduce_figures/teams_wcp.csv]

%time	Stem_elong	Stem_thick	Cum_trusses
2019-12-22	18.7	8.3	0.1
2019-12-29	29.9	11.7	1.3
2020-01-05	35.8	13.6	3.2
2020-01-12	35.1	13.5	4.7
2020-01-19	34.7	12.6	5.8
2020-01-26	32.4	11.3	6.9
2020-02-02	29.4	10.9	8.1
2020-02-09	30.8	10.7	9.2
2020-02-16	29.1	11.3	10.4
2020-02-23	36.5	11.2	11.6
2020-03-01	33.9	10.6	13.1
2020-03-08	36.5	11.7	14.5
2020-03-15	33.7	11.3	15.9
2020-03-22	35.8	11.4	17.1
2020-03-29	34.9	11.7	18.5
2020-04-05	35.7	11.3	19.7
2020-04-12	30.3	10.8	21.3
2020-04-19	14.0	9.8	22.0
2020-04-26			22.0
2020-05-03
2020-05-10
2020-05-17
2020-05-24
2019-12-22	14.5	8.1	0.1
2019-12-29	29.5	10.8	1.3
2020-01-05	37.4	12.8	3.0
2020-01-12	34.0	12.5	4.7
2020-01-19	34.7	10.9	5.9
2020-01-26	36.2	11.4	6.9
2020-02-02	32.4	10.6	7.9
2020-02-09	37.2	11.1	9.3
2020-02-16	37.8	11.3	10.5
2020-02-23	35.8	11.6	11.8
2020-03-01	35.9	11.7	13.1
2020-03-08	36.0	12.0	14.7
2020-03-15	39.8	11.3	16.1
2020-03-22	37.8	10.8	17.4
2020-03-29	35.0	10.0	18.8
2020-04-05	33.2	9.8	20.2
2020-04-12	30.7	9.6	21.7
2020-04-19	26.8	8.8	22.6
2020-04-26			22.6
2020-05-03
2020-05-10
2020-05-17
2020-05-24
2019-12-22	15.0	8.0	0.1
2019-12-29	20.5	10.6	1.0
2020-01-05	28.1	13.2	2.9
2020-01-12	35.9	13.5	4.3
2020-01-19	33.3	12.1	5.8
2020-01-26	31.3	12.0	6.7
2020-02-02	27.1	12.5	7.6
2020-02-09	28.0	11.9	8.7
2020-02-16	29.5	11.7	9.9
2020-02-23	28.0	10.7	11.3
2020-03-01	29.2	11.2	12.4
2020-03-08	30.6	11.3	13.6
2020-03-15	32.3	9.7	15.2
2020-03-22	27.3	9.4	16.3
2020-03-29	28.0	9.3	17.5
2020-04-05	32.2	9.9	19.1
2020-04-12	36.8	10.7	20.1
2020-04-19	33.7	9.6	21.5
2020-04-26			22.0
2020-05-03
2020-05-10
2020-05-17
2020-05-24
2019-12-22	19.5	8.0	0.1
2019-12-29	26.6	10.2	0.9
2020-01-05	32.2	11.9	2.3
2020-01-12	27.2	12.2	3.8
2020-01-19	29.9	12.7	5.0
2020-01-26	28.8	10.7	6.4
2020-02-02	31.6	11.5	7.7
2020-02-09	34.9	11.2	8.7
2020-02-16	36.8	10.5	10.1
2020-02-23	37.1	10.5	11.3
2020-03-01	35.9	11.0	12.5
2020-03-08	33.8	11.0	13.8
2020-03-15	32.8	10.6	15.2
2020-03-22	30.2	11.3	16.5
2020-03-29	28.4	10.7	17.8
2020-04-05	27.9	10.2	18.8
2020-04-12	34.3	9.9	20.3
2020-04-19	36.3	9.3	21.7
2020-04-26			21.7
2020-05-03
2020-05-10
2020-05-17
2020-05-24
2019-12-22	14.2	7.2	0.1
2019-12-29	26.6	9.6	1.2
2020-01-05	35.9	12.0	3.1
2020-01-12	33.1	11.8	4.7
2020-01-19	38.8	11.3	6.0
2020-01-26	35.2	11.4	7.1
2020-02-02	39.0	11.0	8.7
2020-02-09	38.3	10.7	9.9
2020-02-16	36.3	10.7	11.2
2020-02-23	33.7	10.8	12.4
2020-03-01	31.3	10.4	13.7
2020-03-08	35.4	11.0	15.1
2020-03-15	35.1	10.5	16.6
2020-03-22	31.6	10.1	17.9
2020-03-29	33.5	10.5	19.6
2020-04-05	32.4	8.7	21.0
2020-04-12	32.8	8.3	22.3
2020-04-19	8.5	6.7	23.2
2020-04-26			23.2
2020-05-03
2020-05-10
2020-05-17
2020-05-24
2019-12-22	14.4	7.1	0.1
2019-12-29	27.9	10.5	0.9
2020-01-05	32.8	12.8	2.8
2020-01-12	30.2	12.8	4.0
2020-01-19	30.3	12.5	5.2
2020-01-26	33.6	11.5	6.7
2020-02-02	34.7	11.3	7.8
2020-02-09	39.3	11.3	8.9
2020-02-16	39.3	11.7	10.2
2020-02-23	36.6	10.8	11.4
2020-03-01	34.4	11.7	12.7
2020-03-08	36.0	12.0	14.1
2020-03-15	32.5	10.9	15.5
2020-03-22	35.6	11.1	16.9
2020-03-29	29.4	10.3	18.1
2020-04-05	31.5	10.4	19.6
2020-04-12	31.9	9.9	20.8
2020-04-19	32.2	9.6	22.2
2020-04-26			23.8
2020-05-03
2020-05-10
2020-05-17
2020-05-24
