# Supplementary material for: Enhancing autonomous agriculture control systems in greenhouses for sustainable resource usage using deep learning techniques
Source: PLoS One. 2026 Mar 26;21(3):e0344946. doi: 10.1371/journal.pone.0344946 (PMC13020848; doi:10.1371/journal.pone.0344946)
Supplement: S1 File — (Supporting Information.ZIP) [file pone.0344946.s001.zip › Supporting Information/data/Preproduce_figures/TheAutomatorsresource_consumption.csv]

%time	Heat_cons	ElecHigh	ElecLow	CO2_cons	Irr	Drain
2019-12-22	2.2751677852348995	2.887435145499662	2.534965034965035	0.4559152371416917	0.02989967300765793	0.0
2019-12-29	3.526845637583893	3.338596886983984	3.9335664335664338	0.5152470130159083	0.16544485730904054	1.2520458265139116
2020-01-05	3.691275167785235	3.9251071509136026	4.195804195804196	1.5832189787518076	0.2033177764520739	0.8543371522094926
2020-01-12	4.22986577181208	4.105571847507331	3.6713286713286712	2.4806120888493344	0.22723751485820026	0.5237315875613747
2020-01-19	3.9916107382550337	4.331152718249492	4.895104895104895	3.3038404791040903	0.25913049939970206	0.35024549918166936
2020-01-26	3.951342281879195	4.737198285585382	5.5069930069930075	2.4731956168650573	0.29102348394120386	0.36661211129296234
2020-02-02	3.197986577181208	4.737198285585382	5.5069930069930075	4.431144220714206	0.36278269915958283	1.297872340425532
2020-02-09	3.6057046979865772	4.511617414843221	5.5069930069930075	4.038071205547521	0.3548094530242074	0.9819967266775776
2020-02-16	3.679530201342282	4.646965937288519	5.5069930069930075	5.017045507472095	0.3587960760918951	0.972176759410802
2020-02-23	3.2516778523489935	4.962779156327544	5.5069930069930075	5.083793755330588	0.3707559452949583	0.7986906710310965
2020-03-01	3.7416107382550337	4.737198285585383	5.5069930069930075	3.7562452701449915	0.4504884066487128	0.9689034369885432
2020-03-08	3.325503355704698	5.053011504624409	5.5069930069930075	4.178984173248785	0.49035463732559	1.0130932896890343
2020-03-15	2.761744966442953	5.053011504624409	5.5069930069930075	5.0615443393777575	0.47839476812252685	1.1702127659574466
2020-03-22	2.8926174496644297	4.782314459733815	5.1573426573426575	4.638805436273964	0.5581272294762814	1.6055646481178394
2020-03-29	3.226510067114094	3.744642454319874	4.807692307692308	4.787134875959506	0.7096189060484148	2.8117839607201307
2020-04-05	2.541946308724832	3.879990976765171	4.370629370629371	4.023238261578967	0.6518128715669428	2.6906710310965627
2020-04-12	1.4395973154362416	1.8046469659372886	4.108391608391608	4.638805436273964	0.8132711058082956	3.7512274959083465
2020-04-19	0.9345637583892618	2.706970448905933	3.4965034965034967	4.512725412541253	0.8551306480190167	3.199672667757774
2020-04-26	0.7164429530201343	1.5339499210466954	3.6713286713286712	5.469450298512997	1.0285487514634326	2.785597381342062
2020-05-03	0.7835570469798658	3.9251071509136026	3.4965034965034967	5.054127867393481	0.8491507134174852	4.382978723404255
2020-05-10	0.7969798657718121	0.49627791563275436	1.7482517482517483	3.682080550302221	0.837190844214422	4.121112929623568
2020-05-17	1.1543624161073827	0.0	0.0	2.9700992398116215	0.6577928061684745	3.3698854337152206
2020-05-24	0.5570469798657718	0.0	0.0	3.1629275114028257	0.5680937871455006	2.5139116202945986
2020-05-31	0.5654362416107384	0.0	0.0	2.920359439314718	0.44251516051333734	2.0310965630114564
