# Supplementary material for: Enhancing autonomous agriculture control systems in greenhouses for sustainable resource usage using deep learning techniques
Source: PLoS One. 2026 Mar 26;21(3):e0344946. doi: 10.1371/journal.pone.0344946 (PMC13020848; doi:10.1371/journal.pone.0344946)
Supplement: S1 File — (Supporting Information.ZIP) [file pone.0344946.s001.zip › Supporting Information/data/Preproduce_figures/TheAutomatorsResults.csv]

%time	Stem_elong	Stem_thick	Cum_trusses
2019-12-22	0.1884984025559106	0.05797101449275344	0.0
2019-12-29	0.6198083067092652	0.5507246376811594	0.03375527426160338
2020-01-05	0.7763578274760383	0.8840579710144929	0.11392405063291138
2020-01-12	0.6932907348242812	0.8840579710144929	0.16455696202531644
2020-01-19	0.696485623003195	0.8405797101449275	0.2151898734177215
2020-01-26	0.8019169329073483	0.6956521739130435	0.27848101265822783
2020-02-02	0.8370607028753996	0.6666666666666667	0.32489451476793246
2020-02-09	0.9840255591054314	0.6666666666666667	0.37130801687763715
2020-02-16	0.9840255591054314	0.7246376811594202	0.4261603375527426
2020-02-23	0.8977635782747606	0.5942028985507246	0.4767932489451477
2020-03-01	0.8274760383386581	0.7246376811594202	0.5316455696202531
2020-03-08	0.8785942492012782	0.7681159420289856	0.5907172995780591
2020-03-15	0.7667731629392973	0.6086956521739131	0.649789029535865
2020-03-22	0.8658146964856233	0.6376811594202898	0.7088607594936709
2020-03-29	0.6677316293929714	0.5217391304347827	0.759493670886076
2020-04-05	0.7348242811501597	0.536231884057971	0.8227848101265823
2020-04-12	0.7476038338658146	0.46376811594202905	0.8734177215189873
2020-04-19	0.7571884984025561	0.42028985507246364	0.9324894514767932
2020-04-26			1.0
2020-05-03
2020-05-10
2020-05-17
2020-05-24
