# Supplementary material for: Enhancing autonomous agriculture control systems in greenhouses for sustainable resource usage using deep learning techniques
Source: PLoS One. 2026 Mar 26;21(3):e0344946. doi: 10.1371/journal.pone.0344946 (PMC13020848; doi:10.1371/journal.pone.0344946)
Supplement: S1 File — (Supporting Information.ZIP) [file pone.0344946.s001.zip › Supporting Information/data/README_DATASET.md]

# Minimal Dataset for AACSGH_Paper

This folder contains the minimal dataset required to replicate results in the manuscript.

## Files
- `features.csv`: Input features for greenhouse control.
- `labels.csv`: Target outputs (Heat_cons, ElecHigh, ElecLow, CO2_cons, Irr).
- `splits/train_ids.txt`: IDs used for training.
- `splits/val_ids.txt`: IDs used for validation.
- `splits/test_ids.txt`: IDs used for testing.

## Notes
- Data normalized using [insert method, e.g., MinMaxScaler].
- Missing values imputed using [insert method, e.g., KNN imputation].
- Features selected based on Random Forest importance ranking.

For third-party/restricted datasets, please see `../third_party_instructions.md`.
 
